# Supplementary material for: Proteomic Exploration of Porcine Oocytes During Meiotic Maturation in vitro Using an Accurate TMT-Based Quantitative Approach
Source: Front Vet Sci. 2022 Feb 7;8:792869. doi: 10.3389/fvets.2021.792869 (PMC8859466; doi:10.3389/fvets.2021.792869)
Supplement: Supplementary Table S1 — Annotation of quantified proteins. [file Table_1.xlsx]

## Sheet: Quantified proteins
Protein accession	Protein description	Gene name	MW [kDa]	Score	Coverage [%]	Peptides	PSMs	Unique peptides	MII_1	MII_2	MII_3	GV_1	GV_2	GV_3	MII/GV Ratio	MII/GV P value
A0A023PN04	Peptidylprolyl isomerase OS=Sus scrofa OX=9823 GN=FKBP5	FKBP5	51.207	102.19	29.5	13	17	13	0.984	0.968	0.988	1.012	0.999	1.066	0.955	0.095524
A0A075B7I5	Uncharacterized protein OS=Sus scrofa OX=9823	---	11.866	7.0402	17.7	2	4	2	0.698	0.825	0.76	1.178	1.151	1.156	0.655	0.0129021
A0A0D5BWD2	Mitochondrial complement component 1 Q subcomponent-binding protein OS=Sus scrofa OX=9823 GN=C1QBP	C1QBP	31.015	16.552	10.3	2	6	2	0.844	1.103	1.134	0.979	0.962	1.032	1.036	0.78946
A0A0E3KLW5	Nucleoside diphosphate linked moiety X-type motif 3 OS=Sus scrofa OX=9823 GN=NUDT3	NUDT3	19.451	19.988	22.1	3	3	3	0.796	0.965	1.011	1.007	1.007	1.038	0.908	0.30368
A0A0K1TQQ0	Microsomal glutathione S-transferase 2 OS=Sus scrofa OX=9823 GN=MGST2	MGST2	16.61	27.309	16.4	2	9	2	1.094	1.07	1.038	0.897	0.957	0.955	1.14	0.0073975
A0A0M3KL56	"28S ribosomal protein S28, mitochondrial OS=Sus scrofa OX=9823 GN=MRPS28"	MRPS28	20.979	2.0115	4.3	1	1	1	0.678	0.744	0.739	1.572	1.448	1.519	0.476	4.07e-05
A0A0U2ETD0	Emerin OS=Sus scrofa OX=9823 GN=EMD	EMD	29.237	27.88	14.2	4	4	4	1.257	0.958	0.939	1.072	1.044	0.965	1.024	0.88486
A0A140TAK8	Apolipoprotein H OS=Sus scrofa OX=9823 GN=APOH	APOH	31.947	22.034	24.7	5	5	5	1	0.82	0.719	1.097	1.109	1.024	0.786	0.065581
A0A140TAL0	Mannose-1-phosphate guanyltransferase alpha OS=Sus scrofa OX=9823 GN=GMPPA	GMPPA	46.003	3.2198	4.3	2	2	2	1.609	1.068	1.03	0.765	1.118	1.029	1.273	0.27348
A0A1P0REP6	Spastin OS=Sus scrofa OX=9823 GN=SPAST	SPAST	67.599	50.298	19	10	13	10	1.141	1.238	1.139	0.717	0.662	0.735	1.664	0.00026066
A0A286ZI19	Amyloid beta precursor like protein 2 OS=Sus scrofa OX=9823 GN=APLP2	APLP2	84.573	5.178	4.3	3	3	3	0.998	0.888	1.102	1.224	1.16	1.212	0.831	0.043002
A0A286ZI90	Uncharacterized protein OS=Sus scrofa OX=9823	---	67.092	323.31	24.8	11	32	3	1.009	0.917	1.025	1.1	0.955	1.019	0.96	0.49378
A0A286ZIA2	ER membrane protein complex subunit 4 OS=Sus scrofa OX=9823 GN=EMC4	EMC4	20.086	1.6895	8.7	1	1	1	1.463	1.145	0.682	0.975	1.189	0.869	1.085	0.87134
A0A286ZID6	DAZ-associated protein 1 OS=Sus scrofa OX=9823 GN=DAZAP1	DAZAP1	40.691	42.797	11.9	3	4	3	0.863	0.906	0.885	1.129	1.116	1.332	0.742	0.0073956
A0A286ZIH0	Hypoxia up-regulated 1 OS=Sus scrofa OX=9823 GN=HYOU1	HYOU1	109.79	323.31	33.6	31	88	31	0.96	1.007	1.032	0.978	0.97	0.985	1.023	0.37132
A0A286ZIH3	Elongation factor 1-alpha OS=Sus scrofa OX=9823 GN=LOC100620900	LOC100620900	49.665	93.164	30.8	15	50	8	0.953	1.013	0.905	1.043	1.014	1.025	0.932	0.099062
A0A286ZIK8	Heat shock protein family A (Hsp70) member 4 like OS=Sus scrofa OX=9823 GN=HSPA4L	HSPA4L	89.662	295.47	37.1	26	54	23	1.098	1.015	1.033	0.944	0.943	0.916	1.122	0.0111618
A0A286ZIN0	Heterogeneous nuclear ribonucleoprotein D OS=Sus scrofa OX=9823 GN=HNRNPD	HNRNPD	32.785	25.809	15.7	5	10	5	0.853	0.932	1.009	1.127	1.114	1.16	0.822	0.0164363
A0A286ZIQ2	N-ribosyldihydronicotinamide:quinone reductase 2 OS=Sus scrofa OX=9823 GN=NQO2	NQO2	22.339	65.16	39.1	8	16	8	1.153	1.031	1.06	0.982	0.976	0.996	1.098	0.053564
A0A286ZIQ6	Uncharacterized protein OS=Sus scrofa OX=9823 GN=RAB3C	RAB3C	25.682	6.2425	12.4	3	3	2	0.883	1.062	0.836	1.141	0.994	0.97	0.896	0.26996
A0A286ZIW3	"SPG7, paraplegin matrix AAA peptidase subunit OS=Sus scrofa OX=9823 GN=SPG7"	SPG7	71.291	21.637	14.9	9	10	9	0.859	1.226	1.066	0.897	0.974	1.011	1.093	0.5053
A0A286ZIZ3	Cysteine protease OS=Sus scrofa OX=9823 GN=ATG4A	ATG4A	38.582	2.2078	5.7	2	2	2	1.208	0.917	0.985	1.101	1.145	1.219	0.898	0.26312
A0A286ZJ11	Structural maintenance of chromosomes protein OS=Sus scrofa OX=9823 GN=SMC4	SMC4	141.15	60.368	13.6	17	22	17	0.965	1.002	1.084	0.932	0.908	0.903	1.112	0.041664
A0A286ZJ52	Mitotic arrest deficient 2 like 1 OS=Sus scrofa OX=9823 GN=MAD2L1	MAD2L1	23.508	36.783	24.9	5	8	5	1.467	1.171	1.243	0.513	0.523	0.489	2.545	0.00018444
A0A286ZJ76	Angiopoietin-related protein 1 precursor OS=Sus scrofa OX=9823 GN=ANGPTL1	ANGPTL1	58.003	-2	1.4	1	1	1	0.651	0.984	1.546	0.937	0.863	1.046	1.118	0.84724
A0A286ZJ89	Uncharacterized protein OS=Sus scrofa OX=9823 GN=LOC100514282	LOC100514282	19.136	2.1477	11.1	1	1	1		1.135	1.23	1.068	0.776	0.898	1.294	0.1197
A0A286ZJ91	Vasodilator stimulated phosphoprotein OS=Sus scrofa OX=9823 GN=VASP	VASP	38.563	4.0205	7.9	3	3	3	1.075	0.87	1.063	0.875	1.207	0.926	1	0.96596
A0A286ZJA2	Trafficking protein particle complex subunit 13 OS=Sus scrofa OX=9823 GN=TRAPPC13	TRAPPC13	43.401	7.5605	8.8	4	4	4	1.18	0.978	0.975	1.027	0.988	1.076	1.014	0.88932
A0A286ZJA6	TSC22 domain family member 1 OS=Sus scrofa OX=9823 GN=TSC22D1	TSC22D1	107.64	2.2765	2.4	3	3	1	1.315	1.103	0.833	1.048	1.076	0.916	1.069	0.73152
A0A286ZJA8	Uncharacterized protein OS=Sus scrofa OX=9823 GN=EIF2B1	EIF2B1	32.245	3.8816	5.5	2	2	2	0.813	1.008	0.878	0.922	0.926	0.855	0.999	0.94706
A0A286ZJD8	Dipeptidyl peptidase 7 OS=Sus scrofa OX=9823 GN=DPP7	DPP7	55.562	42.034	8.1	3	3	3	0.813	0.915	1.109	1.028	0.979	1.036	0.932	0.4449
A0A286ZJG2	Ubiquitin like with PHD and ring finger domains 2 OS=Sus scrofa OX=9823 GN=UHRF2	UHRF2	89.827	323.31	54.4	44	113	44	1.073	1.065	1.071	0.756	0.737	0.758	1.426	1.37e-06
A0A286ZJI1	Diphosphoinositol pentakisphosphate kinase 2 OS=Sus scrofa OX=9823 GN=PPIP5K2	PPIP5K2	128.49	25.017	12.8	13	14	13	1.072	1.044	1.073	0.815	0.782	0.809	1.325	5.74e-05
A0A286ZJI6	Kinesin-like protein OS=Sus scrofa OX=9823 GN=KIF2A	KIF2A	78.052	13.332	9.6	6	7	5	1.053	1.006	0.989	1.046	1.004	1.086	0.972	0.39026
A0A286ZJJ4	Mitochondrial calcium uniporter OS=Sus scrofa OX=9823 GN=MCU	MCU	35.946	25.932	18.4	5	6	5	0.966	1.019	1.044	1.008	1.047	0.916	1.02	0.6801
A0A286ZJJ6	"28S ribosomal protein S11, mitochondrial OS=Sus scrofa OX=9823 GN=MRPS11"	MRPS11	20.808	1.5546	5.6	1	1	1	0.835	1.079	1.025	1.019	1.06	1.063	0.935	0.41278
A0A286ZJK2	Heterogeneous nuclear ribonucleoprotein M OS=Sus scrofa OX=9823 GN=HNRNPM	HNRNPM	73.588	13.221	9.8	7	9	7	0.803	0.865	0.971	1.216	1.328	1.319	0.683	0.0034986
A0A286ZJL5	ATPase H+ transporting V1 subunit D OS=Sus scrofa OX=9823 GN=ATP6V1D	ATP6V1D	28.252	12.098	14.2	4	5	4	1.295	0.965	1.06	1.018	1.024	1.09	1.06	0.59812
A0A286ZJL8	DnaJ heat shock protein family (Hsp40) member C8 OS=Sus scrofa OX=9823 GN=DNAJC8	DNAJC8	29.822	4.92	9.9	3	4	3	1.008	0.963	1.081	0.9	0.95	0.97	1.082	0.123857
A0A286ZJN2	GDNF family receptor alpha 4 OS=Sus scrofa OX=9823 GN=GFRA4	GFRA4	25.734	23.518	14.4	2	2	2	2.096	0.352	1.259	1.129	1.016	0.94	1.202	0.93424
A0A286ZJN9	Acyl-CoA binding domain containing 7 OS=Sus scrofa OX=9823 GN=ACBD7	ACBD7	10.069	8.8627	38.6	4	9	4	1.185	0.967	0.911	0.948	0.975	0.939	1.07	0.52394
A0A286ZJR2	"Peptidyl-tRNA hydrolase ICT1, mitochondrial OS=Sus scrofa OX=9823 GN=MRPL58"	MRPL58	23.502	1.7023	3.9	1	1	1	0.8	0.926	0.992	1.4	1.331	1.289	0.676	0.0043396
A0A286ZJR3	Heterogeneous nuclear ribonucleoprotein U OS=Sus scrofa OX=9823 GN=HNRNPU	HNRNPU	77.186	20.258	13.6	10	12	1	0.979	1.175	1.083	0.801	0.81	0.688	1.408	0.0101171
A0A286ZJS1	Sorting nexin 8 OS=Sus scrofa OX=9823 GN=SNX8	SNX8	51.254	15.458	5.3	2	2	2	0.985	0.932	1.032	1.123	1.008	0.871	0.982	0.87496
A0A286ZJU5	Malignant T-cell-amplified sequence OS=Sus scrofa OX=9823 GN=LOC100738684	LOC100738684	20.546	11.467	15.5	3	5	3	0.857	0.983	0.983	1.068	1.084	1.072	0.876	0.099099
A0A286ZK04	Calcium-binding mitochondrial carrier protein SCaMC-2 OS=Sus scrofa OX=9823 GN=SLC25A25	SLC25A25	54.301	5.2604	6.3	3	3	3	1.067	0.886	1.179	1.067	0.965	0.955	1.049	0.66966
A0A286ZK31	Cordon-bleu WH2 repeat protein like 1 OS=Sus scrofa OX=9823 GN=COBLL1	COBLL1	123.86	49.762	16.8	16	20	16	0.956	0.999	1.04	0.915	0.965	0.981	1.047	0.22882
A0A286ZK33	Nicastrin OS=Sus scrofa OX=9823 GN=NCSTN	NCSTN	68.739	39.213	9.8	6	7	6	1.301	0.987	0.973	1.008	0.971	0.927	1.122	0.33592
A0A286ZK67	Uncharacterized protein OS=Sus scrofa OX=9823	---	10.996	2.619	10.5	1	1	1	1.05	1.149	1.105	0.905	0.915	1.043	1.154	0.051119
A0A286ZK89	DNA mismatch repair protein Mlh1 OS=Sus scrofa OX=9823 GN=MLH1	MLH1	72.652	24.817	10	5	6	5	0.851	0.989	1.042	0.889	0.889	0.954	1.055	0.48214
A0A286ZK95	Transcription and mRNA export factor ENY2 OS=Sus scrofa OX=9823 GN=ENY2	ENY2	11.528	2.3366	14.9	2	2	2	0.903	1.025	1.017	0.807	0.749	0.824	1.237	0.0134023
A0A286ZKA4	Isoprenoid synthase domain containing OS=Sus scrofa OX=9823 GN=ISPD	ISPD	44.659	40.001	20.1	8	15	8	0.978	0.953	0.938	1.03	0.999	1.059	0.929	0.024158
A0A286ZKB3	Tetratricopeptide repeat domain 25 OS=Sus scrofa OX=9823 GN=TTC25	TTC25	68.404	3.8605	5.4	3	3	3	1.02	0.982	0.98	0.927	0.909	1.097	1.017	0.75944
A0A286ZKB4	Complement C5a anaphylatoxin OS=Sus scrofa OX=9823 GN=C5	C5	186.18	50.982	9.5	14	16	14	0.629	0.567	0.594	0.672	0.603	0.667	0.922	0.152664
A0A286ZKC9	Peptidylprolyl isomerase OS=Sus scrofa OX=9823 GN=FKBP6	FKBP6	35.997	34.287	18.2	5	5	5	0.835	0.945	1.132	0.999	0.888	1.278	0.92	0.598
A0A286ZKE9	Uncharacterized protein OS=Sus scrofa OX=9823 GN=C13H21orf59	C13H21orf59	33.27	3.3903	7.2	2	2	2	0.544	0.944	1.105	1.249	1.187	1.218	0.71	0.21502
A0A286ZKF2	Helicase SKI2W OS=Sus scrofa OX=9823 GN=SKIV2L	SKIV2L	131.92	6.6044	4.3	5	5	5	0.842	1.15	1.395	0.807	1.016	1.19	1.124	0.58992
A0A286ZKH3	Uncharacterized protein OS=Sus scrofa OX=9823 GN=SPR	SPR	28.774	143.63	44.4	11	24	11	1.076	1.017	1.024	0.918	0.974	0.948	1.098	0.0195773
A0A286ZKH8	Sorting nexin 12 OS=Sus scrofa OX=9823 GN=SNX12	SNX12	18.6	29.832	46.2	9	18	7	1.051	1.055	1.014	1.022	0.999	1.023	1.025	0.172761
A0A286ZKK9	Uncharacterized protein OS=Sus scrofa OX=9823 GN=CASTOR2	CASTOR2	36.026	2.045	2.4	1	1	1	0.937	0.933	0.93	1.144	1.038	1.074	0.86	0.034379
A0A286ZKL4	Sterile alpha motif domain containing 12 OS=Sus scrofa OX=9823 GN=SAMD12	SAMD12	18.205	4.8362	13	2	2	2	0.886	0.974	1.044	1.019	0.989	1.058	0.947	0.33604
A0A286ZKQ1	Beta-hexosaminidase OS=Sus scrofa OX=9823 GN=HEXB	HEXB	60.54	119.72	25.4	14	23	14	1.069	0.996	1.043	0.988	0.999	0.955	1.056	0.091998
A0A286ZKR5	"LSM6 homolog, U6 small nuclear RNA and mRNA degradation associated OS=Sus scrofa OX=9823 GN=LSM6"	LSM6	9.1275	8.1684	35	4	6	4	1.074	0.934	1.026	1.055	1.014	1.027	0.98	0.63734
A0A286ZKT0	Dishevelled segment polarity protein 1 OS=Sus scrofa OX=9823 GN=DVL1	DVL1	62.903	1.6734	2.1	1	1	1	1.431	0.829	0.656	0.793	1.11	1.546	0.845	0.56936
A0A286ZKW2	Paraspeckle component 1 OS=Sus scrofa OX=9823 GN=PSPC1	PSPC1	58.389	64.054	21.1	11	14	9	1.023	0.893	0.928	1.159	1.184	1.181	0.807	0.0062212
A0A286ZKX2	Citrate synthase OS=Sus scrofa OX=9823 GN=CS	CS	44.63	95.73	28.9	12	31	12	1.079	0.978	0.954	0.919	0.94	0.942	1.075	0.13856
A0A286ZKY8	Trafficking protein particle complex 4 OS=Sus scrofa OX=9823 GN=TRAPPC4	TRAPPC4	24.294	4.7619	7.8	2	2	2	0.686	0.933	1.11	0.999	1.009	1.071	0.886	0.43056
A0A286ZL07	"BUB3, mitotic checkpoint protein OS=Sus scrofa OX=9823 GN=BUB3"	BUB3	36.766	52.838	25.3	7	9	7	0.931	1.067	1.05	0.854	0.867	0.8	1.209	0.0190596
A0A286ZL47	Cell adhesion molecule L1 like OS=Sus scrofa OX=9823 GN=CHL1	CHL1	129.24	2.1319	0.8	1	1	1	0.8	0.949	0.865	0.985	1.095	1.059	0.833	0.034256
A0A286ZL51	Uncharacterized protein OS=Sus scrofa OX=9823 GN=RPL23A	RPL23A	17.435	14.693	33.3	6	12	6	0.968	0.966	1.017	1.075	1.065	1.043	0.927	0.0163238
A0A286ZL62	Ceramide synthase 4 OS=Sus scrofa OX=9823 GN=CERS4	CERS4	42.041	7.1823	7.5	2	5	2	0.791	0.792	0.911	1.104	1.252	1.147	0.712	0.0047173
A0A286ZL65	Ribosomal protein L15 OS=Sus scrofa OX=9823 GN=RPL15	RPL15	24.146	20.261	29.9	8	11	8	1.166	1.026	0.916	1.037	1.051	0.957	1.021	0.83826
A0A286ZL98	Dynactin subunit 4 OS=Sus scrofa OX=9823 GN=DCTN4	DCTN4	52.032	24.804	22.6	8	12	8	0.932	0.914	1.112	0.995	1.22	1.009	0.917	0.39806
A0A286ZLA1	Eukaryotic translation initiation factor 4E binding protein 2 OS=Sus scrofa OX=9823 GN=EIF4EBP2	EIF4EBP2	12.965	2.0988	11.7	1	1	1	1.01	0.846	0.985	1.082	0.947	1.025	0.93	0.33586
A0A286ZLA4	Uncharacterized protein OS=Sus scrofa OX=9823 GN=MATR3	MATR3	88.498	21.271	11.3	9	9	9	0.879	1.091	0.92	0.995	1.072	1.127	0.905	0.24148
A0A286ZLA5	Nuclear receptor coactivator 2 OS=Sus scrofa OX=9823 GN=NCOA2	NCOA2	148.65	1.8603	0.6	1	1	1	1.258	1.371	1.252	0.295	0.305	0.335	4.151	3.9e-06
A0A286ZLB4	Bromodomain adjacent to zinc finger domain protein 1A OS=Sus scrofa OX=9823 GN=BAZ1A	BAZ1A	171.22	2.4033	1.2	2	2	2	1.061	1.042	1.13	0.79	0.812	0.76	1.369	0.0005447
A0A286ZLE0	KIAA1468 OS=Sus scrofa OX=9823 GN=KIAA1468	KIAA1468	112.01	8.5517	4.4	4	4	4	1.078	1.115	0.985	0.953	0.92	1.075	1.078	0.27342
A0A286ZLG1	Tescalcin OS=Sus scrofa OX=9823 GN=TESC	TESC	22.807	42.288	19.7	4	5	4	1.239	1.159	1.175	0.903	0.897	0.836	1.355	0.00068018
A0A286ZLH1	26S proteasome non-ATPase regulatory subunit 2 OS=Sus scrofa OX=9823 GN=PSMD2	PSMD2	97.966	117.03	19.7	17	29	17	0.873	0.997	0.947	1.041	0.979	0.984	0.938	0.20632
A0A286ZLH3	Tyrosine-protein phosphatase non-receptor type OS=Sus scrofa OX=9823 GN=PTPN1	PTPN1	42.272	11.614	12.4	4	5	4	1.128	0.944	1.005	1.035	1.01	0.992	1.013	0.85426
A0A286ZLH6	AVL9 cell migration associated OS=Sus scrofa OX=9823 GN=AVL9	AVL9	70.58	30.024	19.7	11	11	11	0.986	0.962	0.945	1.035	1.056	1.068	0.916	0.0045836
A0A286ZLH8	Uncharacterized protein OS=Sus scrofa OX=9823 GN=RPL35A	RPL35A	12.538	10.668	40	6	13	6	0.86	1.039	0.96	1.059	1.003	1.049	0.919	0.20296
A0A286ZLJ0	LETM1 domain containing 1 OS=Sus scrofa OX=9823 GN=LETMD1	LETMD1	39.801	4.9576	8.5	3	3	3	1.039	1.088	1.011	0.914	0.802	0.916	1.192	0.022224
A0A286ZLK7	"Enoyl-CoA delta isomerase 1, mitochondrial OS=Sus scrofa OX=9823 GN=ECI1"	ECI1	33.147	9.7991	8.9	3	3	3	1.08	1.052	0.879	0.933	0.986	1	1.032	0.70816
A0A286ZLL3	Receptor of-activated protein C kinase 1 OS=Sus scrofa OX=9823 GN=RACK1	RACK1	30.505	270.19	49.3	12	22	12	0.937	0.949	0.962	1.113	1.08	1.077	0.871	0.00044117
A0A286ZLP7	Uncharacterized protein OS=Sus scrofa OX=9823 GN=PSMD9	PSMD9	24.416	103.51	35	9	16	9	1.172	1.094	1.048	0.863	0.828	0.809	1.326	0.00171977
A0A286ZLQ5	Uncharacterized protein OS=Sus scrofa OX=9823 GN=CXHXorf67	CXHXorf67	52.179	66.822	33.2	15	21	15	1.181	1.038	1.063	0.806	0.784	0.793	1.377	0.00140323
A0A286ZLR2	Doublecortin like kinase 1 OS=Sus scrofa OX=9823 GN=DCLK1	DCLK1	81.17	17.987	4.5	3	3	3	1.105	0.87	0.916	1.108	1.153	1.234	0.827	0.070297
A0A286ZLT0	"5'-nucleotidase, cytosolic II OS=Sus scrofa OX=9823 GN=NT5C2"	NT5C2	65.112	34.922	15.3	8	13	8	1.195	1	1.049	0.88	0.923	0.91	1.196	0.032998
A0A286ZLT7	Rho GTPase activating protein 12 OS=Sus scrofa OX=9823 GN=ARHGAP12	ARHGAP12	91.639	23.478	10.5	8	9	8	1.018	0.965	0.855	0.984	1.089	0.955	0.937	0.36928
A0A286ZLU2	"3-hydroxyanthranilate 3,4-dioxygenase OS=Sus scrofa OX=9823 GN=HAAO"	HAAO	32.317	12.137	12.6	3	5	3	1.211	1.177	0.923	0.885	0.981	0.961	1.171	0.173299
A0A286ZLV5	Coactivator associated arginine methyltransferase 1 OS=Sus scrofa OX=9823 GN=CARM1	CARM1	63.37	25.744	8	4	4	3	1.241	0.921	1.072	1.123	1.082	1.031	0.999	0.93814
A0A286ZLY9	E3 ubiquitin-protein ligase HACE1 OS=Sus scrofa OX=9823 GN=HACE1	HACE1	97.305	7.0102	5.7	5	5	5	1.028	1.141	1.022	0.981	1.018	0.793	1.143	0.18198
A0A286ZM02	Component of oligomeric golgi complex 1 OS=Sus scrofa OX=9823 GN=COG1	COG1	88.295	15.378	5.3	4	4	4	1.137	1.025	0.935	0.953	0.89	0.98	1.097	0.22728
A0A286ZM51	Crystallin gamma B OS=Sus scrofa OX=9823 GN=CRYGB	CRYGB	21.162	11.469	17.7	3	4	3	1.204	1.069	0.985	0.902	0.919	0.825	1.231	0.037464
A0A286ZM53	Retinoic acid receptor gamma OS=Sus scrofa OX=9823 GN=RARG	RARG	61.183	1.6562	2.5	1	1	1	0.64	0.991	1.223	1.015	0.951	1.147	0.917	0.58232
A0A286ZM71	Transmembrane protein 147 OS=Sus scrofa OX=9823 GN=TMEM147	TMEM147	25.291	4.8009	5.4	1	2	1	0.725	1.021	0.933	0.964	1.1	0.925	0.896	0.36676
A0A286ZM82	Calumenin OS=Sus scrofa OX=9823 GN=CALU	CALU	37.113	2.9299	43.5	13	36	1	0.671	0.864	1.092	1.198	1.168	1.144	0.748	0.160036
A0A286ZMB2	Gamma-glutamyl hydrolase OS=Sus scrofa OX=9823 GN=GGH	GGH	35.428	11.065	11.3	4	6	4	1.186	0.961	0.928	1.071	1.059	1.076	0.959	0.59774
A0A286ZMD3	Solute carrier family 25 member 36 OS=Sus scrofa OX=9823 GN=SLC25A36	SLC25A36	34.26	6.0518	6.8	2	2	2	0.888	1.232	1.457	0.91	0.935	0.989	1.262	0.2222
A0A286ZMD7	Gem nuclear organelle associated protein 6 OS=Sus scrofa OX=9823 GN=GEMIN6	GEMIN6	18.732	7.2239	14.5	3	3	3	0.985	0.848	0.728	1.246	1.254	1.02	0.728	0.043857
A0A286ZMD8	Cullin 4B OS=Sus scrofa OX=9823 GN=CUL4B	CUL4B	90.39	46.639	17.6	14	18	9	0.945	0.92	1.023	1.092	1.097	1.059	0.889	0.024679
A0A286ZMF8	N-acetylated alpha-linked acidic dipeptidase 2 OS=Sus scrofa OX=9823 GN=NAALAD2	NAALAD2	78.747	323.31	34.4	21	39	21	1.109	1.016	0.97	1.085	1.1	1.011	0.968	0.52288
A0A286ZMJ8	Uncharacterized protein OS=Sus scrofa OX=9823 GN=PRC1	PRC1	66.23	38.075	19.4	12	15	12	1.28	1.285	1.147	0.564	0.655	0.733	1.902	0.00156332
A0A286ZML8	Nuclear receptor coactivator 3 OS=Sus scrofa OX=9823 GN=NCOA3	NCOA3	143.83	8.9794	17.1	19	27	2	1.079	1.362	1.23	0.608	0.533	0.622	2.082	0.0009044
A0A286ZMN8	Ankyrin repeat and SOCS box containing 5 OS=Sus scrofa OX=9823 GN=ASB5	ASB5	33.47	1.6479	3.3	1	2	1	0.932	1.014	1.058	1.058	1.072	1.047	0.946	0.20478
A0A286ZMP0	Serum response factor-binding protein 1 OS=Sus scrofa OX=9823 GN=SRFBP1	SRFBP1	44.435	-2	2.3	1	1	1	1.189	0.92	0.826	1.077	1.084	1.022	0.922	0.44554
A0A286ZMP9	"VPS39, HOPS complex subunit OS=Sus scrofa OX=9823 GN=VPS39"	VPS39	86.405	6.0548	4.8	4	4	4	0.682	1.101	0.921	0.927	0.855	1.144	0.924	0.61228
A0A286ZMS7	Transcription elongation factor A3 OS=Sus scrofa OX=9823 GN=TCEA3	TCEA3	39.333	105.73	27.5	10	24	10	0.691	1.05	1.078	1.028	1.062	1.043	0.9	0.47724
A0A286ZMT3	Ring finger protein 214 OS=Sus scrofa OX=9823 GN=RNF214	RNF214	72.996	9.435	7.3	5	5	5	1.01	0.891	1.049	1.111	1.051	1.192	0.88	0.102424
A0A286ZMV3	UBA domain containing 1 OS=Sus scrofa OX=9823 GN=UBAC1	UBAC1	45.01	28.678	10.2	4	5	4	1.118	0.984	1.011	1.003	0.927	0.944	1.083	0.158258
A0A286ZMV5	Oocyte secreted protein 2 OS=Sus scrofa OX=9823 GN=OOSP2	OOSP2	17.184	39.178	32.5	4	16	4	0.752	1.32	1.253	0.486	0.477	0.436	2.377	0.0101639
A0A286ZMW0	Endoplasmic reticulum resident protein 44 precursor OS=Sus scrofa OX=9823 GN=ERP44	ERP44	40.002	15.982	16.3	5	8	5	1.182	1.073	0.966	0.984	0.951	0.918	1.129	0.127221
A0A286ZMW4	Heat shock protein 105 kDa OS=Sus scrofa OX=9823 GN=HSPH1	HSPH1	91.952	169.81	36	28	52	26	0.905	0.93	0.948	1.135	1.108	1.06	0.843	0.0020845
A0A286ZMX2	Ubiquitin conjugating enzyme E2 S OS=Sus scrofa OX=9823 GN=UBE2S	UBE2S	23.958	21.293	9.4	2	3	2	1.408	1.14	1.035	0.733	0.853	0.915	1.433	0.033758
A0A286ZMY1	Microtubule associated scaffold protein 1 OS=Sus scrofa OX=9823 GN=MTUS1	MTUS1	136.66	64.242	17.7	22	33	22	0.926	0.857	0.862	1.221	1.147	1.239	0.733	0.00083595
A0A286ZMY6	Fas associated factor family member 2 OS=Sus scrofa OX=9823 GN=FAF2	FAF2	49.447	8.8138	7.9	3	3	3	0.848	1.067	0.948	1.063	1.015	1.227	0.866	0.173705
A0A286ZMZ2	Cleavage and polyadenylation specificity factor subunit 6 OS=Sus scrofa OX=9823 GN=CPSF6	CPSF6	57.726	1.7112	4.1	2	2	2	0.807	1.035	0.908	1.025	1.186	1.181	0.811	0.069504
A0A286ZN07	Charged multivesicular body protein 4A OS=Sus scrofa OX=9823 GN=CHMP4A	CHMP4A	25.13	10.89	20.3	4	4	4	0.947	0.993	1.067	1.045	1.056	1.001	0.969	0.45038
A0A286ZN11	Trinucleotide repeat containing 6B OS=Sus scrofa OX=9823 GN=TNRC6B	TNRC6B	183.35	24.878	5	6	6	6	1.142	0.904	0.969	0.854	0.97	0.988	1.072	0.46576
A0A286ZN31	Sad1 and UNC84 domain containing 2 OS=Sus scrofa OX=9823 GN=SUN2	SUN2	78.112	162.05	29.9	18	38	18	1.06	1.019	1.084	0.908	0.907	0.933	1.151	0.0022967
A0A286ZN35	Serine hydroxymethyltransferase OS=Sus scrofa OX=9823 GN=SHMT1	SHMT1	52.948	31.166	11.8	5	6	5	1.2	0.98	1.097	0.898	0.918	0.961	1.18	0.058439
A0A286ZN49	Uncharacterized protein OS=Sus scrofa OX=9823	---	40.536	-2	3.7	1	1	1	0.738	1.068	1.136	0.966	0.792	0.983	1.073	0.7206
A0A286ZN52	Proteasome subunit beta type OS=Sus scrofa OX=9823 GN=PSMB3	PSMB3	23.008	27.699	26.3	5	9	5	0.963	0.919	0.871	1.019	1.107	1.05	0.867	0.0192807
A0A286ZN56	Translocation protein SEC62 OS=Sus scrofa OX=9823 GN=SEC62	SEC62	45.737	13.592	13.8	8	11	8	0.981	0.993	0.978	0.936	0.923	0.961	1.047	0.022578
A0A286ZNC8	"Phosphatidylserine decarboxylase proenzyme, mitochondrial OS=Sus scrofa OX=9823 GN=PISD"	PISD	38.827	6.9744	10	4	4	4	1.094	0.878	0.981	1.001	1.058	1.038	0.954	0.47692
A0A286ZND9	P14ARF protein OS=Sus scrofa OX=9823 GN=P14ARF	P14ARF	16.237	2.8779	7.9	1	1	1	1.008	1.027	0.97	0.852	1.055	0.926	1.061	0.38654
A0A286ZNG4	"ALS2, alsin Rho guanine nucleotide exchange factor OS=Sus scrofa OX=9823 GN=ALS2"	ALS2	155.95	7.1718	2.8	3	3	3	1.094	0.879	1.1	0.931	0.836	0.958	1.128	0.24082
A0A286ZNH3	Reactive intermediate imine deaminase A homolog OS=Sus scrofa OX=9823 GN=RIDA	RIDA	14.369	68.192	42.3	5	11	5	1.288	1.146	1.148	0.654	0.658	0.644	1.831	0.000101794
A0A286ZNJ4	Ankyrin repeat domain 34C OS=Sus scrofa OX=9823 GN=ANKRD34C	ANKRD34C	58.005	1.4895	1.9	1	1	1	0.791	1.037	1.077	1.002	0.98	0.965	0.986	0.83338
A0A286ZNN3	Hepatocyte growth factor-regulated tyrosine kinase substrate OS=Sus scrofa OX=9823 GN=HGS	HGS	84.021	25.305	10.8	9	11	9	1.007	1.009	0.929	1.065	1.061	1.05	0.927	0.109497
A0A286ZNN4	NADH dehydrogenase OS=Sus scrofa OX=9823 GN=NDUFS3	NDUFS3	30.201	83.863	22.3	5	9	5	1.217	1.045	1.012	1.026	1.06	0.939	1.082	0.31668
A0A286ZNN6	Dickkopf-related protein 3 precursor OS=Sus scrofa OX=9823 GN=DKK3	DKK3	39.776	27.837	15.2	4	5	4	1.018	1.068	1.099	1.087	1.027	1.075	0.999	0.96154
A0A286ZNR6	Factor interacting with PAPOLA and CPSF1 OS=Sus scrofa OX=9823 GN=FIP1L1	FIP1L1	66.581	22.798	11.6	5	6	5	1.042	0.694	0.839	1.618	1.382	1.057	0.635	0.056903
A0A286ZNR7	Transmembrane protein 128 OS=Sus scrofa OX=9823 GN=TMEM128	TMEM128	19.223	15.083	21.2	3	7	3	1.702	1.496	1.124	0.275	0.241	0.271	5.492	0.000199464
A0A286ZNU0	Uncharacterized protein OS=Sus scrofa OX=9823	---	11.789	3.4909	20.6	2	2	2	1.236	0.768	0.865	1.1	0.957	1.216	0.877	0.40446
A0A286ZNU1	Zinc finger protein 687 OS=Sus scrofa OX=9823 GN=ZNF687	ZNF687	123.15	-2	0.6	1	1	1	0.64	0.774	0.785	0.773	0.66	0.77	0.998	0.96968
A0A286ZNV5	4-trimethylaminobutyraldehyde dehydrogenase OS=Sus scrofa OX=9823 GN=ALDH9A1	ALDH9A1	53.941	219.08	46.4	22	72	22	0.959	1.036	1.092	0.942	0.895	0.941	1.111	0.065018
A0A286ZNZ6	Calcitonin receptor-stimulating peptide 3 OS=Sus scrofa OX=9823 GN=CRSP3	CRSP3	11.715	5.0397	21	2	3	2	1.147	0.98	0.943	1.024	1.344	1.293	0.839	0.171941
A0A286ZP15	Alkylglycerone-phosphate synthase OS=Sus scrofa OX=9823 GN=AGPS	AGPS	63.989	15.045	9.7	4	5	4	1.22	1.012	0.97	1.033	0.963	0.884	1.112	0.28564
A0A286ZP62	Coatomer protein complex subunit zeta 1 OS=Sus scrofa OX=9823 GN=COPZ1	COPZ1	20.198	25.561	22.6	3	4	3	1.281	1	0.649	1.041	1.218	0.888	0.931	0.66782
A0A286ZP69	"RAB7A, member RAS oncogene family OS=Sus scrofa OX=9823 GN=RAB7A"	RAB7A	23.54	111.15	48.8	9	26	9	1.055	1.061	1.091	0.942	0.954	0.906	1.145	0.00193811
A0A286ZPA4	Polypyrimidine tract-binding protein 1 OS=Sus scrofa OX=9823 GN=PTBP1	PTBP1	49.159	2.9593	4.2	2	3	2	1.116	0.854	1.195	0.932	1.142	0.825	1.092	0.56836
A0A286ZPA5	Calcium channel flower domain containing 1 OS=Sus scrofa OX=9823 GN=CACFD1	CACFD1	18.457	2.3855	5.2	1	1	1	1.106	0.946	0.991	1.097	1.136	0.895	0.973	0.79504
A0A286ZPD0	Solute carrier family 25 member 51 OS=Sus scrofa OX=9823 GN=SLC25A51	SLC25A51	33.917	8.8116	14.1	5	5	5	1.151	0.907	1.015	1.006	1.011	1.058	0.999	0.94558
A0A286ZPF5	Mitogen-activated protein kinase OS=Sus scrofa OX=9823 GN=MAPK1	MAPK1	41.318	20.296	25.3	9	14	8	0.882	0.968	0.987	0.968	0.953	1.006	0.969	0.4478
A0A286ZPG8	Nuclear distribution protein nudE-like 1 OS=Sus scrofa OX=9823 GN=NDEL1	NDEL1	35.553	66.683	17.5	6	10	5	1.219	1.156	1.148	0.814	0.819	0.856	1.415	0.000144274
A0A286ZPG9	Replication factor C subunit 2 OS=Sus scrofa OX=9823 GN=RFC2	RFC2	34.724	13.638	21.4	6	7	6	0.868	0.934	1.187	0.936	0.924	1.044	1.029	0.84546
A0A286ZPL6	Galactose-3-O-sulfotransferase 2 OS=Sus scrofa OX=9823 GN=D2HGDH	D2HGDH	50.443	5.6268	6.2	3	3	3	1.305	1.051	0.879	1.005	0.94	0.864	1.152	0.34778
A0A286ZPN7	17-beta-hydroxysteroid dehydrogenase 13 OS=Sus scrofa OX=9823 GN=HSD17B13	HSD17B13	31.173	60.654	25.8	8	15	8	1.055	0.998	1.058	0.972	0.939	0.959	1.084	0.020144
A0A286ZPN8	Far upstream element binding protein 1 OS=Sus scrofa OX=9823 GN=FUBP1	FUBP1	69.85	86.034	22.2	13	13	11	1.231	1.096	1.032	0.913	0.888	0.878	1.254	0.0135172
A0A286ZPQ4	DENN domain containing 4C OS=Sus scrofa OX=9823 GN=DENND4C	DENND4C	216.27	105.36	11.2	20	30	20	1.199	0.981	1.073	0.904	0.985	0.971	1.137	0.119415
A0A286ZPR1	AP-2 complex subunit mu OS=Sus scrofa OX=9823 GN=AP2M1	AP2M1	49.389	71.921	23.3	9	18	9	1.109	0.946	0.966	0.999	1.058	1.063	0.968	0.55704
A0A286ZPR5	Eukaryotic translation initiation factor 2A OS=Sus scrofa OX=9823 GN=EIF2A	EIF2A	60.859	16.925	9.5	5	5	5	1.027	1.041	1.055	0.87	0.806	0.944	1.192	0.0184969
A0A286ZPR8	Cytochrome b-c1 complex subunit 7 OS=Sus scrofa OX=9823 GN=UQCRB	UQCRB	13.563	33.223	36.9	6	9	6	1.27	1.005	0.904	0.962	1.062	0.886	1.092	0.51454
A0A286ZPT0	Coatomer subunit beta' OS=Sus scrofa OX=9823 GN=COPB2	COPB2	102.34	279.73	33.4	28	64	28	0.998	0.955	0.959	1.039	1.014	1.008	0.951	0.041
A0A286ZPT1	Sorting nexin OS=Sus scrofa OX=9823 GN=SNX18	SNX18	68.236	21.836	13.2	7	9	7	0.963	0.932	1.05	1.021	1.015	1.069	0.948	0.2406
A0A286ZPT3	"RAB43, member RAS oncogene family OS=Sus scrofa OX=9823 GN=RAB43"	RAB43	23.11	3.2392	9	2	2	2	0.821	1.003	1.006	1.036	1.209	1.104	0.845	0.102096
A0A286ZPT6	Uncharacterized protein OS=Sus scrofa OX=9823 GN=NDUFV2	NDUFV2	25.543	95.057	43.5	8	16	8	0.972	0.997	1.069	1.067	1.07	1.185	0.915	0.117457
A0A286ZQ28	"SEC24 homolog C, COPII coat complex component OS=Sus scrofa OX=9823 GN=SEC24C"	SEC24C	118.31	33.537	10	11	14	11	1.006	0.895	0.965	1.116	1.073	1.126	0.865	0.0171176
A0A286ZQ31	Phosphoglycerate mutase OS=Sus scrofa OX=9823 GN=BPGM	BPGM	29.939	19.543	29.3	8	15	8	0.819	0.997	0.984	1.001	0.99	1.034	0.926	0.27918
A0A286ZQ40	40S ribosomal protein S26 OS=Sus scrofa OX=9823 GN=RPS26	RPS26	12.36	2.75	14.8	2	2	2	1.087	0.955	0.954	1.075	0.978	1.148	0.936	0.35822
A0A286ZQ44	Dicarbonyl and L-xylulose reductase OS=Sus scrofa OX=9823 GN=DCXR	DCXR	25.661	147.73	50	10	27	10	1.18	1.012	0.998	0.978	0.981	0.956	1.094	0.24908
A0A286ZQ45	Rho guanine nucleotide exchange factor 1 OS=Sus scrofa OX=9823 GN=ARHGEF1	ARHGEF1	106.27	1.7172	1.8	2	2	2	0.974	0.709	1.307	1.108	1.167	1.054	0.898	0.48572
A0A286ZQ65	Phosphatidylinositol-5-phosphate 4-kinase type 2 beta OS=Sus scrofa OX=9823 GN=PIP4K2B	PIP4K2B	47.336	15.102	10.3	4	4	4	1.002	0.981	0.96	1.098	1.069	1.052	0.914	0.0069757
A0A286ZQA2	Centrosomal protein 78 OS=Sus scrofa OX=9823 GN=CEP78	CEP78	76.585	-2	1.9	1	1	1	1.175	0.992	1.022	0.862	0.978	0.858	1.182	0.069523
A0A286ZQB1	Queuosine salvage protein OS=Sus scrofa OX=9823 GN=C9orf64	C9orf64	43.47	33.165	17.4	7	8	7	1.012	0.959	1	0.98	0.977	0.969	1.015	0.41846
A0A286ZQC1	"SGT1 homolog, MIS12 kinetochore complex assembly cochaperone OS=Sus scrofa OX=9823 GN=SUGT1"	SUGT1	38.29	323.31	62.6	20	78	20	0.881	0.983	0.985	1.095	1.065	1.062	0.884	0.031102
A0A286ZQE6	Uncharacterized protein OS=Sus scrofa OX=9823 GN=APOPT1	APOPT1	61.525	113.73	31	16	19	10	0.873	1.009	1.081	1.038	1.024	0.968	0.978	0.7176
A0A286ZQF3	Family with sequence similarity 98 member A OS=Sus scrofa OX=9823 GN=FAM98A	FAM98A	46.195	15.012	6.7	2	2	2	0.942	0.891	0.884	1.06	0.956	1.055	0.885	0.035881
A0A286ZQI6	Uncharacterized protein OS=Sus scrofa OX=9823	---	26.704	102.92	12.1	2	4	2	0.638	1.022	0.967	1.048	1.026	1.122	0.822	0.22562
A0A286ZQL4	Family with sequence similarity 169 member A OS=Sus scrofa OX=9823 GN=FAM169A	FAM169A	63.949	3.7102	3.8	2	3	2	0.955	0.915	1.174	0.78	0.672	0.849	1.323	0.053803
A0A286ZQP0	von Willebrand factor A domain-containing protein 7 precursor OS=Sus scrofa OX=9823 GN=VWA7	VWA7	93.273	40.184	7.2	5	5	4	1.158	1.09	1.174	0.737	0.703	0.777	1.544	0.00029771
A0A286ZQP7	Myotubularin related protein 9 OS=Sus scrofa OX=9823 GN=MTMR9	MTMR9	63.552	35.402	16.6	8	11	8	1.355	0.881	0.994	1.046	1.093	1.021	1.022	0.97022
A0A286ZQS7	Sec1 family domain containing 1 OS=Sus scrofa OX=9823 GN=SCFD1	SCFD1	69.824	124.84	30.3	16	26	16	1.044	0.996	0.975	0.979	1.008	0.991	1.012	0.61262
A0A286ZQV5	DnaJ heat shock protein family (Hsp40) member C13 OS=Sus scrofa OX=9823 GN=DNAJC13	DNAJC13	254.55	239.4	23.4	50	75	50	1.075	0.973	0.985	0.995	0.978	0.982	1.026	0.47452
A0A286ZQV9	Uncharacterized protein OS=Sus scrofa OX=9823 GN=BABAM1	BABAM1	36.97	20.493	14.2	4	5	4	1.104	1.232	1.1	0.894	0.926	1.065	1.191	0.053696
A0A286ZQY6	"Isocitrate dehydrogenase [NAD] subunit, mitochondrial OS=Sus scrofa OX=9823 GN=IDH3A"	IDH3A	39.65	64.083	37.2	15	33	15	0.957	0.993	0.985	1.014	0.993	1.038	0.964	0.096856
A0A286ZQZ3	COP9 signalosome subunit 7A OS=Sus scrofa OX=9823 GN=COPS7A	COPS7A	29.497	4.8667	7.5	2	2	2	1.419	1.08	1.002	1.033	1.039	1.027	1.13	0.40582
A0A286ZQZ7	Secretogranin-1 OS=Sus scrofa OX=9823 GN=CHGB	CHGB	74.18	60.216	11	5	5	5	0.941	1.035	1.092	0.87	0.931	1.17	1.033	0.71918
A0A286ZR21	"Neural precursor cell expressed, developmentally down-regulated 4-like, E3 ubiquitin protein ligase OS=Sus scrofa OX=9823 GN=NEDD4L"	NEDD4L	130.1	48.542	12.9	13	17	13	1.1	1.015	1.009	0.977	0.984	0.985	1.06	0.1743
A0A286ZR28	5'-AMP-activated protein kinase subunit gamma-1 OS=Sus scrofa OX=9823 GN=PRKAG1	PRKAG1	31.777	10.235	14	4	5	4	0.909	1.005	1.093	1.098	1.021	1.04	0.952	0.4203
A0A286ZR50	Uncharacterized protein OS=Sus scrofa OX=9823 GN=LOC110259662	LOC110259662	47.65	1.4988	2.4	1	2	1	0.631	0.883	1.3	0.991	1.047	0.951	0.941	0.67312
A0A286ZR94	Myosin-11 OS=Sus scrofa OX=9823 GN=MYH11	MYH11	202.68	4.84	31.8	55	111	1	0.798	0.987	1.006	1.119	1.103	1.085	0.844	0.144197
A0A286ZRA0	Huntingtin OS=Sus scrofa OX=9823 GN=HTT	HTT	286.78	4.4479	0.8	2	2	2	1.027	1.029	1.377	0.899	0.86	1.091	1.205	0.20978
A0A286ZRB3	Uncharacterized protein OS=Sus scrofa OX=9823	---	14.633	2.3248	12.3	2	4	1	1.018	1.127	1.101	0.998	0.918	0.855	1.171	0.042577
A0A286ZRE1	Tropomyosin alpha-1 chain OS=Sus scrofa OX=9823 GN=TPM1	TPM1	40.177	5.688	21.7	8	8	2	0.725	0.677	0.811	1.575	1.481	1.469	0.489	0.00022496
A0A286ZRG9	Malic enzyme OS=Sus scrofa OX=9823 GN=ME1	ME1	61.465	203.84	25	13	45	12	1.12	1.025	0.978	0.959	0.974	0.93	1.091	0.111463
A0A286ZRJ4	Palmitoyltransferase OS=Sus scrofa OX=9823 GN=ZDHHC15	ZDHHC15	39.397	1.5016	3	1	1	1	0.911	0.904	1.021	1.115	0.942	1.088	0.902	0.194465
A0A286ZRL1	ATP-dependent Clp protease proteolytic subunit OS=Sus scrofa OX=9823 GN=CLPP	CLPP	29.825	61.638	24.9	5	9	5	1.212	1.024	1.037	0.907	0.992	0.942	1.152	0.081435
A0A286ZRM3	"FLII, actin remodeling protein OS=Sus scrofa OX=9823 GN=FLII"	FLII	142.18	32.571	9	10	11	10	0.961	1.043	1.055	0.96	0.913	0.984	1.071	0.138015
A0A286ZRS3	Lipase maturation factor OS=Sus scrofa OX=9823 GN=LMF1	LMF1	63.471	6.7966	6.6	3	3	3	1.06	0.761	0.758	1.437	1.415	1.439	0.601	0.042576
A0A286ZRT5	"Peptidase, mitochondrial processing alpha subunit OS=Sus scrofa OX=9823 GN=PMPCA"	PMPCA	52.757	15.631	8.1	5	5	5	1.181	0.958	1.054	0.975	0.877	1.04	1.104	0.27966
A0A286ZRU9	Serpin H1 precursor OS=Sus scrofa OX=9823 GN=SERPINH1	SERPINH1	46.524	30.638	18.7	7	9	7	1.214	0.898	0.974	1.075	1.111	1.129	0.931	0.4319
A0A286ZRW3	"Endonuclease, poly(U) specific OS=Sus scrofa OX=9823 GN=ENDOU"	ENDOU	45.092	38.826	10.9	4	5	4	1.05	1.12	0.992	1.014	1.014	0.913	1.075	0.21738
A0A286ZRX8	Filamin C OS=Sus scrofa OX=9823 GN=FLNC	FLNC	286.58	323.31	23.6	53	73	41	1.159	1.075	1.058	1.133	1.135	1.142	0.965	0.33008
A0A286ZRY5	Ubiquitin-conjugating enzyme E2 D2 OS=Sus scrofa OX=9823 GN=UBE2D3	UBE2D3	15.732	5.2432	12.9	2	5	2	1.007	1.089	1.037	0.897	0.892	0.981	1.131	0.032204
A0A286ZS10	Cyclin-dependent kinases regulatory subunit OS=Sus scrofa OX=9823 GN=CKS2	CKS2	8.823	3.331	22.5	2	2	1	1.646	0.684	0.7	1.176	1.423	1.133	0.812	0.3809
A0A286ZS40	Ubiquitin recognition factor in ER associated degradation 1 OS=Sus scrofa OX=9823 GN=UFD1	UFD1	32.807	23.443	12.4	3	3	3	1.152	0.964	0.981	0.973	1.104	1.036	0.995	0.92126
A0A286ZS56	Cortactin OS=Sus scrofa OX=9823 GN=CTTN	CTTN	60.883	100.7	29.8	17	23	17	1.305	1.114	1.071	0.68	0.667	0.702	1.703	0.00104395
A0A286ZS65	Cytoplasmic polyadenylation element binding protein 3 OS=Sus scrofa OX=9823 GN=CPEB3	CPEB3	75.307	3.0671	1.3	1	1	1	0.709	0.913	0.833	1.245	1.309	1.183	0.657	0.0059155
A0A286ZS69	Proteasome subunit beta type OS=Sus scrofa OX=9823 GN=PSMB2	PSMB2	22.78	83.714	24.9	5	16	5	0.827	1.056	1.018	1.03	1.02	1.018	0.946	0.50366
A0A286ZS83	Heterogeneous nuclear ribonucleoproteins C1/C2 isoform 2 OS=Sus scrofa OX=9823 GN=HNRNPC	HNRNPC	32.09	72.963	21.1	7	9	7	1.107	1.15	1.112	0.646	0.713	0.751	1.597	0.00050428
A0A286ZS85	Proline rich coiled-coil 2C OS=Sus scrofa OX=9823 GN=PRRC2C	PRRC2C	307.13	49.946	5	13	15	13	0.965	0.944	1.004	1.025	1.097	1.139	0.893	0.034842
A0A286ZS89	"SPARC/osteonectin, cwcv and kazal like domains proteoglycan 1 OS=Sus scrofa OX=9823 GN=SPOCK1"	SPOCK1	43.039	3.9325	4.9	2	3	2	0.878	0.984	0.972	1	1.008	1.133	0.902	0.131416
A0A286ZSC6	Dynein axonemal heavy chain 8 OS=Sus scrofa OX=9823 GN=DNAH8	DNAH8	509.1	-2	0.2	1	1	1	1.069	0.954	0.864	1.047	1.045	0.994	0.936	0.33332
A0A286ZSC7	Cell division cycle protein 23 homolog OS=Sus scrofa OX=9823 GN=CDC23	CDC23	63.06	4.7497	3.8	2	2	2	1.654	0.889	0.916	0.888	1.034	1.052	1.163	0.62434
A0A286ZSD7	Stomatin like 2 OS=Sus scrofa OX=9823 GN=STOML2	STOML2	38.645	161.85	30.9	8	15	8	1.145	1.019	1.031	0.929	0.903	0.974	1.139	0.040398
A0A286ZSE4	Ubiquitin-protein ligase E3A isoform 1 OS=Sus scrofa OX=9823 GN=UBE3A	UBE3A	93.745	2.9437	3.1	2	2	2	1.388	0.998	1.205	1.056	0.974	0.823	1.259	0.133558
A0A286ZSG3	Catalase OS=Sus scrofa OX=9823 GN=CAT	CAT	59.929	323.31	33	16	21	16	1.055	1.061	1.06	0.874	0.892	0.907	1.188	9.59e-05
A0A286ZSG6	Epithelial stromal interaction 1 OS=Sus scrofa OX=9823 GN=EPSTI1	EPSTI1	35.917	22.962	21.7	6	7	6	1.208	1.183	1.151	0.551	0.594	0.538	2.105	2.13e-05
A0A286ZSH4	FACT complex subunit SSRP1 OS=Sus scrofa OX=9823 GN=SSRP1	SSRP1	71.743	8.3736	4.8	3	4	3	1.207	0.966	1.063	0.888	1.026	0.855	1.169	0.143137
A0A286ZSM4	Myotubularin related protein 2 OS=Sus scrofa OX=9823 GN=MTMR2	MTMR2	66.05	32.061	20.3	12	13	12	0.956	0.862	0.794	1.292	1.318	1.241	0.678	0.0023008
A0A286ZSN4	Family with sequence similarity 241 member B OS=Sus scrofa OX=9823 GN=FAM241B	FAM241B	13.154	43.573	22.5	2	5	2	1.256	1.148	1.291	0.487	0.471	0.561	2.433	0.000158557
A0A286ZSR2	Phosphorylated adaptor for RNA export OS=Sus scrofa OX=9823 GN=PHAX	PHAX	44.354	10.736	9.6	4	6	4	1.418	1.098	0.863	0.735	0.793	0.729	1.497	0.058119
A0A286ZSU2	BRCA1 associated protein OS=Sus scrofa OX=9823 GN=BRAP	BRAP	67.324	16.255	16.4	8	8	8	1.129	1.029	1.004	1.073	1.007	0.97	1.037	0.48434
A0A286ZSZ5	Oxysterol-binding protein OS=Sus scrofa OX=9823 GN=OSBPL9	OSBPL9	81.694	19.68	9.5	7	12	6	1.133	1.104	1.023	0.862	0.862	0.911	1.237	0.0040404
A0A286ZT08	Hydroxysteroid dehydrogenase like 1 OS=Sus scrofa OX=9823 GN=HSDL1	HSDL1	34.611	22.071	17.5	5	6	5	1.022	0.986	1.072	0.975	0.933	1.031	1.048	0.27966
A0A286ZT48	Reticulon OS=Sus scrofa OX=9823 GN=RTN4	RTN4	108.59	30.448	4.9	4	4	4	0.773	1.002	0.922	1.112	1.053	1.18	0.806	0.05744
A0A286ZTA4	Fructose-bisphosphate aldolase OS=Sus scrofa OX=9823 GN=ALDOB	ALDOB	39.699	7.6867	12.1	4	6	3	0.917	0.999	0.996	1.102	1.049	0.899	0.955	0.55506
A0A286ZTA7	Exportin 6 OS=Sus scrofa OX=9823 GN=XPO6	XPO6	128.25	15.154	5.7	6	6	6	1.288	0.953	0.911	1.099	0.984	1.104	0.989	0.85876
A0A286ZTD8	Adapter molecule crk OS=Sus scrofa OX=9823 GN=CRK	CRK	33.809	5.1005	6.9	2	5	2	1.124	0.953	1.037	1.165	0.895	1.003	1.017	0.8342
A0A286ZTF3	Serine/threonine-protein phosphatase 2A activator OS=Sus scrofa OX=9823 GN=PTPA	PTPA	36.834	34.216	22.3	7	12	7	1.557	1.053	0.998	1.016	0.932	1.009	1.22	0.27776
A0A286ZTJ3	Transmembrane emp24 domain-containing protein 7 precursor OS=Sus scrofa OX=9823 GN=TMED7	TMED7	21.412	21.616	21.2	4	9	4	1.157	1.023	0.996	1.004	0.976	0.935	1.09	0.171937
A0A286ZTJ4	WASH complex subunit 4 OS=Sus scrofa OX=9823 GN=WASHC4	WASHC4	89.623	7.508	2	1	2	1	1.206	0.908	1.114	0.776	1.233	0.925	1.1	0.53864
A0A286ZTN0	Nuclear receptor-binding protein OS=Sus scrofa OX=9823 GN=NRBP1	NRBP1	59.83	32.829	12.9	5	5	5	0.764	0.873	0.982	1.183	1.038	1.189	0.768	0.034795
A0A286ZTR6	ATP-dependent DNA helicase OS=Sus scrofa OX=9823 GN=RECQL	RECQL	62.02	1.5114	1.5	1	1	1	0.896	1.028	1.043	0.884	1.012	1.061	1.003	0.95874
A0A286ZTS1	Trans-L-3-hydroxyproline dehydratase OS=Sus scrofa OX=9823 GN=L3HYPDH	L3HYPDH	38.089	18.654	19.2	6	9	6	0.939	0.959	0.954	0.862	0.826	1.076	1.032	0.68804
A0A286ZTU8	Taxilin alpha OS=Sus scrofa OX=9823 GN=TXLNA	TXLNA	62.781	45.985	17.9	9	10	9	1.064	1.03	1.068	0.92	0.991	0.864	1.139	0.032958
A0A286ZU25	WD repeat domain 77 OS=Sus scrofa OX=9823 GN=WDR77	WDR77	37.057	14.785	10	3	4	3	0.981	0.975	1.019	0.899	0.92	1.038	1.041	0.41602
A0A286ZU42	Phosphatidylinositol-binding clathrin assembly protein OS=Sus scrofa OX=9823 GN=PICALM	PICALM	65.792	21.34	11.9	7	9	7	0.909	0.937	0.964	1.074	1.066	1.088	0.871	0.00151536
A0A286ZU83	Versican core protein precursor OS=Sus scrofa OX=9823 GN=VCAN	VCAN	38.274	41.09	27.3	9	16	9	1.11	1.134	1.116	0.786	0.815	0.873	1.358	0.00061838
A0A286ZU95	Probable 28S rRNA (cytosine(4447)-C(5))-methyltransferase OS=Sus scrofa OX=9823 GN=NOP2	NOP2	75.49	3.7643	3.4	2	2	2	0.711	0.928	1.021	1.1	1.151	1.171	0.777	0.074902
A0A286ZUC0	Non-specific serine/threonine protein kinase OS=Sus scrofa OX=9823 GN=MARK2	MARK2	79.356	16.084	11.4	6	6	6	0.804	0.891	0.925	1.225	1.047	1.08	0.782	0.0181979
A0A286ZUD5	SNARE-associated protein Snapin OS=Sus scrofa OX=9823 GN=SNAPIN	SNAPIN	14.86	41.887	26.5	3	5	3	1.06	1.064	1.219	0.984	0.99	1.141	1.073	0.34806
A0A286ZUD7	Uncharacterized protein OS=Sus scrofa OX=9823	---	25.131	-2	13	3	4	1	1.083	0.929	1.07	0.966	0.976	0.974	1.057	0.39518
A0A286ZUE7	Active breakpoint cluster region-related protein OS=Sus scrofa OX=9823 GN=ABR	ABR	85.807	26.053	13.6	11	12	10	0.973	0.923	0.994	1.09	1.093	1.038	0.897	0.0171816
A0A286ZUG0	Uncharacterized protein OS=Sus scrofa OX=9823 GN=EPN1	EPN1	57.697	7.878	4	2	3	2	1.136	0.964	0.874	1.109	1.076	1.014	0.93	0.38868
A0A286ZUG8	Nucleoporin 98 OS=Sus scrofa OX=9823 GN=NUP98	NUP98	174.4	39.719	10.1	14	14	14	1.143	1.043	0.995	0.904	0.936	0.947	1.141	0.038463
A0A286ZUH0	Caldesmon 1 OS=Sus scrofa OX=9823 GN=CALD1	CALD1	60.341	3.3212	3.7	2	2	2	1.01	0.857	0.86	1.217	1.211	1.193	0.753	0.034345
A0A286ZUI3	Elongation factor 1-alpha 1 OS=Sus scrofa OX=9823 GN=EEF1A1	EEF1A1	46.661	87.131	32.8	16	57	6	0.981	0.971	0.886	1.097	1.11	1.024	0.878	0.033755
A0A286ZUI9	Glycogenin 1 OS=Sus scrofa OX=9823 GN=GYG1	GYG1	37.404	23.678	15.6	4	9	4	1.207	0.979	1.093	0.902	0.942	0.939	1.178	0.060859
A0A286ZUJ8	"Phosphatidylinositol-4,5-bisphosphate 4-phosphatase OS=Sus scrofa OX=9823 GN=PIP4P1"	PIP4P1	30.153	16.735	19	4	6	3	0.779	1.042	1.011	0.981	1.048	1.074	0.913	0.36204
A0A286ZUN9	NADH:ubiquinone oxidoreductase core subunit S8 OS=Sus scrofa OX=9823 GN=NDUFS8	NDUFS8	23.787	8.8492	14.2	3	5	3	1.389	0.908	0.931	1.082	1.023	1.01	1.036	0.91726
A0A286ZUQ1	"Inositol 1,4,5-trisphosphate receptor type 1 OS=Sus scrofa OX=9823 GN=ITPR1"	ITPR1	308.48	255.48	20.2	51	67	51	1.051	0.94	0.999	0.99	1.009	1.026	0.988	0.7294
A0A286ZUR7	ALK and LTK ligand 2 OS=Sus scrofa OX=9823 GN=ALKAL2	ALKAL2	17.148	1.5959	4.6	1	4	1	0.934	1.002	0.858	0.975	1.033	1.016	0.924	0.167737
A0A286ZUV1	DLG associated protein 4 OS=Sus scrofa OX=9823 GN=DLGAP4	DLGAP4	49.462	18.556	17.2	8	9	8	1.047	1.017	1.006	1.058	0.984	1.005	1.008	0.76592
A0A286ZUW0	Glutamine--fructose-6-phosphate aminotransferase OS=Sus scrofa OX=9823 GN=GFPT1	GFPT1	76.737	181.19	35.4	22	32	19	1.115	1.066	1.075	0.948	0.94	0.91	1.164	0.00123636
A0A286ZUW1	N-acetylglucosamine-6-sulfatase OS=Sus scrofa OX=9823 GN=GNS	GNS	59.678	81.301	15.5	8	19	8	0.981	1.07	1.015	1.006	0.906	0.929	1.079	0.131097
A0A286ZV07	Fucokinase OS=Sus scrofa OX=9823 GN=FUK	FUK	117.59	62.138	15.6	15	22	15	0.965	0.979	1.023	1.032	0.963	1.017	0.985	0.61514
A0A286ZV86	Uncharacterized protein OS=Sus scrofa OX=9823	---	12.374	46.471	41.3	3	5	2	0.821	0.961	0.806	1.032	1.086	1.07	0.812	0.021645
A0A286ZV95	Transmembrane p24 trafficking protein 10 OS=Sus scrofa OX=9823 GN=TMED10	TMED10	24.91	4.5979	12.3	3	6	3	0.978	1.08	1.037	1.053	0.941	1.135	0.989	0.89326
A0A286ZVD0	Translocase of inner mitochondrial membrane 10 OS=Sus scrofa OX=9823 GN=TIMM10	TIMM10	10.333	9.0196	40	4	5	4	1.186	0.929	0.998	0.949	0.889	0.985	1.103	0.29978
A0A286ZVE6	LIM domain 7 OS=Sus scrofa OX=9823 GN=LMO7	LMO7	182.22	174.85	18.9	27	31	27	0.92	0.843	0.779	1.297	1.33	1.291	0.649	0.00088273
A0A286ZVF4	Phospholipase D family member 6 OS=Sus scrofa OX=9823 GN=PLD6	PLD6	24.973	7.2224	14.9	4	7	4	1.095	0.864	0.98	1.057	0.999	1.07	0.94	0.40962
A0A286ZVK4	"PMS1 homolog 1, mismatch repair system component OS=Sus scrofa OX=9823 GN=PMS1"	PMS1	100.09	11.598	8.5	8	9	8	0.808	1.101	1.011	0.965	0.977	0.967	1.004	0.96536
A0A286ZVL1	Thioredoxin related transmembrane protein 1 OS=Sus scrofa OX=9823 GN=TMX1	TMX1	31.589	48.738	24.1	9	13	9	0.912	0.942	1.044	1.02	1.028	1.071	0.929	0.1598
A0A286ZVN3	Syntaxin 18 OS=Sus scrofa OX=9823 GN=STX18	STX18	38.495	25.658	17	6	7	6	1.014	0.995	1.037	0.996	1.002	1.029	1.006	0.71054
A0A286ZVQ0	Acyl-CoA thioesterase 4 OS=Sus scrofa OX=9823 GN=ACOT4	ACOT4	25.942	29.572	30.5	7	9	5	0.927	0.94	0.873	1.024	1.1	1.034	0.868	0.0112368
A0A286ZVS0	Splicing factor 3b subunit 3 OS=Sus scrofa OX=9823 GN=SF3B3	SF3B3	135.56	24.33	9.8	11	15	11	1.126	1.013	0.927	1.059	1.036	0.93	1.014	0.8717
A0A286ZVU6	"Proteasome 26S subunit, non-ATPase 7 OS=Sus scrofa OX=9823 GN=PSMD7"	PSMD7	28.283	13.052	11.7	3	4	3	0.649	0.95	1.075	1.025	0.952	1.048	0.884	0.40274
A0A286ZVY9	Eukaryotic translation initiation factor 4 gamma 1 OS=Sus scrofa OX=9823 GN=EIF4G1	EIF4G1	173.11	120.47	16.1	25	32	20	0.972	0.901	0.931	1.084	1.104	1.094	0.854	0.0022029
A0A286ZW04	Core-binding factor beta subunit OS=Sus scrofa OX=9823 GN=CBFB	CBFB	17.96	1.7819	5.2	1	1	1	1.262	1.192	1.273	0.51	0.406	0.499	2.634	0.00020459
A0A286ZW70	Peptidyl-prolyl cis-trans isomerase OS=Sus scrofa OX=9823 GN=PPIB	PPIB	23.784	160.77	43.5	9	27	8	0.974	1.013	0.976	0.955	1.008	0.962	1.013	0.57182
A0A286ZW82	Calcium-transporting ATPase OS=Sus scrofa OX=9823 GN=ATP2A3	ATP2A3	109.33	7.1169	10.5	9	12	4	0.866	0.922	0.979	0.825	0.835	0.904	1.079	0.171684
A0A286ZWA5	Ubiquilin 2 OS=Sus scrofa OX=9823 GN=UBQLN2	UBQLN2	65.749	68.396	12.7	6	8	3	0.573	1.387	0.665	1.191	1.473	1.25	0.671	0.166364
A0A286ZWB1	Transmembrane protein 11 OS=Sus scrofa OX=9823 GN=TMEM11	TMEM11	21.286	11.379	17.8	4	4	4	0.952	0.978	0.945	1.058	1.061	1.007	0.92	0.0137562
A0A286ZWC7	Dynein cytoplasmic 1 intermediate chain 1 OS=Sus scrofa OX=9823 GN=DYNC1I1	DYNC1I1	70.768	112.21	6.6	3	7	3	0.955	1.094	1.051	0.977	0.935	1.042	1.049	0.4044
A0A286ZWG0	Chromosome 18 open reading frame 32 OS=Sus scrofa OX=9823 GN=C18orf32	C18orf32	8.7574	1.5758	10.5	1	1	1	1.091	1.017	1.096	0.899	0.892	0.92	1.182	0.0030185
A0A286ZWG4	ATP-dependent 6-phosphofructokinase OS=Sus scrofa OX=9823 GN=PFKM	PFKM	82.462	71.505	24.7	17	30	16	1.013	1.035	1.044	0.965	0.957	0.984	1.064	0.0070155
A0A286ZWI2	Cleavage and polyadenylation specificity factor subunit 5 OS=Sus scrofa OX=9823 GN=NUDT21	NUDT21	26.256	5.7118	15.9	4	5	4	0.996	0.992	1.324	0.72	1.205	0.811	1.211	0.32102
A0A286ZWJ2	Eukaryotic translation elongation factor 1 epsilon-1 OS=Sus scrofa OX=9823 GN=EEF1E1	EEF1E1	19.725	2.8986	10.9	2	2	2	1.463	1.297	1.1	0.882	0.983	0.828	1.433	0.021185
A0A286ZWM0	5'-nucleotidase OS=Sus scrofa OX=9823 GN=NT5C3B	NT5C3B	34.648	7.5217	8.7	2	3	2	0.661	0.935	1.016	1.024	0.961	1.114	0.843	0.25076
A0A286ZWM7	Uncharacterized protein OS=Sus scrofa OX=9823	---	30.688	4.6524	3.8	1	2	1	0.836	0.794	0.891	1.01	0.991	1.026	0.833	0.0061579
A0A286ZWN9	Retinol dehydrogenase 13 OS=Sus scrofa OX=9823 GN=RDH13	RDH13	36.206	29.283	27.2	8	12	8	1.237	0.968	0.998	0.954	1.007	1.034	1.069	0.48778
A0A286ZWP6	Uncharacterized protein OS=Sus scrofa OX=9823 GN=DNAJB6	DNAJB6	36.218	23.125	22.2	8	12	7	1.195	1.04	1.01	0.813	0.811	0.825	1.325	0.033276
A0A286ZWQ0	Neutrophil cytosol factor 2 OS=Sus scrofa OX=9823 GN=NCF2	NCF2	59.126	12.045	6.7	3	4	3	1.291	1.076	1.099	1.031	0.964	0.894	1.2	0.063283
A0A286ZWQ3	Cell division cycle 26 OS=Sus scrofa OX=9823 GN=CDC26	CDC26	9.7698	-2	8.2	1	1	1	1.109	0.756	1.114	0.937	0.971	1.03	1.014	0.99362
A0A286ZWR6	Oxoglutarate dehydrogenase like OS=Sus scrofa OX=9823 GN=OGDHL	OGDHL	109.99	238.74	21	20	36	16	1.165	0.956	0.989	1.051	1.03	1.091	0.98	0.73216
A0A286ZWR7	Phosphoglucomutase 2 like 1 OS=Sus scrofa OX=9823 GN=PGM2L1	PGM2L1	70.655	214.34	36.8	24	41	23	0.974	0.966	0.968	1.033	1.059	1.005	0.939	0.0148971
A0A286ZWS0	SH3 domain-binding glutamic acid-rich-like protein OS=Sus scrofa OX=9823 GN=SH3BGRL3	SH3BGRL3	10.454	57.353	47.3	5	9	5	1.218	0.991	0.91	0.988	1.089	0.937	1.035	0.78312
A0A286ZWS8	Collagen type II alpha 1 chain OS=Sus scrofa OX=9823 GN=COL2A1	COL2A1	141.68	99.486	9.6	11	18	11	0.995	0.983	0.959	0.997	1.017	1.019	0.968	0.066736
A0A286ZWS9	Adaptor related protein complex 3 sigma 1 subunit OS=Sus scrofa OX=9823 GN=AP3S1	AP3S1	18.894	41.521	26	4	7	4	0.957	0.952	1.056	1.021	0.983	0.981	0.993	0.84164
A0A286ZWZ5	"Aspartyl-tRNA synthetase 2, mitochondrial OS=Sus scrofa OX=9823 GN=DARS2"	DARS2	71.051	14.243	11.6	7	10	7	1.116	0.953	0.796	1.188	1.182	1.036	0.841	0.168224
A0A286ZX08	Uncharacterized protein OS=Sus scrofa OX=9823 GN=CLIP2	CLIP2	111.84	43.482	15.6	14	15	10	1.148	1.004	0.972	0.991	1.069	1.057	1.002	0.9978
A0A286ZX26	Cathepsin D OS=Sus scrofa OX=9823 GN=CTSD	CTSD	44.123	26.865	23.9	8	16	8	1.049	0.893	0.937	1.051	0.919	1.102	0.937	0.42458
A0A286ZX62	"TPX2, microtubule nucleation factor OS=Sus scrofa OX=9823 GN=TPX2"	TPX2	80.753	5.5151	5.5	4	4	4	0.903	1.243	1.166	0.698	0.611	0.593	1.741	0.0075225
A0A286ZXA0	Insulin-like growth factor-binding protein 7 precursor OS=Sus scrofa OX=9823 GN=IGFBP7	IGFBP7	29.003	61.552	42.2	10	12	10	0.947	0.729	0.683	1.266	1.353	1.312	0.6	0.0068964
A0A286ZXA4	Uncharacterized protein OS=Sus scrofa OX=9823 GN=AAMDC	AAMDC	13.374	8.4414	24.6	3	3	3	1.107	0.985	0.978	0.969	0.934	0.959	1.073	0.17452
A0A286ZXF5	WD repeat-containing protein 37 OS=Sus scrofa OX=9823 GN=WDR37	WDR37	49.458	3.4662	5.8	3	3	3	1.109	1.037	1.018	1.066	0.937	1.068	1.03	0.57266
A0A286ZXK8	Malonyl-CoA-acyl carrier protein transacylase OS=Sus scrofa OX=9823 GN=MCAT	MCAT	42.298	6.272	5.7	2	2	2	0.886	0.85	1.019	0.94	1.299	0.86	0.889	0.4873
A0A286ZXU2	Uncharacterized protein OS=Sus scrofa OX=9823 GN=FLNA	FLNA	279.88	224.99	21.4	47	58	36	0.699	0.679	0.733	1.497	1.522	1.568	0.46	3.8e-06
A0A286ZXV3	Protein phosphatase 4 regulatory subunit 3A OS=Sus scrofa OX=9823 GN=PPP4R3A	PPP4R3A	81.113	2.1573	1.3	1	1	1	1.329	1.19	0.989	0.958	0.842	0.857	1.32	0.045978
A0A286ZXY8	Squalene synthase OS=Sus scrofa OX=9823 GN=FDFT1	FDFT1	47.76	59.545	26.6	10	27	10	1.2	1.081	1.112	0.77	0.785	0.812	1.433	0.00049911
A0A286ZXZ1	Echinoderm microtubule associated protein like 2 OS=Sus scrofa OX=9823 GN=EML2	EML2	70.633	96.193	27.3	15	22	15	1.111	1.012	0.994	0.988	0.991	1.003	1.045	0.3412
A0A286ZXZ3	Papillary renal cell carcinoma (translocation-associated) OS=Sus scrofa OX=9823 GN=PRCC	PRCC	52.352	4.2186	4.1	2	2	2	1.541	1.021	1.221	0.76	1.033	0.767	1.478	0.068398
A0A286ZY28	Coiled-coil domain-containing protein 25 OS=Sus scrofa OX=9823 GN=CCDC25	CCDC25	24.637	6.8577	18.8	4	4	4	1.095	1.057	0.964	0.907	0.948	0.95	1.111	0.063764
A0A286ZY29	Lactadherin OS=Sus scrofa OX=9823 GN=MFGE8	MFGE8	51.168	323.31	37.7	16	25	16	0.973	0.95	0.932	1.098	1.067	1.087	0.878	0.00097546
A0A286ZY30	KH-type splicing regulatory protein OS=Sus scrofa OX=9823 GN=KHSRP	KHSRP	73.343	30.225	15	8	8	6	1.2	1.056	1.027	1.002	0.926	0.976	1.131	0.085716
A0A286ZY37	Guanine monophosphate synthase OS=Sus scrofa OX=9823 GN=GMPS	GMPS	76.73	270.54	32.2	20	42	20	0.985	0.998	0.955	1.04	1.013	1.027	0.954	0.035104
A0A286ZY62	Mediator of RNA polymerase II transcription subunit 17 OS=Sus scrofa OX=9823 GN=MED17	MED17	67.721	3.2138	2.8	2	2	2	0.888	1.083	0.994	0.969	0.931	0.944	1.043	0.54734
A0A286ZY64	Small ArfGAP 1 OS=Sus scrofa OX=9823 GN=SMAP1	SMAP1	44.267	4.9449	7	3	3	3	0.865	0.89	0.939	1.016	1.175	1.139	0.809	0.0138632
A0A286ZY74	Transmembrane protein 159 OS=Sus scrofa OX=9823 GN=TMEM159	TMEM159	15.278	3.2481	9.1	1	2	1	1.428	1.334	1.1	0.471	0.509	0.359	2.884	0.00126491
A0A286ZY86	AU RNA binding methylglutaconyl-CoA hydratase OS=Sus scrofa OX=9823 GN=AUH	AUH	31	41.4	18.4	4	5	4	0.987	0.96	1.005	0.909	0.991	1.07	0.994	0.93814
A0A286ZY90	Uncharacterized protein OS=Sus scrofa OX=9823 GN=OLFML1	OLFML1	24.708	2.3054	4.6	1	1	1	1.797	1.216	0.851	0.991	0.82	0.977	1.386	0.27456
A0A286ZY95	Fibronectin 1 OS=Sus scrofa OX=9823 GN=FN1	FN1	262.32	15.696	3	5	5	5	1.083	1.008	1.069	0.932	0.85	1.004	1.134	0.073378
A0A286ZY98	RNA polymerase I subunit C OS=Sus scrofa OX=9823 GN=POLR1C	POLR1C	35.041	13.944	20.3	5	5	5	1.32	0.775			0.484	0.474	2.187	0.218
A0A286ZYA7	F-box and leucine rich repeat protein 18 OS=Sus scrofa OX=9823 GN=FBXL18	FBXL18	78.403	13.341	9.2	6	7	6	0.879	1.006	1.095	1.064	1.095	1.021	0.937	0.36454
A0A286ZYB0	Acyl-CoA synthetase family member 3 OS=Sus scrofa OX=9823 GN=ACSF3	ACSF3	64.199	7.6137	7.4	4	5	4	1.075	0.98	1.205	0.956	0.925	0.996	1.133	0.127358
A0A286ZYB5	Deoxyuridine triphosphatase OS=Sus scrofa OX=9823 GN=DUT	DUT	24.886	12.403	27.9	6	7	6	0.927	0.872	0.974	1.003	1.035	1.048	0.899	0.03554
A0A286ZYE7	Heterogeneous nuclear ribonucleoprotein D like OS=Sus scrofa OX=9823 GN=HNRNPDL	HNRNPDL	39.995	17.587	8.3	3	4	3	0.798	1.177	1.099	1.052	0.89	0.913	1.077	0.65534
A0A286ZYH9	Formin binding protein 1 like OS=Sus scrofa OX=9823 GN=FNBP1L	FNBP1L	63.54	21.091	15.2	8	9	8	1.004	1.041	1.052	0.973	0.944	0.973	1.072	0.0164449
A0A286ZYI8	"Lon protease homolog 2, peroxisomal OS=Sus scrofa OX=9823 GN=LONP2"	LONP2	89.517	14.569	7.3	6	8	6	1.116	1.065	1.158	0.789	0.771	0.843	1.39	0.00080131
A0A286ZYJ3	"KH RNA binding domain containing, signal transduction associated 2 OS=Sus scrofa OX=9823 GN=KHDRBS2"	KHDRBS2	33.992	2.2983	2.9	1	3	1	1.373	1.252	1.071	0.76	0.848	0.707	1.597	0.0065755
A0A286ZYL1	Ubinuclein 1 OS=Sus scrofa OX=9823 GN=UBN1	UBN1	118.39	2.519	1.1	1	1	1	0.667	1.111	1.114	1.279	0.866	0.977	0.926	0.68376
A0A286ZYL7	"ATP synthase subunit delta, mitochondrial OS=Sus scrofa OX=9823 GN=ATP5F1D"	ATP5F1D	17.475	16.816	22.6	3	6	3	1.621	0.885	0.955	1.001	0.987	0.902	1.198	0.49908
A0A286ZYM2	Matrix AAA peptidase interacting protein 1 OS=Sus scrofa OX=9823 GN=MAIP1	MAIP1	32.746	7.5219	13.2	4	4	4	0.803	1.042	0.989	0.946	0.973	0.959	0.985	0.8131
A0A286ZYM6	ATP synthase peripheral stalk-membrane subunit b OS=Sus scrofa OX=9823 GN=ATP5PB	ATP5PB	28.626	20.077	20.7	6	14	6	0.793	0.969	0.99	1.061	1.043	1.066	0.868	0.175515
A0A286ZYR0	Sequestosome 1 OS=Sus scrofa OX=9823 GN=SQSTM1	SQSTM1	47.162	105.78	26.3	8	13	8	0.903	1.002	0.998	1.102	1.05	1.114	0.889	0.037122
A0A286ZYS7	SHANK associated RH domain interactor OS=Sus scrofa OX=9823 GN=SHARPIN	SHARPIN	37.838	25.152	16.3	4	4	4	1.097	0.436	1.065	0.759	0.848	1.16	0.939	0.71764
A0A286ZYU8	10-formyltetrahydrofolate dehydrogenase OS=Sus scrofa OX=9823 GN=ALDH1L1	ALDH1L1	95.121	3.0542	4.6	4	4	1	0.705	1.008	1.172	1.02	0.997	1.058	0.938	0.63036
A0A286ZYW6	Uncharacterized protein OS=Sus scrofa OX=9823	---	25.941	3.3517	9.2	2	2	2	1.013	0.977	0.983	0.999	0.999	1.114	0.955	0.30674
A0A286ZYX8	Fructose-bisphosphate aldolase OS=Sus scrofa OX=9823 GN=ALDOA	ALDOA	39.42	323.31	47.3	18	39	14	1.09	1.001	1.002	1.037	1.001	0.99	1.021	0.54828
A0A286ZZ00	1-acyl-sn-glycerol-3-phosphate acyltransferase delta OS=Sus scrofa OX=9823 GN=AGPAT4	AGPAT4	42.233	9.9743	11.1	4	4	4	0.973	0.933	0.969	0.897	0.892	1.006	1.029	0.51422
A0A286ZZ12	"2',3'-cyclic-nucleotide 3'-phosphodiesterase OS=Sus scrofa OX=9823 GN=CNP"	CNP	44.729	196.79	37.5	17	31	17	1.123	1.013	0.982	1.004	1.043	0.998	1.024	0.6313
A0A286ZZ23	Uncharacterized protein OS=Sus scrofa OX=9823 GN=SCYL1	SCYL1	89.077	47.353	14.7	11	13	11	1.028	0.928	1.192	1.019	0.952	1.092	1.028	0.78946
A0A286ZZ65	Adaptor related protein complex 3 mu 2 subunit OS=Sus scrofa OX=9823 GN=AP3M2	AP3M2	44.509	3.6898	7.6	3	4	2	0.911	0.927	0.88	0.921	1.175	0.894	0.909	0.37386
A0A286ZZ81	Mediator of RNA polymerase II transcription subunit 4 OS=Sus scrofa OX=9823 GN=MED4	MED4	29.791	1.9383	3.3	1	1	1	0.834	0.881	1.15	0.667	0.742	0.87	1.257	0.148383
A0A286ZZA4	RNA binding motif protein 39 OS=Sus scrofa OX=9823 GN=RBM39	RBM39	55.777	15.06	4.6	2	2	2	0.883	0.97	0.912	0.978	0.952	0.835	1	0.9788
A0A286ZZB7	Histone cluster 1 H1 family member e OS=Sus scrofa OX=9823 GN=HIST1H1E	HIST1H1E	21.993	11.277	23.7	6	9	3	0.856	0.788	0.897	1.262	1.235	1.157	0.695	0.00138018
A0A286ZZK2	Leukocyte surface antigen CD47 OS=Sus scrofa OX=9823 GN=CD47	CD47	30.398	1.5329	3.3	1	1	1	0.855	0.964	0.953	1.094	1.095	1.089	0.846	0.04758
A0A286ZZL4	Cytoplasmic dynein 1 intermediate chain 2 OS=Sus scrofa OX=9823 GN=DYNC1I2	DYNC1I2	60.554	28.934	7.3	4	9	4	0.987	0.99	0.979	1.019	1.004	0.924	1.003	0.90904
A0A286ZZM7	Thioredoxin domain containing 17 OS=Sus scrofa OX=9823 GN=TXNDC17	TXNDC17	14.078	39.768	40.7	5	7	5	1.086	0.986	0.99	1.025	0.986	1.037	1.005	0.91868
A0A286ZZT4	N-acetyltransferase 9 OS=Sus scrofa OX=9823 GN=NAT9	NAT9	21.365	1.6657	5.4	1	1	1	0.88	1.038	1.034	1.034	0.96	1.128	0.946	0.47282
A0A286ZZV5	Microtubule-associated protein OS=Sus scrofa OX=9823 GN=MAPT	MAPT	38.759	4.5738	9.9	3	3	3	0.442	0.505	0.82	1.477	1.63	1.805	0.36	0.005798
A0A286ZZZ4	Sialic acid synthase OS=Sus scrofa OX=9823 GN=NANS	NANS	35.194	63.649	35.1	10	16	10	0.957	0.988	1.031	1.016	0.938	1.069	0.984	0.75376
A0A287A013	Uncharacterized protein OS=Sus scrofa OX=9823	---	12.442	12.949	58.7	4	13	1	1.265	0.767	0.787	1.163	1.343	0.967	0.812	0.294
A0A287A018	Protein C10 OS=Sus scrofa OX=9823 GN=C12orf57	C12orf57	13.138	5.7589	17.5	2	2	2	1.088	0.993	0.836	1.3	1.146	1.344	0.77	0.043721
A0A287A044	Aspartate aminotransferase OS=Sus scrofa OX=9823 GN=GOT2	GOT2	43.681	73.687	37.2	16	24	16	0.954	1.081	0.936	1.015	1.019	0.981	0.985	0.74012
A0A287A058	Ankyrin repeat domain 40 OS=Sus scrofa OX=9823 GN=ANKRD40	ANKRD40	40.535	-2	3.6	1	1	1	1.008	0.864	1.036	0.801	1.255	1.305	0.865	0.49526
A0A287A077	Phenazine biosynthesis like protein domain containing OS=Sus scrofa OX=9823 GN=PBLD	PBLD	28.249	8.7512	13.7	4	5	4	1.177	0.991	0.96	0.934	0.91	0.881	1.148	0.110038
A0A287A096	Eukaryotic translation initiation factor 2 subunit 1 OS=Sus scrofa OX=9823 GN=EIF2S1	EIF2S1	36.108	48.417	35.2	12	19	12	0.992	0.977	1.045	0.962	0.998	1.006	1.016	0.55486
A0A287A0B1	Metaxin 3 OS=Sus scrofa OX=9823 GN=MTX3	MTX3	27.942	2.8348	3.6	1	1	1	0.746	1.045	1.145	0.771	0.909	1.06	1.072	0.72062
A0A287A0D3	Sodium channel and clathrin linker 1 OS=Sus scrofa OX=9823 GN=SCLT1	SCLT1	77.935	78.139	16.4	11	16	11	1.001	1.216	1.099	0.806	0.756	0.74	1.44	0.0042151
A0A287A0I0	"Protein phosphatase 3 regulatory subunit B, alpha OS=Sus scrofa OX=9823 GN=PPP3R1"	PPP3R1	16.945	3.0308	6.7	1	2	1	0.989	0.856	0.934	1.301	1.17	1.203	0.756	0.0060206
A0A287A0I8	Drebrin 1 OS=Sus scrofa OX=9823 GN=DBN1	DBN1	69.126	257.79	27.1	15	25	15	0.899	1.007	0.939	1.068	1.086	1.06	0.885	0.022003
A0A287A0J9	Uncharacterized protein OS=Sus scrofa OX=9823 GN=LOC100156775	LOC100156775	47.884	-2	2.1	1	1	1	0.777	0.899	0.97	0.892	1.009	1.102	0.881	0.22852
A0A287A0P2	Small glutamine rich tetratricopeptide repeat containing beta OS=Sus scrofa OX=9823 GN=SGTB	SGTB	33.46	8.7544	12.2	4	5	4	0.989	0.84	0.956	0.983	1.104	1.067	0.883	0.10638
A0A287A0R5	Kynurenine formamidase OS=Sus scrofa OX=9823 GN=AFMID	AFMID	34.867	8.5253	15	5	5	5	0.818	0.981	1.024	1.056	0.996	1.064	0.906	0.22562
A0A287A0S2	Uncharacterized protein OS=Sus scrofa OX=9823 GN=ATF7	ATF7	46.434	13.226	9.7	4	5	4	0.881	0.825	0.794	1.173	1.223	1.385	0.661	0.002124
A0A287A0U2	Pitrilysin metallopeptidase 1 OS=Sus scrofa OX=9823 GN=PITRM1	PITRM1	101.18	60.53	19.3	17	17	17	1.106	1.099	1.1	0.904	0.921	0.888	1.218	5.55e-05
A0A287A0V3	NHL repeat containing 3 OS=Sus scrofa OX=9823 GN=NHLRC3	NHLRC3	16.182	8.2176	17.7	2	3	2	1.015	1.097	1.066	1.087	0.967	1.028	1.031	0.48466
A0A287A0V4	Thioredoxin like 4A OS=Sus scrofa OX=9823 GN=TXNL4A	TXNL4A	16.8	3.293	13.4	2	3	2	1.066	0.752	0.85	0.729	0.51	0.832	1.288	0.21402
A0A287A0W8	Uncharacterized protein OS=Sus scrofa OX=9823	---	155.91	2.3025	0.7	1	1	1	1.437	1.181	1.275	0.767	0.585	0.59	2.005	0.002684
A0A287A0X6	Laminin subunit alpha 2 OS=Sus scrofa OX=9823 GN=LAMA2	LAMA2	211	2.5433	1.1	2	2	2	1.997	1.027	1.12	0.857	0.753	0.926	1.634	0.10774
A0A287A0Z5	Neuromodulin OS=Sus scrofa OX=9823 GN=GAP43	GAP43	25.083	6.2792	12.8	3	4	3	0.691	1.035	0.945	1.126	1.034	1.217	0.791	0.132938
A0A287A123	Sciellin OS=Sus scrofa OX=9823 GN=SCEL	SCEL	65.597	1.5781	1.5	1	1	1	8.955	0.308	0.382	0.243	0.22	0.319	12.334	0.3361
A0A287A137	Kizuna centrosomal protein OS=Sus scrofa OX=9823 GN=KIZ	KIZ	49.642	48.839	12.8	4	4	4	0.933	1.049	1.043	1.036	1.029	1.05	0.971	0.5096
A0A287A139	Casein kinase 1 gamma 1 OS=Sus scrofa OX=9823 GN=CSNK1G1	CSNK1G1	45.331	2.4168	2.3	1	1	1	1.104	1.088	1.015	0.985	0.915	0.952	1.124	0.025125
A0A287A140	Synaptobrevin homolog YKT6 OS=Sus scrofa OX=9823 GN=YKT6	YKT6	18.377	21.215	35	6	8	6	0.92	1.056	1.054	0.961	0.979	0.997	1.032	0.56652
A0A287A155	Uncharacterized protein OS=Sus scrofa OX=9823	---	6.5954	2.4706	15.5	1	1	1	0.737	0.957	1.011	0.926	1.118	1.135	0.851	0.2293
A0A287A164	Exocyst complex component 3 OS=Sus scrofa OX=9823 GN=EXOC3	EXOC3	86.214	11.378	6.6	5	8	5	0.999	1.055	0.983	1.011	0.897	0.96	1.059	0.22742
A0A287A187	DNA-directed RNA polymerase OS=Sus scrofa OX=9823 GN=POLRMT	POLRMT	134.42	2.5464	1.6	2	2	2	1.346	1.005	1.022	0.946	1.057	1.123	1.079	0.5531
A0A287A189	Uncharacterized protein OS=Sus scrofa OX=9823 GN=LOC100739755	LOC100739755	13.004	8.4149	11.8	1	2	1	0.963	1.336	0.956	0.767	1.101	0.808	1.216	0.28126
A0A287A1C6	"NUMB, endocytic adaptor protein OS=Sus scrofa OX=9823 GN=NUMB"	NUMB	61.858	1.7781	1.8	1	1	1	1.124	0.855	0.794	1.027	1.352	1.316	0.75	0.101184
A0A287A1C8	Cingulin like 1 OS=Sus scrofa OX=9823 GN=CGNL1	CGNL1	141.32	16.008	2.2	2	2	2	1.019	0.444	0.829	1.026	1.517	1.611	0.552	0.091979
A0A287A1E1	Uncharacterized protein OS=Sus scrofa OX=9823 GN=TRIAP1	TRIAP1	8.7288	8.7745	36.8	3	5	3	1.197	0.888	1.088	0.889	0.978	0.876	1.157	0.21496
A0A287A1F4	Mitochondrial Rho GTPase OS=Sus scrofa OX=9823 GN=RHOT1	RHOT1	67.938	115.51	20.4	10	14	10	0.999	1.014	1.053	0.902	1.066	1.025	1.024	0.6439
A0A287A1H3	40S ribosomal protein S9 OS=Sus scrofa OX=9823 GN=RPS9	RPS9	22.591	13.755	27.8	7	11	7	0.998	0.98	0.967	1.018	1.002	0.951	0.991	0.72634
A0A287A1J5	TraB domain containing OS=Sus scrofa OX=9823 GN=TRABD	TRABD	36.142	10.093	11.6	3	3	3	1.109	1.061	0.953	1.038	1.098	0.992	0.998	0.96176
A0A287A1J6	Uncharacterized protein OS=Sus scrofa OX=9823	---	12.241	44.011	23.9	2	7	1	0.807	0.86	0.922	1.076	1.111	1.15	0.776	0.0040584
A0A287A1K2	Arylsulfatase B OS=Sus scrofa OX=9823 GN=ARSB	ARSB	56.023	2.904	4	2	2	2	0.939	1.087	0.738	1.003	0.919	0.863	0.992	0.8879
A0A287A1N1	Ovochymase 1 OS=Sus scrofa OX=9823 GN=OVCH1	OVCH1	145.18	19.638	7.2	8	11	8	1.038	0.995	1.041	0.991	1.12	1.112	0.954	0.33756
A0A287A1R3	Deuterosome assembly protein 1 OS=Sus scrofa OX=9823 GN=DEUP1	DEUP1	60.128	2.9718	2.5	1	1	1	0.764	1.058	1.11	1.236	1.14	1.091	0.846	0.21796
A0A287A1S0	YLP motif containing 1 OS=Sus scrofa OX=9823 GN=YLPM1	YLPM1	229.95	2.5373	0.6	1	1	1	0.424	1.059	1.789	0.814	0.706	1.169	1.217	0.90032
A0A287A1V9	Dehydrogenase/reductase 7B OS=Sus scrofa OX=9823 GN=DHRS7B	DHRS7B	33.138	29.773	22.9	6	12	6	1.234	0.977	0.934	0.965	1.018	0.948	1.073	0.51596
A0A287A1W3	Tyrosine-protein kinase receptor OS=Sus scrofa OX=9823 GN=INSRR	INSRR	144.14	-2	1.1	1	1	1	0.812	0.652	0.603	0.434	0.464	0.474	1.507	0.0123566
A0A287A225	Diphosphomevalonate decarboxylase OS=Sus scrofa OX=9823 GN=MVD	MVD	38.215	2.2765	2.6	1	1	1	0.781	1.015	0.88	1.283	1.107	1.22	0.741	0.025456
A0A287A229	EH domain containing 1 OS=Sus scrofa OX=9823 GN=EHD1	EHD1	60.569	63.312	20.8	11	19	10	1.069	1.007	1.002	1.088	1.055	1.022	0.973	0.36716
A0A287A230	Synaptojanin 1 OS=Sus scrofa OX=9823 GN=SYNJ1	SYNJ1	142.41	6.9332	3.3	3	3	3	1.29	0.381	1.147	1.258	0.981	1.111	0.841	0.49496
A0A287A261	"IZUMO1 receptor, JUNO OS=Sus scrofa OX=9823 GN=IZUMO1R"	IZUMO1R	26.779	4.5931	6.8	2	3	2	1.151	0.968	0.917	0.974	0.973	0.915	1.061	0.48764
A0A287A275	Tubulin beta chain OS=Sus scrofa OX=9823 GN=TUBB4B	TUBB4B	49.83	234.06	38.2	14	76	3	1.206	1.02	1.153	1.009	1.021	1.025	1.106	0.189618
A0A287A277	Tight junction protein ZO-2 OS=Sus scrofa OX=9823 GN=TJP2	TJP2	123.03	72.714	23.9	22	27	22	0.984	0.962	0.933	1.047	1.085	1.094	0.892	0.0051217
A0A287A278	D-dopachrome decarboxylase OS=Sus scrofa OX=9823 GN=DDT	DDT	12.888	54.258	31.4	5	9	5	1.143	1.067	1.001	1.049	0.969	0.972	1.074	0.2021
A0A287A284	Uncharacterized protein OS=Sus scrofa OX=9823	---	12.362	16.662	12.1	3	7	3	1.148	0.878	1.135	0.932	1.05	1.089	1.029	0.82364
A0A287A2D9	Family with sequence similarity 120B OS=Sus scrofa OX=9823 GN=FAM120B	FAM120B	94.186	10.835	4.9	4	5	4	1.247	1.01	1.011	0.79	0.898	0.943	1.242	0.070835
A0A287A2J3	"Cysteinyl-tRNA synthetase 2, mitochondrial OS=Sus scrofa OX=9823 GN=CARS2"	CARS2	61.101	234.91	33.4	16	27	16	1.069	1.031	0.989	1.02	1.017	0.951	1.034	0.35822
A0A287A2J4	Ubiquitin like 4A OS=Sus scrofa OX=9823 GN=UBL4A	UBL4A	21.712	33.689	23.6	4	4	4	1.12	1.052	1.082	0.978	1.001	0.967	1.105	0.008801
A0A287A2J9	Cullin 3 OS=Sus scrofa OX=9823 GN=CUL3	CUL3	88.958	169.93	33.1	25	46	25	1.033	1.014	1.006	1.004	0.986	0.996	1.022	0.07864
A0A287A2K8	Ankyrin repeat and LEM domain containing 2 OS=Sus scrofa OX=9823 GN=ANKLE2	ANKLE2	96.336	3.2799	2.4	2	2	2	1.184	1.04	1.055	0.834	0.834	0.69	1.391	0.011641
A0A287A2L0	ADP ribosylation factor like GTPase 8A OS=Sus scrofa OX=9823 GN=ARL8A	ARL8A	21.416	5.4166	9.7	2	3	2	1.05	0.984	1.005	0.974	0.962	0.925	1.062	0.070924
A0A287A2P3	YTH N6-methyladenosine RNA binding protein 1 OS=Sus scrofa OX=9823 GN=YTHDF1	YTHDF1	60.124	9.7508	9	5	5	3	0.798	0.975	0.897	1.248	1.317	1.343	0.683	0.003481
A0A287A2Q2	Pleckstrin homology domain containing A7 OS=Sus scrofa OX=9823 GN=PLEKHA7	PLEKHA7	131.79	49.882	14.7	17	18	17	0.819	0.751	0.83	1.344	1.329	1.343	0.598	0.0037219
A0A287A2Q9	Phosphoinositide-3-kinase regulatory subunit 4 OS=Sus scrofa OX=9823 GN=PIK3R4	PIK3R4	133.24	37.554	10.8	12	17	12	1.103	0.985	0.987	1.068	1.075	1.021	0.972	0.5066
A0A287A2R5	Cytosolic arginine sensor for mTORC1 subunit 1 OS=Sus scrofa OX=9823 GN=CASTOR1	CASTOR1	29.705	20.556	10.5	2	2	2	1.292	1.237	1.1	0.655	0.667	0.693	1.801	0.0003214
A0A287A2R9	Tyrosine 3-monooxygenase/tryptophan 5-monooxygenase activation protein epsilon OS=Sus scrofa OX=9823 GN=YWHAE	YWHAE	29.174	149.45	59.2	15	77	12	0.953	1.009	1.027	0.986	1.015	0.979	1.003	0.92162
A0A287A2T0	Cell division cycle associated 3 OS=Sus scrofa OX=9823 GN=CDCA3	CDCA3	28.843	10.32	20	4	4	4	0.776	1.058	1.601	0.584	0.677	0.824	1.647	0.11588
A0A287A2T9	Twinfilin actin binding protein 1 OS=Sus scrofa OX=9823 GN=TWF1	TWF1	36.704	6.3552	13.5	4	6	4	0.857	1.11	1.087	0.916	0.893	0.848	1.149	0.19668
A0A287A2Z1	Prune exopolyphosphatase 1 OS=Sus scrofa OX=9823 GN=PRUNE1	PRUNE1	43.991	24.525	19.8	7	10	7	1.019	1.009	0.993	0.999	1.002	1.048	0.991	0.6273
A0A287A328	Uncharacterized protein OS=Sus scrofa OX=9823 GN=RRAS2	RRAS2	23.399	10.662	17.6	4	5	4	1.19	0.934	0.989	0.992	1.07	1.09	0.988	0.8387
A0A287A345	"WD repeat, sterile alpha motif and U-box domain containing 1 OS=Sus scrofa OX=9823 GN=WDSUB1"	WDSUB1	49.267	1.5971	3.4	2	2	2	0.861	1.105	1.088	0.9	0.873	1.147	1.046	0.71592
A0A287A365	G protein subunit beta 4 OS=Sus scrofa OX=9823 GN=GNB4	GNB4	37.567	8.6213	20.3	6	9	3	0.851	1.002	1.082	0.841	0.811	0.977	1.116	0.2987
A0A287A3C5	Arfaptin-1 OS=Sus scrofa OX=9823 GN=ARFIP1	ARFIP1	41.545	111.68	30.3	8	10	8	1.282	1.092	1.101	0.976	1.051	1.018	1.141	0.082798
A0A287A3J4	SEL1L ERAD E3 ligase adaptor subunit OS=Sus scrofa OX=9823 GN=SEL1L	SEL1L	88.683	86.056	15.7	12	21	12	1.123	1.005	0.91	1.015	1.015	1.011	0.999	0.94562
A0A287A3J8	RAS p21 protein activator 1 OS=Sus scrofa OX=9823 GN=RASA1	RASA1	115.53	141.77	22.8	21	42	21	1.127	1.055	0.963	1.046	1.053	0.976	1.023	0.70482
A0A287A3K0	Uncharacterized protein OS=Sus scrofa OX=9823 GN=AHSA2P	AHSA2P	38.001	7.4638	11.1	4	4	4	2.997	0.639	0.619	0.992	1.01	1.055	1.392	0.94818
A0A287A3K9	ADP-ribosylation factor-like protein 3 OS=Sus scrofa OX=9823 GN=ARL3	ARL3	19.276	7.0051	6.4	1	2	1	1.274	1.015	1.136	1.035	0.855	0.903	1.226	0.079517
A0A287A3M4	Protein kinase cAMP-dependent type II regulatory subunit beta OS=Sus scrofa OX=9823 GN=PRKAR2B	PRKAR2B	24.263	4.0789	11.3	2	2	1	0.691	0.731	0.741	1.634	1.483	1.478	0.471	4.17e-05
A0A287A3T1	Toll-interacting protein OS=Sus scrofa OX=9823 GN=TOLLIP	TOLLIP	29.842	7.4395	15.8	4	4	4	1.026	0.992	1.008	1.102	1.058	1.111	0.925	0.0124237
A0A287A3T2	Uncharacterized protein OS=Sus scrofa OX=9823 GN=BET1	BET1	13.364	5.9212	24.6	2	2	2	0.449	1.399	1.279	0.944	1.342	0.886	0.986	0.78764
A0A287A3T3	"Rabaptin, RAB GTPase binding effector protein 1 OS=Sus scrofa OX=9823 GN=RABEP1"	RABEP1	99.513	303.48	34.9	32	39	32	0.948	0.963	1.028	1.023	0.966	1.027	0.974	0.45714
A0A287A3U6	Nitrilase 1 OS=Sus scrofa OX=9823 GN=NIT1	NIT1	31.649	67.854	22	6	8	6	0.991	1.028	0.953	1.031	0.969	1.042	0.977	0.50128
A0A287A3W5	IlvB acetolactate synthase like OS=Sus scrofa OX=9823 GN=ILVBL	ILVBL	58.816	19.917	11.2	4	4	4	1.363	1	1.073	1.069	0.974	1.001	1.129	0.31212
A0A287A3Z8	SR-related CTD associated factor 11 OS=Sus scrofa OX=9823 GN=SCAF11	SCAF11	144.39	3.0619	0.7	1	1	1	1.088	0.828	0.754	1.124	0.793	0.884	0.953	0.7592
A0A287A456	Protein arginine N-methyltransferase 5 OS=Sus scrofa OX=9823 GN=PRMT5	PRMT5	70.116	12.92	11.7	8	10	8	1.357	0.976	1.125	0.98	0.97	0.947	1.194	0.22222
A0A287A4A5	Uncharacterized protein OS=Sus scrofa OX=9823 GN=LOC100157002	LOC100157002	24.123	233.81	42.5	9	23	9	1.076	1.036	1.027	0.929	0.899	0.923	1.141	0.00165701
A0A287A4D2	Secretory carrier-associated membrane protein OS=Sus scrofa OX=9823 GN=SCAMP2	SCAMP2	30.976	67.866	18.8	4	4	4	0.861	0.965	1.009	0.976	0.952	0.977	0.976	0.60984
A0A287A4E1	Uncharacterized protein OS=Sus scrofa OX=9823 GN=LOC100154179	LOC100154179	49.389	7.0644	5.4	2	2	2	1.062	0.985	0.974	1.029	1.017	1.036	0.98	0.49614
A0A287A4F2	Splicing factor proline and glutamine rich OS=Sus scrofa OX=9823 GN=SFPQ	SFPQ	75.502	63.835	18.5	11	16	10	0.894	0.951	1.002	1.116	1.21	1.123	0.825	0.0101806
A0A287A4G5	Antagonist of mitotic exit network 1 homolog OS=Sus scrofa OX=9823 GN=AMN1	AMN1	26.26	2.9395	4.6	1	1	1	1.216	0.924	0.884	0.988	1.044	0.987	1.002	0.93928
A0A287A4J9	GRIP1 associated protein 1 OS=Sus scrofa OX=9823 GN=GRIPAP1	GRIPAP1	90.782	13.004	6.5	5	5	5	0.754	1.099	1.01	1.15	0.978	1.1	0.887	0.35256
A0A287A4L4	Uncharacterized protein OS=Sus scrofa OX=9823 GN=UBA3	UBA3	50.059	33.556	16	7	10	7	1.086	1.087	1.023	0.919	0.917	0.992	1.13	0.020019
A0A287A4L7	"Poly(A) binding protein nuclear 1 like, cytoplasmic OS=Sus scrofa OX=9823 GN=PABPN1L"	PABPN1L	29.686	44.428	10.1	2	2	2	1.667	1.352	0.856	0.638	0.576	0.43	2.357	0.022098
A0A287A4P9	Ubiquitin carboxyl-terminal hydrolase 16 OS=Sus scrofa OX=9823 GN=USP16	USP16	88.005	8.3961	4.8	4	4	4	1.007	0.88	0.819	1.247	1.298	1.125	0.737	0.0143641
A0A287A4Q7	Actinin alpha 4 OS=Sus scrofa OX=9823 GN=ACTN4	ACTN4	104.9	323.31	47	42	102	2	1.168	0.964	0.92	0.86	1.132	0.972	1.03	0.79378
A0A287A4R1	"Actin, beta like 2 OS=Sus scrofa OX=9823 GN=ACTBL2"	ACTBL2	41.814	1.8615	17.8	6	74	1	1.316	1.025	0.855	0.753	1.2	1.125	1.038	0.8373
A0A287A4T2	"Electron transfer flavoprotein subunit alpha, mitochondrial OS=Sus scrofa OX=9823 GN=ETFA"	ETFA	35.051	323.31	45.6	14	41	14	1.102	1.007	0.974	0.958	1.011	0.974	1.048	0.32198
A0A287A4W2	Elongation factor for RNA polymerase II OS=Sus scrofa OX=9823 GN=ELL	ELL	67.754	16.616	10.3	5	5	5	1.093	1.156	1.011	0.944	0.716	0.945	1.251	0.082359
A0A287A4W6	"RAB21, member RAS oncogene family OS=Sus scrofa OX=9823 GN=RAB21"	RAB21	24.132	40.224	10.4	2	5	2	1.237	1.118	1.007	0.863	0.846	0.882	1.298	0.0132246
A0A287A4Y8	Poly(A) binding protein interacting protein 2 OS=Sus scrofa OX=9823 GN=PAIP2	PAIP2	7.414	2.4917	23.4	2	4	2	0.697	0.954	0.946	1.108	1.104	1.076	0.79	0.140877
A0A287A506	Spectrin repeat containing nuclear envelope protein 2 OS=Sus scrofa OX=9823 GN=SYNE2	SYNE2	752.24	11.638	1.1	7	7	7	0.711	0.947	0.996	1.011	1.207	1.273	0.76	0.090342
A0A287A538	Uncharacterized protein OS=Sus scrofa OX=9823	---	24.169	1.4473	7.3	1	1	1	0.7	1.312	1.231	0.97	0.882	0.911	1.174	0.60118
A0A287A547	Exportin for tRNA OS=Sus scrofa OX=9823 GN=XPOT	XPOT	110.09	1.736	0.9	1	1	1	0.859	1.036	1.092	0.836	1.001	1.023	1.044	0.68536
A0A287A597	Leucine rich repeats and death domain containing 1 OS=Sus scrofa OX=9823 GN=LRRD1	LRRD1	96.211	-2	1.3	1	2	1	1.422	0.985	1.062	0.891	0.979	0.959	1.226	0.172203
A0A287A5J8	CCR4-NOT transcription complex subunit 1 OS=Sus scrofa OX=9823 GN=CNOT1	CNOT1	262	77.478	11.2	24	28	24	1.131	0.888	0.867	1.194	1.165	1.101	0.834	0.099838
A0A287A5R0	Wntless Wnt ligand secretion mediator OS=Sus scrofa OX=9823 GN=WLS	WLS	57.643	20.516	9.7	5	11	5	0.984	1.086	1.063	0.894	0.977	0.923	1.121	0.044856
A0A287A5T0	Cell cycle control protein OS=Sus scrofa OX=9823 GN=TMEM30A	TMEM30A	40.69	21.313	19.4	6	7	6	0.931	1.051	1.077	1.082	1.047	1.101	0.947	0.30148
A0A287A5U7	HSPA (Hsp70) binding protein 1 OS=Sus scrofa OX=9823 GN=HSPBP1	HSPBP1	34.655	100.3	32.7	9	19	9	0.99	1.057	1.039	0.928	0.964	1	1.067	0.08958
A0A287A5X1	Cell division cycle 27 OS=Sus scrofa OX=9823 GN=CDC27	CDC27	88.993	8.7504	2.5	2	2	2	0.936	1.242	1.294	0.559	0.742	0.742	1.699	0.0189448
A0A287A5X5	Coatomer subunit gamma OS=Sus scrofa OX=9823 GN=COPG2	COPG2	89.152	7.232	5.9	4	6	4	1.458	1.039	1.371	0.534	0.634	0.679	2.094	0.0043777
A0A287A5X7	Latent transforming growth factor beta binding protein 1 OS=Sus scrofa OX=9823 GN=LTBP1	LTBP1	133.72	10.498	3.9	4	5	4	0.893	1.039	1.257	0.874	0.911	1.207	1.066	0.67238
A0A287A5Z9	Protection of telomeres protein 1 OS=Sus scrofa OX=9823 GN=POT1	POT1	87.87	4.0334	2.7	2	2	2	0.763	0.918	1.365	0.879	0.952	1.298	0.973	0.84852
A0A287A646	F-box and WD repeat domain containing 11 OS=Sus scrofa OX=9823 GN=FBXW11	FBXW11	50.974	2.4333	4.7	2	2	2	1.104	0.92	0.865	0.99	0.88	1.092	0.975	0.7964
A0A287A647	Uncharacterized protein OS=Sus scrofa OX=9823	---	32.13	9.1699	11.3	3	3	3	0.962	0.974	0.973	0.991	1.038	1.051	0.944	0.036177
A0A287A656	SRSF protein kinase 1 OS=Sus scrofa OX=9823 GN=SRPK1	SRPK1	62.001	5.0557	7.1	3	3	3	1.213	0.789	1.238	1.003	0.833	1.032	1.13	0.54766
A0A287A662	Uncharacterized protein OS=Sus scrofa OX=9823 GN=LOC110257936	LOC110257936	47.373	5.9917	3	1	1	1	1.096	0.91	0.978	1.165	1.02	1.057	0.92	0.27774
A0A287A671	Delta-like protein OS=Sus scrofa OX=9823 GN=JAG1	JAG1	127.54	26.847	6.4	7	9	7	0.966	1.049	1.027	1.003	1.085	0.928	1.009	0.85518
A0A287A699	Heterogeneous nuclear ribonucleoprotein K OS=Sus scrofa OX=9823 GN=HNRNPK	HNRNPK	48.501	113.03	24.4	10	15	10	1.044	1.022	1.04	1.006	1.049	0.967	1.028	0.31618
A0A287A6E6	G protein pathway suppressor 1 OS=Sus scrofa OX=9823 GN=GPS1	GPS1	53.5	188.99	24	10	18	10	0.997	0.966	1	1.036	1.026	1.004	0.966	0.076863
A0A287A6I5	COMM domain containing 8 OS=Sus scrofa OX=9823 GN=COMMD8	COMMD8	20.994	7.1259	10.4	2	2	2	1.046	0.879	0.965	0.982	0.95	1.115	0.948	0.4914
A0A287A6K7	Adipocyte plasma membrane associated protein OS=Sus scrofa OX=9823 GN=APMAP	APMAP	69.319	103.57	18.2	11	19	11	1.03	1.03	0.996	0.944	0.935	0.957	1.078	0.0046433
A0A287A6L4	Replication factor C subunit 5 OS=Sus scrofa OX=9823 GN=RFC5	RFC5	38.587	7.1777	8.8	3	3	3	0.777	1.023	0.885	1.053	1.051	0.963	0.875	0.177535
A0A287A6N0	Polypeptide N-acetylgalactosaminyltransferase OS=Sus scrofa OX=9823 GN=GALNT2	GALNT2	57.52	8.578	6.9	4	4	4	1.017	1.031	0.978	1.093	0.999	0.996	0.98	0.5989
A0A287A6Q1	Coiled-coil domain containing 134 OS=Sus scrofa OX=9823 GN=CCDC134	CCDC134	26.367	10.811	12.2	3	5	3	0.888	1.017	1.003	0.953	0.996	0.975	0.995	0.8812
A0A287A6Q3	Set1/Ash2 histone methyltransferase complex subunit ASH2 OS=Sus scrofa OX=9823 GN=ASH2L	ASH2L	68.741	30.054	15.8	9	9	9	1.357	0.925	1.014	0.776	0.902	0.853	1.302	0.110737
A0A287A6R4	Serine/threonine-protein phosphatase OS=Sus scrofa OX=9823 GN=PPP1CC	PPP1CC	33.503	3.7318	16.4	4	4	1	0.734	0.99	1.377	0.879	0.738	0.83	1.267	0.33544
A0A287A6T7	Oviduct-specific glycoprotein OS=Sus scrofa OX=9823 GN=OVGP1	OVGP1	58.283	120.41	28.5	18	59	18	0.916	0.99	0.926	1.031	1.022	0.997	0.929	0.046857
A0A287A6U1	Uncharacterized protein OS=Sus scrofa OX=9823 GN=TACC1	TACC1	64.008	9.3142	6.8	4	4	4	1.287	0.939	0.778	1.167	1.038	1.04	0.926	0.55566
A0A287A6V1	Prolyl 4-hydroxylase subunit alpha 2 OS=Sus scrofa OX=9823 GN=P4HA2	P4HA2	54.166	2.9401	3.4	2	2	2	1.151	0.963	0.941	0.996	1.024	0.932	1.035	0.6792
A0A287A6V9	Carboxymethylenebutenolidase homolog OS=Sus scrofa OX=9823 GN=CMBL	CMBL	28.153	50.919	30.6	7	12	7	0.949	1.01	1.099	0.992	1.007	0.932	1.043	0.44542
A0A287A6X5	HtrA serine peptidase 2 OS=Sus scrofa OX=9823 GN=HTRA2	HTRA2	48.19	17.094	14.4	6	8	6	1.031	0.983	0.985	1.151	1.074	0.874	0.968	0.7697
A0A287A6X6	GTP-binding protein Rheb OS=Sus scrofa OX=9823 GN=RHEB	RHEB	17.792	15.665	42.5	7	10	7	1.048	0.911	1.052	0.896	0.944	0.917	1.092	0.158016
A0A287A6Y9	Tubulin beta chain OS=Sus scrofa OX=9823 GN=LOC100624785	LOC100624785	49.906	65.038	34.4	13	88	1	0.954	0.985	1.09	0.909	1.052	1.022	1.015	0.80742
A0A287A6Z8	"LLGL1, scribble cell polarity complex component OS=Sus scrofa OX=9823 GN=LLGL1"	LLGL1	111.92	56.364	14.8	11	12	11	1.263	1.237	1.268	0.641	0.598	0.613	2.035	2.6e-06
A0A287A746	Zinc finger CCCH-type containing 8 OS=Sus scrofa OX=9823 GN=ZC3H8	ZC3H8	31.226	19.47	13.4	3	3	3	0.769	1.307	1.22	0.61	0.596	0.583	1.842	0.072716
A0A287A772	GIT ArfGAP 2 OS=Sus scrofa OX=9823 GN=GIT2	GIT2	81.386	6.586	5.8	4	4	4	0.11	1.276	1.686	0.717	0.402	0.876	1.54	0.98196
A0A287A780	Transportin 2 OS=Sus scrofa OX=9823 GN=TNPO2	TNPO2	100.42	2.8681	2.9	3	3	1	1.243	1.192	0.899	0.955	1.074	1.035	1.088	0.52036
A0A287A781	Centrosomal protein 85 OS=Sus scrofa OX=9823 GN=CEP85	CEP85	76.241	5.1308	3.6	3	3	3	1.265	0.613	0.801	1.274	1.303	1.185	0.712	0.2136
A0A287A787	GSK3-beta interaction protein OS=Sus scrofa OX=9823 GN=GSKIP	GSKIP	15.591	1.6323	7.2	1	2	1	0.929	0.945	1.103	0.942	1.051	1.048	0.979	0.74268
A0A287A7C7	Complement decay-accelerating factor precursor OS=Sus scrofa OX=9823 GN=CD55	CD55	33.311	19.664	19.9	7	7	7	0.957	0.98	1.12	0.969	0.986	1.018	1.028	0.64178
A0A287A7F6	Prohibitin-2 OS=Sus scrofa OX=9823 GN=PHB2	PHB2	32.343	49.792	39.4	12	21	12	1.008	0.959	0.922	1.019	1.011	0.99	0.957	0.173882
A0A287A7G0	COX assembly mitochondrial protein OS=Sus scrofa OX=9823 GN=CMC2	CMC2	9.5089	7.2803	25.3	2	4	2	1.023	1.012	1.062	1.008	1.004	1.031	1.018	0.35738
A0A287A7J2	"HECT, C2 and WW domain containing E3 ubiquitin protein ligase 1 OS=Sus scrofa OX=9823 GN=HECW1"	HECW1	174.14	4.4459	1.5	2	2	2	0.959	0.995	0.921	0.889	1.102	1.03	0.952	0.5308
A0A287A7J6	Erythroid differentiation regulatory factor 1 OS=Sus scrofa OX=9823 GN=EDRF1	EDRF1	133.07	11.322	5.2	6	6	6	0.98	1.113	1.166	0.775	0.739	0.708	1.467	0.0028011
A0A287A7Q4	Tyrosine-protein kinase OS=Sus scrofa OX=9823 GN=HCK	HCK	48.422	3.5699	5.2	2	2	2	0.884	1.017	1.012	0.995	1.041	1.056	0.942	0.28098
A0A287A7Q7	Uncharacterized protein OS=Sus scrofa OX=9823 GN=EIF5	EIF5	49.049	68.842	23.5	10	17	10	1.053	0.942	0.964	1.122	1.164	1.057	0.885	0.04994
A0A287A7U4	Kinesin-like protein OS=Sus scrofa OX=9823 GN=KIF3A	KIF3A	78.331	10.102	8.6	6	7	5	1.03	0.983	1.212	0.939	0.955	1.107	1.075	0.43854
A0A287A808	Cytochrome c oxidase subunit OS=Sus scrofa OX=9823 GN=COX6B	COX6B	10.156	26.404	60.5	6	10	6	0.909	1.007	0.929	1.059	1.053	1.12	0.88	0.025401
A0A287A830	Pentaxin OS=Sus scrofa OX=9823 GN=CRP	CRP	22.546	92.384	19.5	4	6	4	1.133	0.984	0.912	0.99	0.92	0.92	1.07	0.39738
A0A287A837	Leucine zipper and CTNNBIP1 domain containing OS=Sus scrofa OX=9823 GN=LZIC	LZIC	20.165	9.6212	17.8	4	5	4	0.989	1.103	1.098	0.844	0.908	0.861	1.221	0.0089221
A0A287A853	G protein subunit alpha 13 OS=Sus scrofa OX=9823 GN=GNA13	GNA13	44.028	9.2799	9.5	4	4	4	0.906	0.824	0.832	1.248	1.349	1.144	0.685	0.0025849
A0A287A872	Gem nuclear organelle associated protein 5 OS=Sus scrofa OX=9823 GN=GEMIN5	GEMIN5	166.67	10.451	4.5	7	7	7	1.634	0.9	1.01	1.002	1.176	1.109	1.078	0.832
A0A287A881	Calcium-transporting ATPase OS=Sus scrofa OX=9823 GN=ATP2B3	ATP2B3	126.93	-2	5.3	5	6	1	1.071	0.956	0.994	1.028	1.029	1.062	0.969	0.40004
A0A287A888	Programmed cell death 6 OS=Sus scrofa OX=9823 GN=PDCD6	PDCD6	20.012	9.8501	16.9	3	3	3	1.222	1.017	0.905	1.02	0.965	0.934	1.077	0.50164
A0A287A892	Ubiquitin carboxyl-terminal hydrolase 19 OS=Sus scrofa OX=9823 GN=USP19	USP19	150.53	18.625	6.5	9	9	9	1.26	0.902	0.964	0.986	1.065	1.272	0.941	0.63038
A0A287A8E1	AP-1 complex subunit mu-1 OS=Sus scrofa OX=9823 GN=AP1M1	AP1M1	45.718	16.49	17.9	6	7	4	1.227	1.004	0.887	1.072	1.142	0.925	0.993	0.92142
A0A287A8E4	Mediator of RNA polymerase II transcription subunit 15 OS=Sus scrofa OX=9823 GN=MED15	MED15	61.014	46.404	4.4	2	4	1	0.94		0.676	0.728			1.11
A0A287A8F8	MICOS complex subunit OS=Sus scrofa OX=9823 GN=CHCHD6	CHCHD6	24.704	3.1163	6.8	1	1	1	0.61	0.988	1.095	1.071	1.2	1.109	0.797	0.23436
A0A287A8G0	DNA (cytosine-5)-methyltransferase OS=Sus scrofa OX=9823 GN=DNMT1	DNMT1	181.95	323.31	47.6	79	284	79	1.153	1.184	1.161	0.611	0.611	0.581	1.94	1.84e-06
A0A287A8G7	Splicing factor 3b subunit 1 OS=Sus scrofa OX=9823 GN=SF3B1	SF3B1	122.39	18.883	9.2	8	10	8	0.988	1.01	1.036	0.956	1.074	0.936	1.023	0.61668
A0A287A8H1	Ubiquilin 1 OS=Sus scrofa OX=9823 GN=UBQLN1	UBQLN1	61.672	127.98	17.1	7	12	4	1.226	0.985	1.119	1.009	1.174	0.939	1.067	0.51716
A0A287A8H7	Uncharacterized protein OS=Sus scrofa OX=9823 GN=NUDT4	NUDT4	20.329	5.5944	15.6	3	3	1	1.501	0.848	0.839	0.954	1.167	1.002	1.021	0.94592
A0A287A8P0	"OS9, endoplasmic reticulum lectin OS=Sus scrofa OX=9823 GN=OS9"	OS9	72.786	112.03	20	12	16	12	1.01	1.068	1.064	0.985	0.981	0.945	1.079	0.026962
A0A287A8P8	UDP-galactose-4-epimerase OS=Sus scrofa OX=9823 GN=GALE	GALE	34.169	6.9524	11.6	3	3	3	1.053	1.093	1.142	0.892	1.044	0.912	1.154	0.055683
A0A287A8T0	60S ribosomal protein L7 OS=Sus scrofa OX=9823 GN=RPL7	RPL7	29.41	26.043	22.4	6	11	6	1.067	1.006	0.991	1.049	1.067	1.044	0.97	0.25344
A0A287A8U7	Uncharacterized protein OS=Sus scrofa OX=9823	---	23.144	224.18	43.2	8	23	5	0.898	0.849	0.834	1.168	1.208	1.253	0.711	0.00034394
A0A287A8V4	Protein LYRIC OS=Sus scrofa OX=9823 GN=MTDH	MTDH	60.393	8.7134	7.8	4	5	4	0.789	1.016	1.083	1.049	1.098	1.124	0.883	0.24892
A0A287A8V7	Protein lunapark OS=Sus scrofa OX=9823 GN=LNPK	LNPK	39.106	3.8777	4.8	2	2	2	1.142	1.11	1.106	0.914	0.926	0.973	1.194	0.00119718
A0A287A8W9	Septin-2 OS=Sus scrofa OX=9823 GN=SEPT2	2-Sep	40.514	75.35	27.3	8	12	8	1.066	1.118	1.008	0.818	0.851	0.8	1.293	0.00184205
A0A287A8X0	SH3 and PX domains 2A OS=Sus scrofa OX=9823 GN=SH3PXD2A	SH3PXD2A	105.64	3.951	2	2	2	2	1.356	1.283	1.36	0.319	0.326	0.307	4.201	3.14e-07
A0A287A964	HECT and RLD domain containing E3 ubiquitin protein ligase 4 OS=Sus scrofa OX=9823 GN=HERC4	HERC4	114.09	42.492	13.1	12	16	12	1.186	0.987	1.105	0.804	0.853	0.961	1.252	0.039938
A0A287A976	COP9 signalosome complex subunit 5 OS=Sus scrofa OX=9823 GN=COPS5	COPS5	38.603	56.048	29.9	9	16	9	1.131	1.058	0.984	0.993	1.048	0.981	1.05	0.35054
A0A287A9B5	Mitochondrial pyruvate carrier OS=Sus scrofa OX=9823 GN=MPC1	MPC1	12.486	-2	6.4	1	1	1	1.1	0.879	0.956	1.003	0.993	0.99	0.983	0.77378
A0A287A9D5	Pleckstrin and Sec7 domain containing 3 OS=Sus scrofa OX=9823 GN=PSD3	PSD3	138.44	2.8986	2	2	2	2	1.138	0.9	1.021	1.172	1.092	1.236	0.874	0.146458
A0A287A9D6	Transmembrane protein 50B OS=Sus scrofa OX=9823 GN=TMEM50B	TMEM50B	17.936	2.0338	7	1	1	1	0.976	0.711	0.562	1.26	1.155	1.381	0.592	0.031299
A0A287A9G0	LanC like 2 OS=Sus scrofa OX=9823 GN=LANCL2	LANCL2	51.303	88.135	35	13	19	13	1.049	1.032	0.996	1.049	0.989	0.989	1.017	0.5428
A0A287A9G3	G protein subunit alpha o1 OS=Sus scrofa OX=9823 GN=GNAO1	GNAO1	40.13	58.944	24	8	13	6	0.91	0.977	1	1.041	1.029	0.913	0.968	0.56428
A0A287A9H4	Heterogeneous nuclear ribonucleoprotein F OS=Sus scrofa OX=9823 GN=HNRNPF	HNRNPF	42.478	56.347	20.4	7	13	6	1.361	0.997	1.044	0.814	0.778	0.7	1.484	0.022235
A0A287A9I6	SAMM50 sorting and assembly machinery component OS=Sus scrofa OX=9823 GN=SAMM50	SAMM50	51.871	31.499	14.9	6	6	6	0.99	1.015	0.923	0.923	0.948	0.946	1.039	0.2709
A0A287A9L0	WD repeat domain 20 OS=Sus scrofa OX=9823 GN=WDR20	WDR20	56.989	3.9354	4	2	2	2	0.791	1.001	1.049	1.091	1.037	1.074	0.887	0.2257
A0A287A9P3	"Myosin light chain kinase, smooth muscle OS=Sus scrofa OX=9823 GN=MYLK"	MYLK	194.76	21.299	4.7	8	9	8	0.855	0.958	0.795	1.444	1.42	1.302	0.626	0.00172257
A0A287A9S3	Tumor protein D52 OS=Sus scrofa OX=9823 GN=TPD52	TPD52	19.902	2.316	5.4	1	1	1	0.904	0.99	0.886	1.145	1.085	1.092	0.837	0.0093417
A0A287A9S9	Golgin A5 OS=Sus scrofa OX=9823 GN=GOLGA5	GOLGA5	71.804	59.721	27.8	16	17	16	1.187	1.056	1.051	0.826	0.906	0.876	1.263	0.0084193
A0A287A9T4	Heat shock protein HSP 90-beta OS=Sus scrofa OX=9823 GN=HSP90AB1	HSP90AB1	81.42	287.46	37.7	29	145	17	0.969	0.957	0.949	1.037	1.028	1.023	0.931	0.0005961
A0A287A9T8	Uncharacterized protein OS=Sus scrofa OX=9823 GN=CETN2	CETN2	24.708	9.868	22.3	5	6	5	0.898	1.166	1.31	0.694	0.655	0.661	1.679	0.0110217
A0A287A9U8	Nucleoporin 88 OS=Sus scrofa OX=9823 GN=NUP88	NUP88	83.317	12.655	9.1	6	7	6	0.772	1.095	1.05	0.724	1.003	0.732	1.186	0.32792
A0A287A9X1	"Isocitrate dehydrogenase [NAD] subunit, mitochondrial OS=Sus scrofa OX=9823 GN=IDH3G"	IDH3G	36.694	23.803	16.4	6	7	6	1.081	0.977	1.024	1.04	1.009	1.001	1.01	0.7728
A0A287AA04	Nuclear prelamin A recognition factor OS=Sus scrofa OX=9823 GN=NARF	NARF	43.215	4.7511	3.1	1	1	1	0.97	0.868	0.604	1.091	1.429	1.334	0.634	0.046097
A0A287AA07	Exocyst complex component 8 OS=Sus scrofa OX=9823 GN=EXOC8	EXOC8	81.939	14.842	9.4	7	7	7	0.859	1.022	1.005	1.044	1.008	1.083	0.921	0.22216
A0A287AA09	CCR4-NOT transcription complex subunit 3 OS=Sus scrofa OX=9823 GN=CNOT3	CNOT3	67.161	9.582	8.2	5	6	5	0.952	1.06	1.044	0.956	1.021	0.938	1.048	0.33048
A0A287AA21	"Enoyl-CoA hydratase, mitochondrial OS=Sus scrofa OX=9823 GN=ECHS1"	ECHS1	31.236	39.813	32.8	10	21	10	1.149	1.028	1.023	1.024	0.977	1.031	1.055	0.27284
A0A287AA47	Glutamate-cysteine ligase modifier subunit OS=Sus scrofa OX=9823 GN=GCLM	GCLM	30.49	64.901	28.5	6	9	6	1.026	0.985	1.028	1.036	0.922	0.926	1.054	0.25722
A0A287AA72	Dedicator of cytokinesis 6 OS=Sus scrofa OX=9823 GN=DOCK6	DOCK6	229.32	2.9919	2.2	4	4	3	0.92	0.842	1.187	1.065	1.062	0.996	0.944	0.55512
A0A287AA97	"HECT, UBA and WWE domain containing 1, E3 ubiquitin protein ligase OS=Sus scrofa OX=9823 GN=HUWE1"	HUWE1	469.06	162.23	11.2	47	55	47	1.213	1.025	1.042	1.151	1.228	1.281	0.896	0.146216
A0A287AA99	Phytanoyl-CoA hydroxylase-interacting protein-like OS=Sus scrofa OX=9823 GN=PHYHIPL	PHYHIPL	42.56	8.3832	9	3	4	3	0.891	0.978	1.157	1.208	1.09	1.085	0.894	0.23926
A0A287AAD5	Alpha-1B-glycoprotein OS=Sus scrofa OX=9823 GN=A1BG	A1BG	53.266	5.0769	7.3	4	4	4	1.1	0.716	0.731	0.783	0.806	0.772	1.079	0.73006
A0A287AAF0	Uncharacterized protein OS=Sus scrofa OX=9823 GN=PDZD7	PDZD7	54.308	1.7157	2	1	1	1	0.905	1.119	1.074	1.041	0.929	0.911	1.075	0.41426
A0A287AAF5	"OPA1, mitochondrial dynamin like GTPase OS=Sus scrofa OX=9823 GN=OPA1"	OPA1	115.79	323.31	40.5	41	99	41	0.948	1.004	1.001	1.011	0.994	0.999	0.983	0.41762
A0A287AAG0	UDP-N-acetylglucosamine pyrophosphorylase 1 like 1 OS=Sus scrofa OX=9823 GN=UAP1L1	UAP1L1	55.944	35.937	16.7	8	13	7	1.203	0.946	1.072	0.99	0.99	0.874	1.129	0.21876
A0A287AAH4	Na(+)/H(+) exchange regulatory cofactor NHE-RF OS=Sus scrofa OX=9823 GN=SLC9A3R1	SLC9A3R1	36.283	44.629	26.9	8	12	8	0.972	0.981	1.058	1.08	1.05	1.123	0.926	0.079359
A0A287AAM0	Dynein light chain roadblock OS=Sus scrofa OX=9823 GN=DYNLRB1	DYNLRB1	10.963	5.1518	12.5	1	2	1	0.785	0.94	1.201	0.966	0.99	1.013	0.986	0.83306
A0A287AAP0	Uncharacterized protein OS=Sus scrofa OX=9823 GN=LOC100522130	LOC100522130	34.339	147.21	33.9	8	34	8	0.938	0.988	1.02	1.001	0.999	0.996	0.983	0.55028
A0A287AAP2	Very-long-chain (3R)-3-hydroxyacyl-CoA dehydratase OS=Sus scrofa OX=9823 GN=HACD2	HACD2	28.418	7.944	3.9	1	1	1	1.569	0.967	0.892	0.919	0.914	0.878	1.264	0.37114
A0A287AAQ0	Uncharacterized protein OS=Sus scrofa OX=9823 GN=LOC110257883	LOC110257883	166.98	-2	0.5	1	1	1	0.777	1.081	1.142	0.797	0.758	0.794	1.277	0.197262
A0A287AAR4	"Actin, cytoplasmic 1 OS=Sus scrofa OX=9823 GN=ACTB"	ACTB	40.015	323.31	41.2	13	141	5	1.053	0.94	1.046	1.101	1.058	1.09	0.935	0.153478
A0A287AAT2	Ubiquitin-conjugating enzyme E2 D1 OS=Sus scrofa OX=9823 GN=UBE2D1	UBE2D1	12.421	2.6868	10.1	1	2	1	0.914	1.004	1.173	1.06	0.771	0.904	1.13	0.34476
A0A287AAY1	Perilipin OS=Sus scrofa OX=9823 GN=PLIN2	PLIN2	49.185	16.649	39.4	18	50	2	1.051	1.049	1.085	0.896	0.933	0.965	1.14	0.0054957
A0A287AAY5	"Afadin, adherens junction formation factor OS=Sus scrofa OX=9823 GN=AFDN"	AFDN	177.86	19.717	3.4	5	5	5	1.061	0.771	0.858	1.286	1.367	1.241	0.691	0.0181791
A0A287AAZ9	Complement factor B OS=Sus scrofa OX=9823 GN=CFB	CFB	81.376	5.0096	4.4	3	3	3	1.163	1.017	0.89	1.201	1.279	1.118	0.853	0.132202
A0A287AB21	Uncharacterized protein OS=Sus scrofa OX=9823 GN=PPP4R1	PPP4R1	99.956	19.075	7.9	7	7	7	0.514	1.089	1.533	0.816	0.83	1.012	1.18	0.8316
A0A287AB27	Tripartite motif containing 36 OS=Sus scrofa OX=9823 GN=TRIM36	TRIM36	81.718	17.331	11.9	8	9	8	1.015	0.967	0.979	1.039	1.208	1.121	0.879	0.050276
A0A287AB47	Histone deacetylase OS=Sus scrofa OX=9823 GN=HDAC6	HDAC6	117.07	3.9074	2	2	2	2	1.019	1.198	0.942	0.973	0.91	1.032	1.084	0.38996
A0A287AB59	Plexin B2 OS=Sus scrofa OX=9823 GN=PLXNB2	PLXNB2	180.41	1.818	1	2	2	2	0.734	0.814	0.966	1.203	1.135	1.388	0.675	0.0166007
A0A287AB69	Abnormal spindle microtubule assembly OS=Sus scrofa OX=9823 GN=ASPM	ASPM	350.94	56.139	4.6	12	12	12	1.107	1.164	1.079	0.849	0.792	0.742	1.406	0.00159531
A0A287AB73	Uncharacterized protein OS=Sus scrofa OX=9823 GN=PADI4	PADI4	59.737	-2	4.3	2	2	1	1.586	1.01	1.092	0.937	1.153	1.026	1.184	0.37268
A0A287ABC6	Peroxisomal carnitine O-octanoyltransferase OS=Sus scrofa OX=9823 GN=CROT	CROT	66.458	195.94	30.3	16	30	16	0.977	1.098	0.984	0.94	1.017	0.874	1.081	0.24896
A0A287ABC9	Protein tyrosine kinase 2 OS=Sus scrofa OX=9823 GN=PTK2	PTK2	105.87	5.1121	2.9	3	3	3	0.936	0.925	0.869	1.083	1.106	1.134	0.822	0.00177865
A0A287ABD1	Abhydrolase domain containing 10 OS=Sus scrofa OX=9823 GN=ABHD10	ABHD10	29.088	125.95	41.5	11	27	11	1.002	1.03	0.853	1.054	1.06	1.042	0.914	0.25522
A0A287ABD9	CSC1-like protein 1 OS=Sus scrofa OX=9823 GN=TMEM63A	TMEM63A	85.217	2.9853	1.6	1	1	1	1.221	1.017	0.923	0.942	1.049	1.046	1.041	0.71944
A0A287ABG2	Proliferating cell nuclear antigen OS=Sus scrofa OX=9823 GN=PCNA	PCNA	28.779	191.68	48.3	12	72	12	0.942	1.18	1.13	0.627	0.635	0.634	1.715	0.0162982
A0A287ABG3	3-keto-steroid reductase OS=Sus scrofa OX=9823 GN=HSD17B7	HSD17B7	33.947	87.315	23.1	6	15	6	0.962	1.037	0.924	1.02	1.055	1.061	0.932	0.118401
A0A287ABI4	Uncharacterized protein OS=Sus scrofa OX=9823 GN=LOC110257335	LOC110257335	28.751	36.497	21.7	4	5	4	1.049	1.461	1.64	0.444	0.605	0.566	2.57	0.0046387
A0A287ABL0	"Tetratricopeptide repeat, ankyrin repeat and coiled-coil containing 1 OS=Sus scrofa OX=9823 GN=TANC1"	TANC1	187.89	5.0084	1.7	3	4	3	1.01	0.939	1.095	0.925	0.916	0.897	1.112	0.083225
A0A287ABL2	Phosphatidate phosphatase LPIN2 OS=Sus scrofa OX=9823 GN=LPIN2	LPIN2	98.94	70.086	17.8	14	18	14	0.925	0.843	0.977	1.186	1.166	1.233	0.766	0.0043367
A0A287ABP4	Protein tyrosine phosphatase domain containing 1 OS=Sus scrofa OX=9823 GN=PTPDC1	PTPDC1	77.726	-2	1.3	1	2	1	1.351	1.023	0.916	0.995	0.987	0.901	1.141	0.3757
A0A287ABU0	Coiled-coil domain containing 9 OS=Sus scrofa OX=9823 GN=CCDC9	CCDC9	63.847	6.9282	9.9	6	6	6	1.139	0.985	1.08	0.984	1.037	0.897	1.098	0.194062
A0A287AC04	NF-kappa-B inhibitor-like protein 1 OS=Sus scrofa OX=9823 GN=NFKBIL1	NFKBIL1	40.691	-2	2.5	1	1	1	0.989	0.976	0.983	1.067	1.114	1.008	0.924	0.116862
A0A287AC05	Ceroid-lipofuscinosis neuronal protein 6 OS=Sus scrofa OX=9823 GN=CLN6	CLN6	32.125	31.734	7.5	1	1	1	0.912	0.843	1.085	0.866	1.218	1.07	0.9	0.46286
A0A287AC42	VAMP associated protein A OS=Sus scrofa OX=9823 GN=VAPA	VAPA	27.718	28.026	32.1	7	8	6	0.831	1.006	1.013	0.984	1.054	1.145	0.895	0.22344
A0A287AC49	Dedicator of cytokinesis 7 OS=Sus scrofa OX=9823 GN=DOCK7	DOCK7	260.1	7.6564	2	5	5	4	0.831	0.789	1.043	1.15	1.277	1.116	0.752	0.03734
A0A287ACB6	ER membrane protein complex subunit 1 OS=Sus scrofa OX=9823 GN=EMC1	EMC1	99.663	7.1252	4.9	5	8	5	0.852	1.038	1.017	0.952	1.02	1.014	0.974	0.67336
A0A287ACE3	SH3 domain-binding glutamic acid-rich-like protein OS=Sus scrofa OX=9823 GN=SH3BGRL2	SH3BGRL2	12.272	16.37	27.1	2	6	2	1.264	0.999	1.132	1.017	0.977	0.851	1.193	0.113944
A0A287ACN2	Adipogenesis regulatory factor OS=Sus scrofa OX=9823 GN=ADIRF	ADIRF	7.7876	21.403	29.3	2	3	2	0.813	0.945	0.925	1.164	1.023	1.148	0.804	0.024918
A0A287ACN4	Nuclear pore complex protein Nup93 OS=Sus scrofa OX=9823 GN=NUP93	NUP93	90.843	52.077	25.7	21	31	21	0.988	1.001	0.98	1.002	0.976	0.994	0.999	0.92558
A0A287ACP4	ERGIC and golgi 3 OS=Sus scrofa OX=9823 GN=ERGIC3	ERGIC3	43.289	6.6083	2.3	1	1	1	0.843	1.017	1.052	1.117	0.915	0.961	0.973	0.77124
A0A287ACP9	Enoyl-CoA hydratase and 3-hydroxyacyl CoA dehydrogenase OS=Sus scrofa OX=9823 GN=EHHADH	EHHADH	79.678	55.551	30.3	19	21	19	1.161	0.988	0.98	0.99	1.023	0.995	1.04	0.55152
A0A287ACQ4	Catenin beta-1 OS=Sus scrofa OX=9823 GN=CTNNB1	CTNNB1	84.146	92.708	19.3	14	29	14	1.102	1.125	1.074	0.777	0.795	0.846	1.365	0.000405
A0A287ACR8	N-alpha-acetyltransferase 50 OS=Sus scrofa OX=9823 GN=NAA50	NAA50	19.311	25.748	38.1	6	9	6	0.967	1.05	1.022	0.971	1.007	0.971	1.031	0.33578
A0A287ACV7	Redox-regulatory protein FAM213A isoform 2 OS=Sus scrofa OX=9823 GN=FAM213A	FAM213A	24.361	48.86	26.1	7	15	7	0.924	0.972	1.013	1	1.053	0.984	0.958	0.26582
A0A287ACW6	"Ubiquitin specific peptidase 9, X-linked OS=Sus scrofa OX=9823 GN=USP9X"	USP9X	290.91	3.4043	20.6	49	84	1	0.862	1.505	0.882	0.579	1.241	1.804	0.897	0.9183
A0A287ACX4	Peptidylprolyl isomerase OS=Sus scrofa OX=9823 GN=FKBP2	FKBP2	15.374	18.786	23.6	3	9	3	0.842	1	1.005	1	0.958	0.946	0.98	0.725
A0A287ACX9	Pyruvate kinase OS=Sus scrofa OX=9823 GN=PKM	PKM	58.032	193.96	52	28	65	2	0.879	0.996	1.1	0.936	0.959	0.978	1.036	0.66496
A0A287ACY4	Saposin-B-Val OS=Sus scrofa OX=9823 GN=PSAP	PSAP	53.088	24.62	17.8	9	24	9	0.922	0.983	0.997	1.052	1.025	1.024	0.936	0.059602
A0A287ACY7	"Proteasome 26S subunit, non-ATPase 10 OS=Sus scrofa OX=9823 GN=PSMD10"	PSMD10	20.907	154.56	44	6	13	6	1.498	0.99	0.997	0.902	0.892	0.936	1.277	0.24398
A0A287AD32	YTH N6-methyladenosine RNA binding protein 2 OS=Sus scrofa OX=9823 GN=YTHDF2	YTHDF2	56.941	22.288	14.2	7	9	5	0.792	0.835	0.792	1.378	1.329	1.362	0.594	1.73e-05
A0A287AD44	Sorting nexin family member 30 OS=Sus scrofa OX=9823 GN=SNX30	SNX30	46.65	18.729	15.4	7	9	7	1.093	0.978	0.856	1.067	1.16	1.022	0.901	0.24774
A0A287AD92	GrpE protein homolog OS=Sus scrofa OX=9823 GN=GRPEL1	GRPEL1	23.812	50.555	28.6	7	12	7	0.925	1.043	1.039	0.983	0.948	0.968	1.037	0.43718
A0A287ADB5	CutA divalent cation tolerance homolog OS=Sus scrofa OX=9823 GN=CUTA	CUTA	18.922	92.168	23.7	4	7	4	1.156	0.986	1.073	1.004	1.008	0.94	1.089	0.177423
A0A287ADE6	Ribosomal protein S15a OS=Sus scrofa OX=9823 GN=RPS15A	RPS15A	14.839	3.4973	12.3	2	6	2	0.769	0.931	0.937	1.086	1.11	1.17	0.783	0.022421
A0A287ADG1	Drebrin like OS=Sus scrofa OX=9823 GN=DBNL	DBNL	43.392	85.112	32.8	10	16	10	0.822	0.902	1.008	1.037	1.032	1.087	0.866	0.073716
A0A287ADG7	Uncharacterized protein OS=Sus scrofa OX=9823 GN=SH3D21	SH3D21	61.129	5.2845	6.9	4	4	4	0.893	0.985	1.085	1.115	1.121	1.155	0.874	0.073665
A0A287ADG9	Uncharacterized protein OS=Sus scrofa OX=9823 GN=TSEN15	TSEN15	15.779	9.0435	25	2	2	2	0.588	0.45	1.076	1.113	1.058	1.049	0.657	0.198964
A0A287ADH9	Chloride intracellular channel protein OS=Sus scrofa OX=9823 GN=CLIC4	CLIC4	28.727	27.886	37.2	7	8	7	1.031	0.983	1.06	0.844	1.052	0.955	1.078	0.3072
A0A287ADJ2	Heat shock protein family A (Hsp70) member 9 OS=Sus scrofa OX=9823 GN=HSPA9	HSPA9	73.65	323.31	51.7	35	123	34	0.965	1.01	1.007	1.005	1.009	1.018	0.984	0.33042
A0A287ADJ9	Transmembrane and tetratricopeptide repeat containing 1 OS=Sus scrofa OX=9823 GN=TMTC1	TMTC1	105.92	1.79	1.7	2	2	2	1.084	0.976	0.946	1.044	1.037	0.976	0.983	0.71674
A0A287ADK3	Aldehyde dehydrogenase 7 family member A1 OS=Sus scrofa OX=9823 GN=ALDH7A1	ALDH7A1	55.456	323.31	47	23	82	23	0.955	1.027	1.021	0.997	0.985	0.981	1.013	0.61696
A0A287ADK7	Mitochondrial fission 1 protein OS=Sus scrofa OX=9823 GN=FIS1	FIS1	16.838	27.473	8.6	1	1	1	1.016	0.988	0.92	1.09	1.02	1	0.94	0.191522
A0A287ADL8	26S proteasome non-ATPase regulatory subunit 4 OS=Sus scrofa OX=9823 GN=PSMD4	PSMD4	38.097	75.512	23.2	7	13	1	1.164	1.251	1.201	0.943	0.922	0.895	1.31	0.00046495
A0A287ADR4	RNA polymerase II subunit D OS=Sus scrofa OX=9823 GN=POLR2D	POLR2D	16.311	1.5252	6.3	1	1	1	1.139	0.939	1.327	0.802	0.749	0.915	1.381	0.052716
A0A287ADU7	Vir like m6A methyltransferase associated OS=Sus scrofa OX=9823 GN=VIRMA	VIRMA	196.34	4.2718	2	4	4	4	0.934	1.053	1.018	0.882	0.824	0.855	1.173	0.0175205
A0A287ADW0	Family with sequence similarity 3 member C OS=Sus scrofa OX=9823 GN=FAM3C	FAM3C	21.535	31.568	32	6	15	6	0.902	0.97	0.997	1.07	1.123	1.074	0.878	0.0178797
A0A287ADX5	Mitochondrial import inner membrane translocase subunit TIM44 OS=Sus scrofa OX=9823 GN=TIMM44	TIMM44	51.675	42.241	22.9	10	12	10	1.005	0.996	0.935	0.983	1.019	1.062	0.958	0.2513
A0A287AE08	Uncharacterized protein OS=Sus scrofa OX=9823	---	96.869	-2	1.1	1	1	1	0.321	0.978	1.648	0.666	0.596	0.861	1.388	0.79376
A0A287AE16	Adseverin OS=Sus scrofa OX=9823 GN=SCIN	SCIN	80.617	33.887	10.6	7	9	7	1.106	1.054	1.012	0.983	1.07	1.042	1.025	0.53144
A0A287AE24	Uncharacterized protein OS=Sus scrofa OX=9823	---	23.512	150.05	32.7	5	13	4	0.732	0.879	0.88	1.087	1.104	1.082	0.761	0.046022
A0A287AE29	Sorting nexin 4 OS=Sus scrofa OX=9823 GN=SNX4	SNX4	53.806	136.67	26.5	12	16	12	1.059	1.011	0.97	1.061	1.04	1.077	0.957	0.175139
A0A287AE49	Apoptotic protease-activating factor 1 OS=Sus scrofa OX=9823 GN=APAF1	APAF1	136.88	29.131	8.9	11	15	11	1.051	0.949	1.025	0.981	1.051	1.036	0.986	0.71454
A0A287AE62	Uncharacterized protein OS=Sus scrofa OX=9823 GN=TBCE	TBCE	51.452	37.287	28.5	14	21	14	0.882	0.98	0.979	1.031	1.02	1.025	0.924	0.148241
A0A287AE63	"Neural precursor cell expressed, developmentally down-regulated 8 OS=Sus scrofa OX=9823 GN=NEDD8"	NEDD8	7.986	8.1789	32.4	2	24	2	1.025	1.058	0.95	0.901	0.933	0.997	1.071	0.189861
A0A287AE76	60S ribosomal protein L4 OS=Sus scrofa OX=9823 GN=RPL4	RPL4	44.692	166.18	33.7	12	21	12	0.952	1.01	0.991	1.018	1.042	1.103	0.934	0.081265
A0A287AE81	Neutral sphingomyelinase activation associated factor OS=Sus scrofa OX=9823 GN=NSMAF	NSMAF	89.147	3.801	2.4	2	2	2	0.712	1.009	1.089	0.901	0.881	0.919	1.04	0.87546
A0A287AE88	Uncharacterized protein OS=Sus scrofa OX=9823 GN=NDUFA9	NDUFA9	42.007	21.436	15.6	6	7	6	1.045	1.044	0.998	1.005	1.027	1.038	1.006	0.77876
A0A287AEA4	"AUP1, lipid droplet regulating VLDL assembly factor OS=Sus scrofa OX=9823 GN=AUP1"	AUP1	40.671	6.8935	10.7	3	3	3	1.056	1.007	0.952	1.113	0.957	0.924	1.007	0.8911
A0A287AEG1	Microtubule-actin crosslinking factor 1 OS=Sus scrofa OX=9823 GN=MACF1	MACF1	511.17	323.31	17.4	72	90	71	0.925	0.939	1.022	1.109	1.085	1.132	0.868	0.0128789
A0A287AEG8	60S ribosomal protein L10 OS=Sus scrofa OX=9823 GN=RPL10	RPL10	18.591	15.591	18.4	3	6	3	0.915	0.975	0.975	1.045	0.894	1.088	0.946	0.45954
A0A287AEI6	Importin subunit alpha OS=Sus scrofa OX=9823 GN=KPNA6	KPNA6	59.814	317.35	22.9	11	22	9	0.948	1.084	0.967	1.059	1.053	1.126	0.926	0.172159
A0A287AEK2	cAMP-dependent protein kinase type II-alpha regulatory subunit OS=Sus scrofa OX=9823 GN=PRKAR2A	PRKAR2A	43.714	20.315	14.1	5	8	4	0.935	0.979	0.95	1.06	1.076	1.063	0.895	0.00147697
A0A287AEK9	WD repeat domain 19 OS=Sus scrofa OX=9823 GN=WDR19	WDR19	145.18	25.958	9.4	12	13	12	1.195	1.058	1.116	0.732	0.795	0.771	1.466	0.00086176
A0A287AEP6	Small acidic protein OS=Sus scrofa OX=9823 GN=C11orf58	C11orf58	20.162	49.235	17.1	3	8	3	1.017	1.152	1.015	0.909	0.902	0.902	1.174	0.063618
A0A287AEU6	Methionine adenosyltransferase 2 subunit beta OS=Sus scrofa OX=9823 GN=MAT2B	MAT2B	36.528	18.453	24.8	7	8	7	1.054	1.012	0.987	1.069	0.929	0.95	1.036	0.48508
A0A287AEV6	CD99 molecule (Xg blood group) OS=Sus scrofa OX=9823 GN=CD99	CD99	18.588	17.363	19.2	2	2	2	0.641	0.87	0.929	1.514	1.403	1.519	0.55	0.0065178
A0A287AEW4	Tetratricopeptide repeat domain 17 OS=Sus scrofa OX=9823 GN=TTC17	TTC17	118.76	12.3	5.2	6	7	6	1.032	1.082	1.024	0.911	0.928	0.949	1.126	0.004817
A0A287AEX3	Dimethylarginine dimethylaminohydrolase 1 OS=Sus scrofa OX=9823 GN=DDAH1	DDAH1	20.146	19.358	23.1	4	5	3	1.089	1.13	1.06	1.053	0.98	0.993	1.084	0.0493
A0A287AF02	Anaphase promoting complex subunit 1 OS=Sus scrofa OX=9823 GN=ANAPC1	ANAPC1	209.57	6.3205	3.1	6	6	6	0.886	1.001	1.164	0.914	0.862	1.101	1.06	0.61978
A0A287AF07	"NAD-dependent protein deacylase sirtuin-5, mitochondrial OS=Sus scrofa OX=9823 GN=SIRT5"	SIRT5	33.42	68.167	26	7	10	7	1.122	1.034	0.913	0.858	0.931	0.944	1.123	0.165841
A0A287AF08	Selenoprotein H OS=Sus scrofa OX=9823 GN=SELENOH	SELENOH	13.388	4.6972	17.2	2	3	2	1.021	0.992	1.181	0.783	0.851	0.898	1.261	0.026265
A0A287AF20	Uncharacterized protein OS=Sus scrofa OX=9823 GN=LOC110256054	LOC110256054	61.797	48.709	12.5	6	8	5	0.971	0.99	1.15	1.008	0.94	0.958	1.071	0.3161
A0A287AF55	Mitochondrial fission regulator 1 OS=Sus scrofa OX=9823 GN=MTFR1	MTFR1	31.126	1.6447	5.6	1	1	1	0.513	1.288	1.285	0.467	1.14	0.535	1.441	0.42832
A0A287AF66	Listerin E3 ubiquitin protein ligase 1 OS=Sus scrofa OX=9823 GN=LTN1	LTN1	178.62	9.3642	4.1	7	7	7	1.098	1.184	0.851	1.077	1.067	1.138	0.955	0.61344
A0A287AF78	Uncharacterized protein OS=Sus scrofa OX=9823 GN=ENAH	ENAH	22.478	30.779	28.8	5	5	5	0.935	0.968	1.088	1.101	1.045	1.143	0.909	0.141262
A0A287AFB6	Lys-63-specific deubiquitinase BRCC36 OS=Sus scrofa OX=9823 GN=BRCC3	BRCC3	30.373	9.0515	4.1	1	1	1	1.347	0.963	0.954	1.099	1.033	0.825	1.104	0.55162
A0A287AFB9	U2 snRNP auxiliary factor large subunit OS=Sus scrofa OX=9823 GN=U2AF2	U2AF2	51.532	4.0351	3.9	2	3	2	1.127	1.133	1.033	0.671	0.759	0.634	1.595	0.00153807
A0A287AFF5	Peptidyl-prolyl cis-trans isomerase OS=Sus scrofa OX=9823 GN=PPIL1	PPIL1	18.237	2.2276	6.6	1	1	1	0.916	1.114	1.2	1.053	0.89	1.03	1.086	0.45648
A0A287AFG6	Striatin OS=Sus scrofa OX=9823 GN=STRN	STRN	78.472	29.24	9.1	6	7	6	1.043	0.943	0.93	0.987	0.964	1.063	0.967	0.5121
A0A287AFH3	Dolichyl-diphosphooligosaccharide--protein glycosyltransferase subunit STT3A OS=Sus scrofa OX=9823 GN=STT3A	STT3A	80.624	29.589	15.7	12	21	11	1.169	1.018	0.9	0.977	0.989	0.895	1.079	0.43272
A0A287AFK0	N-acetylglucosamine-1-phosphodiester alpha-N-acetylglucosaminidase precursor OS=Sus scrofa OX=9823 GN=NAGPA	NAGPA	56.78	19.292	13.3	6	6	6	1.316	0.968	1.091	1.121	1.033	0.968	1.081	0.50898
A0A287AFN2	Thymidylate synthase OS=Sus scrofa OX=9823 GN=TYMS	TYMS	42.168	49.537	21.3	7	12	7	1.317	1.111	1.123	0.636	0.64	0.598	1.895	0.00042076
A0A287AFW7	OTU deubiquitinase with linear linkage specificity OS=Sus scrofa OX=9823 GN=OTULIN	OTULIN	40.012	77.375	40.9	15	26	15	1.108	0.966	0.971	1.033	0.974	1.029	1.003	0.98038
A0A287AG10	Mixed lineage kinase domain like pseudokinase OS=Sus scrofa OX=9823 GN=MLKL	MLKL	39.434	3.223	8.8	3	4	1	1	1.232	0.925	0.913	1.036	0.962	1.085	0.46542
A0A287AG39	Small nuclear ribonucleoprotein-associated protein OS=Sus scrofa OX=9823	---	23.67	5.8318	12.6	3	4	3	0.819	0.811	0.967	0.983	0.971	1.06	0.862	0.074998
A0A287AG50	CKLF like MARVEL transmembrane domain containing 6 OS=Sus scrofa OX=9823 GN=CMTM6	CMTM6	17.024	2.2531	6.6	1	1	1	0.737	0.892	1.462	0.824	0.882	1.262	1.041	0.95192
A0A287AG68	Uncharacterized protein OS=Sus scrofa OX=9823	---	22.486	12.492	5.7	1	1	1	0.78	0.869	0.593	1.041	1.243	1.265	0.632	0.022557
A0A287AG89	TSC complex subunit 2 OS=Sus scrofa OX=9823 GN=TSC2	TSC2	194.2	51.963	10.5	16	20	16	1.157	0.956	0.995	1.003	0.95	1.029	1.042	0.57226
A0A287AGE8	Phosphorylase b kinase regulatory subunit OS=Sus scrofa OX=9823 GN=PHKB	PHKB	125.18	12.416	6.8	7	7	7	0.839	1.079	1.06	0.998	1.01	1.002	0.989	0.85292
A0A287AGG3	Proteasome subunit beta type OS=Sus scrofa OX=9823 GN=PSMB5	PSMB5	30.16	88.077	32.7	8	17	8	1.177	0.993	0.945	0.975	0.983	1.057	1.033	0.70676
A0A287AGG8	ELMO domain containing 2 OS=Sus scrofa OX=9823 GN=ELMOD2	ELMOD2	35.02	5.5261	10.6	3	3	3	1.011	0.993	0.809	1.028	1.066	0.995	0.911	0.25638
A0A287AGL8	Uncharacterized protein OS=Sus scrofa OX=9823 GN=PEG10	PEG10	44.937	11.551	8.2	3	5	3	0.62	1.041	1.348	0.908	0.698	0.795	1.253	0.49138
A0A287AGM8	Dolichyl-diphosphooligosaccharide--protein glycosyltransferase 48 kDa subunit OS=Sus scrofa OX=9823 GN=DDOST	DDOST	48.767	10.979	9.6	5	7	5	1.085	0.969	0.968	0.995	0.983	1.023	1.007	0.89338
A0A287AGS1	Store-operated calcium entry associated regulatory factor OS=Sus scrofa OX=9823 GN=SARAF	SARAF	36.785	3.4672	6.8	3	3	3	1.321	1.19	1.278	1.256	1.214	1.302	1.005	0.91956
A0A287AGS3	Pleckstrin homology and RhoGEF domain containing G1 OS=Sus scrofa OX=9823 GN=PLEKHG1	PLEKHG1	152.96	20.792	6.5	9	12	9	1.005	0.9	0.897	1.227	1.148	1.205	0.783	0.0043556
A0A287AGT7	Sorting nexin OS=Sus scrofa OX=9823 GN=SNX6	SNX6	46.606	19.479	21.9	10	15	9	0.914	0.907	1.032	1.051	1.005	1.081	0.909	0.10946
A0A287AGU2	ATP synthase subunit alpha OS=Sus scrofa OX=9823 GN=ATP5F1A	ATP5F1A	59.428	187.57	32	21	54	21	0.937	1.006	1.015	1.014	1.009	1.024	0.971	0.30378
A0A287AGY1	Uncharacterized protein OS=Sus scrofa OX=9823	---	14.065	-2	13.1	1	1	1	1.418	0.938	1.278	1.043	0.969	1.017	1.2	0.25394
A0A287AGZ9	Riboflavin kinase OS=Sus scrofa OX=9823 GN=RFK	RFK	16.756	4.5624	12.2	2	2	2	0.976	1.146	1.176	0.734	0.659	0.654	1.611	0.0023593
A0A287AH10	DDB1 and CUL4 associated factor 6 OS=Sus scrofa OX=9823 GN=DCAF6	DCAF6	99.81	2.5147	2.3	2	2	2	1.047	0.93	0.983	1.111	1.019	0.994	0.948	0.32438
A0A287AH59	Syntaxin 3 OS=Sus scrofa OX=9823 GN=STX3	STX3	30.2	7.5164	14.5	4	4	4	1.07	1.041	1.084	0.717	0.713	0.853	1.399	0.0048213
A0A287AH62	Hexosyltransferase OS=Sus scrofa OX=9823 GN=B3GALNT2	B3GALNT2	56.221	2.7314	2	1	1	1	1.15	1.115	0.849	0.902	0.879	0.769	1.221	0.149096
A0A287AH85	"Adenylate kinase 2, mitochondrial OS=Sus scrofa OX=9823 GN=AK2"	AK2	25.64	86.852	61.5	13	35	13	0.995	1.025	0.994	0.956	0.99	0.954	1.039	0.069537
A0A287AH91	Uncharacterized protein OS=Sus scrofa OX=9823 GN=PEX19	PEX19	28.634	16.499	15.8	3	3	3	0.796	1.12	1.005	1.057	0.953	1.053	0.954	0.62466
A0A287AH93	Extended synaptotagmin 1 OS=Sus scrofa OX=9823 GN=ESYT1	ESYT1	115.17	323.31	27.8	26	64	26	1.032	1.011	0.991	0.996	0.978	0.972	1.03	0.100662
A0A287AHC2	Glucosamine-6-phosphate isomerase OS=Sus scrofa OX=9823 GN=GNPDA1	GNPDA1	35.066	7.4314	19.4	6	9	4	0.905	0.961	0.944	1.027	1.014	0.967	0.934	0.056081
A0A287AHE5	Proline dehydrogenase OS=Sus scrofa OX=9823 GN=PRODH2	PRODH2	45.347	1.6426	2.5	1	1	1	0.559	1.033	0.993	1.09	1.08	1.085	0.794	0.3108
A0A287AHI3	Protein phosphatase 6 regulatory subunit 3 OS=Sus scrofa OX=9823 GN=PPP6R3	PPP6R3	78.667	48.769	14.2	9	14	9	1.034	1.057	1.064	0.998	0.953	1.005	1.067	0.025338
A0A287AHL5	Dynein axonemal heavy chain 7 OS=Sus scrofa OX=9823 GN=DNAH7	DNAH7	460.55	2.5132	0.7	2	3	2	0.823	1.082	1.003	0.946	0.988	1.016	0.986	0.82016
A0A287AHM1	ATP synthase subunit gamma OS=Sus scrofa OX=9823 GN=ATP5F1C	ATP5F1C	32.862	21.594	18.9	6	13	6	0.947	0.985	1.036	0.965	1.012	0.973	1.006	0.85976
A0A287AHM8	Torsin 1A interacting protein 1 OS=Sus scrofa OX=9823 GN=TOR1AIP1	TOR1AIP1	64.993	6.9826	5.2	3	3	3	1.061	1.039	1.009	0.868	0.883	0.678	1.28	0.042819
A0A287AHM9	Uncharacterized protein OS=Sus scrofa OX=9823 GN=TJP1	TJP1	196.55	34.733	7.8	12	12	12	0.77	0.922	0.947	1.309	1.267	1.258	0.688	0.0046563
A0A287AHN4	Adhesion G protein-coupled receptor A3 OS=Sus scrofa OX=9823 GN=ADGRA3	ADGRA3	136.02	12.395	3.3	4	4	4	1.041	0.894	0.97	1.033	0.98	1.038	0.952	0.34818
A0A287AHN8	Methyltransferase like 14 OS=Sus scrofa OX=9823 GN=METTL14	METTL14	48.599	4.6984	4.8	2	3	2	1.007	0.91	1.113	0.595	0.602	0.793	1.523	0.0181577
A0A287AHP4	Kinesin-like protein OS=Sus scrofa OX=9823 GN=KIF18A	KIF18A	88.537	4.9529	4	3	3	3	1.034	1.008	1.113	0.594	0.556	0.603	1.8	0.000115378
A0A287AHQ4	Tudor domain-containing protein 10 OS=Sus scrofa OX=9823 GN=TDRD10	TDRD10	37.482	2.3746	6.4	2	2	2	0.884	0.714	0.892	1.444	1.399	1.405	0.586	0.0180377
A0A287AHR7	Family with sequence similarity 126 member B OS=Sus scrofa OX=9823 GN=FAM126B	FAM126B	54.206	2.9512	5.7	2	2	2	0.93	1	1.109	0.981	0.816	1.096	1.05	0.61856
A0A287AHV9	ADAM metallopeptidase domain 19 OS=Sus scrofa OX=9823 GN=ADAM19	ADAM19	99.965	2.8028	2.6	2	2	2	2.63	0.121	0.664	1.473	1.769	1.484	0.723	0.39104
A0A287AHX3	Glycosylphosphatidylinositol specific phospholipase D1 OS=Sus scrofa OX=9823 GN=GPLD1	GPLD1	92.672	5.6239	3.7	3	3	3	0.948	1.011	1.011	1.001	0.938	1.009	1.007	0.82346
A0A287AHZ7	Uncharacterized protein OS=Sus scrofa OX=9823 GN=SSNA1	SSNA1	13.571	3.7004	15.1	2	3	2	0.938	0.924	0.891	1.071	0.952	0.919	0.936	0.2564
A0A287AI15	Kinesin family member 21A OS=Sus scrofa OX=9823 GN=KIF21A	KIF21A	183.2	-2	0.6	1	2	1	0.362	1.1	1.179	1.13	0.919	1.063	0.849	0.50278
A0A287AI22	NHP2-like protein 1 OS=Sus scrofa OX=9823 GN=SNU13	SNU13	13.527	7.9607	19.7	2	3	2	1.331	0.958	0.867	1.148	1.144	1.109	0.928	0.55276
A0A287AI96	Family with sequence similarity 45 member A OS=Sus scrofa OX=9823 GN=FAM45A	FAM45A	27.841	14.476	13.8	3	5	3	1.075	0.932	1.035	0.989	0.997	0.998	1.019	0.72282
A0A287AIA3	Yes associated protein 1 OS=Sus scrofa OX=9823 GN=YAP1	YAP1	45.539	23.711	14.7	5	6	5	0.944	1.074	1.136	0.72	0.694	0.748	1.459	0.0031205
A0A287AID2	Tropomyosin alpha-3 chain OS=Sus scrofa OX=9823 GN=TPM3	TPM3	32.929	37.147	43.7	14	22	6	0.863	0.739	0.716	1.41	1.441	1.394	0.546	0.00048173
A0A287AID7	Ceramide synthase 5 OS=Sus scrofa OX=9823 GN=CERS5	CERS5	39.482	22.093	5.8	2	3	2	0.864	0.923	0.698	1.208	1.167	1.138	0.707	0.0148596
A0A287AII2	Target of myb1 membrane trafficking protein OS=Sus scrofa OX=9823 GN=TOM1	TOM1	52.784	25.98	12.2	5	6	5	1.064	1.004	1.01	1.015	1.068	1.098	0.968	0.32928
A0A287AII8	"1,4-alpha-glucan branching enzyme 1 OS=Sus scrofa OX=9823 GN=GBE1"	GBE1	80.824	263.92	23.2	14	20	14	0.956	1	1.051	0.936	0.934	0.934	1.072	0.127404
A0A287AIK8	C-terminal binding protein 2 OS=Sus scrofa OX=9823 GN=CTBP2	CTBP2	48.958	9.2294	8.8	4	5	2	1.298	1.115	1.026	0.78	0.807	0.787	1.449	0.03432
A0A287AIM5	CCHC-type zinc finger nucleic acid binding protein OS=Sus scrofa OX=9823 GN=CNBP	CNBP	18.742	29.305	38.2	6	11	6	0.783	0.902	0.913	1.245	1.244	1.094	0.725	0.007903
A0A287AIQ8	ATPase H+ transporting V1 subunit E1 OS=Sus scrofa OX=9823 GN=ATP6V1E1	ATP6V1E1	26.123	47.994	44.2	10	31	10	1.034	0.977	1.004	0.96	0.985	0.988	1.028	0.2177
A0A287AIR8	Nischarin OS=Sus scrofa OX=9823 GN=NISCH	NISCH	153.1	9.9502	4.3	6	6	6	0.736	0.926	0.957	1.065	1.15	1.156	0.777	0.040796
A0A287AIW1	C2 calcium dependent domain containing 5 OS=Sus scrofa OX=9823 GN=C2CD5	C2CD5	95.822	5.414	3.1	3	3	3	1.119	0.987	1.011	1.08	1.057	1.067	0.973	0.4983
A0A287AIW3	Dynein cytoplasmic 1 light intermediate chain 1 OS=Sus scrofa OX=9823 GN=DYNC1LI1	DYNC1LI1	56.652	77.498	37.6	18	32	18	0.886	0.997	1.091	1.079	1.041	1.037	0.942	0.36296
A0A287AIX8	COMM domain-containing protein 6 OS=Sus scrofa OX=9823 GN=COMMD6	COMMD6	9.7141	6.7165	23.5	2	2	2	1.154	1.048	0.997	0.899	0.815	0.937	1.207	0.034523
A0A287AIZ1	Uncharacterized protein OS=Sus scrofa OX=9823 GN=ZIM2	ZIM2	61.658	6.0808	2.4	1	1	1	1.316	1.496	1.512	0.708	0.658	0.234	2.703	0.092244
A0A287AJ27	CD276 molecule OS=Sus scrofa OX=9823 GN=CD276	CD276	56.425	2.716	3.8	1	3	1	0.739	0.816	0.764	1.367	1.559	1.391	0.537	0.00025563
A0A287AJ48	"Protein phosphatase, Mg2+/Mn2+ dependent 1A OS=Sus scrofa OX=9823 GN=PPM1A"	PPM1A	42.445	4.3733	5.2	2	2	2	1.016	0.939	1.165	0.968	1.126	0.963	1.021	0.82594
A0A287AJ52	Serine hydrolase like 2 OS=Sus scrofa OX=9823 GN=SERHL2	SERHL2	34.365	34.751	22	5	8	5	1.103	0.912	1.065	1.074	0.931	1.124	0.984	0.85416
A0A287AJ59	Signal recognition particle 9 kDa protein OS=Sus scrofa OX=9823 GN=SRP9	SRP9	10.072	3.7542	17.4	2	3	2	0.523	1.056	0.996	1.097	0.857	0.936	0.891	0.54392
A0A287AJ68	Ankyrin repeat and SAM domain-containing protein 1A OS=Sus scrofa OX=9823 GN=ANKS1A	ANKS1A	122.92	5.341	2.7	3	4	3	1.264	0.948	1.025	1.117	1.013	1.079	1.009	0.9835
A0A287AJ83	Dynein cytoplasmic 2 light intermediate chain 1 OS=Sus scrofa OX=9823 GN=DYNC2LI1	DYNC2LI1	39.664	4.1555	6.3	2	3	2	0.898	1.311	1.223	0.31	0.395	0.357	3.232	0.00101828
A0A287AJ84	Rho GTPase activating protein 18 OS=Sus scrofa OX=9823 GN=ARHGAP18	ARHGAP18	72.338	76.586	28.6	18	22	1	1.666	1.28	0.671	0.802	0.623	0.664	1.731	0.1575
A0A287AJ91	DnaJ heat shock protein family (Hsp40) member A3 OS=Sus scrofa OX=9823 GN=DNAJA3	DNAJA3	57.372	54.489	16.1	8	17	8	1.037	1.001	1.055	1.002	0.995	1.034	1.02	0.35906
A0A287AJ93	Uncharacterized protein OS=Sus scrofa OX=9823 GN=PSMG4	PSMG4	13.766	8.8565	22	2	2	2	0.802	1.144	1.304	0.995	0.977	1.048	1.076	0.75002
A0A287AJ95	Exportin 4 OS=Sus scrofa OX=9823 GN=XPO4	XPO4	106.6	1.5592	0.7	1	1	1	1.256	1.009	1.061	0.725	0.882	0.825	1.368	0.023685
A0A287AJB4	U2 small nuclear RNA auxiliary factor 1 like 5 OS=Sus scrofa OX=9823 GN=U2AF1L5	U2AF1L5	27.815	47.019	17.6	4	6	4	1.487	1.065	1.137	0.468	0.315	0.437	3.024	0.0022224
A0A287AJE3	Uncharacterized protein OS=Sus scrofa OX=9823 GN=LOC106504547	LOC106504547	43.582	25.866	15.4	6	8	4	0.782	0.792	0.871	0.877	0.917	0.864	0.92	0.09308
A0A287AJH6	Dopey family member 1 OS=Sus scrofa OX=9823 GN=DOPEY1	DOPEY1	275.45	15.696	4	11	13	10	0.795	0.889	0.91	1.207	1.167	1.24	0.718	0.0018168
A0A287AJH7	Autophagy related 101 OS=Sus scrofa OX=9823 GN=ATG101	ATG101	25.016	2.0077	4.6	1	1	1	1.414	0.776	0.856	0.907	0.835	1.113	1.067	0.86858
A0A287AJJ2	Non-SMC condensin I complex subunit G OS=Sus scrofa OX=9823 GN=NCAPG	NCAPG	111.09	41.585	10.7	10	12	10	1.18	0.999	1.005	1.04	0.897	1.018	1.077	0.3605
A0A287AJK0	HAUS augmin-like complex subunit 4 OS=Sus scrofa OX=9823 GN=HAUS4	HAUS4	42.464	22.372	25.1	9	13	9	0.904	1.036	0.945	1.044	0.956	0.904	0.993	0.91722
A0A287AJK9	Mitogen-activated protein kinase OS=Sus scrofa OX=9823 GN=MAPK3	MAPK3	38.547	5.33	8.2	3	4	2	0.945	0.973	1.011	1.118	1.012	1.064	0.917	0.068342
A0A287AJL0	USO1 vesicle transport factor OS=Sus scrofa OX=9823 GN=USO1	USO1	104.01	170.87	19.2	15	20	15	1.058	1.057	0.949	0.965	0.972	0.917	1.074	0.15856
A0A287AJM0	"Golgi associated, gamma adaptin ear containing, ARF binding protein 1 OS=Sus scrofa OX=9823 GN=GGA1"	GGA1	69.911	21.486	9.7	6	8	6	1.111	0.988	0.92	1.043	1.057	1.024	0.966	0.5417
A0A287AJM6	Protein geranylgeranyltransferase type I subunit beta OS=Sus scrofa OX=9823 GN=PGGT1B	PGGT1B	42.379	4.9479	10.3	4	4	4	1.408	0.986	1.043	0.814	0.893	0.936	1.3	0.099704
A0A287AJQ2	Phosphoglycerate mutase OS=Sus scrofa OX=9823 GN=PGAM1	PGAM1	28.804	32.343	18.5	4	4	4	0.993	1.066	0.965	1.046	1.081	0.976	0.975	0.57458
A0A287AJT7	Uncharacterized protein OS=Sus scrofa OX=9823 GN=RPL28	RPL28	15.73	42.259	43.8	7	11	7	0.874	0.994	1.069	1.064	1.102	1.029	0.919	0.23288
A0A287AJU1	Coactosin like F-actin binding protein 1 OS=Sus scrofa OX=9823 GN=COTL1	COTL1	15.983	9.0965	26.1	5	8	5	0.837	1.044	1.106	1.032	1.032	0.969	0.985	0.81486
A0A287AJV7	BSD domain containing 1 OS=Sus scrofa OX=9823 GN=BSDC1	BSDC1	47.172	18.83	16.7	7	8	7	0.977	0.945	0.974	1.083	0.992	0.968	0.952	0.2462
A0A287AJW4	Kelch repeat and BTB domain containing 13 OS=Sus scrofa OX=9823 GN=KBTBD13	KBTBD13	49.761	44.029	15.4	7	10	7	1.002	1.061	1.033	1.002	0.892	0.985	1.075	0.138021
A0A287AJW9	Hydrogen voltage gated channel 1 OS=Sus scrofa OX=9823 GN=HVCN1	HVCN1	29.594	4.7001	8.7	2	2	2	1.139	1.094	1.11	0.77	0.819	0.756	1.426	0.00019556
A0A287AJX6	ArfGAP with FG repeats 1 OS=Sus scrofa OX=9823 GN=AGFG1	AGFG1	52.692	35.405	14.9	8	10	8	0.771	0.951	0.933	1.101	1.139	1.064	0.804	0.03322
A0A287AJY4	NCK associated protein 1 OS=Sus scrofa OX=9823 GN=NCKAP1	NCKAP1	129.56	36.077	14.7	17	20	17	0.92	0.963	1.093	0.859	0.993	1.055	1.024	0.7748
A0A287AJY8	Ubiquitin-like modifier-activating enzyme ATG7 OS=Sus scrofa OX=9823 GN=ATG7	ATG7	73.207	64.573	13.1	7	9	7	0.878	0.919	1.071	1.002	0.996	0.883	0.995	0.93304
A0A287AK42	Phosducin like 3 OS=Sus scrofa OX=9823 GN=PDCL3	PDCL3	27.453	12.217	17.9	4	5	4	0.865	1.075	1.01	0.942	0.934	0.835	1.088	0.3386
A0A287AK92	HAUS augmin like complex subunit 8 OS=Sus scrofa OX=9823 GN=HAUS8	HAUS8	41.222	15.728	12.3	4	4	4	0.729	0.993	1.034	1.013	0.961	1.089	0.9	0.37448
A0A287AKA2	Aminoacyl tRNA synthase complex-interacting multifunctional protein 1 OS=Sus scrofa OX=9823 GN=AIMP1	AIMP1	34.324	98.701	34.4	11	15	11	0.859	0.942	0.927	1.084	1.118	1.167	0.81	0.0040356
A0A287AKA3	Core histone macro-H2A OS=Sus scrofa OX=9823 GN=H2AFY2	H2AFY2	40.044	-2	1.9	1	2	1	1.151	0.963	0.983	0.813	0.819	0.791	1.278	0.0133983
A0A287AKE0	Nardilysin convertase OS=Sus scrofa OX=9823 GN=NRDC	NRDC	113.08	8.6477	4.9	5	6	5	1.353	1.037	1.034	0.839	1.041	0.802	1.277	0.113404
A0A287AKE3	UBAP1-MVB12-associated (UMA) domain containing 1 OS=Sus scrofa OX=9823 GN=UMAD1	UMAD1	15.305	30.851	10.2	1	1	1	1.28	1.057	1.074	1.002	0.915	1.017	1.163	0.10098
A0A287AKE4	Copine 2 OS=Sus scrofa OX=9823 GN=CPNE2	CPNE2	61.134	18.005	10	5	5	4	0.918	1.022	1	0.946	0.975	0.965	1.019	0.63222
A0A287AKI8	Uncharacterized protein OS=Sus scrofa OX=9823	---	8.6087	5.5058	21.9	3	5	3	1.106	1.021	0.988	0.961	1.03	0.968	1.053	0.2743
A0A287AKI9	Lysine--tRNA ligase OS=Sus scrofa OX=9823 GN=KARS	KARS	67.847	110.72	22.8	16	28	16	1.022	0.991	0.977	1.074	1.029	1.066	0.944	0.036063
A0A287AKM3	BCS1-like OS=Sus scrofa OX=9823 GN=BCS1L	BCS1L	47.441	23.199	15.3	6	8	6	1.167	0.994	0.97	0.969	1.002	1.022	1.046	0.5237
A0A287AKN4	Kinesin family member 15 OS=Sus scrofa OX=9823 GN=KIF15	KIF15	157.67	44.531	13.8	18	18	18	1.257	1.004	1.132	0.783	0.796	0.947	1.343	0.029603
A0A287AKP0	"MIA family member 3, ER export factor OS=Sus scrofa OX=9823 GN=MIA3"	MIA3	197.58	30.186	4.1	7	8	7	0.902	1.003	1.161	1.074	1.026	1.083	0.963	0.60116
A0A287AKP6	E3 UFM1-protein ligase 1 OS=Sus scrofa OX=9823 GN=UFL1	UFL1	86.365	38.061	17.6	13	13	13	1.029	0.976	1.011	1.058	1.059	1.012	0.964	0.163423
A0A287AKP7	Ribosomal protein S6 kinase OS=Sus scrofa OX=9823 GN=RPS6KA4	RPS6KA4	82.837	2.1497	1.1	1	2	1	0.778	1.114	1.447	0.426	0.348	0.445	2.739	0.0073367
A0A287AKQ5	"LSM4 homolog, U6 small nuclear RNA and mRNA degradation associated OS=Sus scrofa OX=9823 GN=LSM4"	LSM4	15.35	12.991	30.9	5	14	5	1.038	0.967	1.029	1.039	0.965	0.935	1.032	0.44756
A0A287AKQ6	Regulatory factor X5 OS=Sus scrofa OX=9823 GN=RFX5	RFX5	54.185	11.338	8.5	4	4	4	1.153	1.059	1.278	0.777	0.572	0.971	1.504	0.058019
A0A287AKR7	Heat shock 70 kDa protein 14 OS=Sus scrofa OX=9823 GN=HSPA14	HSPA14	49.234	9.6327	10.5	5	8	5	1.209	0.808	1.571	0.687	1.053	0.903	1.358	0.28382
A0A287AKR8	Uncharacterized protein OS=Sus scrofa OX=9823 GN=LAGE3	LAGE3	13.588	10.501	19.1	2	2	2	1.526	0.761	0.817	1.032	1.154	1.03	0.965	0.72196
A0A287AKU9	DCC-interacting protein 13-alpha OS=Sus scrofa OX=9823 GN=APPL1	APPL1	73.373	55.447	24	13	14	12	1.205	0.939	0.936	0.997	1.092	0.97	1.007	0.99216
A0A287AKV2	Pyridoxal dependent decarboxylase domain containing 1 OS=Sus scrofa OX=9823 GN=PDXDC1	PDXDC1	84.299	76.434	23	14	18	14	1.163	1	1.016	1.028	0.99	0.988	1.058	0.33924
A0A287AKW6	MINDY lysine 48 deubiquitinase 3 OS=Sus scrofa OX=9823 GN=MINDY3	MINDY3	43.407	20.861	13.2	5	6	5	1.323	1.01	0.922	0.833	0.889	1.003	1.194	0.23674
A0A287AKX3	Centrosomal protein 126 OS=Sus scrofa OX=9823 GN=CEP126	CEP126	108.22	2.5755	1.5	1	1	1	0.443	1.008	1.291	0.946	0.696	1.426	0.894	0.694
A0A287AKY6	Uncharacterized protein OS=Sus scrofa OX=9823 GN=RAD50	RAD50	147.19	56.704	13.3	17	18	17	0.975	1.003	0.983	1.024	0.944	0.971	1.007	0.76874
A0A287AKZ8	Importin 9 OS=Sus scrofa OX=9823 GN=IPO9	IPO9	98.96	8.8277	3.2	3	3	3	1.064	1.003	1.117	0.89	1.012	0.911	1.132	0.068562
A0A287AKZ9	V-type proton ATPase subunit G OS=Sus scrofa OX=9823 GN=ATP6V1G1	ATP6V1G1	13.724	10.503	36.4	3	3	3	0.518	1.003	1.527	0.938	0.873	1.189	1.016	0.84542
A0A287AL55	"Alpha-1,4 glucan phosphorylase OS=Sus scrofa OX=9823 GN=PYGB"	PYGB	96.272	323.31	47.4	40	126	40	1.001	0.976	0.967	1.075	1.052	1.058	0.924	0.0029575
A0A287AL71	Protein phosphatase 1 regulatory subunit 37 OS=Sus scrofa OX=9823 GN=PPP1R37	PPP1R37	74.707	2.4947	1.6	1	1	1	0.813	1.022	0.815	0.932	0.97	1.101	0.882	0.23102
A0A287AL76	Coatomer subunit delta OS=Sus scrofa OX=9823 GN=ARCN1	ARCN1	57.249	102.13	33.9	19	37	19	0.975	0.996	0.88	1.112	1.084	0.986	0.896	0.106224
A0A287AL99	Sad1 and UNC84 domain containing 1 OS=Sus scrofa OX=9823 GN=SUN1	SUN1	74.885	6.8073	5.8	4	4	4	1.019	1.188	1.094	0.838	0.771	0.806	1.367	0.003505
A0A287ALA0	Uncharacterized protein OS=Sus scrofa OX=9823 GN=BASP1	BASP1	23.087	236.39	62.7	14	39	14	0.819	1.063	1.036	1.009	1.026	1.001	0.961	0.6343
A0A287ALJ5	2-hydroxyacyl-CoA lyase 1 OS=Sus scrofa OX=9823 GN=HACL1	HACL1	56.9	1.4767	3.3	1	1	1	0.976	1.026	1.037	1.106	0.931	1.049	0.985	0.82072
A0A287ALJ6	Uncharacterized protein OS=Sus scrofa OX=9823	---	17.07	33.779	20.5	3	5	2	0.662	0.614	0.596	1.48	1.534	1.343	0.43	7.76e-05
A0A287ALJ9	"Translation factor GUF1, mitochondrial OS=Sus scrofa OX=9823 GN=GUF1"	GUF1	68.897	2.2877	1.9	1	1	1	1.541	1.168	0.907	0.938	0.94	0.813	1.344	0.162421
A0A287ALP5	Protein transport protein Sec24A OS=Sus scrofa OX=9823 GN=SEC24A	SEC24A	116.65	32.5	3.6	3	4	3	0.925	1.086	1.243	0.881	0.896	1.051	1.151	0.25342
A0A287ALT1	"MMS22 like, DNA repair protein OS=Sus scrofa OX=9823 GN=MMS22L"	MMS22L	142.07	-2	0.9	1	1	1	1.01	1.068	1.069	1.005	1.043	0.959	1.047	0.21044
A0A287ALY3	"SEC31 homolog B, COPII coat complex component OS=Sus scrofa OX=9823 GN=SEC31B"	SEC31B	129.54	34.192	8.4	9	11	9	1.045	0.946	0.922	1.115	1.069	1.027	0.907	0.094061
A0A287AM22	Ectonucleoside triphosphate diphosphohydrolase 5 OS=Sus scrofa OX=9823 GN=ENTPD5	ENTPD5	40.075	24.702	11.9	4	7	4	1.217	0.956	0.999	0.943	0.99	1.003	1.08	0.39998
A0A287AM26	Arginyl aminopeptidase OS=Sus scrofa OX=9823 GN=RNPEP	RNPEP	72.139	103.16	28.5	17	24	17	1.042	1.056	1.109	0.987	0.934	0.93	1.125	0.0119826
A0A287AM44	Uncharacterized protein OS=Sus scrofa OX=9823 GN=NDRG3	NDRG3	39.874	89.268	20.4	7	14	1	1.938	1.029	1.07	0.785	0.951	0.825	1.576	0.12338
A0A287AM59	Beta-hexosaminidase OS=Sus scrofa OX=9823 GN=HEXA	HEXA	57.738	18.821	14.1	6	7	6	1.108	0.895	1.064	1.019	1.05	1.045	0.985	0.79764
A0A287AM77	Uncharacterized protein OS=Sus scrofa OX=9823	---	10.322	3.3035	18.4	2	4	2	0.781	0.892	0.622	0.855	1.052	0.823	0.841	0.24164
A0A287AM78	Purine nucleoside phosphorylase OS=Sus scrofa OX=9823 GN=PNP	PNP	32.042	151	51	13	36	13	1.292	1.129	1.099	0.771	0.732	0.778	1.543	0.0012822
A0A287AM87	Translocase of inner mitochondrial membrane 50 OS=Sus scrofa OX=9823 GN=TIMM50	TIMM50	39.42	11.548	9.2	3	5	3	1.129	0.923	0.933	1.074	1.086	1.179	0.894	0.182481
A0A287AMA9	DEAD-box helicase 42 OS=Sus scrofa OX=9823 GN=DDX42	DDX42	86.934	25.899	9.2	7	9	7	1.173	1.042	0.963	1.087	0.956	0.933	1.068	0.43382
A0A287AMK0	Serum albumin OS=Sus scrofa OX=9823 GN=ALB	ALB	67.168	305.38	53.4	34	52	24	0.615	0.664	0.644	0.606	0.606	0.554	1.089	0.083461
A0A287AML4	Uncharacterized protein OS=Sus scrofa OX=9823 GN=UBA2	UBA2	41.217	2.4324	2.4	1	1	1	0.888	0.96	1.057	1.03	1.012	1.125	0.917	0.21772
A0A287AML7	Leucine rich repeat containing 42 OS=Sus scrofa OX=9823 GN=LRRC42	LRRC42	43.23	3.7239	4.7	2	2	2	0.955	1.275	1.2	0.724	0.693	0.733	1.595	0.0068363
A0A287AML8	Kinetochore associated 1 OS=Sus scrofa OX=9823 GN=KNTC1	KNTC1	251.4	78.79	15.5	36	44	36	0.932	0.971	0.978	1.027	1.033	1.086	0.916	0.01936
A0A287AMM6	MICOS complex subunit MIC60 OS=Sus scrofa OX=9823 GN=IMMT	IMMT	82.67	253.06	42.6	32	65	32	1.005	1.018	0.965	1.001	0.999	1.003	0.995	0.77544
A0A287AMN2	NADH:ubiquinone oxidoreductase subunit S4 OS=Sus scrofa OX=9823 GN=NDUFS4	NDUFS4	19.717	39.821	25.7	4	9	4	0.891	0.995	1.135	0.967	1.089	1.048	0.973	0.71396
A0A287AMU3	Uncharacterized protein OS=Sus scrofa OX=9823	---	26.015	15.85	16.6	3	4	2	1.079	0.912	0.895	1.062	1.086	1.117	0.884	0.107076
A0A287AMV5	"Polyribonucleotide nucleotidyltransferase 1, mitochondrial OS=Sus scrofa OX=9823 GN=PNPT1"	PNPT1	86.01	104.42	32.1	29	43	29	1.021	1.014	1.037	0.967	0.969	0.962	1.06	0.00112148
A0A287AMX3	Angel homolog 2 OS=Sus scrofa OX=9823 GN=ANGEL2	ANGEL2	58.275	35.536	9.3	5	6	5	1.056	0.972	1.04	0.942	0.987	1.062	1.026	0.57978
A0A287AMX6	Atlastin GTPase 2 OS=Sus scrofa OX=9823 GN=ATL2	ATL2	62.522	16.871	17.4	8	8	7	1.062	1.196	1.159	0.608	0.627	0.607	1.855	7.83e-05
A0A287AMZ2	T-complex protein 1 subunit gamma OS=Sus scrofa OX=9823 GN=CCT3	CCT3	60.653	255	53.6	28	81	28	0.973	1.002	1.002	1.012	1.004	1.013	0.983	0.162801
A0A287AMZ5	Membrane cofactor protein OS=Sus scrofa OX=9823 GN=CD46	CD46	40.399	21.232	12.2	4	4	4	1.191	1.021	0.755	1.257	1.355	1.049	0.81	0.22278
A0A287AN25	Splicing factor 3a subunit 2 OS=Sus scrofa OX=9823 GN=SF3A2	SF3A2	49.329	10.28	5.2	2	2	2	0.664	0.93	0.908	1.15	1.077	1.098	0.752	0.055319
A0A287AN39	Double PHD fingers 2 OS=Sus scrofa OX=9823 GN=DPF2	DPF2	38.892	1.9499	5.2	2	2	2	0.92	0.944	1.199	0.869	0.805	1.002	1.145	0.281
A0A287AN48	Radixin OS=Sus scrofa OX=9823 GN=RDX	RDX	66.497	48.072	34.7	25	42	13	0.929	1.007	0.986	1.033	0.985	1.042	0.955	0.194383
A0A287AN76	Solute carrier family 25 member 11 OS=Sus scrofa OX=9823 GN=SLC25A11	SLC25A11	34.106	50.586	28.3	9	15	9	1	1.012	0.945	0.948	0.993	0.921	1.033	0.34338
A0A287AN91	SCY1 like pseudokinase 2 OS=Sus scrofa OX=9823 GN=SCYL2	SCYL2	84.115	3.204	2.5	2	2	2	0.863	1.099	1.101	0.915	0.965	0.943	1.085	0.4112
A0A287AN95	PDZ and LIM domain 5 OS=Sus scrofa OX=9823 GN=PDLIM5	PDLIM5	63.477	152.15	31.6	16	24	15	1.073	0.932	0.933	1.015	1.05	1.057	0.941	0.26448
A0A287ANE9	Serine/threonine kinase 38 OS=Sus scrofa OX=9823 GN=STK38	STK38	47.431	6.4863	6.9	3	3	2	1.096	1.117	1.273	0.648	0.743	0.605	1.746	0.00187526
A0A287ANI6	3-hydroxymethyl-3-methylglutaryl-CoA lyase OS=Sus scrofa OX=9823 GN=HMGCL	HMGCL	36.674	121.03	18.4	6	9	6	0.859	0.946	1.005	1.089	1.057	0.987	0.897	0.112144
A0A287ANM8	Uncharacterized protein OS=Sus scrofa OX=9823 GN=C13H21orf33	C13H21orf33	28.826	85.332	36.5	9	15	9	1.084	1.022	0.982	0.95	1.006	0.991	1.048	0.23916
A0A287ANN7	Eukaryotic translation elongation factor 1 delta OS=Sus scrofa OX=9823 GN=EEF1D	EEF1D	31.032	323.31	56.8	13	43	12	1.057	1.022	0.939	1.032	1.042	0.981	0.988	0.75958
A0A287ANQ4	"Alanyl-tRNA synthetase 2, mitochondrial OS=Sus scrofa OX=9823 GN=AARS2"	AARS2	104.65	7.2327	5	5	6	5	1.365	0.885	0.881	1.06	1.094	0.977	1	0.89552
A0A287AP19	Eukaryotic translation initiation factor 4E type 2 OS=Sus scrofa OX=9823 GN=EIF4E2	EIF4E2	26.674	19.081	14.2	3	4	3	0.942	0.824	0.74	1.198	1.269	1.218	0.68	0.005583
A0A287AP27	Cyclin-dependent kinase 9 OS=Sus scrofa OX=9823 GN=CDK9	CDK9	37.001	8.1098	10.3	3	3	2	0.871	1.057	1.115	0.84	0.684	0.783	1.319	0.04606
A0A287AP63	U4/U6 small nuclear ribonucleoprotein Prp3 OS=Sus scrofa OX=9823 GN=PRPF3	PRPF3	77.528	11.88	9.8	7	7	7	1.057	0.948	1.108	0.813	0.742	0.844	1.298	0.0123174
A0A287AP66	Uncharacterized protein OS=Sus scrofa OX=9823 GN=RPL12	RPL12	17.818	69.448	30.3	4	6	4	0.936	0.984	1.064	1.033	1.021	1.085	0.951	0.2828
A0A287AP86	LRR binding FLII interacting protein 2 OS=Sus scrofa OX=9823 GN=LRRFIP2	LRRFIP2	45.359	44.833	14.2	6	9	6	0.937	1.041	1.07	1.045	0.892	1.016	1.032	0.6361
A0A287APA1	Nipsnap homolog 2 OS=Sus scrofa OX=9823 GN=NIPSNAP2	NIPSNAP2	31.341	60.95	26.9	8	14	8	1.04	0.963	0.84	1.09	1.032	0.975	0.918	0.27676
A0A287APD5	Long-chain-fatty-acid--CoA ligase 3 OS=Sus scrofa OX=9823 GN=ACSL3	ACSL3	80.275	72.635	19.9	14	22	13	0.985	1.019	1.025	0.954	0.974	0.963	1.048	0.027904
A0A287APE9	Uncharacterized protein OS=Sus scrofa OX=9823 GN=PDZD8	PDZD8	123.57	2.6988	1.3	1	1	1	0.988	0.918	1.151	1.189	0.902	1.107	0.956	0.70722
A0A287APF7	Kinesin-like protein OS=Sus scrofa OX=9823 GN=KIFC1	KIFC1	60.384	6.3703	10.3	5	6	5	1.067	1.137	1.265	0.835	0.76	0.874	1.405	0.0062566
A0A287APG0	STE20 like kinase OS=Sus scrofa OX=9823 GN=SLK	SLK	142.69	79.074	20.4	27	36	25	0.921	0.984	0.954	1.075	1.074	1.114	0.876	0.0042247
A0A287APG9	Cytohesin-2 OS=Sus scrofa OX=9823 GN=CYTH2	CYTH2	46.561	83.223	15.8	5	5	3	0.693	1.156	1.12	0.863	0.858	0.864	1.149	0.56614
A0A287APJ0	NudC domain containing 2 OS=Sus scrofa OX=9823 GN=NUDCD2	NUDCD2	17.646	5.6267	12.7	2	3	2	0.854	1.143	1.05	0.815	0.842	0.846	1.217	0.162316
A0A287APK0	6-phosphogluconolactonase OS=Sus scrofa OX=9823 GN=PGLS	PGLS	23.495	115.33	33.3	6	12	6	0.944	1.015	1.019	0.976	0.92	0.905	1.063	0.144638
A0A287APU3	Unc-51 like autophagy activating kinase 1 OS=Sus scrofa OX=9823 GN=ULK1	ULK1	110.15	2.2216	1.6	2	2	2	0.971	1.15	1.237	0.891	0.898	0.998	1.205	0.085796
A0A287APY0	DEAD-box helicase 5 OS=Sus scrofa OX=9823 GN=DDX5	DDX5	57.144	3.8743	13.9	7	16	3	1.116	1.035	0.942	1.008	1.132	1.072	0.963	0.547
A0A287APZ8	Superoxide dismutase OS=Sus scrofa OX=9823 GN=SOD2	SOD2	22.047	58.824	43.1	8	24	8	0.909	1.002	1.003	1.005	1.018	0.971	0.973	0.47596
A0A287AQ23	Uncharacterized protein OS=Sus scrofa OX=9823 GN=DGCR6L	DGCR6L	22.747	6.8087	9.6	2	3	2	0.955	0.944	0.874	1.067	1.121	1.198	0.819	0.010223
A0A287AQ50	Splicing factor 3B subunit 5 OS=Sus scrofa OX=9823 GN=SF3B5	SF3B5	10.135	4.8005	23.3	2	2	2	1.046	0.926	1.047	1.037	1.023	1.224	0.919	0.30818
A0A287AQ80	Propionyl-CoA carboxylase alpha subunit OS=Sus scrofa OX=9823 GN=PCCA	PCCA	75.148	71.966	19.2	12	17	12	1.117	0.986	0.927	0.949	0.973	0.966	1.049	0.50138
A0A287AQ88	Nuclear mitotic apparatus protein 1 OS=Sus scrofa OX=9823 GN=NUMA1	NUMA1	233.5	24.136	6.5	13	13	13	1.326	1.129	1.077	0.794	0.836	0.645	1.553	0.012003
A0A287AQ96	ADP ribosylation factor GTPase activating protein 1 OS=Sus scrofa OX=9823 GN=ARFGAP1	ARFGAP1	44.941	2.2757	2.2	1	1	1	0.944	0.899	0.909	1.175	1.139	1.2	0.783	0.00032078
A0A287AQG4	Synaptotagmin binding cytoplasmic RNA interacting protein OS=Sus scrofa OX=9823 GN=SYNCRIP	SYNCRIP	62.656	54.883	23.8	13	23	1	1.317	1.225	1.123	1.073	0.907	0.781	1.327	0.047805
A0A287AQJ2	Leucine rich repeats and calponin homology domain containing 3 OS=Sus scrofa OX=9823 GN=LRCH3	LRCH3	79.763	-2	1.3	1	1	1	0.743	1.128	1.097	1.277	1.335	1.469	0.727	0.076856
A0A287AQJ7	Pre-mRNA-splicing factor ATP-dependent RNA helicase DHX15 OS=Sus scrofa OX=9823 GN=DHX15	DHX15	70.999	24.11	13.5	8	10	1	0.848	0.915	1.093	1.148	1.114	0.924	0.896	0.33646
A0A287AQM4	Eukaryotic translation initiation factor 2B subunit beta OS=Sus scrofa OX=9823 GN=EIF2B2	EIF2B2	31.013	3.2808	4.4	1	1	1	1.302	0.958	1.134	0.962	0.873	0.933	1.226	0.102276
A0A287AQR2	Acyl-CoA synthetase short chain family member 3 OS=Sus scrofa OX=9823 GN=ACSS3	ACSS3	68.346	28.7	16.1	9	10	9	0.866	1.048	1.124	1.067	1.018	1.062	0.965	0.63274
A0A287AQT0	Replication factor C subunit 4 OS=Sus scrofa OX=9823 GN=RFC4	RFC4	32.792	5.0203	9.7	3	3	3	0.964	1.099	1.093	0.86	0.713	0.824	1.317	0.0176812
A0A287AQT7	Solute carrier family 39 member 13 OS=Sus scrofa OX=9823 GN=SLC39A13	SLC39A13	27.772	1.4624	4.9	1	1	1	0.788	0.865	1.057	1.018	1.074	1.175	0.83	0.115643
A0A287AQW0	Myosin phosphatase Rho interacting protein OS=Sus scrofa OX=9823 GN=MPRIP	MPRIP	110.23	12.857	7.6	8	9	8	0.769	0.817	0.71	1.378	1.377	1.436	0.548	0.000144558
A0A287AQW6	Protein tyrosine phosphatase type IVA 2 OS=Sus scrofa OX=9823 GN=PTP4A2	PTP4A2	19.127	1.7788	10.2	2	2	2	1.032	0.905	0.909	1.196	0.986	0.932	0.914	0.3782
A0A287AQX8	Mitochondrial ribosomal protein S31 OS=Sus scrofa OX=9823 GN=MRPS31	MRPS31	40.495	16.849	9	3	3	3	0.904	1.079	1.172	0.845	0.909	1.148	1.087	0.51076
A0A287AR09	Syntaxin-6 OS=Sus scrofa OX=9823 GN=STX6	STX6	28.206	59.424	30	6	9	6	1.302	1.087	1.236	0.772	0.753	0.697	1.631	0.00139942
A0A287AR26	Uncharacterized protein OS=Sus scrofa OX=9823 GN=KIF4A	KIF4A	135.51	88.279	17	21	27	20	1.211	1.23	1.181	0.636	0.577	0.596	2.002	2.17e-05
A0A287AR42	Family with sequence similarity 192 member A OS=Sus scrofa OX=9823 GN=FAM192A	FAM192A	28.675	3.993	9.8	3	3	3	0.866	1.034	0.977	1.091	0.939	1.037	0.938	0.39736
A0A287AR46	Intracellular hyaluronan-binding protein 4 OS=Sus scrofa OX=9823 GN=HABP4	HABP4	46.143	9.1828	11	5	5	5	0.829	0.874	0.911	1.137	1.061	1.135	0.784	0.0023837
A0A287AR50	"RRN3 homolog, RNA polymerase I transcription factor OS=Sus scrofa OX=9823 GN=RRN3"	RRN3	71.877	1.5497	1.3	1	1	1	1.062	1.107	1.21	1.202	1.175	1.058	0.984	0.7804
A0A287AR53	"Rabaptin, RAB GTPase binding effector protein 2 OS=Sus scrofa OX=9823 GN=RABEP2"	RABEP2	73.723	80.365	28.4	17	23	17	1.096	1.003	0.965	1.043	1.066	1.055	0.968	0.42998
A0A287AR56	Sulfhydryl oxidase OS=Sus scrofa OX=9823 GN=QSOX2	QSOX2	76.509	10.415	8.3	6	6	6	0.92	1.063	0.943	1.09	1.02	0.998	0.941	0.3006
A0A287AR59	Ubiquitin specific peptidase 8 OS=Sus scrofa OX=9823 GN=USP8	USP8	124.14	42.858	11	13	15	13	1.039	0.928	1.009	1.051	0.996	0.94	0.996	0.9393
A0A287AR67	Sorcin isoform 2 OS=Sus scrofa OX=9823 GN=SRI	SRI	20.345	25.498	18.6	3	9	3	0.767	0.993	0.867	1.133	1.111	1.08	0.79	0.033775
A0A287AR68	Adenosine kinase OS=Sus scrofa OX=9823 GN=ADK	ADK	34.033	1.599	2.6	1	2	1	0.663	0.972	1.028	1.113	1.088	0.995	0.833	0.23296
A0A287AR84	DNA helicase OS=Sus scrofa OX=9823 GN=MCM6	MCM6	89.587	53.994	16.1	12	18	12	1.11	1.148	1.114	0.745	0.722	0.773	1.505	5.65e-05
A0A287ARA0	Uncharacterized protein OS=Sus scrofa OX=9823 GN=LOC110261671	LOC110261671	12.322	25.846	46.4	7	11	2	1.378	1.165	0.894	0.855	0.949	0.882	1.28	0.148183
A0A287ARA4	CCR4-NOT transcription complex subunit 9 OS=Sus scrofa OX=9823 GN=CNOT9	CNOT9	33.947	8.6362	13	4	4	4	1.178	0.859	0.829	1.176	1.209	1.284	0.781	0.086581
A0A287ARB8	"ALG14, UDP-N-acetylglucosaminyltransferase subunit OS=Sus scrofa OX=9823 GN=ALG14"	ALG14	18.658	5.4162	7	1	2	1	1.395	1.235	0.666	1.068	0.889	0.911	1.149	0.71016
A0A287ARC4	Geranylgeranyl diphosphate synthase 1 OS=Sus scrofa OX=9823 GN=GGPS1	GGPS1	34.9	31.695	18.3	6	12	6	0.931	1.024	0.995	1.058	1.015	0.977	0.967	0.40808
A0A287ARE4	Myotubularin related protein 6 OS=Sus scrofa OX=9823 GN=MTMR6	MTMR6	62.367	15.838	11.1	7	8	6	0.877	0.909	0.687	1.234	1.449	1.01	0.67	0.043539
A0A287ARF2	Acyl-CoA-binding domain-containing protein 5 OS=Sus scrofa OX=9823 GN=ACBD5	ACBD5	53.501	17.529	7.7	3	5	3	1.01	1.023	1.059	0.93	0.982	0.98	1.069	0.042165
A0A287ARF9	Signal transducer and activator of transcription OS=Sus scrofa OX=9823 GN=STAT4	STAT4	82.294	2.3489	1.7	1	1	1	1.132	0.943	0.901	0.859	0.926	1.243	0.983	0.94798
A0A287ARG2	Uncharacterized protein OS=Sus scrofa OX=9823	---	15.326	5.2588	18.4	3	5	1	1.272	0.872	1	1.021	1.05	1.04	1.011	0.989
A0A287ARI1	Eukaryotic translation initiation factor 3 subunit F OS=Sus scrofa OX=9823 GN=EIF3F	EIF3F	36.322	178.65	12.6	4	9	4	0.944	0.909	1.012	1.101	1.121	1.077	0.868	0.0133023
A0A287ARJ9	"LUC7 like 2, pre-mRNA splicing factor OS=Sus scrofa OX=9823 GN=LUC7L2"	LUC7L2	38.394	5.0524	8.8	3	3	3	0.673	0.999	1.172	0.885	0.864	0.78	1.125	0.61272
A0A287ARQ7	Zw10 kinetochore protein OS=Sus scrofa OX=9823 GN=ZW10	ZW10	83.7	90.667	24.6	15	18	15	1.024	1.106	1.055	0.986	0.969	0.977	1.086	0.023157
A0A287ARR0	Spliceosome RNA helicase DDX39B OS=Sus scrofa OX=9823 GN=DDX39B	DDX39B	45.955	9.8105	15.1	7	7	7	1.084	0.897	1.004	1.004	0.963	1.003	1.005	0.97062
A0A287ARU4	Uncharacterized protein OS=Sus scrofa OX=9823 GN=SKP1	SKP1	18.658	27.654	27.6	7	11	7	0.896	0.91	0.942	1.06	1.038	1.009	0.884	0.0039571
A0A287ARV8	Mitochondrial ribosomal protein L12 OS=Sus scrofa OX=9823 GN=MRPL12	MRPL12	21.237	7.6544	15.7	3	3	3	0.847	1.009	1.088	1.069	0.983	1.136	0.923	0.38368
A0A287ARX9	Discs large MAGUK scaffold protein 2 OS=Sus scrofa OX=9823 GN=DLG2	DLG2	90.114	3.3859	2.3	2	2	1	0.798	0.956	0.88	1.062	1.085	1.151	0.799	0.0168446
A0A287ARY1	Haloacid dehalogenase like hydrolase domain containing 2 OS=Sus scrofa OX=9823 GN=HDHD2	HDHD2	24.26	3.5467	11	2	2	2	0.935	1.032	1.007	1.019	0.891	0.959	1.037	0.4957
A0A287ARY4	Uncharacterized protein OS=Sus scrofa OX=9823 GN=SDAD1	SDAD1	70.821	-2	1.3	1	1	1	0.719	1.068	0.948	0.963	0.992	1.134	0.885	0.35744
A0A287ARZ1	Thioredoxin domain containing 5 OS=Sus scrofa OX=9823 GN=TXNDC5	TXNDC5	47.99	100.07	17.7	7	10	7	1.18	0.975	1.033	0.974	0.997	1.065	1.05	0.4996
A0A287AS02	Mitotic spindle organizing protein 1 OS=Sus scrofa OX=9823 GN=MZT1	MZT1	8.2784	1.9161	20.3	1	1	1	1.518	1.062	0.988	0.859	1.204	0.869	1.217	0.3317
A0A287AS29	Nucleoside diphosphate kinase OS=Sus scrofa OX=9823 GN=NME1	NME1	17.109	73.525	50.7	8	22	4	0.856	1.023	1.075	0.974	0.97	0.958	1.018	0.86764
A0A287AS37	MOB kinase activator 2 OS=Sus scrofa OX=9823 GN=MOB2	MOB2	26.43	39.706	15.8	3	5	3	0.983	0.997	0.97	1.059	1.016	1.033	0.949	0.022502
A0A287AS45	COP9 signalosome subunit 7B OS=Sus scrofa OX=9823 GN=COPS7B	COPS7B	29.623	107.11	16.3	3	10	3	1.147	1.055	1.087	1.025	0.861	0.933	1.167	0.049419
A0A287AS72	N-acetylglucosamine kinase OS=Sus scrofa OX=9823 GN=NAGK	NAGK	37.336	104.62	25.9	8	11	8	1.083	1.077	1.03	0.904	0.922	0.936	1.155	0.00156326
A0A287AS86	Myotubularin related protein 12 OS=Sus scrofa OX=9823 GN=MTMR12	MTMR12	79.942	12.321	8.3	6	6	6	0.836	1.012	0.971	1.107	1.05	1.072	0.873	0.08176
A0A287AS98	"Protein kinase, DNA-activated, catalytic polypeptide OS=Sus scrofa OX=9823 GN=PRKDC"	PRKDC	459.8	46.168	4.3	15	15	15	0.832	1.026	1.335	0.817	1.206	1.105	1.021	0.93692
A0A287ASA4	Solute carrier family 38 member 10 OS=Sus scrofa OX=9823 GN=SLC38A10	SLC38A10	107	51.594	7.3	6	8	6	0.702	0.949	1.046	1.006	0.974	0.995	0.907	0.45072
A0A287ASD3	Guanine nucleotide-binding protein-like 1 OS=Sus scrofa OX=9823 GN=GNL1	GNL1	62.791	16.87	12.5	7	10	7	1.152	1.053	0.928	0.955	1.002	0.907	1.094	0.2773
A0A287ASK1	Myosin-11 OS=Sus scrofa OX=9823 GN=MYH11	MYH11	203.43	323.31	32	55	110	1	1.009	1.018	0.855	1.03	1.083	0.982	0.931	0.30984
A0A287ASM1	Importin 7 OS=Sus scrofa OX=9823 GN=IPO7	IPO7	117.21	49.63	7.9	7	9	7	1.114	1.061	1.03	0.97	0.971	1.02	1.082	0.049039
A0A287ASQ9	Electron transfer flavoprotein beta subunit lysine methyltransferase OS=Sus scrofa OX=9823 GN=ETFBKMT	ETFBKMT	29.928	3.8982	6	2	2	2	1.587	0.925	1.038	0.986	1.048	0.971	1.181	0.48926
A0A287ASR0	Uncharacterized protein OS=Sus scrofa OX=9823 GN=SLC25A10	SLC25A10	31.255	15.837	15.4	4	9	4	0.986	0.973	1.034	0.956	1.051	1.084	0.968	0.50016
A0A287ASS8	"Testis expressed 15, meiosis and synapsis associated OS=Sus scrofa OX=9823 GN=TEX15"	TEX15	305.87	-2	0.4	1	1	1	0.825	0.777	0.863	1.239	1.132	1.202	0.69	0.00077714
A0A287AST6	3-phosphoinositide dependent protein kinase 1 OS=Sus scrofa OX=9823 GN=PDPK1	PDPK1	63.398	39.213	15.9	8	13	8	1.031	0.959	0.957	1.073	1.138	0.995	0.919	0.143841
A0A287AST9	Zygote arrest 1 like OS=Sus scrofa OX=9823 GN=ZAR1L	ZAR1L	41.995	67.366	41.4	14	23	14	0.642	0.641	0.616	1.705	1.694	1.539	0.385	1.59e-05
A0A287ASW4	Uncharacterized protein OS=Sus scrofa OX=9823	---	14.453	15.887	21.6	2	3	2	1.167	0.966	0.821	1.032	1.018	0.88	1.008	0.99756
A0A287ASX8	"Ubiquinone biosynthesis monooxygenase COQ6, mitochondrial OS=Sus scrofa OX=9823 GN=COQ6"	COQ6	48.335	20.705	12.1	5	7	5	1.071	1.024	1.082	1.069	1.056	1.008	1.014	0.60064
A0A287AT18	Proteasome subunit alpha type OS=Sus scrofa OX=9823 GN=PSMA7	PSMA7	27.867	77.909	40.7	10	21	6	1.029	0.988	0.996	1.028	1.008	0.947	1.01	0.72478
A0A287AT36	Complement component C8 beta chain precursor OS=Sus scrofa OX=9823 GN=C8B	C8B	66.597	7.5979	4.9	3	3	3	0.404	0.673	0.68	0.504	0.492	0.631	1.08	0.78342
A0A287AT51	Cell proliferation regulating inhibitor of protein phosphatase 2A OS=Sus scrofa OX=9823 GN=CIP2A	CIP2A	102.53	37.171	6.1	6	6	6	0.864	0.906	0.897	1.215	1.143	1.209	0.748	0.00028103
A0A287AT68	G2 and S-phase expressed 1 OS=Sus scrofa OX=9823 GN=GTSE1	GTSE1	69.649	2.0238	2.5	2	2	2	1.35	1.024	0.983	0.824	0.869	0.818	1.337	0.050579
A0A287AT83	Uncharacterized protein OS=Sus scrofa OX=9823	---	68.963	260.8	27.5	19	28	19	0.919	0.88	0.942	1.146	1.133	1.122	0.806	0.00048307
A0A287ATD3	Importin subunit alpha OS=Sus scrofa OX=9823 GN=KPNA4	KPNA4	57.873	8.3437	2.7	1	1	1	0.946	1.061	1.285	0.858	1.017	1.011	1.141	0.29548
A0A287ATD8	Uncharacterized protein OS=Sus scrofa OX=9823 GN=C7H6orf226	C7H6orf226	11.565	1.6562	8.9	1	1	1	1.182	0.937	0.957	1.134	0.997	1.005	0.981	0.79868
A0A287ATJ5	BRI3 binding protein OS=Sus scrofa OX=9823 GN=BRI3BP	BRI3BP	26.985	14.248	11.2	3	4	3	0.701	1.003	1	0.953	1.082	0.988	0.894	0.3779
A0A287ATM9	Vacuolar protein sorting-associated protein 45 OS=Sus scrofa OX=9823 GN=VPS45	VPS45	60.649	11.833	10.1	6	8	6	0.975	0.915	0.967	1.127	1.039	1.061	0.885	0.0181358
A0A287ATP9	Ubiquitin like modifier activating enzyme 5 OS=Sus scrofa OX=9823 GN=UBA5	UBA5	44.942	12.558	9.7	4	13	4	0.954	1.062	0.947	1.028	0.971	0.974	0.997	0.92028
A0A287ATR4	"VPS33B interacting protein, apical-basolateral polarity regulator, spe-39 homolog OS=Sus scrofa OX=9823 GN=VIPAS39"	VIPAS39	56.891	19.551	19.3	9	9	9	1	0.931	0.942	1.08	1.015	1.007	0.926	0.070423
A0A287ATT2	Uncharacterized protein OS=Sus scrofa OX=9823	---	36.034	168.4	31.1	8	29	3	1.172	0.81	0.893	1.12	1.204	1.129	0.833	0.158877
A0A287ATT3	Uncharacterized protein OS=Sus scrofa OX=9823 GN=LOC100523244	LOC100523244	43.28	28.413	20.1	7	7	6	1.219	1.144	1.108	0.571	0.592	0.642	1.923	0.000122737
A0A287ATT9	PTTG1 interacting protein OS=Sus scrofa OX=9823 GN=PTTG1IP	PTTG1IP	19.881	7.0975	8	1	2	1	0.977	1.092	1.059	1.085	0.93	0.95	1.055	0.40236
A0A287ATU2	"SH3 domain containing GRB2 like 1, endophilin A2 OS=Sus scrofa OX=9823 GN=SH3GL1"	SH3GL1	39.826	24.123	19	7	12	3	0.688	1.236	0.93	1.027	1.096	1.076	0.892	0.4918
A0A287ATW2	Protein phosphatase 1 regulatory subunit 12A OS=Sus scrofa OX=9823 GN=PPP1R12A	PPP1R12A	80.877	9.8843	5	3	3	3	0.852	0.775	0.813	1.178	1.191	1.491	0.632	0.0051171
A0A287ATX4	Wiskott-Aldrich syndrome like OS=Sus scrofa OX=9823 GN=WASL	WASL	54.641	4.6561	5.3	3	3	3	0.807	0.815	0.773	1.114	1.505	1.255	0.618	0.0059987
A0A287ATZ7	E3 ubiquitin-protein ligase OS=Sus scrofa OX=9823 GN=SMURF2	SMURF2	86.168	5.4916	4.8	3	3	3	1.041	0.855	1.101	0.886	1	0.983	1.045	0.66954
A0A287AU33	NADPH--cytochrome P450 reductase OS=Sus scrofa OX=9823 GN=POR	POR	76.789	33.018	15.2	11	14	11	0.983	1.016	0.935	1.024	1.002	0.929	0.993	0.86618
A0A287AU34	"COP1, E3 ubiquitin ligase OS=Sus scrofa OX=9823 GN=COP1"	COP1	77.439	16.51	8.5	5	5	5	1.076	1.035	1.008	1.037	1.092	1.028	0.988	0.67398
A0A287AUD1	Echinoderm microtubule associated protein like 4 OS=Sus scrofa OX=9823 GN=EML4	EML4	102.58	52.89	15.6	15	19	15	1.054	0.92	0.854	1.22	1.204	1.192	0.782	0.056477
A0A287AUJ0	LYR motif containing 4 OS=Sus scrofa OX=9823 GN=LYRM4	LYRM4	10.59	12.354	24.2	2	3	2	1.262	1.139	1.092	0.881	0.878	1.079	1.231	0.059216
A0A287AUL4	Uncharacterized protein OS=Sus scrofa OX=9823 GN=SPATS2	SPATS2	59.251	75.842	20.7	10	16	10	0.818	0.767	0.769	1.401	1.414	1.472	0.549	2.04e-05
A0A287AUN2	Methyltransferase like 3 OS=Sus scrofa OX=9823 GN=METTL3	METTL3	55.58	4.6612	6.6	3	3	3	1.759	1.165	0.956	0.463	0.752	0.714	2.011	0.043658
A0A287AUQ9	A-kinase anchoring protein 12 OS=Sus scrofa OX=9823 GN=AKAP12	AKAP12	177.08	6.8788	1.5	2	2	2	1.074	0.814	0.873	1.065	1.021	1.314	0.812	0.140857
A0A287AUR1	KIAA1217 OS=Sus scrofa OX=9823 GN=KIAA1217	KIAA1217	132.08	-2	0.8	1	1	1	1.248	1.145	1.016	0.792	0.814	0.702	1.477	0.0066001
A0A287AUV0	GIT ArfGAP 1 OS=Sus scrofa OX=9823 GN=GIT1	GIT1	77.476	7.9971	4.1	3	3	3	1.078	0.906	0.984	0.952	0.911	1.136	0.99	0.92626
A0A287AUW4	Uncharacterized protein OS=Sus scrofa OX=9823 GN=SUB1	SUB1	14.395	6.6318	24.4	3	6	3	0.8	0.91	0.901	1.088	1.021	1.08	0.819	0.0119179
A0A287AUX2	"DNA polymerase epsilon 4, accessory subunit OS=Sus scrofa OX=9823 GN=POLE4"	POLE4	12.367	5.5092	17.6	2	3	2	0.923	0.805	0.594	1.823	1.008	1.324	0.559	0.057283
A0A287AUZ8	Pre-mRNA processing factor 4B OS=Sus scrofa OX=9823 GN=PRPF4B	PRPF4B	98.622	1.9016	1.8	2	2	2	0.779	0.99	0.934	0.986	0.985	0.924	0.934	0.38566
A0A287AV05	Uncharacterized protein OS=Sus scrofa OX=9823 GN=GOPC	GOPC	49.913	24.994	14.1	6	6	6	0.986	1.096	0.913	0.932	1.019	0.921	1.043	0.5515
A0A287AV20	Alpha-galactosidase OS=Sus scrofa OX=9823 GN=NAGA	NAGA	42.048	4.278	5.4	2	2	2	1.279	1.008	1.021	1.006	0.971	0.939	1.134	0.20604
A0A287AV57	Ataxin 2 like OS=Sus scrofa OX=9823 GN=ATXN2L	ATXN2L	116.51	31.235	11.7	11	11	11	1.053	0.863	0.97	0.997	1.051	0.859	0.993	0.93754
A0A287AV76	BCL2 associated athanogene 2 OS=Sus scrofa OX=9823 GN=BAG2	BAG2	23.644	31.47	42.4	10	15	10	0.957	1.021	0.975	1.1	1.061	1.033	0.925	0.041423
A0A287AVA0	LSM12 homolog OS=Sus scrofa OX=9823 GN=LSM12	LSM12	21.701	2.0398	4.1	1	2	1	1.056	0.942	0.883	1.111	1.028	1.071	0.898	0.124423
A0A287AVA5	"ASPSCR1, UBX domain containing tether for SLC2A4 OS=Sus scrofa OX=9823 GN=ASPSCR1"	ASPSCR1	57.485	108.56	24.8	10	15	10	0.996	0.972	1.018	1.063	1.012	1.041	0.958	0.094621
A0A287AVA9	Uncharacterized protein OS=Sus scrofa OX=9823 GN=LOC100153899	LOC100153899	46.968	18.691	10.6	3	4	1	1.94	0.741	0.945	0.89	0.974	0.868	1.327	0.5684
A0A287AVG1	26S proteasome regulatory subunit 8 OS=Sus scrofa OX=9823 GN=PSMC5	PSMC5	45.285	40.992	37.1	13	23	12	0.869	1.023	0.974	0.991	0.968	0.998	0.969	0.5335
A0A287AVI7	Uncharacterized protein OS=Sus scrofa OX=9823 GN=RBSN	RBSN	86.024	8.3403	6	5	6	5	1.031	1.06	0.914	0.817	1.017	0.938	1.084	0.35124
A0A287AVJ6	Uncharacterized protein OS=Sus scrofa OX=9823 GN=TTC1	TTC1	33.704	43.922	33.2	9	12	9	1.122	0.966	1.03	1.099	1.237	1.113	0.904	0.151795
A0A287AVN3	Cytoplasmic dynein 1 light intermediate chain 2 OS=Sus scrofa OX=9823 GN=DYNC1LI2	DYNC1LI2	53.874	12.462	9.2	4	5	4	1.071	0.988	1.135	0.973	1.026	1.03	1.054	0.30664
A0A287AVP3	Focadhesin OS=Sus scrofa OX=9823 GN=FOCAD	FOCAD	196.63	42.639	6.3	11	14	11	0.927	0.99	0.953	1.084	1.105	0.945	0.916	0.178865
A0A287AVQ1	ATP-dependent RNA helicase DDX3X OS=Sus scrofa OX=9823 GN=DDX3X	DDX3X	72.946	118.26	30.5	20	41	17	1.092	1.092	0.999	0.966	0.917	0.888	1.149	0.022883
A0A287AVR0	Eukaryotic translation initiation factor 3 subunit C OS=Sus scrofa OX=9823 GN=LOC110260088	LOC110260088	105.62	37.893	15.7	14	18	14	1.011	0.976	0.977	1.071	1.036	1.045	0.94	0.0157236
A0A287AVR3	Nuclear factor NF-kappa-B p105 subunit OS=Sus scrofa OX=9823 GN=NFKB1	NFKB1	98.17	6.2114	4.2	4	5	4	1.181	0.978	0.885	1.067	1.122	0.998	0.955	0.5988
A0A287AVW2	"Elongation factor Ts, mitochondrial OS=Sus scrofa OX=9823 GN=TSFM"	TSFM	41.811	60.595	21.4	10	16	10	1.042	1.048	1.004	1.006	0.996	0.995	1.032	0.084725
A0A287AW31	Erythrocyte membrane protein band 4.1 like 5 OS=Sus scrofa OX=9823 GN=EPB41L5	EPB41L5	53.302	25.513	9.2	4	6	4	0.733	1.134	1.126	0.746	0.732	0.8	1.314	0.158641
A0A287AW37	Protein arginine N-methyltransferase 6 OS=Sus scrofa OX=9823 GN=PRMT6	PRMT6	35.293	26.022	8.9	2	3	2	0.905	1.07	0.961	1.122	0.932	1.248	0.889	0.31574
A0A287AW55	UEV and lactate/malate dehyrogenase domains OS=Sus scrofa OX=9823 GN=UEVLD	UEVLD	52.16	2.5389	2.1	1	4	1	1.099	1.043	0.823	1.09	1.04	1.035	0.937	0.46678
A0A287AW63	Uncharacterized protein OS=Sus scrofa OX=9823 GN=CHCHD7	CHCHD7	9.7791	12.622	40	4	4	4	0.848	0.964	1.182	0.916	0.962	1.001	1.04	0.77648
A0A287AW94	Uncharacterized protein OS=Sus scrofa OX=9823	---	20.645	6.7266	13.9	4	7	4	1.029	0.908	1.052	0.939	1.095	1.041	0.972	0.68186
A0A287AWB5	Protein ABHD16A OS=Sus scrofa OX=9823 GN=ABHD16A	ABHD16A	62.877	40.288	16.7	9	10	9	0.964	1.033	0.91	0.949	0.936	0.94	1.029	0.5364
A0A287AWG6	Uncharacterized protein OS=Sus scrofa OX=9823	---	53.136	-2	3	1	1	1	0.892	1.067	0.961	0.891	1.054	1.001	0.991	0.90504
A0A287AWH6	NADH:ubiquinone oxidoreductase subunit V3 OS=Sus scrofa OX=9823 GN=NDUFV3	NDUFV3	12.153	13.444	30	3	5	1	1.14	0.965	0.908	1.156	1.148	1.22	0.855	0.084996
A0A287AWI9	Eukaryotic translation elongation factor 2 OS=Sus scrofa OX=9823 GN=EEF2	EEF2	95.353	176.35	33.1	27	57	26	0.969	0.944	0.948	1.143	1.129	1.102	0.848	0.00025693
A0A287AWN0	"BRCA2, DNA repair associated OS=Sus scrofa OX=9823 GN=BRCA2"	BRCA2	356.53	16.302	2.8	8	8	8	1.615	1.176	1.146	0.929	0.804	0.846	1.527	0.025136
A0A287AWN6	Golgi to ER traffic protein 4 OS=Sus scrofa OX=9823 GN=GET4	GET4	36.455	3.5117	6.1	2	3	2	1.572	1.133	1.106	0.777	0.826	0.786	1.595	0.0168038
A0A287AWQ9	Trafficking protein particle complex subunit OS=Sus scrofa OX=9823 GN=TRAPPC3	TRAPPC3	20.29	6.4872	20.6	4	4	4	1.226	1.117	1.027	0.762	0.731	0.816	1.46	0.0033642
A0A287AWS4	60S ribosomal protein L27a OS=Sus scrofa OX=9823 GN=RPL27A	RPL27A	12.562	55.096	36.9	5	7	5	0.893	1.021	1.026	0.994	1.125	1.056	0.926	0.25058
A0A287AWT3	Ring finger protein 34 OS=Sus scrofa OX=9823 GN=RNF34	RNF34	42.116	7.5993	14.9	4	4	3	1.483	0.95	0.948	0.935	1.164	0.889	1.132	0.5622
A0A287AWY8	Protein FAM177A1 OS=Sus scrofa OX=9823 GN=FAM177A1	FAM177A1	24.28	14.307	19.2	3	4	3	0.976	1.198	1.243	0.976	0.975	0.94	1.182	0.101059
A0A287AWZ3	Histone H2B OS=Sus scrofa OX=9823 GN=LOC100515302	LOC100515302	13.938	1.486	27.8	4	6	1	0.88	0.855	0.758	1.315	1.275	1.253	0.649	0.00081688
A0A287AX01	Mitogen-activated protein kinase OS=Sus scrofa OX=9823 GN=MAPK14	MAPK14	39.561	20.335	12.2	4	7	2	1.096	1.046	1.099	0.731	0.821	0.771	1.395	0.00085599
A0A287AX13	Breast carcinoma-amplified sequence 1 OS=Sus scrofa OX=9823 GN=BCAS1	BCAS1	48.771	5.0798	3.4	2	3	2	0.882	0.936	0.904	1.051	1.075	0.952	0.884	0.041383
A0A287AX21	Protein disulfide isomerase family A member 2 OS=Sus scrofa OX=9823 GN=PDIA2	PDIA2	58.923	14.036	7.9	4	5	4	0.861	1.008	1.052	1.104	0.951	1.101	0.926	0.37238
A0A287AX59	Ribosomal protein L37 OS=Sus scrofa OX=9823 GN=RPL37	RPL37	11.078	1.9884	16.5	2	2	2	1.121	0.831	1.188	0.987	1.041	1.063	1.016	0.97084
A0A287AX76	Synapse-associated protein 1 isoform 2 OS=Sus scrofa OX=9823 GN=SYAP1	SYAP1	40.664	120.93	36.6	11	18	11	0.908	1.005	0.994	1.156	1.1	1.129	0.859	0.012183
A0A287AX77	Uncharacterized protein OS=Sus scrofa OX=9823 GN=PPP1R2	PPP1R2	22.652	13.22	18.1	4	7	4	0.698	1.171	1.255	1.001	0.918	1.079	1.042	0.95552
A0A287AXC0	Translational activator of cytochrome c oxidase 1 OS=Sus scrofa OX=9823 GN=TACO1	TACO1	32.436	10.599	9.2	2	2	2	1.123	0.882	1.175	0.768	0.878	0.982	1.21	0.174221
A0A287AXF5	Calnexin precursor OS=Sus scrofa OX=9823 GN=CANX	CANX	67.596	131.26	33.6	22	54	22	0.905	1.036	0.993	1.013	1.025	1.014	0.961	0.41412
A0A287AXF7	Protein FAM162A OS=Sus scrofa OX=9823 GN=FAM162A	FAM162A	16.451	12.711	15.4	2	5	2	0.454	1.088	1.121	1.088	1.069	1.13	0.81	0.43418
A0A287AXI2	V-type proton ATPase subunit C OS=Sus scrofa OX=9823 GN=ATP6V1C1	ATP6V1C1	44.009	58.371	45.3	20	35	20	0.921	0.986	0.952	1.053	0.976	1.032	0.934	0.086002
A0A287AXJ7	Inositol-3-phosphate synthase 1 OS=Sus scrofa OX=9823 GN=ISYNA1	ISYNA1	60.784	153.67	31.7	15	31	15	1.158	1.033	0.995	1.006	1.005	1.001	1.058	0.35798
A0A287AXL5	Transportin 3 OS=Sus scrofa OX=9823 GN=TNPO3	TNPO3	104.25	20.245	8.3	7	7	7	0.99	0.967	0.994	1.013	0.959	0.993	0.995	0.81452
A0A287AXL7	Calcium dependent secretion activator 2 OS=Sus scrofa OX=9823 GN=CADPS2	CADPS2	139.52	76.75	10.1	11	11	11	1.137	0.859	0.854	1.019	1.069	1.092	0.896	0.28798
A0A287AXM2	FYN binding protein 2 OS=Sus scrofa OX=9823 GN=FYB2	FYB2	83.724	20.173	10	7	8	7	1.216	0.998	1.154	0.869	0.85	0.699	1.393	0.02166
A0A287AXP9	Collagen beta(1-O)galactosyltransferase 1 OS=Sus scrofa OX=9823 GN=COLGALT1	COLGALT1	71.747	149.33	23	14	24	14	1.037	0.987	1.009	0.966	0.984	1.041	1.014	0.62118
A0A287AXR5	14-3-3 protein zeta/delta OS=Sus scrofa OX=9823 GN=YWHAZ	YWHAZ	26.683	27.99	35.9	11	63	6	0.962	0.998	0.89	1.022	1.044	0.964	0.941	0.20906
A0A287AXS7	ADP/ATP translocase 3 OS=Sus scrofa OX=9823 GN=SLC25A6	SLC25A6	32.92	17.274	30.2	11	34	3	1.153	1.028	0.967	0.897	1.015	0.885	1.125	0.156959
A0A287AXY4	DNL-type zinc finger OS=Sus scrofa OX=9823 GN=DNLZ	DNLZ	18.541	40.535	16	2	3	2	1.074	1.054	0.957	1.05	1.096	1.19	0.925	0.20198
A0A287AXZ3	CCR4-NOT transcription complex subunit 10 OS=Sus scrofa OX=9823 GN=CNOT10	CNOT10	78.958	34.128	12.6	8	8	8	0.855	0.782	0.854	1.209	1.303	1.259	0.661	0.00034293
A0A287AY56	Sorting nexin family member 27 OS=Sus scrofa OX=9823 GN=SNX27	SNX27	55.38	41.87	27.5	12	15	12	1.114	1.032	0.975	0.872	0.899	0.842	1.194	0.0147961
A0A287AY69	Glycine-N-acyltransferase like 3 OS=Sus scrofa OX=9823 GN=GLYATL3	GLYATL3	29.326	3.766	4.3	1	2	1	1.11	1.1	1.382	0.695	1.043	0.962	1.33	0.111603
A0A287AY70	Coiled-coil domain containing 117 OS=Sus scrofa OX=9823 GN=CCDC117	CCDC117	30.487	3.8637	6.1	2	3	2	0.845	1.191	0.989	0.791	0.745	0.755	1.32	0.056299
A0A287AY75	Golgi membrane protein 1 OS=Sus scrofa OX=9823 GN=GOLM1	GOLM1	44.209	7.696	7.9	3	4	3	0.74	0.96	0.943	1.248	1.099	1.301	0.725	0.029124
A0A287AYC6	Uncharacterized protein OS=Sus scrofa OX=9823 GN=LOC100626015	LOC100626015	125.59	99.605	16.1	16	24	16	0.964	0.953	1.012	0.952	0.999	0.962	1.005	0.83116
A0A287AYD2	Tax1 binding protein 1 OS=Sus scrofa OX=9823 GN=TAX1BP1	TAX1BP1	91.463	10.693	6.3	6	7	6	0.881	1.139	1.122	0.91	0.956	0.821	1.169	0.183836
A0A287AYF1	DCN1-like protein OS=Sus scrofa OX=9823 GN=DCUN1D5	DCUN1D5	20.055	15.664	24.4	4	5	4	0.987	1.226	1.166	0.499	0.517	0.496	2.235	0.00027925
A0A287AYH9	Palmitoyl-protein thioesterase 1 OS=Sus scrofa OX=9823 GN=PPT1	PPT1	34.261	15.059	11.8	3	4	3	1.197	0.971	1.014	0.947	1.001	1.041	1.065	0.44194
A0A287AYW5	Uncharacterized protein OS=Sus scrofa OX=9823	---	25.708	12.056	6.2	1	2	1	1.92	1.321	1.276	0.346	0.47	0.42	3.655	0.0012567
A0A287AYW6	Translin OS=Sus scrofa OX=9823 GN=TSN	TSN	23.675	73.395	36.4	9	15	9	1.116	1.024	0.931	0.954	0.988	0.974	1.053	0.40874
A0A287AYY7	Leucine rich repeat containing 47 OS=Sus scrofa OX=9823 GN=LRRC47	LRRC47	63.95	47.747	26.6	15	19	15	1.165	0.974	1.04	0.991	0.95	1.072	1.055	0.45548
A0A287AYY9	NSF attachment protein gamma OS=Sus scrofa OX=9823 GN=NAPG	NAPG	34.858	21.105	23.2	9	14	9	1.053	1.075	1.05	0.977	0.951	0.898	1.125	0.0104426
A0A287AYZ7	"3'(2'), 5'-bisphosphate nucleotidase 1 OS=Sus scrofa OX=9823 GN=BPNT1"	BPNT1	33.43	25.114	22.4	6	10	6	0.741	1.116	0.997	0.871	0.952	1.047	0.994	0.90342
A0A287AZ47	Protein phosphatase 1 regulatory subunit 7 OS=Sus scrofa OX=9823 GN=PPP1R7	PPP1R7	33.9	25.095	33.6	9	15	9	1.139	1.008	0.99	0.975	0.981	1.03	1.051	0.3709
A0A287AZ54	Pyridoxal phosphatase OS=Sus scrofa OX=9823 GN=PDXP	PDXP	31.936	158.55	36.5	9	16	9	1.181	1.07	1.032	0.912	0.915	0.964	1.176	0.021778
A0A287AZ57	Nucleoporin 62 OS=Sus scrofa OX=9823 GN=NUP62	NUP62	49.124	22.37	6.7	3	5	3	0.874	1.103	1.092	1.016	0.958	0.905	1.066	0.51358
A0A287AZ60	Myotubularin related protein 3 OS=Sus scrofa OX=9823 GN=MTMR3	MTMR3	130.15	323.31	32.1	33	72	4	0.862	0.922	1.112	1.13	1.146	1.19	0.836	0.075658
A0A287AZ79	AP complex subunit beta OS=Sus scrofa OX=9823 GN=AP2B1	AP2B1	104.54	70.204	16.3	16	27	7	1.094	0.93	0.958	1.035	1.12	1.075	0.923	0.20996
A0A287AZ96	PDZ and LIM domain 7 OS=Sus scrofa OX=9823 GN=PDLIM7	PDLIM7	51.899	8.1378	8.9	4	6	3	1.087	1.087	0.902	1.119	1.067	1.079	0.942	0.37808
A0A287AZA7	Ribosomal protein S27a OS=Sus scrofa OX=9823 GN=RPS27A	RPS27A	17.965	45.897	32.1	5	88	1	1.116	1.172	1.041	1.021	1.003	1.011	1.097	0.11956
A0A287AZB1	NudE neurodevelopment protein 1 OS=Sus scrofa OX=9823 GN=NDE1	NDE1	37.713	88.002	43	13	18	12	0.867	0.929	0.804	1.156	1.128	1.121	0.764	0.0031602
A0A287AZD8	BCL2 like 13 OS=Sus scrofa OX=9823 GN=BCL2L13	BCL2L13	49.888	28.299	11.9	5	10	5	0.98	0.958	0.974	1.031	1.011	0.968	0.967	0.173403
A0A287AZE6	Dedicator of cytokinesis 3 OS=Sus scrofa OX=9823 GN=DOCK3	DOCK3	220.52	-2	0.6	1	1	1	1.175	1.013	0.981	0.848	0.908	0.961	1.166	0.083562
A0A287AZF9	Cytochrome c1 OS=Sus scrofa OX=9823 GN=CYC1	CYC1	35.442	28.268	17.5	5	11	5	1.31	0.934	0.952	0.966	1.058	0.928	1.083	0.58778
A0A287AZG0	Rho GTPase activating protein 1 OS=Sus scrofa OX=9823 GN=ARHGAP1	ARHGAP1	50.438	76.386	23	11	19	11	0.961	1.023	1.012	0.99	1.004	0.992	1.003	0.8871
A0A287AZG6	Vacuolar protein sorting 13 homolog C OS=Sus scrofa OX=9823 GN=VPS13C	VPS13C	417.88	84.479	7.2	27	29	27	1.048	1.024	1.008	1.023	1.007	0.97	1.027	0.24478
A0A287AZH1	Nucleosome assembly protein 1-like 4 OS=Sus scrofa OX=9823 GN=NAP1L4	NAP1L4	42.602	32.063	16.8	5	12	4	1.204	1.064	0.903	0.982	0.963	1.001	1.076	0.50994
A0A287AZM3	UBX domain protein 1 OS=Sus scrofa OX=9823 GN=UBXN1	UBXN1	29.731	24.981	18.3	4	9	4	1.128	0.872	0.972	0.994	1.163	1.08	0.918	0.3659
A0A287AZN3	ER membrane protein complex subunit 2 OS=Sus scrofa OX=9823 GN=EMC2	EMC2	33.151	15.15	16.3	4	4	4	1.062	0.988	1.137	0.947	0.868	0.923	1.164	0.034937
A0A287AZQ4	Ataxin 7 like 3B OS=Sus scrofa OX=9823 GN=ATXN7L3B	ATXN7L3B	10.761	22.201	20.6	1	1	1	2.805	1.007	1.014	0.665	0.778	0.808	2.144	0.136936
A0A287AZU1	Fanconi anemia complementation group D2 OS=Sus scrofa OX=9823 GN=FANCD2	FANCD2	158.82	15.968	2.3	3	3	3	0.885	0.892	1.011	1.099	0.912	0.94	0.945	0.48582
A0A287AZV7	NADH dehydrogenase [ubiquinone] 1 subunit C2 OS=Sus scrofa OX=9823 GN=NDUFC2	NDUFC2	14.306	18.993	27	3	4	3	1.094	1.146	0.994	0.845	1.214	0.808	1.128	0.37264
A0A287AZX0	TBC1 domain family member 10B OS=Sus scrofa OX=9823 GN=TBC1D10B	TBC1D10B	74.467	24.859	8.8	5	8	5	0.994	1.031	1.087	0.966	0.953	1.101	1.03	0.58342
A0A287AZY0	Mitochondrial calcium uptake 2 OS=Sus scrofa OX=9823 GN=MICU2	MICU2	45.847	2.7185	2.5	1	2	1	1.133	1.17	1.371	0.947	0.858	0.952	1.333	0.0137995
A0A287B020	Sulfurtransferase OS=Sus scrofa OX=9823 GN=TSTD3	TSTD3	17.731	2.9107	11.3	2	2	2	1.115	0.904	0.99	1.145	1.083	1.129	0.896	0.147675
A0A287B088	Proteasome subunit beta OS=Sus scrofa OX=9823 GN=PSMB4	PSMB4	29.053	11.699	12.9	3	5	3	0.93	0.982	0.96	0.955	0.959	1.014	0.981	0.4848
A0A287B091	"Capping actin protein, gelsolin like OS=Sus scrofa OX=9823 GN=CAPG"	CAPG	33.714	2.26	3.6	1	1	1	0.897	0.99	1.113	0.977	1.201	1.176	0.894	0.2864
A0A287B0G6	Tropomodulin-3 OS=Sus scrofa OX=9823 GN=TMOD3	TMOD3	36.66	7.1898	8.9	3	3	2	1.226	1.016	1.101	1.069	0.965	1.125	1.058	0.4751
A0A287B0H0	"SEC31 homolog A, COPII coat complex component OS=Sus scrofa OX=9823 GN=SEC31A"	SEC31A	120.97	101.87	14	16	20	16	0.923	0.92	0.965	1.077	1.081	1.075	0.869	0.0118236
A0A287B0I4	ADP-ribosylation factor-like protein 8B OS=Sus scrofa OX=9823 GN=ARL8B	ARL8B	21.554	1.8944	4.8	1	2	1	0.763	1.063	1.062	0.997	1.01	0.969	0.97	0.74414
A0A287B0I6	Vitamin K epoxide reductase complex subunit 1 OS=Sus scrofa OX=9823 GN=VKORC1	VKORC1	18.139	9.3312	12.9	2	6	2	1.077	0.995	0.991	0.89	0.984	0.948	1.085	0.108917
A0A287B0M8	GPN-loop GTPase 1 OS=Sus scrofa OX=9823 GN=GPN1	GPN1	41.445	4.6021	2.9	1	2	1	0.949	0.895	0.737	1.018	0.975	1.033	0.853	0.103737
A0A287B0Q6	Dynamin 1 like OS=Sus scrofa OX=9823 GN=DNM1L	DNM1L	78.084	64.225	32.9	22	36	1	0.983	1.029	1.106	0.953	1.064	0.893	1.071	0.3162
A0A287B0R3	CAP-Gly domain containing linker protein 1 OS=Sus scrofa OX=9823 GN=CLIP1	CLIP1	156.09	52.841	12.9	17	22	13	1.086	1.069	1.145	0.852	0.865	0.892	1.265	0.00069606
A0A287B0Y7	Epidermal growth factor receptor pathway substrate 15 OS=Sus scrofa OX=9823 GN=EPS15	EPS15	97.425	77.898	20.2	17	22	17	1.045	1.035	0.976	1.108	1.011	1.043	0.966	0.38036
A0A287B0Y9	Ras-related protein Rab-35 OS=Sus scrofa OX=9823 GN=RAB35	RAB35	21.231	43.149	31	6	7	5	0.814	0.991	0.959	0.984	0.893	1.123	0.921	0.41868
A0A287B101	Uncharacterized protein OS=Sus scrofa OX=9823 GN=TIAL1	TIAL1	37.222	19.659	12.8	4	7	4	1.266	1.073	1.044	0.958	0.882	0.801	1.281	0.036002
A0A287B104	Uncharacterized protein OS=Sus scrofa OX=9823 GN=RACGAP1	RACGAP1	70.907	39.245	12.5	7	8	7	0.811	1.129	1.008	0.894	1.007	1.062	0.995	0.91974
A0A287B110	Tissue specific transplantation antigen P35B OS=Sus scrofa OX=9823 GN=TSTA3	TSTA3	36.156	164.28	24.9	7	12	7	1.119	0.998	1.007	0.942	0.969	0.985	1.079	0.128264
A0A287B160	Uncharacterized protein OS=Sus scrofa OX=9823 GN=TARDBP	TARDBP	33.596	9.029	11.7	4	4	4	0.937	1.136	1.018	0.838	0.833	0.864	1.219	0.026485
A0A287B167	Uncharacterized protein OS=Sus scrofa OX=9823 GN=PARL	PARL	45.833	23.932	11.2	6	13	6	1.083	1.045	1.045	0.835	0.824	0.833	1.273	4.17e-05
A0A287B182	Transmembrane protein 263 OS=Sus scrofa OX=9823 GN=TMEM263	TMEM263	11.691	23.397	48.3	4	4	4	0.703	0.735	1.573	1.154	0.989	0.806	1.021	0.89046
A0A287B187	Autophagy protein 5 OS=Sus scrofa OX=9823 GN=ATG5	ATG5	28.767	21.667	35.7	8	11	8	1.048	1.143	1.06	0.867	0.864	0.859	1.255	0.0142757
A0A287B1C1	Uncharacterized protein OS=Sus scrofa OX=9823	---	14.279	15.388	27	3	3	3	1.119	0.945	0.89	0.986	1.036	0.849	1.029	0.77948
A0A287B1E7	Uncharacterized protein OS=Sus scrofa OX=9823 GN=TMEM56	TMEM56	30.064	4.7726	9.1	2	2	2	1.09	1.008	1.028	0.974	0.947	0.888	1.113	0.041123
A0A287B1H5	Importin 8 OS=Sus scrofa OX=9823 GN=IPO8	IPO8	113.79	9.0505	5.1	5	5	5	1.121	1.207	1.313	0.649	0.626	0.736	1.811	0.00089785
A0A287B1I4	Dynactin subunit 1 OS=Sus scrofa OX=9823 GN=DCTN1	DCTN1	138.42	169.3	24.6	28	39	28	1.001	1.015	0.986	1.065	1.045	0.995	0.967	0.20224
A0A287B1N3	Uncharacterized protein OS=Sus scrofa OX=9823	---	61.218	5.136	5.5	3	8	2	1.027	1.02	1.023	1	0.951	0.907	1.074	0.124622
A0A287B1N7	Peptidylprolyl isomerase OS=Sus scrofa OX=9823 GN=FKBP3	FKBP3	27.691	27.721	14.8	3	7	3	1.148	1.028	0.988	1.065	1.041	1.085	0.992	0.83402
A0A287B1R6	Uncharacterized protein OS=Sus scrofa OX=9823 GN=ARMC8	ARMC8	66.059	7.9729	6.6	4	4	4	0.827	1.165	1.089	0.939	0.94	1.003	1.069	0.62488
A0A287B1U2	HECT and RLD domain containing E3 ubiquitin protein ligase 2 OS=Sus scrofa OX=9823 GN=HERC2	HERC2	527.03	14.743	1.7	9	9	9	0.968	0.956	0.934	0.975	1.013	1.134	0.915	0.137036
A0A287B1U5	Uncharacterized protein OS=Sus scrofa OX=9823 GN=COMMD7	COMMD7	22.61	14.039	21.5	4	8	4	0.842	1.053	1.064	0.916	0.974	0.948	1.043	0.6665
A0A287B1V1	Acyl-CoA dehydrogenase short/branched chain OS=Sus scrofa OX=9823 GN=ACADSB	ACADSB	47.26	22.117	15.8	7	9	7	1	1.062	0.876	1.032	1.048	0.968	0.964	0.55908
A0A287B1V4	Dynamin 3 OS=Sus scrofa OX=9823 GN=DNM3	DNM3	95.717	-2	7	7	9	1	0.799	0.998	0.857	1.117	1.191	1.061	0.788	0.03044
A0A287B1X5	Uncharacterized protein OS=Sus scrofa OX=9823 GN=TPD52L2	TPD52L2	21.845	133.01	46.5	9	23	9	0.848	1.031	0.976	0.997	1.011	1.014	0.945	0.41138
A0A287B207	Ubiquitin conjugating enzyme E2 R2 OS=Sus scrofa OX=9823 GN=UBE2R2	UBE2R2	27.166	6.258	12.6	3	3	3	1.161	0.975	0.903	1.041	0.971	0.974	1.018	0.88
A0A287B226	ARL2-SNX15 readthrough (NMD candidate) OS=Sus scrofa OX=9823 GN=ARL2-SNX15	ARL2-SNX15	23.936	20.962	23.7	5	8	5	1.029	1.007	1.033	1.026	0.987	0.995	1.02	0.2294
A0A287B238	NIF3-like protein 1 OS=Sus scrofa OX=9823 GN=NIF3L1	NIF3L1	39.038	56.549	16.3	6	10	6	1.013	1.065	1.003	1.06	1	0.968	1.018	0.61366
A0A287B249	Uncharacterized protein OS=Sus scrofa OX=9823	---	11.415	132.25	54.1	6	11	6	0.959	0.943	0.927	1.087	1.105	1.149	0.847	0.00097508
A0A287B270	Poly(A)-specific ribonuclease OS=Sus scrofa OX=9823 GN=PARN	PARN	78.043	1.5655	1.2	1	1	1	1.316	0.73	0.981	1.029	0.947	0.927	1.043	0.93888
A0A287B278	Annexin OS=Sus scrofa OX=9823 GN=ANXA4	ANXA4	35.669	19.168	9.1	3	5	2	0.394	0.31	0.613	2.112	2.143	2.255	0.202	0.0146764
A0A287B283	LanC like 1 OS=Sus scrofa OX=9823 GN=LANCL1	LANCL1	45.384	210.95	29.3	10	20	10	1.263	1.017	0.927	0.948	0.941	0.955	1.128	0.3479
A0A287B2B5	Repressor of yield of DENV protein OS=Sus scrofa OX=9823 GN=C19orf66	C19orf66	30.911	17.975	24.3	6	7	6	0.966	0.977	0.982	1.05	1.072	1.077	0.914	0.00062127
A0A287B2C4	VPS26 endosomal protein sorting factor C OS=Sus scrofa OX=9823 GN=VPS26C	VPS26C	27.299	44.585	17.8	3	3	3	1.232	0.98	0.74	1.03	1.096	0.868	0.986	0.85948
A0A287B2D9	Rho GTPase activating protein 27 OS=Sus scrofa OX=9823 GN=ARHGAP27	ARHGAP27	74.76	4.1959	3	2	2	2	0.998	1.041	1.051	1.014	1.025	1.015	1.012	0.51926
A0A287B2F5	Uncharacterized protein OS=Sus scrofa OX=9823	---	19.43	24.878	9	1	2	1	0.877	1.055	0.891	1.088	1.166	1.127	0.835	0.042379
A0A287B2F9	Dynamin 1 like OS=Sus scrofa OX=9823 GN=DNM1L	DNM1L	79.426	194.41	32.5	22	35	1	0.806	0.974	0.991	1.22	1.048	1.067	0.831	0.083779
A0A287B2G4	"GCN1, eIF2 alpha kinase activator homolog OS=Sus scrofa OX=9823 GN=GCN1"	GCN1	288.13	81.468	10.4	25	27	4	0.987	1.202	0.816	1.005	1.028	1.119	0.953	0.63832
A0A287B2M3	40S ribosomal protein SA OS=Sus scrofa OX=9823 GN=RPSA	RPSA	30.707	45.124	21.8	6	10	6	0.974	0.931	1.016	1.052	1.006	1.089	0.928	0.093843
A0A287B2M8	Proline rich and Gla domain 1 OS=Sus scrofa OX=9823 GN=PRRG1	PRRG1	22.791	2.2171	4.1	1	1	1	1.455	1.03	0.983	0.692	0.714	0.636	1.698	0.0159831
A0A287B2P1	Chloride intracellular channel protein OS=Sus scrofa OX=9823 GN=CLIC1	CLIC1	26.977	5.9795	8.7	2	2	2	1.155	0.978	0.956	0.893	1.031	1.128	1.012	0.89252
A0A287B2R9	Dimethylarginine dimethylaminohydrolase 2 OS=Sus scrofa OX=9823 GN=DDAH2	DDAH2	24.508	5.4409	12.8	3	3	2	0.511	0.483	1.001	1.514	1.512	1.615	0.43	0.061722
A0A287B2T5	Platelet glycoprotein 4 OS=Sus scrofa OX=9823 GN=CD36	CD36	43.33	32.668	12.9	5	10	5	1.132	0.886	0.899	1.211	1.246	1.071	0.827	0.101864
A0A287B2U6	Synaptosomal-associated protein OS=Sus scrofa OX=9823 GN=SNAP23	SNAP23	23.258	282.96	49.3	8	18	8	1.063	1.075	1.078	0.928	0.922	0.988	1.133	0.0050239
A0A287B311	AP-3 complex subunit beta OS=Sus scrofa OX=9823 GN=AP3B1	AP3B1	120.65	63.259	15.8	17	23	17	0.918	0.919	0.969	1.029	1.07	1.071	0.885	0.005316
A0A287B320	Nuclear receptor binding factor 2 OS=Sus scrofa OX=9823 GN=NRBF2	NRBF2	27.867	12.037	21.5	6	6	6	1.317	1.049	1.084	0.84	0.871	0.856	1.344	0.055925
A0A287B339	CCR4-NOT transcription complex subunit 2 OS=Sus scrofa OX=9823 GN=CNOT2	CNOT2	50.21	18.524	12.1	5	7	5	0.762	1.01	0.936	1.084	1.109	1.108	0.82	0.136144
A0A287B341	Nudix hydrolase 16 OS=Sus scrofa OX=9823 GN=NUDT16	NUDT16	21.61	2.3199	5.6	1	1	1	0.799	0.991	1.164	0.944	1.004	1.126	0.961	0.7061
A0A287B356	Eukaryotic translation initiation factor 5A OS=Sus scrofa OX=9823 GN=EIF5A	EIF5A	16.832	24.983	29.9	6	13	6	0.942	0.916	0.974	0.966	0.95	1.03	0.961	0.26664
A0A287B388	Uncharacterized protein OS=Sus scrofa OX=9823 GN=CFH	CFH	131.55	9.0038	5.4	7	7	7	0.966	0.876	0.979	0.72	0.681	0.774	1.297	0.0069754
A0A287B391	NEDD8-MDP1 readthrough OS=Sus scrofa OX=9823 GN=NEDD8-MDP1	NEDD8-MDP1	18.636	4.8149	15.2	3	3	3	1.119	1.005	1.004	1.008	0.984	1.023	1.037	0.39862
A0A287B3A3	Isoamyl acetate hydrolyzing esterase 1 (putative) OS=Sus scrofa OX=9823 GN=IAH1	IAH1	23.014	22.45	25.4	6	9	6	0.964	1.047	0.942	0.974	0.959	1.001	1.006	0.87926
A0A287B3A8	Pyrroline-5-carboxylate reductase OS=Sus scrofa OX=9823 GN=PYCR3	PYCR3	28.545	16.996	16.4	4	6	4	1.274	1.072	1.014	0.96	0.944	1.095	1.12	0.25272
A0A287B3E6	Zinc finger protein 182 OS=Sus scrofa OX=9823 GN=ZNF182	ZNF182	67.382	3.3387	1.5	1	3	1	0.532	0.353	0.439	2.061	2.321	1.871	0.212	0.00030409
A0A287B3F6	Cell division cycle protein 16 homolog OS=Sus scrofa OX=9823 GN=CDC16	CDC16	60.278	5.6239	5.4	3	4	3	1.187	1.032	0.924	1.08	0.95	1.049	1.021	0.84812
A0A287B3J0	Porphobilinogen deaminase OS=Sus scrofa OX=9823 GN=HMBS	HMBS	37.748	13.563	18.6	7	7	7	0.927	1.005	1.037	1.08	1.085	1.081	0.915	0.114082
A0A287B3K3	Calpastatin OS=Sus scrofa OX=9823 GN=CAST	CAST	71.028	93.981	26.1	15	17	15	0.83	1.029	0.984	1.089	1.047	1.037	0.896	0.165438
A0A287B3K5	Indolethylamine N-methyltransferase OS=Sus scrofa OX=9823 GN=INMT	INMT	24.24	6.4025	10.9	2	3	2	1.313	1.009	1.108	0.998	0.956	0.946	1.183	0.108776
A0A287B3M2	Uncharacterized protein OS=Sus scrofa OX=9823 GN=DNAJC7	DNAJC7	54.75	107.81	31.7	15	30	15	1.151	1.005	0.978	1.086	1.099	1.009	0.981	0.73338
A0A287B3P5	Negative regulator of ubiquitin like proteins 1 OS=Sus scrofa OX=9823 GN=NUB1	NUB1	59.943	98.351	30	15	21	15	1.027	1.072	1.187	0.933	0.908	0.999	1.157	0.048183
A0A287B3R8	Aurora kinase A interacting protein 1 OS=Sus scrofa OX=9823 GN=AURKAIP1	AURKAIP1	22.797	2.7115	5	1	2	1	0.839	1.024	0.996	1.046	1.062	1.141	0.88	0.125756
A0A287B3U6	Uncharacterized protein OS=Sus scrofa OX=9823	---	20.983	31.982	30.3	4	6	4	1.072	0.979	0.904	1.103	1.045	1.127	0.902	0.125058
A0A287B3W8	ATP-citrate synthase isoform 2 OS=Sus scrofa OX=9823 GN=ACLY	ACLY	110.87	6.8533	4.4	5	5	5	0.944	0.783	0.783	1.322	1.226	1.234	0.664	0.0034767
A0A287B3X9	"SEC24 homolog B, COPII coat complex component OS=Sus scrofa OX=9823 GN=SEC24B"	SEC24B	132.64	2.4827	1.6	2	3	2	1.026	0.882	1.162	1.022	1.028	1.116	0.97	0.6901
A0A287B3Y6	"AlkB homolog 3, alpha-ketoglutaratedependent dioxygenase OS=Sus scrofa OX=9823 GN=ALKBH3"	ALKBH3	33.238	2.8221	7	2	2	2	0.972	0.935	1.09	1.197	1.04	1.091	0.901	0.164124
A0A287B401	RNA-binding protein 14 OS=Sus scrofa OX=9823 GN=RBM14	RBM14	69.561	3.7169	4.3	3	3	3	0.828	1.048	0.96	1.111	1.055	1.037	0.885	0.154323
A0A287B425	Ring finger protein 126 OS=Sus scrofa OX=9823 GN=RNF126	RNF126	33.936	2.9075	5.4	1	1	1	1.916	0.808	1.681	0.684	0.776	0.295	2.51	0.081936
A0A287B435	Proline and serine rich 1 OS=Sus scrofa OX=9823 GN=PROSER1	PROSER1	89.268	2.5132	1.1	1	1	1	1.366	1.568	1.501	0.344	0.529	0.68	2.856	0.0059002
A0A287B436	DEAD-box helicase 24 OS=Sus scrofa OX=9823 GN=DDX24	DDX24	80.774	2.8523	1.9	1	1	1	0.496	0.71	1.193	0.835	1.388	2.046	0.562	0.18784
A0A287B460	Single-pass membrane protein with coiled-coil domains 4 OS=Sus scrofa OX=9823 GN=SMCO4	SMCO4	6.724	-2	11.9	1	1	1	1.286	1.156	1.197	0.515	0.626	0.555	2.146	0.000298
A0A287B4C9	Matrix remodeling associated 8 OS=Sus scrofa OX=9823 GN=MXRA8	MXRA8	43.427	1.9403	2.6	1	1	1	0.291	0.743	0.765	0.61	0.592	0.632	0.981	0.76788
A0A287B4D0	Supervillin OS=Sus scrofa OX=9823 GN=SVIL	SVIL	199.12	20.786	5.2	8	9	8	0.912	0.98	1.016	1.063	1.058	1.041	0.92	0.058984
A0A287B4D6	DDHD domain containing 1 OS=Sus scrofa OX=9823 GN=DDHD1	DDHD1	97.473	18.026	9.5	9	11	9	1.15	0.936	0.919	1.147	1.113	1.07	0.902	0.223
A0A287B4G4	Ras-related C3 botulinum toxin substrate 1 OS=Sus scrofa OX=9823 GN=RAC1	RAC1	21.45	33.744	34.4	6	12	5	1.01	1.176	0.89	1.09	0.954	1.003	1.01	0.96242
A0A287B4H7	SURF1-like protein OS=Sus scrofa OX=9823 GN=SURF1	SURF1	33.25	3.9246	6.8	2	3	2	1.287	1.07	0.916	0.992	1.207	1.125	0.985	0.85688
A0A287B4I0	"ATP synthase subunit d, mitochondrial OS=Sus scrofa OX=9823 GN=ATP5PD"	ATP5PD	18.515	41.581	49.1	7	8	7	0.879	1.081	0.953	0.947	1.047	1.092	0.944	0.46338
A0A287B4N8	Uncharacterized protein OS=Sus scrofa OX=9823 GN=MARCKSL1	MARCKSL1	19.647	13.353	16.4	3	5	3	0.824	0.961	0.973	1.21	1.156	1.166	0.781	0.0106352
A0A287B4P8	"Proteasome 26S subunit, ATPase 4 OS=Sus scrofa OX=9823 GN=PSMC4"	PSMC4	47.366	91.059	24.9	13	19	13	1.118	0.969	1.001	1.002	1.004	1.012	1.023	0.67564
A0A287B4Q8	TBC1 domain family member 13 OS=Sus scrofa OX=9823 GN=TBC1D13	TBC1D13	42.892	25.362	14.6	5	5	5	1.101	1.051	0.961	1.025	0.989	0.952	1.05	0.3554
A0A287B4S7	Gamma-tubulin complex component OS=Sus scrofa OX=9823 GN=TUBGCP2	TUBGCP2	92.383	4.6358	2.1	2	3	2	0.881	0.974	1.028	1.051	1.128	1.205	0.852	0.055384
A0A287B4X2	"N(alpha)-acetyltransferase 15, NatA auxiliary subunit OS=Sus scrofa OX=9823 GN=NAA15"	NAA15	101.2	18.789	8.9	8	8	7	1.357	0.841	0.98	1.033	1.18	1.065	0.969	0.7519
A0A287B4Y9	Mitogen-activated protein kinase kinase 4 OS=Sus scrofa OX=9823 GN=MAP2K4	MAP2K4	41.504	64.443	17.4	6	7	6	0.947	1.044	1.035	0.984	0.978	1.04	1.008	0.85066
A0A287B4Z6	"Sarcosine dehydrogenase, mitochondrial OS=Sus scrofa OX=9823 GN=SARDH"	SARDH	90.586	1.5841	1.2	1	1	1	1.314	1.107	1.041	1.069	0.852	1.033	1.172	0.185081
A0A287B501	Ring-box 1 OS=Sus scrofa OX=9823 GN=RBX1	RBX1	12.274	2.125	7.4	1	2	1	1.045	1.023	0.984	0.986	0.926	0.952	1.066	0.065782
A0A287B502	Polysaccharide biosynthesis domain containing 1 OS=Sus scrofa OX=9823 GN=PBDC1	PBDC1	19.21	5.3839	12.5	2	3	2	0.852	1.157	0.994	1.119	1.103	1.05	0.918	0.36084
A0A287B509	Proline rich coiled-coil 2B OS=Sus scrofa OX=9823 GN=PRRC2B	PRRC2B	240.16	4.1428	0.9	2	2	2	1.153	0.914	0.983	1.28	1.126	1.028	0.888	0.27126
A0A287B553	"VPS53, GARP complex subunit OS=Sus scrofa OX=9823 GN=VPS53"	VPS53	91.131	25.919	9.3	7	8	7	1.022	0.955	1.029	1.063	0.917	1.104	0.975	0.72678
A0A287B574	"Succinate--CoA ligase [ADP/GDP-forming] subunit alpha, mitochondrial OS=Sus scrofa OX=9823 GN=SUCLG1"	SUCLG1	35.534	113.95	26.9	7	18	7	0.911	1.03	0.964	0.981	0.986	1.011	0.975	0.51766
A0A287B5E5	Uncharacterized protein OS=Sus scrofa OX=9823 GN=LOC110257945	LOC110257945	25.073	1.873	3.1	1	1	1	0.831	0.905	0.893	1.102	1.081	1.086	0.804	0.00128384
A0A287B5G9	AP complex subunit beta OS=Sus scrofa OX=9823 GN=AP1B1	AP1B1	103.74	231.11	25.6	24	35	15	1.065	0.856	0.91	1.101	1.127	1.005	0.876	0.139697
A0A287B5H1	Myotubularin 1 OS=Sus scrofa OX=9823 GN=MTM1	MTM1	57.172	15.742	8.4	4	6	4	1.146	1.107	0.974	1.06	0.966	0.92	1.095	0.23408
A0A287B5J8	Follistatin like 3 OS=Sus scrofa OX=9823 GN=FSTL3	FSTL3	30.771	22.778	18.2	5	6	5	0.835	0.754	0.759	1.098	0.957	1.025	0.762	0.0062957
A0A287B5Q7	"Proteasome 26S subunit, non-ATPase 8 OS=Sus scrofa OX=9823 GN=PSMD8"	PSMD8	39.732	14.348	16.8	6	8	6	1.158	0.967	1.027	0.987	1.094	0.92	1.05	0.5407
A0A287B5S4	Mitogen-activated protein kinase kinase kinase kinase 4 OS=Sus scrofa OX=9823 GN=MAP4K4	MAP4K4	150.09	51.856	10	11	15	11	1.015	0.936	0.92	1.022	1.274	1.091	0.848	0.087919
A0A287B5V1	60S ribosomal protein L3 OS=Sus scrofa OX=9823 GN=RPL3	RPL3	46.122	23.511	24.6	12	24	12	0.977	0.975	0.98	1.058	1.03	1.078	0.926	0.028842
A0A287B5V4	Protein kinase C OS=Sus scrofa OX=9823 GN=PRKCI	PRKCI	63.03	2.0671	2.6	1	2	1	2.04	1.322	0.765	0.777	0.714	0.477	2.097	0.100096
A0A287B611	DNA polymerase epsilon catalytic subunit OS=Sus scrofa OX=9823 GN=POLE	POLE	261.65	2.1807	1	2	2	2	0.917	1.201	0.922	0.729	1.04	0.957	1.115	0.4667
A0A287B626	Uncharacterized protein OS=Sus scrofa OX=9823	---	14.543	14.256	23.7	2	6	2	1.038	0.972	0.876	1.112	1.1	1.1	0.871	0.105577
A0A287B636	Alpha-galactosidase OS=Sus scrofa OX=9823 GN=GLA	GLA	48.998	10.18	9	3	4	3	0.997	1.222	1.251	0.573	0.567	0.509	2.104	0.0008151
A0A287B661	Anillin actin binding protein OS=Sus scrofa OX=9823 GN=ANLN	ANLN	121.9	81.837	15.7	16	22	16	1.306	1.182	1.213	0.585	0.576	0.634	2.062	6.38e-05
A0A287B6I8	La ribonucleoprotein domain family member 1B OS=Sus scrofa OX=9823 GN=LARP1B	LARP1B	112.07	6.3735	3.1	3	4	1	1.137	0.795	0.91	1.224	1.091	1.278	0.791	0.100815
A0A287B6J6	Heat shock protein family A (Hsp70) member 4 OS=Sus scrofa OX=9823 GN=HSPA4	HSPA4	95.423	297.84	43	37	85	36	0.888	0.992	0.975	1.068	1.026	1.036	0.912	0.063284
A0A287B6M5	Uncharacterized protein OS=Sus scrofa OX=9823	---	17.45	1.6756	6.4	1	1	1	1.261	1.338	1.107	0.48	0.534	0.506	2.438	0.000157255
A0A287B6N7	"ArfGAP with SH3 domain, ankyrin repeat and PH domain 1 OS=Sus scrofa OX=9823 GN=ASAP1"	ASAP1	124.77	323.31	23	22	42	3	1.29	1.065	0.974	0.832	0.812	0.838	1.341	0.075241
A0A287B6S8	"SPC24, NDC80 kinetochore complex component OS=Sus scrofa OX=9823 GN=SPC24"	SPC24	25.277	9.6261	15.7	4	6	4	1.225	0.94	0.925	0.979	0.954	0.823	1.121	0.36258
A0A287B6U9	YTH N6-methyladenosine RNA binding protein 3 OS=Sus scrofa OX=9823 GN=YTHDF3	YTHDF3	58.281	4.6412	9.9	5	6	2	1.279	0.929	0.754	1.089	1.22	1.055	0.88	0.40354
A0A287B6W6	Epithelial splicing regulatory protein 1 OS=Sus scrofa OX=9823 GN=ESRP1	ESRP1	73.423	102.29	20.2	12	19	12	0.721	0.761	0.74	1.629	1.572	1.532	0.469	2.86e-06
A0A287B719	Uncharacterized protein OS=Sus scrofa OX=9823 GN=MRPS36	MRPS36	11.463	16.742	35.3	3	9	3	0.856	1.048	1.085	0.966	1.074	1.088	0.956	0.5837
A0A287B760	Shugoshin 2 OS=Sus scrofa OX=9823 GN=SGO2	SGO2	126.24	-2	0.9	1	1	1	0.646	1.126	1.089	0.989	1.038	1.017	0.94	0.66072
A0A287B763	"Asparaginyl-tRNA synthetase 2, mitochondrial OS=Sus scrofa OX=9823 GN=NARS2"	NARS2	45.478	20.709	10.8	4	6	3	1.071	0.976	1.144	1.084	0.967	1.073	1.021	0.74572
A0A287B771	40S ribosomal protein S4 OS=Sus scrofa OX=9823 GN=RPS4X	RPS4X	27.504	118.26	29.4	7	16	6	1.028	0.956	0.976	1.018	1.049	1.085	0.939	0.0907
A0A287B778	Ubiquitin conjugating enzyme E2 O OS=Sus scrofa OX=9823 GN=UBE2O	UBE2O	140.96	138.02	21.2	23	29	23	0.952	0.931	0.966	1.103	1.131	1.093	0.856	0.00047531
A0A287B789	RAB GTPase activating protein 1 like OS=Sus scrofa OX=9823 GN=RABGAP1L	RABGAP1L	119.25	10.372	8.8	8	9	5	1.217	0.883	1.182	1.025	0.847	0.913	1.178	0.24852
A0A287B7A1	Uncharacterized protein OS=Sus scrofa OX=9823 GN=C4H1orf226	C4H1orf226	74.262	15.816	11.8	8	9	8	0.839	0.99	0.952	0.907	0.952	1.024	0.965	0.57538
A0A287B7A4	Ubiquitin-like protein OS=Sus scrofa OX=9823 GN=UBL3	UBL3	13.157	-2	10.3	1	1	1	1.317	1.111	0.916	0.861	0.944	1.052	1.17	0.27926
A0A287B7C9	Protein arginine methyltransferase 1 OS=Sus scrofa OX=9823 GN=PRMT1	PRMT1	37.681	27.555	16	5	6	5	0.858	1.259	1.406	0.696	0.808	0.803	1.527	0.062063
A0A287B7J4	Centrosomal protein 164 OS=Sus scrofa OX=9823 GN=CEP164	CEP164	122.33	7.3207	3.9	4	4	4	0.513	0.69	0.719	1.704	1.371	1.533	0.417	0.0020387
A0A287B7J9	40S ribosomal protein S24 OS=Sus scrofa OX=9823 GN=RPS24	RPS24	13.704	3.4013	21	3	5	3	1.036	0.922	0.997	1.024	1.037	1.084	0.94	0.175242
A0A287B7M4	Endoplasmic reticulum-Golgi intermediate compartment protein 2 OS=Sus scrofa OX=9823 GN=ERGIC2	ERGIC2	36.428	8.6816	4	1	1	1	1.097	1.038	1.023	0.859	0.918	1.073	1.108	0.198797
A0A287B7N9	Glycerophosphocholine phosphodiesterase 1 OS=Sus scrofa OX=9823 GN=GPCPD1	GPCPD1	75.908	55.328	21.4	15	22	15	1.151	0.984	0.988	0.967	1.018	1.01	1.043	0.50612
A0A287B7R7	Protein transport protein sec16 OS=Sus scrofa OX=9823 GN=SEC16A	SEC16A	241.78	165.52	10.1	20	26	20	1.113	0.996	1.07	1.197	1.207	1.138	0.898	0.043505
A0A287B7U9	N-acetylgalactosamine-6-sulfatase OS=Sus scrofa OX=9823 GN=GALNS	GALNS	53.754	5.7964	7.7	4	5	4	0.843	1.139	0.899	1.057	0.988	1.07	0.925	0.4154
A0A287B7X5	Eukaryotic translation initiation factor 4 gamma 3 OS=Sus scrofa OX=9823 GN=EIF4G3	EIF4G3	168.8	7.8769	6.8	10	11	5	1.042	0.825	0.971	1.089	1.077	1.279	0.824	0.09234
A0A287B7X6	FGFR1 oncogene partner OS=Sus scrofa OX=9823 GN=FGFR1OP	FGFR1OP	34.788	1.6442	4	1	1	1	1.189	0.959	1.008	1.008	0.929	1.075	1.048	0.59898
A0A287B7Y9	Guanine deaminase OS=Sus scrofa OX=9823 GN=GDA	GDA	51.047	32.19	24.2	11	15	11	1.115	1.017	1.01	1.018	1.02	0.978	1.042	0.31228
A0A287B7Z3	Nucleolar and spindle associated protein 1 OS=Sus scrofa OX=9823 GN=NUSAP1	NUSAP1	49.722	5.7328	7.3	3	3	3	1.138	1.298	1.062	0.558	0.598	0.65	1.937	0.00085802
A0A287B810	ELAV-like protein OS=Sus scrofa OX=9823 GN=ELAVL2	ELAVL2	34.518	73.044	42.1	11	17	10	0.842	0.766	0.751	1.46	1.412	1.495	0.54	9.66e-05
A0A287B811	Caspase 6 OS=Sus scrofa OX=9823 GN=CASP6	CASP6	26.803	14.041	9.6	2	2	2	1.212	1.36	1.478	0.576	0.566	0.611	2.31	0.000178117
A0A287B820	Quinone oxidoreductase OS=Sus scrofa OX=9823 GN=CRYZ	CRYZ	31.62	200.73	37.8	10	23	10	1.063	1.043	0.992	0.99	1.02	0.954	1.045	0.193301
A0A287B836	Lysosome-associated membrane glycoprotein 2 isoform 1 precursor OS=Sus scrofa OX=9823 GN=LAMP2	LAMP2	44.952	4.7144	5.8	3	4	3	1.309	0.933	0.835	1.027	1.065	0.882	1.035	0.90588
A0A287B858	Kinesin family member 14 OS=Sus scrofa OX=9823 GN=KIF14	KIF14	174.3	21.581	7.8	12	12	12	1.31	1.106	1.024	0.88	0.822	0.772	1.39	0.0165007
A0A287B880	"NPL4 homolog, ubiquitin recognition factor OS=Sus scrofa OX=9823 GN=NPLOC4"	NPLOC4	69.192	14.237	10.9	7	10	7	0.95	1.055	0.882	1.101	1.14	1.041	0.88	0.08922
A0A287B8B1	Uncharacterized protein OS=Sus scrofa OX=9823 GN=ST13	ST13	40.733	77.97	26.6	9	31	9	0.98	0.971	0.956	1.046	1.02	1.026	0.94	0.0041833
A0A287B8D6	Nucleoporin 58 OS=Sus scrofa OX=9823 GN=NUP58	NUP58	56.837	26.649	9.2	4	4	4	1.258	0.817	0.857	1.129	1.274	1.078	0.842	0.26458
A0A287B8F4	Glycogen [starch] synthase OS=Sus scrofa OX=9823 GN=GYS1	GYS1	73.315	2.9948	1.6	1	1	1	1.09	1.019	0.922	0.946	0.936	1.166	0.994	0.97648
A0A287B8F6	Dynamin binding protein OS=Sus scrofa OX=9823 GN=DNMBP	DNMBP	175.41	9.121	2.7	4	5	4	1.126	0.882	1.036	0.916	1.032	1	1.033	0.74212
A0A287B8G8	Abl interactor 2 OS=Sus scrofa OX=9823 GN=ABI2	ABI2	52.429	12.233	11.4	6	7	3	1.09	0.973	0.912	1.085	1.071	1.026	0.935	0.27206
A0A287B8I3	Uncharacterized protein OS=Sus scrofa OX=9823 GN=FAM107B	FAM107B	15.529	17.184	22.1	3	4	3	1.01	1.193	1.254	0.785	0.831	0.824	1.417	0.0070642
A0A287B8L8	Myotubularin-related protein 5 OS=Sus scrofa OX=9823 GN=SBF1	SBF1	202.88	4.7474	1.5	3	3	3	1.14	1.059	1.02	1.013	1	0.829	1.133	0.153425
A0A287B8M9	Peroxisomal biogenesis factor 3 OS=Sus scrofa OX=9823 GN=PEX3	PEX3	42.298	5.0667	8.8	4	5	4	0.818	1	1.172	0.927	0.794	0.829	1.173	0.25634
A0A287B8P6	Prickle planar cell polarity protein 1 OS=Sus scrofa OX=9823 GN=PRICKLE1	PRICKLE1	93.738	4.32	3.6	3	3	3	0.875	0.982	0.89	1.07	0.967	1.194	0.85	0.086585
A0A287B8Q9	Very low-density lipoprotein receptor precursor OS=Sus scrofa OX=9823 GN=VLDLR	VLDLR	88.796	26.234	7.6	6	6	6	0.681	0.745	0.82	1.404	1.6	1.541	0.494	0.00043884
A0A287B8R2	Nuclear migration protein nudC OS=Sus scrofa OX=9823 GN=NUDC	NUDC	46.705	206.61	43	20	47	20	0.916	1.013	1.003	1.142	1.063	1.086	0.891	0.039161
A0A287B8S2	Ectonucleotide pyrophosphatase/phosphodiesterase 1 OS=Sus scrofa OX=9823 GN=ENPP1	ENPP1	104.53	20.856	9.4	9	11	9	1.002	0.924	0.904	1.105	1.194	1.083	0.837	0.0145049
A0A287B8U8	Sec61 translocon alpha 2 subunit OS=Sus scrofa OX=9823 GN=SEC61A2	SEC61A2	46.056	14.68	10.9	5	8	3	1.422	0.977	0.833	0.909	0.965	1.013	1.12	0.6147
A0A287B8X4	Uncharacterized protein OS=Sus scrofa OX=9823 GN=SRSF7	SRSF7	15.763	17.405	42.3	6	9	5	0.769	1.028	0.967	0.886	0.901	0.846	1.05	0.67122
A0A287B8Y2	Chromatin licensing and DNA replication factor 1 OS=Sus scrofa OX=9823 GN=CDT1	CDT1	58.39	8.835	7.8	4	4	4	1.165	1.114	1.073	0.998	0.996	0.939	1.143	0.012716
A0A287B8Y9	Epsin 2 OS=Sus scrofa OX=9823 GN=EPN2	EPN2	61.124	13.593	5	2	2	2	0.667	1.01	0.954	1.081	1.043	0.93	0.861	0.30114
A0A287B8Z7	DExH-box helicase 30 OS=Sus scrofa OX=9823 GN=DHX30	DHX30	130.44	13.502	7	8	8	8	1.24	1.09	1.095	0.966	0.905	0.948	1.215	0.0141571
A0A287B900	"VPS26, retromer complex component A OS=Sus scrofa OX=9823 GN=VPS26A"	VPS26A	35.428	82.186	33.8	9	18	9	1.022	0.981	0.87	1.022	1.018	1.034	0.935	0.28652
A0A287B922	EH domain binding protein 1 OS=Sus scrofa OX=9823 GN=EHBP1	EHBP1	120.47	6.4025	4.3	4	4	4	0.855	0.683	1.087	1.277	1.246	1.387	0.671	0.03958
A0A287B929	60S ribosomal protein L13a OS=Sus scrofa OX=9823 GN=RPL13A	RPL13A	23.709	27.641	34.8	8	12	8	1.006	0.995	0.973	1.008	0.999	0.99	0.992	0.52256
A0A287B931	"RAP1B, member of RAS oncogene family OS=Sus scrofa OX=9823 GN=RAP1B"	RAP1B	17.682	54.196	29.9	5	8	3	0.972	0.972	1.146	1.008	0.935	0.99	1.054	0.45066
A0A287B936	Protein phosphatase 4 regulatory subunit 4 OS=Sus scrofa OX=9823 GN=PPP4R4	PPP4R4	96.075	66.876	12.3	10	11	10	0.841	0.902	0.964	1.053	0.997	1.155	0.845	0.044443
A0A287B944	Family with sequence similarity 114 member A1 OS=Sus scrofa OX=9823 GN=FAM114A1	FAM114A1	43.333	3.9383	5.2	2	3	2	1.029	1.257	1.041	0.917	0.954	1.025	1.149	0.135337
A0A287B9A5	Nebulin-related-anchoring protein OS=Sus scrofa OX=9823 GN=NRAP	NRAP	192.44	2.9646	1	2	2	2	1.195	0.989	0.974	1.015	0.992	0.936	1.073	0.39506
A0A287B9I5	"OPA3, outer mitochondrial membrane lipid metabolism regulator OS=Sus scrofa OX=9823 GN=OPA3"	OPA3	20.102	4.1663	12.8	3	3	3	0.79	0.982	0.923	1.039	1.017	0.995	0.883	0.123997
A0A287B9I6	RNA polymerase III subunit H OS=Sus scrofa OX=9823 GN=POLR3H	POLR3H	19.645	8.4787	15.4	2	3	2	1.192	0.987	0.969	1.044	1.064	0.998	1.014	0.89886
A0A287B9J3	Dystonin OS=Sus scrofa OX=9823 GN=DST	DST	810.99	11.197	0.6	5	6	4	1.048	1.036	0.92	1.014	0.982	1.074	0.979	0.66774
A0A287B9L0	Nucleoporin 214 OS=Sus scrofa OX=9823 GN=NUP214	NUP214	194.8	323.31	27.9	43	77	43	1.081	1.234	1.167	0.678	0.678	0.667	1.721	0.0050807
A0A287B9T5	Uncharacterized protein OS=Sus scrofa OX=9823 GN=CBX3	CBX3	19.678	43.718	35.8	6	6	5	0.942	1.183	1.227	0.835	0.866	0.892	1.293	0.041925
A0A287B9W3	Dynein cytoplasmic 1 heavy chain 1 OS=Sus scrofa OX=9823 GN=DYNC1H1	DYNC1H1	428.4	323.31	28.1	100	168	100	1.032	0.989	0.982	1.027	1.031	1.026	0.974	0.22686
A0A287B9W9	Epidermal growth factor receptor pathway substrate 15 like 1 OS=Sus scrofa OX=9823 GN=EPS15L1	EPS15L1	83.1	147.53	32.5	21	29	21	0.866	0.973	0.997	1.08	1.075	1.055	0.883	0.046244
A0A287B9X9	Uncharacterized protein OS=Sus scrofa OX=9823	---	35.422	143.6	37.3	9	25	3	1.142	0.929	0.989	0.973	1.116	1.081	0.965	0.63912
A0A287B9Y4	"UPF1, RNA helicase and ATPase OS=Sus scrofa OX=9823 GN=UPF1"	UPF1	115.94	91.574	15.4	14	16	14	1	0.989	0.975	0.944	1.097	1.008	0.972	0.58114
A0A287B9Y8	Cortactin binding protein 2 OS=Sus scrofa OX=9823 GN=CTTNBP2	CTTNBP2	178.65	-2	0.9	1	1	1	0.294	1.364	1.096	1.064	0.798	1.013	0.958	0.66998
A0A287BA09	Frataxin OS=Sus scrofa OX=9823 GN=FXN	FXN	20.147	2.5881	6.6	1	2	1	1.097	1.137	0.915	1.01	1	0.922	1.074	0.4066
A0A287BA16	Thyroid hormone receptor interactor 11 OS=Sus scrofa OX=9823 GN=TRIP11	TRIP11	226.52	17.43	4.6	9	10	9	0.999	1.032	1.198	0.872	0.953	1.118	1.097	0.35928
A0A287BA45	"Succinate--CoA ligase [GDP-forming] subunit beta, mitochondrial OS=Sus scrofa OX=9823 GN=SUCLG2"	SUCLG2	44.836	85.797	34	14	24	14	0.957	1.045	1.058	0.996	1.033	0.942	1.03	0.51922
A0A287BA69	Phosphatidylinositol 4-kinase beta OS=Sus scrofa OX=9823 GN=PI4KB	PI4KB	82.542	8.7859	6.1	4	4	4	1.408	1.045	1.117	0.919	0.843	1.1	1.247	0.141176
A0A287BA78	Cytochrome b5 type B OS=Sus scrofa OX=9823 GN=CYB5B	CYB5B	16.199	20.903	36.8	5	8	5	1.331	1.074	1.123	0.883	0.955	0.803	1.336	0.025042
A0A287BA84	Solute carrier family 41 member 3 OS=Sus scrofa OX=9823 GN=SLC41A3	SLC41A3	58.802	29.841	9.9	6	12	6	0.878	1.042	0.949	1.045	1.031	1.059	0.915	0.2108
A0A287BAB5	Uncharacterized protein OS=Sus scrofa OX=9823	---	10.086	4.3189	10.5	1	2	1	0.773	0.985	1.116	0.997	0.944	1.106	0.943	0.59526
A0A287BAM7	Adenylosuccinate synthetase OS=Sus scrofa OX=9823 GN=ADSS	ADSS	44.992	2.3647	3.6	2	2	2	0.927	0.831	1.084	1.088	1.181	1.122	0.838	0.08724
A0A287BAN5	Sodium/potassium-transporting ATPase subunit beta OS=Sus scrofa OX=9823 GN=ATP1B3	ATP1B3	25.074	4.4775	5.9	1	2	1	0.732	0.931	0.868	1.425	1.263	1.145	0.66	0.0120568
A0A287BAS4	SR-related CTD associated factor 8 OS=Sus scrofa OX=9823 GN=SCAF8	SCAF8	117	2.3499	1.9	2	2	2	0.993	1.022	1.067	0.808	0.809	0.897	1.226	0.0071988
A0A287BAU6	LSM family member 14B OS=Sus scrofa OX=9823 GN=LSM14B	LSM14B	53.812	323.01	46.2	22	43	20	0.935	0.89	0.948	1.079	1.134	1.129	0.83	0.00168428
A0A287BAW0	Uncharacterized protein OS=Sus scrofa OX=9823 GN=NDUFA5	NDUFA5	13.45	3.1729	7.8	1	1	1	1.21	0.944	0.819	1.223	1.074	1.079	0.881	0.31884
A0A287BAX3	FRY like transcription coactivator OS=Sus scrofa OX=9823 GN=FRYL	FRYL	292.5	3.0539	0.7	2	2	2	1.336	0.914	0.924	1.227	1.253	0.988	0.915	0.53466
A0A287BAY4	Uncharacterized protein OS=Sus scrofa OX=9823 GN=LOC100620521	LOC100620521	39.083	8.4054	8.1	3	4	3	1.014	0.749	0.994	1.098	1.223	1.385	0.744	0.064415
A0A287BAZ2	Rho GTPase activating protein 17 OS=Sus scrofa OX=9823 GN=ARHGAP17	ARHGAP17	90.393	2.0103	2.5	2	2	2	0.791	0.964	1.021	0.96	0.682	1.057	1.029	0.8111
A0A287BAZ5	Actinin alpha 4 OS=Sus scrofa OX=9823 GN=ACTN4	ACTN4	104.38	4.1998	46.1	41	102	1	1.01	1.019	1.145	1.019	0.983	0.983	1.063	0.22854
A0A287BAZ6	Peroxiredoxin 2 OS=Sus scrofa OX=9823 GN=PRDX2	PRDX2	21.88	151.19	61.1	12	56	12	0.941	1.047	1.018	0.966	1.003	0.98	1.019	0.61756
A0A287BB01	Reticulon OS=Sus scrofa OX=9823 GN=RTN3	RTN3	25.308	3.9668	4.7	1	3	1	1.233	0.916	1.014	0.922	1.082	1.034	1.041	0.7434
A0A287BB05	VPS35 endosomal protein sorting factor like OS=Sus scrofa OX=9823 GN=VPS35L	VPS35L	109.35	27.953	11	10	14	10	0.937	0.945	1.066	1.044	1.01	1.057	0.948	0.27474
A0A287BB12	DCN1-like protein OS=Sus scrofa OX=9823 GN=DCUN1D1	DCUN1D1	29.993	14.595	25.2	6	6	6	0.865	1.042	0.869	1.042	1.029	0.961	0.916	0.2398
A0A287BB25	Galactokinase 2 OS=Sus scrofa OX=9823 GN=GALK2	GALK2	43.584	13.251	15.8	7	8	7	1.183	0.754	0.922	0.846	1.028	1.048	0.978	0.8273
A0A287BB51	V-type proton ATPase subunit a OS=Sus scrofa OX=9823 GN=ATP6V0A1	ATP6V0A1	95.594	36.077	10.3	7	9	6	1.772	0.937	0.825	1.028	1.065	0.849	1.201	0.62806
A0A287BB53	Glucoside xylosyltransferase 1 OS=Sus scrofa OX=9823 GN=GXYLT1	GXYLT1	46.923	21.045	9.8	4	13	4	1.116	0.981	1.016	0.95	0.939	0.981	1.085	0.12062
A0A287BB73	Uncharacterized protein OS=Sus scrofa OX=9823 GN=CCDC88C	CCDC88C	206.96	37.264	7.9	15	16	15	0.772	0.744	0.798	1.276	1.268	1.312	0.6	2.17e-05
A0A287BBE2	Signal transducer and activator of transcription OS=Sus scrofa OX=9823 GN=STAT3	STAT3	81.238	15.017	8.5	6	8	6	1.168	1.123	1.074	0.805	0.732	0.763	1.463	0.000483
A0A287BBF3	"3-hydroxyisobutyryl-CoA hydrolase, mitochondrial OS=Sus scrofa OX=9823 GN=HIBCH"	HIBCH	40.286	260.33	47.4	16	41	16	1.085	1.018	0.97	0.976	0.963	0.987	1.05	0.22184
A0A287BBF8	Mediator of RNA polymerase II transcription subunit 6 OS=Sus scrofa OX=9823 GN=MED6	MED6	28.435	3.9035	8.5	2	2	2	1.318	1.04	1.194	0.552	0.62	0.88	1.731	0.022461
A0A287BBQ0	Insulin like growth factor 2 mRNA binding protein 3 OS=Sus scrofa OX=9823 GN=IGF2BP3	IGF2BP3	59.403	292.62	43.8	25	69	24	1.037	1.038	0.999	1.018	1.014	0.983	1.02	0.31306
A0A287BBS5	Aurora kinase C OS=Sus scrofa OX=9823 GN=AURKC	AURKC	34.226	46.243	23.2	6	8	6	0.913	0.865	1.019	0.731	0.715	0.763	1.266	0.0107022
A0A287BBS6	Catenin delta 1 OS=Sus scrofa OX=9823 GN=CTNND1	CTNND1	104.02	241.2	23.5	18	24	18	1.112	1.116	1.118	0.73	0.777	0.825	1.435	0.0093846
A0A287BBV8	Voltage-dependent R-type calcium channel subunit alpha OS=Sus scrofa OX=9823 GN=CACNA1E	CACNA1E	271.46	-2	0.4	1	1	1	0.207	0.957	1.763	0.897	0.636	1.281	1.04	0.73136
A0A287BBW0	"ATP-binding cassette, sub-family B (MDR/TAP), member 1 OS=Sus scrofa OX=9823 GN=ABCB1"	ABCB1	134.44	69.013	20.6	25	38	25	1.079	1.053	1.101	0.872	0.853	0.85	1.256	0.000117571
A0A287BBX7	NIMA related kinase 3 OS=Sus scrofa OX=9823 GN=NEK3	NEK3	49.191	3.4121	2.5	1	1	1	1.104	0.91	1.012	0.875	0.992	1.004	1.054	0.50996
A0A287BBX8	"ArfGAP with RhoGAP domain, ankyrin repeat and PH domain 3 OS=Sus scrofa OX=9823 GN=ARAP3"	ARAP3	148.94	1.5031	1.1	2	2	2	0.953	1.02	0.89	1.05	1.014	1.014	0.93	0.146439
A0A287BBZ9	Pleckstrin homology like domain family B member 1 OS=Sus scrofa OX=9823 GN=PHLDB1	PHLDB1	150.25	133.18	7	8	11	8	0.859	1.03	1.073	0.953	1.035	1.152	0.943	0.53192
A0A287BC23	Non-specific serine/threonine protein kinase OS=Sus scrofa OX=9823 GN=AKT3	AKT3	50.53	2.453	7.1	3	3	2	1.101	0.771	1.295	0.858	1.164	1.085	1.019	0.9799
A0A287BCD1	Adhesion regulating molecule 1 OS=Sus scrofa OX=9823 GN=ADRM1	ADRM1	24.228	50.877	17.1	4	8	4	0.968	1	0.885	1.242	1.143	1.147	0.808	0.009277
A0A287BCF9	Sigma non-opioid intracellular receptor 1 OS=Sus scrofa OX=9823 GN=SIGMAR1	SIGMAR1	24.975	4.2847	5.8	1	1	1	1.141	1.033	1.106	0.917	1.074	1.05	1.079	0.25
A0A287BCG8	Solute carrier family 8 member A3 OS=Sus scrofa OX=9823 GN=SLC8A3	SLC8A3	102.98	2.7142	3.7	2	2	2	1.055	1.155	1.01	1.011	0.913	1.043	1.085	0.22008
A0A287BCK3	Inositol polyphosphate-5-phosphatase B OS=Sus scrofa OX=9823 GN=INPP5B	INPP5B	81.851	11.219	8.1	5	6	5	1.224	0.957	0.941	0.932	0.948	1.056	1.063	0.58448
A0A287BCR7	TOR signaling pathway regulator OS=Sus scrofa OX=9823 GN=TIPRL	TIPRL	27.486	15.251	9.2	2	2	2	1.512	1.142	0.628	1.204	1.028	0.788	1.087	0.908
A0A287BCS5	Cleavage and polyadenylation specific factor 3 OS=Sus scrofa OX=9823 GN=CPSF3	CPSF3	71.527	4.2664	4.4	3	3	3	1.007	0.876	0.979	1.143	1.044	0.978	0.904	0.181196
A0A287BCT2	Acyl-CoA thioesterase 4 OS=Sus scrofa OX=9823 GN=ACOT4	ACOT4	55.152	10.778	10.3	5	6	3	0.889	0.953	0.937	1.103	1.068	1.063	0.859	0.0031575
A0A287BCW7	Fumarylacetoacetate hydrolase domain containing 1 OS=Sus scrofa OX=9823 GN=FAHD1	FAHD1	24.868	18.078	17.4	4	5	4	1.129	1.063	1.054	0.889	1.172	0.878	1.104	0.3266
A0A287BCX9	Transmembrane p24 trafficking protein 1 OS=Sus scrofa OX=9823 GN=TMED1	TMED1	25.262	5.458	7	1	1	1	1.35	0.839	1.161	1	0.874	0.974	1.176	0.37776
A0A287BD04	Autophagy-related protein 2 homolog A OS=Sus scrofa OX=9823 GN=ATG2A	ATG2A	187.46	1.5966	0.9	2	2	2	1.097	0.703	0.648		2.153	1.211	0.485	0.099384
A0A287BD23	Protein O-fucosyltransferase 2 OS=Sus scrofa OX=9823 GN=POFUT2	POFUT2	49.19	56.311	25.6	10	10	10	1.148	1.008	0.985	0.992	0.942	0.979	1.078	0.21752
A0A287BD27	Phosphoinositide phospholipase C OS=Sus scrofa OX=9823 GN=PLCG1	PLCG1	135.95	10.513	4.2	5	5	5	1.077	0.994	0.986	1.014	1.012	1.021	1.003	0.9381
A0A287BD33	AMP deaminase OS=Sus scrofa OX=9823 GN=AMPD3	AMPD3	88.735	47.078	15	10	10	10	1.175	1.051	0.984	0.974	0.961	0.954	1.111	0.187624
A0A287BDA0	Translocase of inner mitochondrial membrane 21 OS=Sus scrofa OX=9823 GN=TIMM21	TIMM21	27.647	3.7738	8.2	2	2	2	0.808	0.77	0.879	0.84	0.826	2.09	0.654	0.4033
A0A287BDF9	Olfactory receptor OS=Sus scrofa OX=9823	---	34.823	2.0245	2.6	1	1	1	1.092	1.078	1.153	0.819	0.792	0.869	1.34	0.0010026
A0A287BDG4	NACHT and WD repeat domain containing 1 OS=Sus scrofa OX=9823 GN=NWD1	NWD1	173.39	1.4544	0.4	1	1	1	1.11	0.933	0.901	1.055	1.136	1.015	0.918	0.28962
A0A287BDG5	Kinesin family member 20B OS=Sus scrofa OX=9823 GN=KIF20B	KIF20B	203.13	37.962	10	18	20	18	0.753	1.308	1.267	0.477	0.576	0.554	2.071	0.020284
A0A287BDL1	H/ACA ribonucleoprotein complex subunit 4 OS=Sus scrofa OX=9823 GN=DKC1	DKC1	53.292	1.806	3.5	2	2	2	0.822	0.988	0.893	1.112	1.07	1.098	0.824	0.022601
A0A287BDN2	Spectrin beta chain OS=Sus scrofa OX=9823 GN=SPTBN1	SPTBN1	272.78	323.31	26.2	56	72	50	0.959	0.972	0.975	1.006	1.048	1.039	0.94	0.0098174
A0A287BDU2	DNA replication licensing factor MCM7 OS=Sus scrofa OX=9823 GN=MCM7	MCM7	75.667	23.981	13.5	8	11	8	1.093	1.017	1.086	0.97	0.901	0.888	1.158	0.0146196
A0A287BDU7	Uncharacterized protein OS=Sus scrofa OX=9823 GN=PZP	PZP	154.34	12.001	5	6	7	6	1.315	1.05	1.036	0.834	0.969	0.843	1.285	0.053476
A0A287BDW2	Erythrocyte membrane protein band 4.1 OS=Sus scrofa OX=9823 GN=EPB41	EPB41	92.895	34.721	10.8	8	10	4	0.952	0.846	1.124	1.035	1.43	1.029	0.836	0.27266
A0A287BDY2	MIS18 kinetochore protein A OS=Sus scrofa OX=9823 GN=MIS18A	MIS18A	26.433	4.8235	9.3	2	2	2	1.153	1.083	1.289	0.832	0.959	0.881	1.319	0.0135556
A0A287BE23	Superoxide dismutase [Cu-Zn] OS=Sus scrofa OX=9823 GN=CCS	CCS	24.084	2.6301	7.6	2	2	2	0.946	0.954	1.032	0.976	1.015	1.035	0.969	0.38198
A0A287BE38	Uncharacterized protein OS=Sus scrofa OX=9823 GN=SRCAP	SRCAP	336.66	-2	0.3	1	1	1	1.662	0.968	0.824	1.038	0.867	0.976	1.199	0.56436
A0A287BE40	"Thymidine kinase 2, mitochondrial OS=Sus scrofa OX=9823 GN=TK2"	TK2	33.449	6.5273	10.7	3	5	3	0.799	1.018	0.976	1.098	1.059	0.946	0.9	0.2803
A0A287BE52	PC4 and SFRS1-interacting protein OS=Sus scrofa OX=9823 GN=PSIP1	PSIP1	26.25	4.346	12.2	3	3	3	1.218	0.806	0.854	1.059	1.122	1.119	0.872	0.35982
A0A287BEB5	Coenzyme Q8A OS=Sus scrofa OX=9823 GN=COQ8A	COQ8A	69.79	16.758	9.2	5	7	5	0.95	0.951	0.918	1.038	1.188	1.07	0.855	0.021922
A0A287BEC7	Vesicle associated membrane protein 3 OS=Sus scrofa OX=9823 GN=VAMP3	VAMP3	15.263	117.98	24.3	2	6	2	0.859	1.098	1.141	0.893	0.958	0.977	1.095	0.41628
A0A287BEC8	Neogenin 1 OS=Sus scrofa OX=9823 GN=NEO1	NEO1	154.37	38.17	8.5	11	16	11	0.97	1.066	0.983	0.981	1.047	0.993	0.999	0.97606
A0A287BED1	Prefoldin subunit 1 OS=Sus scrofa OX=9823 GN=PFDN1	PFDN1	14.237	19.358	29.5	4	8	4	1.012	0.912	0.963	1.051	1.027	1.022	0.931	0.082605
A0A287BEE7	EEF1A lysine methyltransferase 1 OS=Sus scrofa OX=9823 GN=EEF1AKMT1	EEF1AKMT1	24.223	42.234	16.8	3	4	3	0.922	1.11	0.865	1.026	0.963	1.118	0.932	0.44118
A0A287BEE8	DNA replication complex GINS protein SLD5 OS=Sus scrofa OX=9823 GN=GINS4	GINS4	25.987	3.2213	11.2	3	3	3	0.509	1.01	1.533	1.231	1.028	1.479	0.816	0.44186
A0A287BEJ4	Uncharacterized protein OS=Sus scrofa OX=9823 GN=VPS33B	VPS33B	70.755	19.451	14.7	8	8	8	1.092	0.968	0.927	1.007	1.067	1.032	0.962	0.4708
A0A287BEQ3	Histone-lysine N-methyltransferase OS=Sus scrofa OX=9823 GN=SETDB1	SETDB1	137.14	4.6837	2.7	5	5	5	0.792	1.046	1.081	0.925	1.023	1.139	0.946	0.62128
A0A287BER0	O-phosphoseryl-tRNA(Sec) selenium transferase OS=Sus scrofa OX=9823 GN=SEPSECS	SEPSECS	55.882	18.28	18.5	10	13	10	1.035	0.996	0.977	0.807	0.923	0.848	1.167	0.021957
A0A287BES3	Transmembrane protein 33 OS=Sus scrofa OX=9823 GN=TMEM33	TMEM33	27.793	3.9313	7.7	2	4	2	1.388	1.207	1.241	0.605	0.647	0.569	2.107	0.000196214
A0A287BEU1	Transcription factor BTF3 OS=Sus scrofa OX=9823 GN=BTF3L4	BTF3L4	17.27	7.3448	12.7	3	5	1	0.894	1.004	0.971	1.075	1.093	1.057	0.89	0.030042
A0A287BF09	Uncharacterized protein OS=Sus scrofa OX=9823 GN=TEX13C	TEX13C	75.176	9.3504	8.5	5	5	5	1.023	0.955	1.035	1	0.966	1.105	0.981	0.72312
A0A287BF10	Uncharacterized protein OS=Sus scrofa OX=9823 GN=LOC106505010	LOC106505010	21.284	-2	4.1	1	1	1	1.061	0.988	0.883	0.994	0.977	0.948	1.004	0.97558
A0A287BF30	Alanyl-tRNA synthetase domain containing 1 OS=Sus scrofa OX=9823 GN=AARSD1	AARSD1	45.266	44.368	21.1	8	10	8	0.872	0.944	0.959	1.005	1.066	1.06	0.886	0.025522
A0A287BF57	"MTSS1, I-BAR domain containing OS=Sus scrofa OX=9823 GN=MTSS1"	MTSS1	75.334	8.8814	3.5	2	2	2	1.717	1.236	1.344	0.686	0.682	0.615	2.167	0.00187832
A0A287BF62	Pleckstrin 2 OS=Sus scrofa OX=9823 GN=PLEK2	PLEK2	36.363	1.599	2.5	1	1	1	0.687	1.058	1.012	1.056	1.053	0.943	0.903	0.45234
A0A287BF92	Phospholipase A2 group VI OS=Sus scrofa OX=9823 GN=PLA2G6	PLA2G6	83.852	5.6522	4.1	3	3	3	1.085	1.037	1.162	0.942	0.96	1.061	1.108	0.105916
A0A287BFB8	Glutaredoxin-3 OS=Sus scrofa OX=9823 GN=GLRX3	GLRX3	37.196	44.234	26.9	9	25	9	1.027	0.997	1.025	0.952	1.009	0.982	1.036	0.139621
A0A287BFC9	Dolichyl-diphosphooligosaccharide--protein glycosyltransferase subunit 1 OS=Sus scrofa OX=9823 GN=RPN1	RPN1	66.955	170.96	27.4	17	37	17	0.966	1.013	0.928	1.032	1.045	1.007	0.943	0.096545
A0A287BFD4	WD repeat domain 48 OS=Sus scrofa OX=9823 GN=WDR48	WDR48	75.108	5.5073	8.3	5	6	5	1.414	1.209	0.48	1.046	0.939	0.836	1.1	0.99952
A0A287BFF2	Long-chain-fatty-acid--CoA ligase 5 OS=Sus scrofa OX=9823 GN=ACSL5	ACSL5	75.224	115.89	19.9	11	19	10	1.107	1.042	1.012	0.954	0.994	0.958	1.088	0.047043
A0A287BFJ2	Clathrin light chain OS=Sus scrofa OX=9823 GN=CLTA	CLTA	23.237	73.981	26.4	8	17	8	0.986	0.985	0.956	1.029	1.016	1.067	0.941	0.026523
A0A287BFL6	Taxilin gamma OS=Sus scrofa OX=9823 GN=TXLNG	TXLNG	58.444	8.111	4.5	2	3	2	0.895	0.972	1.343	1.074	0.982	0.964	1.063	0.73616
A0A287BFL8	Uncharacterized protein OS=Sus scrofa OX=9823 GN=RABGGTB	RABGGTB	36.989	13.013	15.1	5	8	5	1.012	1.143	1.099	0.838	1.009	0.868	1.199	0.052957
A0A287BFP6	WD repeat domain phosphoinositide-interacting protein 2 OS=Sus scrofa OX=9823 GN=WIPI2	WIPI2	43.308	27.46	13	5	6	5	1.004	1.032	0.93	1.056	0.978	0.971	0.987	0.76258
A0A287BFT4	"B-Raf proto-oncogene, serine/threonine kinase OS=Sus scrofa OX=9823 GN=BRAF"	BRAF	75.604	7.7633	6.2	4	4	2	0.768	1.101	0.966	0.865	1.197	1.163	0.879	0.43092
A0A287BFW1	Sodium/glucose cotransporter 5 OS=Sus scrofa OX=9823 GN=PRPSAP2	PRPSAP2	37.966	35.91	15.9	6	11	5	1.351	1.012	1.022	0.83	0.775	0.902	1.35	0.048478
A0A287BFZ3	Wolframin ER transmembrane glycoprotein OS=Sus scrofa OX=9823 GN=WFS1	WFS1	97.237	17.931	6.2	7	8	7	0.839	1.056	1.039	1.003	1.004	0.992	0.978	0.7487
A0A287BG35	Ring finger protein 170 OS=Sus scrofa OX=9823 GN=RNF170	RNF170	29.681	20.205	14.7	3	6	3	0.864	1.436	1.585	0.6	0.546	1.308	1.583	0.20366
A0A287BG41	Serine/arginine repetitive matrix protein 2 OS=Sus scrofa OX=9823 GN=SRRM2	SRRM2	269.23	4.0602	1.1	2	3	2	0.695	0.779	0.542	1.457	1.239	1.411	0.491	0.0036417
A0A287BG47	Clathrin light chain OS=Sus scrofa OX=9823 GN=CLTB	CLTB	23.182	5.936	12.8	3	3	3	0.832	0.901	0.877	1.096	1.074	1.079	0.803	0.00081848
A0A287BG49	"Short-chain-specific acyl-CoA dehydrogenase, mitochondrial OS=Sus scrofa OX=9823 GN=ACADS"	ACADS	42.811	29.224	12.2	4	6	4	1.214	0.849	1.051	1.141	1.148	0.826	1	0.998
A0A287BG65	Sperm specific antigen 2 OS=Sus scrofa OX=9823 GN=SSFA2	SSFA2	126.97	50.049	10	11	13	11	1.141	1.238	1.312	0.574	0.484	0.582	2.251	0.00034341
A0A287BG81	Synergin gamma OS=Sus scrofa OX=9823 GN=SYNRG	SYNRG	141.03	45.705	11.3	15	18	15	0.834	0.917	0.948	1.197	1.241	1.192	0.744	0.00181928
A0A287BG82	Autophagy-related protein 16-1 isoform 1 OS=Sus scrofa OX=9823 GN=ATG16L1	ATG16L1	58.252	7.4936	9.8	6	7	6	1.135	1.017	0.944	0.87	0.917	0.85	1.174	0.052745
A0A287BG87	Thioredoxin-like protein 1 OS=Sus scrofa OX=9823 GN=TXNL1	TXNL1	28.229	40.934	18.9	3	3	3	0.978	1.243	1.093	0.985	0.876	0.761	1.264	0.082205
A0A287BGC9	Uncharacterized protein OS=Sus scrofa OX=9823 GN=NDRG3	NDRG3	34.792	6.5548	21.1	7	14	1	1.212	1.118	1.167	0.846	0.914	0.984	1.274	0.0078778
A0A287BGE0	LYR motif containing 7 OS=Sus scrofa OX=9823 GN=LYRM7	LYRM7	11.922	5.2641	16.3	1	2	1	1.179	1.219	1.155	0.947	0.965	0.903	1.262	0.00076319
A0A287BGH9	HBS1 like translational GTPase OS=Sus scrofa OX=9823 GN=HBS1L	HBS1L	71.662	20.094	15.4	9	10	9	1.14	1.043	1.048	1.031	0.95	1.033	1.072	0.157178
A0A287BGM1	Phosphopantothenoylcysteine decarboxylase OS=Sus scrofa OX=9823 GN=PPCDC	PPCDC	24.24	37.269	33.6	7	10	7	1.27	1.058	0.973	0.921	0.926	0.914	1.196	0.160018
A0A287BGR3	Putative tyrosine-protein phosphatase auxilin OS=Sus scrofa OX=9823 GN=DNAJC6	DNAJC6	98.463	21.926	9	7	8	6	1.27	0.937	0.732	1.152	1.134	0.966	0.904	0.50518
A0A287BGW3	Filamin B OS=Sus scrofa OX=9823 GN=FLNB	FLNB	277.82	323.31	48.4	107	246	95	0.972	0.985	0.981	1.036	1.033	1.025	0.95	0.00051769
A0A287BGW4	Delta-aminolevulinic acid dehydratase OS=Sus scrofa OX=9823 GN=ALAD	ALAD	34.743	19.952	11.9	3	5	3	1.069	1.036	1.067	0.962	0.961	0.916	1.117	0.0043414
A0A287BGW6	Lysophospholipase II OS=Sus scrofa OX=9823 GN=LYPLA2	LYPLA2	22.641	36.483	28.4	6	14	6	1.043	0.956	1.001	0.976	1.038	1.04	0.982	0.6103
A0A287BH06	"Farnesyltransferase, CAAX box, alpha OS=Sus scrofa OX=9823 GN=FNTA"	FNTA	42.739	12.867	12.6	5	9	5	0.933	0.83	1.038	0.971	1.074	1.089	0.894	0.194524
A0A287BH47	NFKB inhibitor interacting Ras like 1 OS=Sus scrofa OX=9823 GN=NKIRAS1	NKIRAS1	18.359	30.058	23.8	4	6	4	0.861	0.929	1.036	1.083	1.069	1.167	0.851	0.053842
A0A287BH67	Serine/arginine-rich splicing factor 4 OS=Sus scrofa OX=9823 GN=SRSF4	SRSF4	55.381	1.8172	6.9	3	3	1	1.872	1.025	2.032	0.513	0.506	0.457	3.339	0.0060015
A0A287BH69	Origin recognition complex subunit 5 OS=Sus scrofa OX=9823 GN=ORC5	ORC5	46.314	5.6882	5.8	2	3	2	1.254	0.959	1.027	0.988	0.941	0.901	1.145	0.20142
A0A287BHC9	Exportin 1 OS=Sus scrofa OX=9823 GN=XPO1	XPO1	123.11	45.281	14.2	15	26	15	0.913	0.973	1.029	1.013	1.023	0.994	0.962	0.32564
A0A287BHE7	40S ribosomal protein S14 OS=Sus scrofa OX=9823 GN=RPS14	RPS14	16.273	151.77	36.4	5	10	5	1.047	1.008	0.92	1.044	1.064	1.118	0.922	0.13214
A0A287BHF6	Uncharacterized protein OS=Sus scrofa OX=9823	---	13.365	1.4635	6.9	1	1	1	0.823	1.013	1.049	1.056	1.043	1.002	0.93	0.37294
A0A287BHJ8	"Microtubule associated monooxygenase, calponin and LIM domain containing 1 OS=Sus scrofa OX=9823 GN=MICAL1"	MICAL1	119.87	109.56	23.2	22	28	22	1.047	0.964	0.912	1.038	1.013	1.031	0.948	0.25194
A0A287BHK4	"Neugrin, neurite outgrowth associated OS=Sus scrofa OX=9823 GN=NGRN"	NGRN	33.199	6.2076	4.4	1	1	1	0.964	0.941	1.043	1.022	0.947	1.088	0.964	0.52088
A0A287BHL2	Phosphoglycolate phosphatase OS=Sus scrofa OX=9823 GN=PGP	PGP	34.29	40.366	25.5	7	12	7	1.03	0.984	1.05	0.982	0.962	1.052	1.023	0.52976
A0A287BHP0	Uncharacterized protein OS=Sus scrofa OX=9823 GN=LOC100154647	LOC100154647	17.435	8.9262	21.7	4	7	3	1.478	1.186	1.181	0.523	0.502	0.437	2.63	0.00046305
A0A287BHP4	Integrin beta OS=Sus scrofa OX=9823 GN=ITGB5	ITGB5	85.072	21.307	13.5	9	9	9	0.898	0.841	0.901	1.092	0.971	1.126	0.828	0.020501
A0A287BHU7	Glycine cleavage system H protein OS=Sus scrofa OX=9823	---	15.352	2.7288	7.1	1	2	1	1.099	1.111	0.787	1.125	1.012	0.878	0.994	0.92652
A0A287BHY1	Transcription elongation factor A protein 1 OS=Sus scrofa OX=9823 GN=TCEA1	TCEA1	33.835	52.805	39.2	10	12	10	1.055	1.016	1.067	0.943	0.917	0.874	1.148	0.0066202
A0A287BHY4	Mitochondrial intermediate peptidase OS=Sus scrofa OX=9823 GN=MIPEP	MIPEP	71.725	8.416	8.5	6	7	6	1.154	1.016	0.953	0.874	1.002	1.139	1.036	0.71058
A0A287BHZ9	Calcium/calmodulin-dependent protein kinase type 1 OS=Sus scrofa OX=9823 GN=CAMK1	CAMK1	34.378	6.0609	6.5	2	4	2	1.508	1.046	1.073	0.817	0.832	0.775	1.496	0.031465
A0A287BI08	Alpha-endosulfine OS=Sus scrofa OX=9823 GN=ENSA	ENSA	12.862	11.831	37.9	4	5	3	1.171	0.929	1.056	1.014	1.033	1.035	1.024	0.8011
A0A287BI17	Nucleotide binding protein like OS=Sus scrofa OX=9823 GN=NUBPL	NUBPL	22.48	100.1	20.6	3	4	3	1.122	0.797	1.209	0.848	0.897	0.977	1.149	0.40618
A0A287BI53	Establishment of sister chromatid cohesion N-acetyltransferase 2 OS=Sus scrofa OX=9823 GN=ESCO2	ESCO2	68.312	2.3396	3.4	2	2	2	1.178	1.024	1.032	1.052	1.004	0.995	1.06	0.31022
A0A287BI63	Ras-related protein Rab-6A OS=Sus scrofa OX=9823 GN=RAB6A	RAB6A	23.518	49.577	27.4	5	15	2	1.212	1.193	0.923	1.085	0.849	1.077	1.105	0.45466
A0A287BI86	Deoxyribose-phosphate aldolase OS=Sus scrofa OX=9823 GN=DERA	DERA	25.023	5.4354	4.4	1	1	1	0.955	1.196	1.034	1.019	0.915	1.135	1.038	0.70704
A0A287BIB2	"Phosphatase domain containing, paladin 1 OS=Sus scrofa OX=9823 GN=PALD1"	PALD1	95.329	8.3333	6.4	5	5	5	1.258	1.049	1.07	1.038	1.043	0.99	1.1	0.199802
A0A287BIG2	Uncharacterized protein OS=Sus scrofa OX=9823 GN=LOC100624559	LOC100624559	260.3	16.966	1	2	3	2	0.94	1.008	0.94	1.082	1.14	1.066	0.878	0.0137015
A0A287BIK3	Kelch like family member 41 OS=Sus scrofa OX=9823 GN=KLHL41	KLHL41	61.435	15.507	11.6	6	6	6	0.902	0.984	1.1	0.965	0.958	0.944	1.042	0.5839
A0A287BIL8	Endoplasmic reticulum chaperone BiP OS=Sus scrofa OX=9823 GN=HSPA5	HSPA5	72.268	323.31	53.1	34	176	32	0.922	1.04	1.039	0.992	0.99	0.97	1.017	0.73172
A0A287BIN3	Voltage-dependent calcium channel subunit alpha-2/delta-1 preproprotein OS=Sus scrofa OX=9823 GN=CACNA2D1	CACNA2D1	120.4	5.372	4.2	4	4	3	0.331	1.06	0.846	1.311	1.416	1.301	0.555	0.189742
A0A287BIN4	Fibronectin type III and SPRY domain containing 1 OS=Sus scrofa OX=9823 GN=FSD1	FSD1	55.675	13.871	9.5	5	6	5	0.751	0.788	0.761	1.333	1.332	1.45	0.559	5.58e-05
A0A287BIN6	Myotubularin related protein 14 OS=Sus scrofa OX=9823 GN=MTMR14	MTMR14	59.872	17.245	5.4	4	5	4	0.876	1.089	0.903	1.026	0.881	0.981	0.993	0.91168
A0A287BIQ4	Oxysterol-binding protein OS=Sus scrofa OX=9823 GN=OSBPL10	OSBPL10	78.953	19.625	6.8	5	5	4	1.673	0.804	0.965	0.999	1.073	1.079	1.092	0.87824
A0A287BIV4	Proteasome subunit alpha type OS=Sus scrofa OX=9823 GN=PSMA4	PSMA4	29.483	73.117	27.6	8	17	8	0.823	1.019	1.005	0.994	0.996	0.981	0.958	0.56504
A0A287BIV6	Mitochondrial ribosomal protein L37 OS=Sus scrofa OX=9823 GN=MRPL37	MRPL37	47.855	7.3701	10.4	3	3	3	1.026	0.977	0.896	1.377	1.204	1.2	0.767	0.0116552
A0A287BIW2	Ribonucleotide reductase regulatory TP53 inducible subunit M2B OS=Sus scrofa OX=9823 GN=RRM2B	RRM2B	40.641	13.38	15.7	6	8	6	1.112	1.022	1.012	0.929	0.893	0.864	1.171	0.0124966
A0A287BIY1	Alpha-mannosidase OS=Sus scrofa OX=9823 GN=MAN2A1	MAN2A1	123.35	9.5821	4.2	4	4	4	1.788	0.929	1.144	0.749	0.954	0.977	1.441	0.188781
A0A287BJ16	Vacuolar protein sorting-associated protein 26B OS=Sus scrofa OX=9823 GN=LOC110255463	LOC110255463	45.712	94.989	37.5	15	43	15	1.074	1.027	1.02	0.959	1.003	0.956	1.07	0.039915
A0A287BJ42	"Protein phosphatase, Mg2+/Mn2+ dependent 1G OS=Sus scrofa OX=9823 GN=PPM1G"	PPM1G	58.981	76.995	11	5	7	5	0.57	1.12	0.941	0.793	1.19	1.246	0.815	0.41812
A0A287BJ54	Spindle and kinetochore associated complex subunit 2 OS=Sus scrofa OX=9823 GN=SKA2	SKA2	14.049	5.1605	26.4	3	3	3	0.64	0.84	0.99	1.154	1.081	1.22	0.715	0.056697
A0A287BJ88	Transcription factor BTF3 OS=Sus scrofa OX=9823 GN=BTF3	BTF3	17.699	1.7726	9.9	3	9	1	0.986	1.068	1.029	0.851	0.875	0.762	1.239	0.0109794
A0A287BJB2	Serine/threonine-protein kinase VRK1 OS=Sus scrofa OX=9823 GN=VRK1	VRK1	44.972	18.627	18.2	7	9	7	1.139	1.073	1.209	0.664	0.638	0.812	1.618	0.0041004
A0A287BJB7	NEDD8-activating enzyme E1 regulatory subunit OS=Sus scrofa OX=9823 GN=NAE1	NAE1	56.727	23.564	13.8	6	7	6	1.036	0.989	1.578	0.828	0.788	0.896	1.434	0.09134
A0A287BJB9	Mitochondrial fission factor OS=Sus scrofa OX=9823 GN=MFF	MFF	25.006	9.7565	11.1	3	4	3	0.874	1.042	1.132	1.121	1.071	1.035	0.945	0.47832
A0A287BJG3	3'-phosphoadenosine 5'-phosphosulfate synthase 1 OS=Sus scrofa OX=9823 GN=PAPSS1	PAPSS1	68.588	19.007	9.3	5	5	5	1.461	0.902	0.743	1.073	0.859	0.808	1.134	0.69806
A0A287BJN7	Huntingtin interacting protein K OS=Sus scrofa OX=9823 GN=HYPK	HYPK	13.651	14.263	14	1	2	1	1.401	1.166	1.089	0.897	0.908	0.796	1.406	0.0174598
A0A287BJQ1	"Spectrin alpha, non-erythrocytic 1 OS=Sus scrofa OX=9823 GN=SPTAN1"	SPTAN1	271.58	323.31	32.4	74	102	74	0.993	0.962	0.988	1.028	1.059	1.032	0.944	0.0127952
A0A287BJR3	RUN and FYVE domain containing 1 OS=Sus scrofa OX=9823 GN=RUFY1	RUFY1	69.127	6.9264	6.3	4	4	3	1.145	0.949	1.089	0.932	0.914	0.917	1.152	0.133715
A0A287BJU0	Joining chain of multimeric IgA and IgM OS=Sus scrofa OX=9823 GN=JCHAIN	JCHAIN	14.907	10.307	22.1	2	4	2	1.047	1.001	1.131	1.021	0.982	1.024	1.05	0.27736
A0A287BJU9	Pleckstrin homology domain containing A5 OS=Sus scrofa OX=9823 GN=PLEKHA5	PLEKHA5	114.6	-2	1.2	1	1	1	0.809	1.088	1.204	0.991	0.861	1.083	1.057	0.75514
A0A287BJW3	Uncharacterized protein OS=Sus scrofa OX=9823	---	22.357	26.854	20.4	4	6	4	0.715	0.805	0.999	0.94	0.981	0.958	0.875	0.284
A0A287BK07	Uncharacterized protein OS=Sus scrofa OX=9823	---	22.922	3.4393	3.4	1	2	1	0.817	0.84	0.949	0.96	0.974	0.946	0.905	0.094519
A0A287BK29	Chromosome 6 open reading frame 203 OS=Sus scrofa OX=9823 GN=C6orf203	C6orf203	27.579	1.5413	3.8	1	1	1	1.199	1.04	1.029	0.807	0.872	0.837	1.299	0.0086809
A0A287BK32	Uncharacterized protein OS=Sus scrofa OX=9823 GN=VPS36	VPS36	36.875	10.007	10.4	3	3	3	1.064	0.938	1.087	1.018	0.985	0.866	1.077	0.33306
A0A287BK58	Galectin OS=Sus scrofa OX=9823 GN=LGALS8	LGALS8	34.142	37.019	20.1	6	8	6	0.947	0.898	0.921	1.142	1.195	1.013	0.826	0.021415
A0A287BK64	DCN1-like protein OS=Sus scrofa OX=9823 GN=DCUN1D4	DCUN1D4	29.836	17.707	23.5	6	8	6	0.964	1.046	1.034	0.887	0.842	0.866	1.173	0.0057847
A0A287BK75	Dual specificity mitogen-activated protein kinase kinase 1 OS=Sus scrofa OX=9823 GN=MAP2K1	MAP2K1	43.439	31.872	19.1	8	12	4	1.036	1.187	1.18	0.704	0.809	0.845	1.443	0.0065043
A0A287BK88	NCK associated protein 1 like OS=Sus scrofa OX=9823 GN=NCKAP1L	NCKAP1L	125.57	41.381	14.9	17	17	17	0.91	0.983	1.035	1.037	0.965	1.062	0.956	0.3852
A0A287BK98	PDS5 cohesin associated factor A OS=Sus scrofa OX=9823 GN=PDS5A	PDS5A	129.42	1.5504	0.8	1	1	1	0.718	0.773	0.796	1.384	1.24	1.278	0.586	0.00028292
A0A287BKD9	Heterogeneous nuclear ribonucleoprotein A2/B1 OS=Sus scrofa OX=9823 GN=HNRNPA2B1	HNRNPA2B1	35.958	138.4	44.1	12	20	12	0.974	0.903	0.778	1.308	1.32	1.359	0.666	0.0035837
A0A287BKE1	Uncharacterized protein OS=Sus scrofa OX=9823 GN=EIF4G2	EIF4G2	102.91	162.98	21.8	20	31	20	1.07	0.971	1.024	0.987	0.999	0.947	1.045	0.25058
A0A287BKE7	Transcription elongation factor SPT5 OS=Sus scrofa OX=9823 GN=SUPT5H	SUPT5H	114.51	6.2844	3.5	3	3	3	1.796	1.025	1.106	0.722	0.636	0.601	2.005	0.022283
A0A287BKH1	ATP binding cassette subfamily A member 13 OS=Sus scrofa OX=9823 GN=ABCA13	ABCA13	328.99	1.7401	0.8	2	2	2	1.003	1.129	1.071	0.903	1.146	0.855	1.103	0.33608
A0A287BKH4	Component of oligomeric golgi complex 3 OS=Sus scrofa OX=9823 GN=COG3	COG3	32.468	2.0798	8.2	3	3	1	0.602	0.948	0.848	1.277	1.205	1.281	0.637	0.077063
A0A287BKK5	RCC1 and BTB domain containing protein 1 OS=Sus scrofa OX=9823 GN=RCBTB1	RCBTB1	54.194	3.5115	5.2	3	4	3	1	0.924	0.948	1.104	1.047	0.86	0.954	0.62378
A0A287BKX5	Solute carrier family 39 member 10 OS=Sus scrofa OX=9823 GN=SLC39A10	SLC39A10	88.567	3.6203	2.4	2	3	2	0.706	0.874	0.923	1.205	1.121	1.297	0.691	0.0151966
A0A287BKY1	MAP kinase-interacting serine/threonine-protein kinase 1 OS=Sus scrofa OX=9823 GN=MKNK1	MKNK1	42.467	6.4183	6.3	2	2	2	1.312	0.944	1.101	0.723	0.779	0.807	1.454	0.02186
A0A287BL04	Glutathione S-transferase mu 2 OS=Sus scrofa OX=9823 GN=LOC110260348	LOC110260348	25.692	50.293	56.4	14	35	1	1.513	0.98	0.926	0.901	1.139	1.079	1.096	0.69574
A0A287BL20	Microtubule associated protein 1B OS=Sus scrofa OX=9823 GN=MAP1B	MAP1B	270.63	59.188	8.2	18	20	18	0.901	0.952	1.014	1.089	0.98	1.041	0.922	0.149485
A0A287BL24	FYVE and coiled-coil domain-containing protein 1 OS=Sus scrofa OX=9823 GN=FYCO1	FYCO1	151.45	36.889	5.5	6	7	6	0.796	0.994	1.26	1.047	0.877	1.011	1.039	0.87624
A0A287BL33	Tumor necrosis factor alpha-induced protein 8 OS=Sus scrofa OX=9823 GN=TNFAIP8	TNFAIP8	21.815	17.243	16.5	3	7	3	0.834	0.995	1.01	0.997	0.966	1.042	0.945	0.40978
A0A287BL34	Protein phosphatase 1 regulatory subunit 21 OS=Sus scrofa OX=9823 GN=PPP1R21	PPP1R21	82.769	17.513	10	8	8	8	0.887	1.07	1.081	1.032	0.905	1.015	1.029	0.74752
A0A287BL47	Copine 3 OS=Sus scrofa OX=9823 GN=CPNE3	CPNE3	55.617	4.1862	6.8	4	6	2	1.258	0.994	1.037	0.985	1.012	1.096	1.063	0.51102
A0A287BL58	PBX homeobox interacting protein 1 OS=Sus scrofa OX=9823 GN=PBXIP1	PBXIP1	78.993	11.513	6.5	4	5	4	1.014	1.147	0.848	0.58	0.831	0.916	1.293	0.178323
A0A287BL65	"RAB6B, member RAS oncogene family OS=Sus scrofa OX=9823 GN=RAB6B"	RAB6B	23.461	24.809	23.1	4	13	1	0.861	1.16	1.115	0.919	0.917	1.2	1.033	0.8159
A0A287BL76	Nucleoporin 37 OS=Sus scrofa OX=9823 GN=NUP37	NUP37	36.719	15.886	15.3	6	7	6	0.932	1.196	1.189	0.599	0.576	0.584	1.886	0.0170185
A0A287BL77	O-sialoglycoprotein endopeptidase OS=Sus scrofa OX=9823 GN=OSGEP	OSGEP	32.738	47.759	19.1	5	5	5	1.263	0.996	0.889	1.051	0.881	0.816	1.146	0.36402
A0A287BL83	Carbonyl reductase OS=Sus scrofa OX=9823 GN=LOC110256481	LOC110256481	30.568	88.693	35.6	9	14	6	0.954	0.967	0.955	1.014	0.984	0.975	0.967	0.05882
A0A287BLB5	PEST proteolytic signal containing nuclear protein OS=Sus scrofa OX=9823 GN=PCNP	PCNP	18.963	21.632	24.7	3	3	3	1.103	1.001	1.261	0.757	0.681	0.492	1.744	0.0176838
A0A287BLC1	RALY heterogeneous nuclear ribonucleoprotein OS=Sus scrofa OX=9823 GN=RALY	RALY	29.854	1.7121	3.5	1	1	1	0.989	1.068	1.117	0.596	0.955	0.855	1.319	0.114539
A0A287BLM0	Sprouty related EVH1 domain containing 1 OS=Sus scrofa OX=9823 GN=SPRED1	SPRED1	50.564	1.7189	2.3	1	1	1	0.929	1.093	1.12	0.859	0.753	1.005	1.201	0.141621
A0A287BLM8	Tetratricopeptide repeat domain 4 OS=Sus scrofa OX=9823 GN=TTC4	TTC4	44.433	69.486	18.6	7	9	7	0.869	0.954	0.953	1.18	1.139	1.117	0.808	0.003564
A0A287BLN4	"RAB3D, member RAS oncogene family OS=Sus scrofa OX=9823 GN=RAB3D"	RAB3D	22.95	6.9061	13.7	3	4	2	1.087	1.021	0.914	1.085	1.097	1.022	0.943	0.33468
A0A287BLS6	"A-kinase anchor protein 1, mitochondrial OS=Sus scrofa OX=9823 GN=AKAP1"	AKAP1	92.677	85.491	19.4	14	19	14	0.775	0.85	0.85	1.152	1.146	1.277	0.692	0.00142096
A0A287BLV7	NADH:ubiquinone oxidoreductase core subunit S1 OS=Sus scrofa OX=9823 GN=NDUFS1	NDUFS1	79.539	95.782	21	13	23	13	0.979	0.998	0.986	1.068	1.042	1.056	0.936	0.00186308
A0A287BLV8	Peptidylprolyl isomerase OS=Sus scrofa OX=9823 GN=FKBP8	FKBP8	44.632	79.745	24.4	9	13	9	0.915	0.86	0.874	1.288	1.207	1.281	0.702	0.00022036
A0A287BM02	Histone PARylation factor 1 OS=Sus scrofa OX=9823 GN=HPF1	HPF1	39.376	48.566	23.1	8	12	8	1.144	1.087	1.052	0.619	0.641	0.687	1.686	0.000180969
A0A287BM48	Phosphatidylserine synthase 2 OS=Sus scrofa OX=9823 GN=PTDSS2	PTDSS2	50.3	17.57	12.4	5	6	5	0.919	1.025	0.993	0.949	1.04	1.014	0.978	0.62322
A0A287BM51	Ubiquitin family domain containing 1 OS=Sus scrofa OX=9823 GN=UBFD1	UBFD1	32.658	27.007	30.3	8	22	8	1.035	1.04	1.028	0.933	0.922	0.884	1.133	0.00170308
A0A287BM53	60S ribosomal protein L7a OS=Sus scrofa OX=9823 GN=RPL7A	RPL7A	29.995	79.872	33.5	9	14	9	1.05	0.993	0.985	1.026	1.029	0.981	0.997	0.91716
A0A287BM79	Cold shock domain containing E1 OS=Sus scrofa OX=9823 GN=CSDE1	CSDE1	93.708	61.519	21.4	18	22	18	0.789	0.928	0.892	1.183	1.138	1.118	0.759	0.0057229
A0A287BM93	Uncharacterized protein OS=Sus scrofa OX=9823 GN=RNF113A	RNF113A	38.181	5.41	7.4	3	3	3	1.074	1.138	1.086	0.797	0.87	0.801	1.336	0.00097693
A0A287BM96	Uncharacterized protein OS=Sus scrofa OX=9823 GN=LOC100519606	LOC100519606	32.316	99.279	34.4	9	17	9	0.992	1.012	1.022	0.928	0.957	0.94	1.071	0.005342
A0A287BM97	Uncharacterized protein OS=Sus scrofa OX=9823 GN=NUDT15	NUDT15	19.083	5.3611	5.3	2	3	2	1.183	1.032	1.077	0.862	0.843	0.903	1.262	0.0068211
A0A287BMA3	DDB1- and CUL4-associated factor 8 OS=Sus scrofa OX=9823 GN=DCAF8	DCAF8	55.547	33.977	21.6	10	18	9	0.901	0.824	0.837	1.116	1.218	1.257	0.713	0.00169886
A0A287BMC1	Pleckstrin homology domain containing A1 OS=Sus scrofa OX=9823 GN=PLEKHA1	PLEKHA1	42.193	3.0687	2.9	1	1	1	0.964	1.127	0.899	0.936	0.756	0.868	1.168	0.1664
A0A287BMG2	"Trans-2,3-enoyl-CoA reductase OS=Sus scrofa OX=9823 GN=TECR"	TECR	36.011	5.0735	9.7	3	4	3	1.057	1.047	1.017	1.009	0.994	1.137	0.994	0.92578
A0A287BMH7	Solute carrier family 35 member A1 OS=Sus scrofa OX=9823 GN=SLC35A1	SLC35A1	32.398	3.5969	4.7	1	1	1	0.977	1.277	1.014	0.876	1.01	1.052	1.112	0.36618
A0A287BMK1	Lymphoid enhancer-binding factor 1 OS=Sus scrofa OX=9823 GN=LEF1	LEF1	37.089	-2	3.9	1	1	1	1.158	1.052	1.123	0.888	0.948	0.967	1.189	0.01064
A0A287BMK8	Inosine-5'-monophosphate dehydrogenase OS=Sus scrofa OX=9823 GN=IMPDH2	IMPDH2	54.979	123.66	20.7	8	15	7	1.104	0.917	1.117	0.998	1.066	0.948	1.042	0.626
A0A287BMM2	Glycoprotein-N-acetylgalactosamine 3-beta-galactosyltransferase 1 OS=Sus scrofa OX=9823 GN=B3GLCT	B3GLCT	52.541	10.693	12.6	6	8	6	0.981	1.079	1.218	1.034	1.038	1.036	1.055	0.51348
A0A287BMR0	Uncharacterized protein OS=Sus scrofa OX=9823 GN=LOC100516527	LOC100516527	14.868	4.953	9.1	1	2	1	1.143	1.164	1.046	0.766	0.998	1.048	1.192	0.147902
A0A287BMR4	SRP receptor alpha subunit OS=Sus scrofa OX=9823 GN=SRPRA	SRPRA	69.613	28.048	16.1	10	11	10	1.176	0.995	0.88	0.976	1.052	1.019	1.001	0.9541
A0A287BMS5	Cytoplasmic protein OS=Sus scrofa OX=9823 GN=NCK1	NCK1	43.021	43.429	27.9	11	15	10	1.008	0.949	0.959	1.024	1.01	1.077	0.937	0.074444
A0A287BMU4	Protein transport protein Sec61 subunit beta OS=Sus scrofa OX=9823 GN=SEC61B	SEC61B	9.9743	14.933	44.8	4	7	4	1.001	1.136	0.889	0.862	0.916	0.783	1.182	0.123575
A0A287BMW6	NADH:ubiquinone oxidoreductase subunit B11 OS=Sus scrofa OX=9823 GN=NDUFB11	NDUFB11	17.365	11.699	29.2	4	6	4	1.072	0.946	0.942	1.122	1.089	1.139	0.884	0.047621
A0A287BMX6	Leucine rich melanocyte differentiation associated OS=Sus scrofa OX=9823 GN=LRMDA	LRMDA	20.591	6.2878	12	2	2	2	1.005	1.029	0.792	1.131	1.141	1.07	0.846	0.112902
A0A287BMY7	Long-chain-fatty-acid--CoA ligase 1 OS=Sus scrofa OX=9823 GN=ACSL1	ACSL1	78.032	114.82	30.3	20	32	19	1.055	1.023	0.925	1.01	0.987	0.899	1.037	0.5369
A0A287BMY8	"EGF like, fibronectin type III and laminin G domains OS=Sus scrofa OX=9823 GN=EGFLAM"	EGFLAM	104.49	1.4896	1.5	1	1	1	0.791	1.039	1.105	0.938	0.882	1.013	1.036	0.82012
A0A287BN10	AlkB homolog 7 OS=Sus scrofa OX=9823 GN=ALKBH7	ALKBH7	18.244	2.587	5.5	1	1	1	1.335	0.697	1.068	0.895	0.995	1.221	0.996	0.894
A0A287BN19	Dishevelled associated activator of morphogenesis 1 OS=Sus scrofa OX=9823 GN=DAAM1	DAAM1	122.22	26.109	8.3	9	9	9	0.727	0.872	1.005	1.109	1.201	1.239	0.734	0.033121
A0A287BN29	Phosphatidylinositol 4-kinase alpha OS=Sus scrofa OX=9823 GN=PI4KA	PI4KA	227.63	9.0579	3.1	6	6	6	1.168	0.836	0.852	1.159	1.182	1.161	0.816	0.185079
A0A287BN36	Ras-related protein Rab-5C OS=Sus scrofa OX=9823 GN=RAB5C	RAB5C	23.466	107.7	32.4	6	15	3	0.704	0.997	0.972	1.123	1.039	1.093	0.821	0.142139
A0A287BN49	Perilipin OS=Sus scrofa OX=9823 GN=PLIN3	PLIN3	44.594	191.87	38.3	14	33	14	1.027	0.976	0.993	1.021	1.007	1.01	0.986	0.4145
A0A287BN59	Actin-related protein 2/3 complex subunit OS=Sus scrofa OX=9823 GN=ARPC1A	ARPC1A	40.7	34.57	17.5	7	7	7	0.839	0.927	0.933	1.073	1.032	1.053	0.855	0.0119578
A0A287BN67	Nucleosome assembly protein 1-like 1 OS=Sus scrofa OX=9823 GN=NAP1L1	NAP1L1	39.893	5.9435	14.3	4	6	3	0.868	1.022	1.116	0.939	1.014	1.089	0.988	0.86508
A0A287BN74	Tumor protein p63 OS=Sus scrofa OX=9823 GN=TP63	TP63	71.336	9.6488	5.8	4	5	4	0.772	0.916	0.913	1.112	1.022	1.329	0.751	0.041715
A0A287BNA6	Uncharacterized protein OS=Sus scrofa OX=9823 GN=ANKRD27	ANKRD27	100.61	11.843	5.4	4	4	4	0.623	1.031	1.07	1.098	1.252	1.146	0.779	0.196615
A0A287BND4	Translocase of outer mitochondrial membrane 70 OS=Sus scrofa OX=9823 GN=TOMM70	TOMM70	58.486	120.83	30.5	18	33	18	0.775	0.817	0.844	1.309	1.314	1.28	0.624	5.78e-05
A0A287BNE4	Ubiquitin conjugating enzyme E2 M OS=Sus scrofa OX=9823 GN=UBE2M	UBE2M	20.9	21.217	33.3	6	9	6	1.176	1.017	0.917	0.993	0.984	0.964	1.057	0.55752
A0A287BNE9	Tripartite motif containing 28 OS=Sus scrofa OX=9823 GN=TRIM28	TRIM28	88.487	26.644	15.2	12	17	12	1.013	1.07	1.072	0.917	0.902	0.918	1.153	0.00186464
A0A287BNF3	Phospholipase A2 activating protein OS=Sus scrofa OX=9823 GN=PLAA	PLAA	84.945	30.191	15.2	11	12	11	1.147	1.161	1.111	0.918	0.825	0.92	1.284	0.0028007
A0A287BNK7	Plectin OS=Sus scrofa OX=9823 GN=PLEC	PLEC	514.5	9.6849	1.8	7	7	7	0.817	0.904	1.097	1.053	1.027	1.235	0.85	0.184323
A0A287BNL3	Ubiquitin like domain containing CTD phosphatase 1 OS=Sus scrofa OX=9823 GN=UBLCP1	UBLCP1	36.804	11.714	18.9	6	8	6	0.979	1.071	0.992	0.922	0.904	0.966	1.09	0.06716
A0A287BNN0	Coiled-coil domain containing 88A OS=Sus scrofa OX=9823 GN=CCDC88A	CCDC88A	209.8	72.731	11.2	20	26	20	0.874	0.94	0.918	1.154	1.171	1.204	0.774	0.00049687
A0A287BNN3	"SWT1, RNA endoribonuclease homolog OS=Sus scrofa OX=9823 GN=SWT1"	SWT1	92.646	3.8258	3.6	3	3	3	1.023	1.298	1.206	0.409	0.344	0.516	2.779	0.00166252
A0A287BNN4	Ubiquitin like modifier activating enzyme 6 OS=Sus scrofa OX=9823 GN=UBA6	UBA6	131.07	129.2	24.3	28	56	28	1.048	1.017	0.971	1	1.004	0.987	1.015	0.55996
A0A287BNQ2	Uroporphyrinogen decarboxylase OS=Sus scrofa OX=9823 GN=UROD	UROD	36.849	2.8265	3.6	2	2	2	1.11	0.931	0.986	0.959	1.026	1.085	0.986	0.81698
A0A287BNQ8	Non-specific serine/threonine protein kinase OS=Sus scrofa OX=9823 GN=SGK3	SGK3	49.048	2.0686	4.7	2	2	2	0.757	1.099	1.017	0.644	0.978	1.108	1.052	0.76376
A0A287BNQ9	Kinesin-like protein OS=Sus scrofa OX=9823 GN=KIF23	KIF23	88.645	54.834	11.5	8	9	8	1.102	1.191	1.128	0.819	0.777	0.757	1.454	0.00033513
A0A287BNS9	Uncharacterized protein OS=Sus scrofa OX=9823	---	15.227	98.264	12.1	1	3	1	0.752	1.575	1.453	0.823	1.208	0.727	1.371	0.35948
A0A287BNT2	Junctional adhesion molecule 2 OS=Sus scrofa OX=9823 GN=JAM2	JAM2	31.19	3.304	4.3	1	1	1	0.999	0.877	0.719	1.645	1.559	1.089	0.604	0.036785
A0A287BNT6	Synaptosome associated protein 91 OS=Sus scrofa OX=9823 GN=SNAP91	SNAP91	78.561	72.639	15.1	12	18	12	1.02	0.931	0.995	1.037	1.045	1.09	0.929	0.076537
A0A287BNU5	"RAB5B, member RAS oncogene family OS=Sus scrofa OX=9823 GN=RAB5B"	RAB5B	23.721	198.4	45.1	8	15	5	0.978	1.017	0.945	1.016	0.997	1.003	0.975	0.30236
A0A287BNY3	Dedicator of cytokinesis 4 OS=Sus scrofa OX=9823 GN=DOCK4	DOCK4	212.44	1.4507	0.5	1	1	1	1.027	1.076	1.225	1.274	0.884	1.174	0.999	0.95204
A0A287BNZ1	GIPC PDZ domain containing family member 2 OS=Sus scrofa OX=9823 GN=GIPC2	GIPC2	34.512	3.0679	2.9	1	1	1	0.709	0.956	1.018	1.101	1.119	1.092	0.81	0.184815
A0A287BNZ2	POC5 centriolar protein OS=Sus scrofa OX=9823 GN=POC5	POC5	53.901	9.383	6.7	3	4	3	1.351	1.321	1.358	0.488	0.374	0.404	3.183	0.0046246
A0A287BNZ5	Mannose-6-phosphate isomerase OS=Sus scrofa OX=9823 GN=MPI	MPI	39.724	22.969	14.1	4	9	4	0.902	0.945	0.906	1	1.009	0.96	0.927	0.024
A0A287BNZ7	Aminomethyltransferase OS=Sus scrofa OX=9823 GN=AMT	AMT	37.285	3.1972	3.5	1	1	1	1.028	0.951	0.925	1.072	1.164	1.065	0.88	0.039524
A0A287BP09	BUB1 mitotic checkpoint serine/threonine kinase B OS=Sus scrofa OX=9823 GN=BUB1B	BUB1B	116.62	189.14	19.5	17	28	17	1.191	1.14	1.103	0.627	0.715	0.731	1.657	0.00066009
A0A287BP12	Origin recognition complex subunit 3 OS=Sus scrofa OX=9823 GN=ORC3	ORC3	82.126	5.988	6	5	6	5	0.969	1.024	1.145	0.958	0.965	0.94	1.096	0.2141
A0A287BP43	Endoribonuclease Dicer OS=Sus scrofa OX=9823 GN=DICER1	DICER1	182.46	4.283	1.2	2	2	2	1.267	1.031	0.934	1.012	1.068	1.089	1.02	0.9032
A0A287BP48	Zinc finger protein 853 OS=Sus scrofa OX=9823 GN=ZNF853	ZNF853	77.519	-2	2.4	1	1	1	0.28	1.057	1.857	0.877	0.654	1.156	1.189	0.91992
A0A287BP76	Nucleoporin 153 OS=Sus scrofa OX=9823 GN=NUP153	NUP153	148.17	31.046	5.6	6	7	6	1.124	1.199	1.008	0.751	0.682	0.904	1.425	0.020835
A0A287BP81	Poly(U) binding splicing factor 60 OS=Sus scrofa OX=9823 GN=PUF60	PUF60	50.307	5.3092	7.7	4	4	4	0.735	0.898	1.076	1.181	1.23	0.912	0.815	0.22384
A0A287BPA1	40S ribosomal protein S6 OS=Sus scrofa OX=9823	---	27.122	5.3891	15.7	4	8	1	1.028	0.952	1.108	1.145	1.095	1.035	0.943	0.31912
A0A287BPA2	Mitochondrial import receptor subunit TOM34 OS=Sus scrofa OX=9823 GN=TOMM34	TOMM34	34.553	65.5	42.4	15	38	15	0.891	1.01	0.953	1.037	1.023	1.058	0.915	0.07512
A0A287BPG2	RUN and FYVE domain containing 3 OS=Sus scrofa OX=9823 GN=RUFY3	RUFY3	70.475	137.04	31.8	18	31	17	1.021	1.028	0.997	1.002	0.998	1.004	1.014	0.21776
A0A287BPN5	Urocanate hydratase OS=Sus scrofa OX=9823 GN=UROC1	UROC1	74.282	64.847	15.5	10	14	10	1.199	0.987	1.024	0.935	0.986	0.956	1.116	0.160141
A0A287BPN8	Adducin 1 OS=Sus scrofa OX=9823 GN=ADD1	ADD1	81.484	11.412	4.8	3	4	3	1.136	0.997	1.107	0.719	1.082	0.869	1.213	0.173923
A0A287BPS5	"5-demethoxyubiquinone hydroxylase, mitochondrial OS=Sus scrofa OX=9823 GN=COQ7"	COQ7	21.852	10.34	14.4	3	7	3	1.044	0.972	1.092	1.023	0.916	0.952	1.075	0.197877
A0A287BPT1	TM2 domain containing 3 OS=Sus scrofa OX=9823 GN=TM2D3	TM2D3	24.539	3.1535	4.1	1	2	1	0.937	1.212	1.159	0.893	0.813	0.845	1.297	0.038705
A0A287BPU6	Adenylate cyclase 3 OS=Sus scrofa OX=9823 GN=ADCY3	ADCY3	148.24	79.574	4.5	5	14	5	1.029	1.025	1.135	0.95	0.991	1.032	1.073	0.165155
A0A287BPW4	Valine--tRNA ligase OS=Sus scrofa OX=9823 GN=VARS	VARS	139.99	151.45	16.5	18	27	18	1.079	0.939	1.049	0.92	1.025	0.972	1.051	0.40178
A0A287BPW8	Uncharacterized protein OS=Sus scrofa OX=9823 GN=NDUFB4	NDUFB4	15.096	3.389	8.5	1	2	1	1.054	1.064	1.075	0.945	1.022	0.996	1.078	0.033875
A0A287BPZ9	Oxidoreductase like domain containing 1 OS=Sus scrofa OX=9823 GN=OXLD1	OXLD1	16.475	5.2285	11.8	2	2	2	0.777	0.958	1.158	0.988	0.912	1.173	0.941	0.64602
A0A287BQ14	PDGFA associated protein 1 OS=Sus scrofa OX=9823 GN=PDAP1	PDAP1	20.688	47.791	32.4	8	13	8	1.45	1.051	1.041	1.031	1.028	0.949	1.178	0.24736
A0A287BQ35	Tissue alpha-L-fucosidase precursor OS=Sus scrofa OX=9823 GN=FUCA1	FUCA1	51.786	31.166	21.7	10	19	10	1.073	1.031	1.043	0.966	0.968	0.955	1.089	0.0024601
A0A287BQ57	Terpene cyclase/mutase family member OS=Sus scrofa OX=9823 GN=LSS	LSS	83.184	120.04	19.1	11	11	11	1.178	1.015	1.069	0.972	0.95	0.921	1.147	0.042838
A0A287BQ88	"OCRL, inositol polyphosphate-5-phosphatase OS=Sus scrofa OX=9823 GN=OCRL"	OCRL	101.41	21.755	13.9	12	16	12	0.989	0.989	1.028	1.031	0.945	0.964	1.022	0.48162
A0A287BQB1	Uncharacterized protein OS=Sus scrofa OX=9823	---	51.963	-2	2.4	1	1	1	0.604	1.144	1.447	0.902	0.907	0.948	1.159	0.77684
A0A287BQB5	Trafficking protein particle complex 11 OS=Sus scrofa OX=9823 GN=TRAPPC11	TRAPPC11	121.97	27.822	9.3	10	13	10	1.084	0.916	0.921	0.976	1.052	1.024	0.957	0.47778
A0A287BQD3	Uncharacterized protein OS=Sus scrofa OX=9823 GN=FAM221A	FAM221A	36.93	2.4995	2.7	1	1	1	0.833	0.965	1.014	0.953	0.876	1.038	0.981	0.80342
A0A287BQE3	Signal peptidase complex subunit 3 OS=Sus scrofa OX=9823 GN=SPCS3	SPCS3	17.611	46.092	20.8	3	4	3	0.889	1.115	1.009	0.99	1.033	1.057	0.978	0.72378
A0A287BQI0	Beta-catenin-like protein 1 OS=Sus scrofa OX=9823 GN=CTNNBL1	CTNNBL1	65.232	1.8284	3.2	2	2	2	1.108	0.894	0.975	0.524	0.566	0.254	2.215	0.031765
A0A287BQI7	Exocyst complex component 7 OS=Sus scrofa OX=9823 GN=EXOC7	EXOC7	74.87	12.796	6.4	4	4	4	1.198	0.993	1.046	1.079	1.028	1.004	1.041	0.5699
A0A287BQP1	RNA-binding protein 25 OS=Sus scrofa OX=9823 GN=RBM25	RBM25	62.344	2.7895	3.5	2	2	2	1.027	1.059	0.919	0.984	0.958	0.986	1.026	0.6119
A0A287BQQ3	Adducin 3 OS=Sus scrofa OX=9823 GN=ADD3	ADD3	75.436	4.1462	3	2	2	2	1.466	1.186	1.075	0.521	0.59	0.555	2.237	0.00125679
A0A287BQR0	Uncharacterized protein OS=Sus scrofa OX=9823 GN=GTF2A1L	GTF2A1L	52.36	12.521	9.9	3	3	3	1.17	0.957	1.013	1.06	1.095	0.989	0.999	0.95522
A0A287BQR7	Dihydropyrimidinase like 2 OS=Sus scrofa OX=9823 GN=DPYSL2	DPYSL2	59.765	48.473	25.7	12	17	9	1.181	0.91	0.936	1.147	1.167	1.137	0.877	0.23804
A0A287BQU7	Small nuclear ribonucleoprotein Sm D2 OS=Sus scrofa OX=9823 GN=SNRPD2	SNRPD2	13.527	13.898	32.2	4	8	4	0.859	0.89	1.112	0.814	0.98	1.027	1.014	0.91422
A0A287BQV4	Uncharacterized protein OS=Sus scrofa OX=9823 GN=BOLA3	BOLA3	12.26	11.27	18.2	2	5	2	0.819	0.948	1.024	1.06	1.112	1.171	0.835	0.061961
A0A287BR18	Large 60S subunit nuclear export GTPase 1 OS=Sus scrofa OX=9823 GN=LSG1	LSG1	72.653	2.5272	2.8	2	2	2	0.772	0.716	0.835	1.177	1.594	1.333	0.566	0.0046399
A0A287BR54	Deoxythymidylate kinase OS=Sus scrofa OX=9823 GN=DTYMK	DTYMK	23.519	45.338	31.1	7	15	7	1.169	0.957	0.984	0.99	0.973	0.946	1.069	0.38044
A0A287BR88	SIN3 transcription regulator family member A OS=Sus scrofa OX=9823 GN=SIN3A	SIN3A	131.29	56.732	11	12	17	12	1.24	1.086	1.061	0.627	0.65	0.535	1.869	0.00124128
A0A287BR93	Structural maintenance of chromosomes protein OS=Sus scrofa OX=9823 GN=SMC1B	SMC1B	145.05	3.4143	1.4	2	2	2	1.168	1.047	1.208	0.718	0.666	0.669	1.667	0.00050166
A0A287BR95	"RAB25, member RAS oncogene family OS=Sus scrofa OX=9823 GN=RAB25"	RAB25	23.566	-2	4.7	1	2	1	1.145	1.259	1.147	0.604	0.528	0.636	2.008	0.00039566
A0A287BRC0	Cytoplasmic FMR1-interacting protein OS=Sus scrofa OX=9823 GN=CYFIP2	CYFIP2	145.67	33.399	10.8	14	19	14	0.876	0.967	0.964	1.074	1.043	1.061	0.883	0.020281
A0A287BRD8	BCL2 associated athanogene 5 OS=Sus scrofa OX=9823 GN=BAG5	BAG5	52.584	45.296	19.1	8	13	8	1.195	0.923	1.09	1.028	1.074	0.998	1.035	0.73006
A0A287BRE0	Phenylalanyl-tRNA synthetase alpha subunit OS=Sus scrofa OX=9823 GN=FARSA	FARSA	54.453	64.291	20.1	9	13	9	1.051	0.957	0.967	0.993	1.045	1.028	0.97	0.40682
A0A287BRI8	Katanin p80 WD40 repeat-containing subunit B1 OS=Sus scrofa OX=9823 GN=KATNB1	KATNB1	72.403	7.1803	4.6	3	3	3	1.242	1.01	0.83	1.028	1.075	1.132	0.953	0.63598
A0A287BRJ5	Uncharacterized protein OS=Sus scrofa OX=9823 GN=PCNT	PCNT	298.09	2.8286	0.9	3	3	2	1.16	0.905	0.974	1.027	0.991	0.971	1.017	0.88756
A0A287BRL8	Myristoylated alanine rich protein kinase C substrate OS=Sus scrofa OX=9823 GN=MARCKS	MARCKS	31.583	45.46	21.1	6	13	6	0.703	0.68	0.716	1.576	1.496	1.538	0.455	1.61e-06
A0A287BRM0	Discs large MAGUK scaffold protein 5 OS=Sus scrofa OX=9823 GN=DLG5	DLG5	209.16	1.651	0.4	1	1	1	1.135	1.155	1.027	0.668	0.62	0.757	1.622	0.0021204
A0A287BRR8	Cyclin and CBS domain divalent metal cation transport mediator 3 OS=Sus scrofa OX=9823 GN=CNNM3	CNNM3	76.342	6.5395	4.1	3	4	3	1.129	1.058	1.006	1.129	1.011	0.975	1.025	0.66778
A0A287BRR9	BAI1 associated protein 2 OS=Sus scrofa OX=9823 GN=BAIAP2	BAIAP2	57.301	88.687	32.6	16	22	16	1.172	1.208	1.112	0.735	0.757	0.705	1.589	0.000124604
A0A287BRU6	Tyrosine-protein kinase OS=Sus scrofa OX=9823 GN=CSK	CSK	50.572	6.0581	6.2	3	3	3	0.833	0.943	0.911	1.161	1.016	1.157	0.806	0.0199554
A0A287BRX4	Syntaxin 8 OS=Sus scrofa OX=9823 GN=STX8	STX8	26.803	4.818	6.4	1	2	1	0.82	0.696	0.868	1.083	1.001	1.178	0.731	0.017723
A0A287BS07	Calcium activated nucleotidase 1 OS=Sus scrofa OX=9823 GN=CANT1	CANT1	41.631	4.4182	6.2	2	2	2	1.435	1.046	0.778	0.954	1.219	1.08	1.002	0.90474
A0A287BS18	Phosphatidylinositol 3-kinase catalytic subunit type 3 OS=Sus scrofa OX=9823 GN=PIK3C3	PIK3C3	101.41	48.849	18.2	14	20	14	1.111	0.992	0.951	1.032	0.944	1.036	1.014	0.8317
A0A287BS35	Cytidine monophosphate N-acetylneuraminic acid synthetase OS=Sus scrofa OX=9823 GN=CMAS	CMAS	60.467	1.7313	1.8	1	1	1	0.915	0.728	0.745	1.294	1.213	1.31	0.626	0.0034557
A0A287BS40	MAP kinase activating death domain OS=Sus scrofa OX=9823 GN=MADD	MADD	176.37	17.651	6	8	8	8	0.958	0.972	1.088	1.038	1.003	1.134	0.951	0.40122
A0A287BS59	Oxidation resistance 1 OS=Sus scrofa OX=9823 GN=OXR1	OXR1	90.554	23.858	10.8	8	11	8	0.854	0.915	0.913	1.328	1.218	1.415	0.677	0.00136413
A0A287BS73	Neurobeachin like 2 OS=Sus scrofa OX=9823 GN=NBEAL2	NBEAL2	252.37	4.1824	1.1	2	2	2	1.694	0.933	1.771	0.436	0.46	0.373	3.466	0.0050219
A0A287BS79	Uncharacterized protein OS=Sus scrofa OX=9823	---	31.055	14.787	8.8	2	2	2	0.589	1.002	1.125	0.983	1.058	1.026	0.886	0.51264
A0A287BSA0	DnaJ heat shock protein family (Hsp40) member C5 OS=Sus scrofa OX=9823 GN=DNAJC5	DNAJC5	18.815	21.3	22.2	3	6	3	0.884	1.032	1.088	1.002	1.059	1.014	0.977	0.69824
A0A287BSA3	Exocyst complex component OS=Sus scrofa OX=9823 GN=EXOC6	EXOC6	93.394	12.764	9.2	7	8	7	1.005	0.874	0.986	1.089	1.022	0.948	0.937	0.32944
A0A287BSA8	Ribosomal protein OS=Sus scrofa OX=9823 GN=RPL10A	RPL10A	24.831	72.093	36.4	7	13	7	1.232	1.006	1.025	1.03	1.071	1.037	1.04	0.62336
A0A287BSC3	Alkaline phosphatase OS=Sus scrofa OX=9823 GN=ALPL	ALPL	57.611	1.729	1.5	1	1	1	0.958	1.029	1.069	1.18	1.201	1.124	0.872	0.021803
A0A287BSF2	RNA-binding protein 8A OS=Sus scrofa OX=9823 GN=RBM8A	RBM8A	19.125	14.787	11.4	2	3	2	2.145	1.05	0.778	0.59	0.727	0.523	2.159	0.095859
A0A287BSG6	Pumilio RNA binding family member 2 OS=Sus scrofa OX=9823 GN=PUM2	PUM2	99.413	2.4622	1.1	1	1	1	0.693	0.524	1.359	1.03	0.985	1.142	0.816	0.42496
A0A287BSG7	Multivesicular body subunit 12B OS=Sus scrofa OX=9823 GN=MVB12B	MVB12B	31.38	4.8142	7.5	2	3	2	0.922	1.032	1.068	1.075	0.938	1.215	0.936	0.513
A0A287BSH9	Uncharacterized protein OS=Sus scrofa OX=9823	---	23.472	72.279	6.7	1	1	1	0.513	0.994	1.325	0.977	0.951	1.229	0.897	0.582
A0A287BSJ6	Uncharacterized protein OS=Sus scrofa OX=9823 GN=LOC100511376	LOC100511376	349.68	60.876	10.3	29	31	28	1.046	1.024	1.095	0.787	0.812	0.797	1.321	0.00021819
A0A287BSL5	Kinectin OS=Sus scrofa OX=9823 GN=KTN1	KTN1	153.43	290.37	31.7	40	52	40	0.941	1	1.001	1.019	1.004	1.049	0.958	0.1462
A0A287BSQ1	Developmentally regulated GTP binding protein 2 OS=Sus scrofa OX=9823 GN=DRG2	DRG2	40.641	4.1144	6	2	2	2	0.271	1.097	1.044	0.379	0.398	0.291	2.258	0.23622
A0A287BSQ4	Ladinin 1 OS=Sus scrofa OX=9823 GN=LAD1	LAD1	54.561	205.63	36.8	17	35	17	0.851	0.896	0.801	1.215	1.152	1.219	0.711	0.00077731
A0A287BST7	Thioesterase superfamily member 6 OS=Sus scrofa OX=9823 GN=THEM6	THEM6	23.42	14.641	30.8	7	8	7	1.218	1.006	0.982	0.924	0.916	0.898	1.171	0.155421
A0A287BSZ4	Chromodomain helicase DNA binding protein 1 like OS=Sus scrofa OX=9823 GN=CHD1L	CHD1L	96.972	61.427	14.6	11	12	3	1.343	0.926	0.845	1.013	1.095	1.052	0.985	0.83036
A0A287BT04	Prolyl 3-hydroxylase 1 OS=Sus scrofa OX=9823 GN=P3H1	P3H1	78.078	12.274	5.2	3	3	3	1.262	1.074	0.986	0.954	1.007	1.016	1.116	0.23496
A0A287BT13	Non-specific serine/threonine protein kinase OS=Sus scrofa OX=9823 GN=MARK3	MARK3	81.38	10.022	10.4	6	6	4	0.749	0.902	0.799	1.149	1.211	1.225	0.683	0.0027037
A0A287BTA1	Negative elongation factor complex member A OS=Sus scrofa OX=9823 GN=NELFA	NELFA	56.182	3.1227	2.1	1	1	1	1.158	1.123	1.261	0.389	0.571	0.709	2.122	0.0120152
A0A287BTC2	DNA-(apurinic or apyrimidinic site) lyase OS=Sus scrofa OX=9823 GN=APEX1	APEX1	35.398	6.0825	10.7	3	4	3	1.405	1.017	1.083	1.008	1.062	1.126	1.097	0.468
A0A287BTF0	Centrosomal protein 290 OS=Sus scrofa OX=9823 GN=CEP290	CEP290	242.28	4.8879	2.3	5	5	5	0.994	0.906	0.948	1.047	1.079	1.112	0.88	0.0156785
A0A287BTG0	Metaxin-1 OS=Sus scrofa OX=9823 GN=MTX1	MTX1	35.814	6.2816	11.1	3	3	3	1.13	0.969	0.873	0.961	1.007	1.011	0.998	0.92444
A0A287BTI7	"RAB, member of RAS oncogene family like 3 OS=Sus scrofa OX=9823 GN=RABL3"	RABL3	26.369	16.891	20.8	4	5	4	1.038	0.995	1.038	1.008	0.962	1.03	1.024	0.39174
A0A287BTN0	Junctophilin 3 OS=Sus scrofa OX=9823 GN=JPH3	JPH3	77.99	5.9285	6.4	5	7	5	1.302	1.015	1.049	0.867	0.789	0.891	1.322	0.03378
A0A288CFV0	Serine/arginine-rich splicing factor 6 OS=Sus scrofa OX=9823 GN=SRSF6	SRSF6	35.005	11.875	14	4	5	2	1.21	1.086	1.041	0.934	0.997	0.919	1.171	0.037996
A0A288CFV7	Tubulin alpha chain OS=Sus scrofa OX=9823 GN=LOC100510930	LOC100510930	49.959	230.11	37.8	16	57	2	1.433	1.058	0.985	0.996	1.217	0.951	1.099	0.56458
A0A288CFW1	Membrane-associated progesterone receptor component 2 OS=Sus scrofa OX=9823 GN=PGRMC2	PGRMC2	23.679	52.22	15.3	3	5	3	0.876	1.003	1.119	0.951	0.942	1.011	1.032	0.73094
A0A288CFX9	High mobility group protein HMGI-C OS=Sus scrofa OX=9823 GN=LOC100359361	LOC100359361	11.831	13.76	33.3	5	5	5	1.08	1.066	0.974	0.546	0.527	0.606	1.858	0.0003027
A0A288CFY2	F-box only protein 7 OS=Sus scrofa OX=9823 GN=FBXO7	FBXO7	49.829	10.992	8.7	3	4	3	0.779	1.322	0.977	0.928	0.696	1.127	1.119	0.63056
A0A288CFY3	Tropomyosin alpha-3 chain OS=Sus scrofa OX=9823 GN=TPM3	TPM3	28.922	51.22	37.1	11	18	2	0.355	0.416	0.413	2.158	2.132	2.151	0.184	0.00093588
A0A288CG19	Transformer-2 protein homolog alpha OS=Sus scrofa OX=9823 GN=TRA2A	TRA2A	32.631	43.311	10.3	2	2	2	1.78	0.91	0.964	0.865	0.759	0.833	1.487	0.184202
A0A288CG47	26S proteasome non-ATPase regulatory subunit 4 OS=Sus scrofa OX=9823 GN=PSMD4	PSMD4	41.106	25.249	22.4	8	14	2	0.798	1.003	1.129	1.048	0.965	1.006	0.971	0.72472
A0A288CG58	Glia-derived nexin precursor OS=Sus scrofa OX=9823 GN=SERPINE2	SERPINE2	37.439	26.383	30.1	11	18	11	1.021	0.997	1.065	0.874	0.861	0.915	1.163	0.0047151
A0A2C9F345	U1 small nuclear ribonucleoprotein A OS=Sus scrofa OX=9823 GN=SNRPA	SNRPA	31.18	1.5535	11	4	4	2	0.852	0.81	1.118	1.041	1.082	1.091	0.865	0.26466
A0A2C9F350	"Medium-chain-specific acyl-CoA dehydrogenase, mitochondrial OS=Sus scrofa OX=9823 GN=ACADM"	ACADM	43.364	81.749	30.7	14	39	14	1.073	0.994	0.992	1.013	1.029	0.952	1.022	0.57552
A0A2C9F352	Dehydrogenase/reductase SDR family member 4 OS=Sus scrofa OX=9823 GN=DHRS4	DHRS4	26.31	30.459	20	5	12	5	1.017	0.958	0.972	0.996	0.96	1.011	0.993	0.7866
A0A2C9F363	ADP-ribosylation factor 6 OS=Sus scrofa OX=9823 GN=ARF6	ARF6	17.073	4.394	14.9	2	3	2	0.896	1.011	0.884	0.963	0.911	1.203	0.907	0.38786
A0A2C9F373	Dolichol-phosphate mannosyltransferase subunit 1 OS=Sus scrofa OX=9823 GN=DPM1	DPM1	27.067	11.535	20.3	5	6	5	1.046	0.964	0.925	1.033	1.046	1.051	0.938	0.21394
A0A2C9F380	Phosphoacetylglucosamine mutase OS=Sus scrofa OX=9823 GN=PGM3	PGM3	59.346	40.827	13.1	7	8	7	1.069	1.014	0.949	0.962	1.036	1.042	0.997	0.94488
A0A2C9F385	Epoxide hydrolase OS=Sus scrofa OX=9823 GN=EPHX1	EPHX1	52.193	69.538	22.3	10	21	10	0.925	0.976	0.959	0.937	0.942	0.916	1.023	0.27326
A0A2C9F397	Triokinase/FMN cyclase OS=Sus scrofa OX=9823 GN=TKFC	TKFC	59.106	115.83	20.9	10	14	10	1.102	1.034	0.965	1.001	0.98	0.999	1.041	0.37996
A0A2C9F3A2	M-phase inducer phosphatase 3 OS=Sus scrofa OX=9823 GN=CDC25C	CDC25C	56.582	4.296	4.8	3	3	3	0.929	1.008	0.837	1.119	1.104	1.026	0.854	0.056239
A0A2C9F3C0	Beta-glucuronidase OS=Sus scrofa OX=9823 GN=GUSB	GUSB	73.903	17.733	8	4	4	4	1.461	0.929	0.918	0.907	1.01	0.993	1.137	0.53962
A0A2C9F3H3	Aminoacylase-1 OS=Sus scrofa OX=9823 GN=ACY1	ACY1	39.983	23.684	19.2	8	15	8	0.967	1.004	1.006	1.023	1.035	0.99	0.977	0.27198
A0A2C9F3H8	Large proline-rich protein BAG6 OS=Sus scrofa OX=9823 GN=BAG6	BAG6	118.54	38.086	12.8	12	17	12	1.002	1.035	0.979	0.986	0.99	1.047	0.998	0.9346
A0PFK5	"Capping protein (Actin filament) muscle Z-line, alpha 1 OS=Sus scrofa OX=9823 GN=CP alpha1"	CP	33.016	191.59	40.6	7	13	5	1	0.952	1.042	0.962	1.083	1.089	0.955	0.40504
A0SEH3	Complement component C8 gamma chain precursor OS=Sus scrofa OX=9823 GN=C8G	C8G	22.283	16.232	27.7	4	5	4	1.067	0.768	0.874	0.692	0.612	0.689	1.359	0.044805
A1E295	Cathepsin B OS=Sus scrofa OX=9823 GN=CTSB	CTSB	36.9	80.874	25.7	8	21	8	1.118	0.985	0.961	0.988	1.007	1.039	1.01	0.88108
A1XQU1	Proteasome subunit beta type-7 OS=Sus scrofa OX=9823 GN=PSMB7	PSMB7	29.98	31.803	14.4	4	12	4	0.969	1.021	0.978	0.983	0.998	0.985	1.001	0.98052
A1XQU5	60S ribosomal protein L27 OS=Sus scrofa OX=9823 GN=RPL27	RPL27	15.798	12.699	42.6	5	7	5	1.09	1.05	0.999	1.013	0.956	0.962	1.071	0.094019
A1YIZ1	"Selenide, water dikinase 2 OS=Sus scrofa OX=9823 GN=SEPHS2"	SEPHS2	47.82	2.3852	6	2	2	2	1.1	0.926	1.124	0.829	0.912	0.892	1.196	0.0598
A1Z623	Selenoprotein F OS=Sus scrofa OX=9823 GN=SELENOF	SELENOF	17.843	3.7509	7.4	1	2	1	1.097	1.112	1.056	0.974	0.941	0.927	1.149	0.0028635
A2TEQ2	Nectin-2 precursor OS=Sus scrofa OX=9823 GN=prr2	prr2	51.525	5.346	4.6	2	3	2	0.705	0.908	0.698	1.312	1.346	1.18	0.602	0.0056835
A3EX84	Galectin OS=Sus scrofa OX=9823 GN=LGALS3	LGALS3	27.214	119.36	27.3	9	18	9	1.119	1.018	1.03	0.889	0.951	0.95	1.135	0.027361
A4L2Z4	Guanine nucleotide-binding protein alpha 14 OS=Sus scrofa OX=9823 GN=GNA14	GNA14	41.513	5.4977	8.7	3	4	3	1.092	0.599	0.928	1.344	1.334	1.06	0.701	0.123537
A4PES0	Wee1-like protein kinase 2 OS=Sus scrofa OX=9823 GN=WEE2	WEE2	62.927	137.78	31.7	17	33	17	1.512	1.381	1.259	0.323	0.368	0.34	4.027	2.41e-05
A4U9C9	AN1-type zinc finger protein 5 OS=Sus scrofa OX=9823 GN=ZFAND5	ZFAND5	23.102	1.8028	8.5	2	3	2	1.264	1.119	1.126	0.765	0.793	0.814	1.479	0.00085728
A5A769	Biogenesis of lysosome-related organelles complex 1 subunit 3 OS=Sus scrofa OX=9823 GN=BLOC1S3	BLOC1S3	20.905	6.2881	16.1	3	3	3	1.208	0.885	1.071	1.062	1.197	0.838	1.022	0.87056
A5A779	Geranylgeranyl transferase type-2 subunit alpha OS=Sus scrofa OX=9823 GN=RABGGTA	RABGGTA	64.901	48.155	23.1	13	22	13	1.148	1.004	0.969	0.982	0.992	0.92	1.078	0.26576
A5A780	Vacuolar protein sorting 33A homolog OS=Sus scrofa OX=9823 GN=VPS33A	VPS33A	67.58	13.616	8.4	5	5	5	1.006	0.947	0.973	1.037	1.044	1.157	0.904	0.063976
A5A8V7	Heat shock 70 kDa protein 1-like OS=Sus scrofa OX=9823 GN=HSPA1L	HSPA1L	70.343	2.4106	23.9	16	47	1	0.796	1.049	1.129	1.02	0.994	1.096	0.956	0.64538
A5A8V8	U6 snRNA-associated Sm-like protein LSm2 OS=Sus scrofa OX=9823 GN=LSM2	LSM2	10.834	26.954	54.7	5	8	5	0.893	1.036	1.072	1.022	0.992	0.977	1.003	0.99452
A5GFN6	mRNA export factor OS=Sus scrofa OX=9823 GN=RAE1	RAE1	41.025	105.06	34.8	10	17	10	1.083	1.151	1.039	0.906	0.937	0.833	1.223	0.0117447
A5GFQ9	Serine/threonine-protein phosphatase 2A 56 kDa regulatory subunit OS=Sus scrofa OX=9823 GN=PPP2R5D	PPP2R5D	69.981	60.168	22.1	13	24	12	0.912	0.981	0.998	1.034	1.089	1.03	0.917	0.057202
A5GFS6	"Nuclear factor of activated T-cells, cytoplasmic 2 OS=Sus scrofa OX=9823 GN=NFATC2"	NFATC2	98.642	2.1465	1.2	1	1	1	1.098	1.104	0.935	1.032	1.048	0.938	1.039	0.59796
A5GFS8	Vesicle-associated membrane protein-associated protein B OS=Sus scrofa OX=9823 GN=VAPB	VAPB	27.053	144.73	50.6	12	17	11	1.015	1.052	0.985	0.953	0.954	0.992	1.053	0.09128
A5GFT5	Aminopeptidase-like 1 OS=Sus scrofa OX=9823 GN=NPEPL1	NPEPL1	55.655	115.49	27.5	12	25	12	0.899	1.02	1.099	0.942	0.964	1.05	1.021	0.79746
A5GFW1	Aurora kinase A OS=Sus scrofa OX=9823 GN=AURKA	AURKA	45.515	85.12	30.8	13	21	13	0.967	0.912	0.895	0.944	1.089	1.005	0.913	0.131643
A5GFW3	Cleavage stimulation factor subunit 1 OS=Sus scrofa OX=9823 GN=CSTF1	CSTF1	48.367	19.333	13.7	4	4	4	0.827	0.926	1.056	1.044	0.935	0.951	0.959	0.58952
A5GFX4	"ATP synthase subunit epsilon, mitochondrial OS=Sus scrofa OX=9823 GN=ATP5E"	ATP5E	5.7497	4.7274	43.1	3	4	3	1.174	0.915	0.866	1.069	1.118	1.025	0.92	0.3974
A5GFX7	Cathepsin Z precursor OS=Sus scrofa OX=9823 GN=CTSZ	CTSZ	33.791	40.536	21.1	6	10	6	0.927	0.995	0.921	1.04	1.108	1.029	0.895	0.030382
A5GHK3	Prefoldin subunit 4 OS=Sus scrofa OX=9823 GN=PFDN4	PFDN4	15.27	40.489	20.9	3	7	3	0.865	1.059	1.206	0.933	0.898	1.072	1.078	0.56668
A5GHL0	"RAB22A, member RAS oncogene family OS=Sus scrofa OX=9823 GN=RAB22A"	RAB22A	21.794	45.285	36.1	6	7	6	0.978	0.93	1.156	0.851	0.961	0.978	1.098	0.31256
A6M928	Eukaryotic initiation factor 4A-I OS=Sus scrofa OX=9823 GN=EIF4A1	EIF4A1	46.153	132.93	40.1	20	43	9	1.063	1.024	1.101	0.885	0.882	0.895	1.198	0.00109749
A6M930	Eukaryotic initiation factor 4A-II OS=Sus scrofa OX=9823 GN=EIF4A2	EIF4A2	46.402	66.117	40.5	20	41	9	0.996	1.037	1.08	0.942	0.957	0.954	1.091	0.022118
A6M931	Eukaryotic initiation factor 4A-III OS=Sus scrofa OX=9823 GN=EIF4A3	EIF4A3	46.84	8.9727	14.1	8	13	3	1.368	1.037	1.118	0.832	0.815	0.844	1.414	0.055204
A6N8P5	Endothelial differentiation related factor 1 OS=Sus scrofa OX=9823 GN=MBF1	MBF1	16.396	12.934	39.2	7	8	7	0.849	0.907	0.891	1.095	1.125	1.096	0.798	0.00047892
A7TX81	COP9 signalosome complex subunit 6 OS=Sus scrofa OX=9823 GN=COPS6	COPS6	35.865	288.74	27.2	7	14	7	1.04	0.909	0.953	1.008	1.01	0.96	0.974	0.56032
A7TX82	COP9 constitutive photomorphogenic-like subunit 2 OS=Sus scrofa OX=9823 GN=COPS2	COPS2	51.596	122.18	29.8	12	20	12	0.817	1.006	1.038	1.002	0.954	1.014	0.963	0.61182
A7WLI1	Tetraspanin OS=Sus scrofa OX=9823 GN=CD81	CD81	25.752	11.375	18.6	3	5	3	1.087	1.11	0.904	1.026	0.901	0.862	1.112	0.27876
A7Y521	COP9 signalosome complex subunit 4 OS=Sus scrofa OX=9823 GN=COPS4	COPS4	46.268	323.31	59.6	20	36	20	1.173	1.029	0.954	1.007	1.036	0.997	1.038	0.61046
A8U4R4	Transketolase OS=Sus scrofa OX=9823 GN=tkt	tkt	67.837	273.4	32.7	20	60	20	0.948	1.054	1.006	0.993	1.002	0.971	1.014	0.70146
A9CQL8	Prostamide/prostaglandin F synthase OS=Sus scrofa OX=9823 GN=FAM213B	FAM213B	21.547	17.828	16.3	3	4	3	1.207	1.061	0.91	1.017	1.206	0.982	0.992	0.9205
A9XFX6	F-actin capping protein beta subunit OS=Sus scrofa OX=9823 GN=Capzb	Capzb	30.628	105.66	37.1	12	29	12	0.998	0.978	0.938	1.107	1.109	1.072	0.886	0.0047622
A9YUB1	Cysteine and histidine-rich domain-containing protein 1 OS=Sus scrofa OX=9823 GN=CHORDC1	CHORDC1	37.35	267.75	43.1	10	24	10	1.01	1.011	1.067	0.989	1.007	1.014	1.026	0.26628
B0LY42	Basigin precursor OS=Sus scrofa OX=9823 GN=BSG	BSG	29.421	16.783	26.8	7	8	7	0.922	0.87	0.846	1.4	1.303	1.337	0.653	0.0002023
B0M1M6	DNA repair protein RAD51 homolog OS=Sus scrofa OX=9823 GN=pigRAD51	pigRAD51	36.994	56.553	15.9	5	7	5	1.158	1.141	1.004	0.743	0.794	0.789	1.42	0.0022166
B1NI70	"Adenylate kinase 4, mitochondrial OS=Sus scrofa OX=9823 GN=AK3L1"	AK3L1	25.291	56.612	39	10	22	10	1.083	0.998	0.995	1.026	0.981	1.031	1.013	0.72844
B1PHQ9	Perilipin OS=Sus scrofa OX=9823 GN=PLIN5	PLIN5	50.533	4.2202	3.5	1	1	1	0.918	0.889	1.06	1.211	1.337	0.959	0.818	0.15774
B1PXG0	LIN28 OS=Sus scrofa OX=9823 GN=LIN28	LIN28	22.382	21.796	24.9	4	4	4	1.37	1.11	0.918	0.866	0.592	0.605	1.647	0.041304
B2MUB6	Calcium-binding mitochondrial carrier protein SCaMC-1 OS=Sus scrofa OX=9823 GN=SCAMC-1	SCAMC-1	53.264	73.086	36.3	22	49	22	0.89	1.023	1.006	1.003	0.979	0.944	0.998	0.9369
B2ZHY2	G-protein coupled receptor 39 OS=Sus scrofa OX=9823 GN=GPR39	GPR39	51.507	-2	2.4	1	2	1	1.253	0.981	0.999	1.128	0.966	0.907	1.077	0.51698
B2ZI35	F11 receptor OS=Sus scrofa OX=9823 GN=F11R	F11R	32.287	8.4203	14.4	4	4	4	1.45	1.288	1.444	0.439	0.423	0.408	3.293	1.56e-05
B3VMR0	5-aminoimidazole-4-carboxamide ribonucleotide formyltransferase/IMP cyclohydrolase OS=Sus scrofa OX=9823 GN=purH	purH	64.463	30.329	20.4	11	17	11	1.209	1.127	1.045	0.989	0.933	0.774	1.254	0.053903
B4F450	Ubiquitin-like protein 5 OS=Sus scrofa OX=9823 GN=UBL5	UBL5	8.5468	9.2093	28.8	3	4	3	0.722	0.978	1.018	1.022	0.963	1.092	0.883	0.30618
B5APU3	Actin-related protein 2-like protein OS=Sus scrofa OX=9823 GN=ACTR2	ACTR2	44.76	69.578	26.6	8	19	8	1.134	1.17	1.029	0.919	0.922	0.847	1.24	0.0107952
B5APU6	Actin-related protein 2/3 complex subunit OS=Sus scrofa OX=9823 GN=ARPC1B	ARPC1B	40.974	46.294	21.2	7	7	7	0.833	0.959	0.917	1.119	1.085	1.091	0.822	0.0097848
B5APU9	Actin-related protein 2/3 complex subunit 4 OS=Sus scrofa OX=9823 GN=ARPC4	ARPC4	19.667	10.128	27.4	5	7	5	1.061	0.78	1.057	0.974	1.077	1.18	0.897	0.375
B5APV0	Actin-related protein 2/3 complex subunit 5 OS=Sus scrofa OX=9823 GN=ARPC5	ARPC5	16.32	38.689	40.4	6	12	6	1.077	0.956	0.949	1.104	1.034	1.092	0.923	0.150562
B5APV1	Actin-related protein 2/3 complex subunit 5 OS=Sus scrofa OX=9823 GN=ARPC5L	ARPC5L	16.955	5.0517	13.7	2	3	2	0.733	0.906	1.059	1.103	0.916	1.098	0.866	0.2841
B6DX84	Histone chaperone ASF1B OS=Sus scrofa OX=9823 GN=ASF1B	ASF1B	22.43	31.634	23.8	4	4	3	2.539	1.15	0.825	0.604	0.62	0.248	3.067	0.073137
B6DZ39	APPL2 OS=Sus scrofa OX=9823 GN=appl2	appl2	74.161	109.87	33.8	19	21	18	1.105	1.005	1.01	0.941	0.937	0.977	1.093	0.058724
B6E241	Growth factor receptor-bound protein 2 OS=Sus scrofa OX=9823 GN=GRB2	GRB2	25.206	4.9163	14.3	3	3	3	0.9	0.998	0.989	1.193	1.043	1.126	0.859	0.040939
B6E314	Cytoplasmic protein OS=Sus scrofa OX=9823 GN=NCK2	NCK2	42.173	60.776	21.5	8	10	7	1.122	0.875	0.96	1.087	1.027	1.205	0.891	0.24144
B6EAV3	Vacuolar protein sorting 26-like protein B OS=Sus scrofa OX=9823 GN=VP26B	VP26B	38.967	27.474	21.4	7	11	7	1.068	0.929	0.986	1.042	1.009	1.032	0.968	0.45234
B6UV57	"Cysteine desulfurase, mitochondrial OS=Sus scrofa OX=9823 GN=NFS1"	NFS1	50.4	61.462	18.6	8	13	8	0.95	1.062	1.026	1.043	0.904	1.002	1.03	0.60194
B7U6F1	MAP kinase-activated protein kinase 5 OS=Sus scrofa OX=9823 GN=MAPKAPK5	MAPKAPK5	54.025	1.7347	1.7	1	1	1	0.776	0.802	0.823	1.326	1.304	1.296	0.612	1.57e-05
B7U6F4	Serine/threonine protein kinase MST4 OS=Sus scrofa OX=9823 GN=STK26	STK26	46.556	8.1496	16.6	6	9	2	0.861	0.861	0.924	1.215	1.242	1.284	0.707	0.00026105
B7ZEQ3	Tetraspanin OS=Sus scrofa OX=9823 GN=CD82	CD82	29.668	3.629	4.9	1	3	1	1.407		1.065	1.077	1.183	0.674	1.264	0.38186
B8XSJ0	"Acylglycerol kinase, mitochondrial OS=Sus scrofa OX=9823 GN=AGK"	AGK	46.939	35.627	27.8	11	16	11	1.169	1	1.007	0.921	0.952	0.931	1.133	0.078205
B8XTR3	1-acyl-sn-glycerol-3-phosphate acyltransferase epsilon OS=Sus scrofa OX=9823 GN=AGPAT5	AGPAT5	41.923	25.963	17.3	9	19	9	1.016	1.008	0.985	1.016	0.97	0.996	1.009	0.60668
B8Y648	Ubiquitin-conjugating enzyme E2 L3 OS=Sus scrofa OX=9823 GN=UBE2L3	UBE2L3	17.861	18.879	27.9	5	8	5	1.028	1.058	1.046	0.983	0.923	0.867	1.129	0.029763
B8Y649	EKC/KEOPS complex subunit TPRKB OS=Sus scrofa OX=9823 GN=TPRKB	TPRKB	19.561	10.979	6.9	1	2	1	0.737	1.086	1.238	1.063	1.039	1.082	0.961	0.72792
B9TRW9	Guanine nucleotide-binding protein subunit gamma OS=Sus scrofa OX=9823 GN=GNG12	GNG12	8.0692	45.958	66.7	4	8	4	0.768	1.02	1.09	1.033	0.963	1.017	0.955	0.63276
B9TRX0	Leptin receptor gene-related protein OS=Sus scrofa OX=9823 GN=LEPROT	LEPROT	14.198	1.7223	9.9	1	1	1	1.624	1.155	1.173	0.258	0.489	0.542	3.066	0.0108616
B9V4F0	ADP-ribosylation factor 5 OS=Sus scrofa OX=9823 GN=ARF5	ARF5	20.529	21.643	40	6	17	3	1.25	1.015	1.065	0.907	0.934	1.082	1.139	0.195476
C0LZL0	Fascin OS=Sus scrofa OX=9823 GN=FSCN1	FSCN1	54.683	48.831	20.7	9	11	9	0.739	0.69	0.744	1.569	1.48	1.535	0.474	1.72e-05
C0SW08	Cell division cycle 2 variant 1 OS=Sus scrofa OX=9823 GN=CDC2	CDC2	34.079	135.92	41.1	10	23	9	0.933	1.031	1.066	0.923	0.915	0.939	1.091	0.103402
C4MXZ1	ADP-ribosylation factor 1 OS=Sus scrofa OX=9823 GN=ARF1	ARF1	20.697	35.407	38.1	6	20	3	0.995	1.022	0.973	0.954	0.991	1.026	1.006	0.80712
C5H0C6	Ubiquitin thioesterase OS=Sus scrofa OX=9823 GN=OTUB1	OTUB1	31.284	268.31	34.7	8	48	8	0.979	1.082	0.984	0.985	0.987	1	1.025	0.55318
C5HGF3	Calcium load-activated calcium channel OS=Sus scrofa OX=9823 GN=TMCO1	TMCO1	21.175	12.012	4.8	1	2	1	1.023	0.897	0.893	1.018	0.984	1.052	0.921	0.159395
C8C419	Mitochondrial thiamine pyrophosphate carrier OS=Sus scrofa OX=9823 GN=SLC25A19	SLC25A19	35.216	15.189	20.1	6	7	6	0.904	1.045	1.05	1.081	1.013	1.02	0.963	0.49884
C9K507	CDK-activating kinase assembly factor MAT1 OS=Sus scrofa OX=9823 GN=MAT1	MAT1	35.811	2.5313	7.4	2	2	2	0.872	1.098	1.084	0.992	0.974	1.017	1.024	0.82176
D0G0B3	"3-ketoacyl-CoA thiolase, mitochondrial OS=Sus scrofa OX=9823 GN=ACAA2"	ACAA2	41.93	22.159	17.9	6	7	6	1.149	1.023	0.967	0.993	1.024	0.931	1.065	0.3526
D0G0C7	Antioxidant protein 1 homolog (Yeast) OS=Sus scrofa OX=9823 GN=ATOX1	ATOX1	7.3664	39.84	38.2	2	7	2	1.666	0.862	0.987	0.728	0.89	0.895	1.399	0.2328
D0G0C8	"Chaperonin containing TCP1, subunit 2 (Beta) OS=Sus scrofa OX=9823 GN=CCT2"	CCT2	57.444	294.26	39.3	18	58	18	1.147	0.988	0.968	1.042	1.055	1.053	0.985	0.76994
D0G0C9	"Chaperonin containing TCP1, subunit 7 (Eta) OS=Sus scrofa OX=9823 GN=CCT7"	CCT7	59.473	160.41	37.4	19	43	19	0.937	1.002	0.936	1	1.006	1.001	0.956	0.182462
D0G6R5	Phosphatidylinositol glycan anchor biosynthesis class U protein precursor OS=Sus scrofa OX=9823 GN=PIGU	PIGU	49.929	9.8057	7.1	3	6	3	1.046	1.087	0.922	0.959	0.937	0.904	1.091	0.181397
D0G6R6	CDP-diacylglycerol--inositol 3-phosphatidyltransferase OS=Sus scrofa OX=9823 GN=CDIPT	CDIPT	23.601	11.097	13.1	3	5	3	1.074	0.96	0.98	0.914	0.934	0.987	1.063	0.21724
D0G6R7	Cysteine dioxygenase type 1 OS=Sus scrofa OX=9823 GN=CDO1	CDO1	23.018	4.9223	12.5	3	4	3	1.057	0.928	0.929	1.008	0.882	0.861	1.059	0.42414
D0G6S1	Dynactin 6 OS=Sus scrofa OX=9823 GN=DCTN6	DCTN6	20.681	3.6808	10	2	3	2	0.815	1.007	1.046	0.993	0.954	1.079	0.948	0.53436
D0G6X4	Farnesyl diphosphate synthase OS=Sus scrofa OX=9823 GN=FDPS	FDPS	48.599	74.756	13.5	5	11	5	1.055	0.983	0.98	1.016	1.021	1.018	0.988	0.64958
D0G6Y3	Estradiol 17-beta-dehydrogenase 8 OS=Sus scrofa OX=9823 GN=HSD17B8	HSD17B8	26.574	2.6133	8.5	2	2	2	0.821	1.01	0.959	1.087	0.925	1.145	0.884	0.24002
D0G777	S-adenosylmethionine synthase OS=Sus scrofa OX=9823 GN=MATA2	MATA2	43.69	66.208	23.3	9	11	9	0.984	0.895	0.899	1.034	1.054	1.055	0.884	0.0169752
D0G7F3	Endophilin-B1 OS=Sus scrofa OX=9823 GN=SH3GLB1	SH3GLB1	40.683	13.109	13.7	5	8	4	1.092	1.038	0.973	1.091	1.06	1.017	0.979	0.61298
D0G7F6	Triosephosphate isomerase OS=Sus scrofa OX=9823 GN=TPI1	TPI1	26.667	290.41	58.9	12	53	12	1.005	1.047	0.989	0.987	0.999	1.005	1.017	0.41066
D0V557	Mitochondrial import receptor subunit TOM40 homolog OS=Sus scrofa OX=9823 GN=TOMM40	TOMM40	37.758	28.74	12.5	4	13	4	0.933	0.953	0.978	0.961	0.98	0.931	0.997	0.8983
D0VWV4	"Succinate dehydrogenase cytochrome b560 subunit, mitochondrial OS=Sus scrofa OX=9823 GN=SDHC"	SDHC	18.518	5.0244	12.4	2	4	2	1.218	0.951	0.946	0.977	0.909	0.938	1.103	0.34764
D2D0D8	Acetyl-CoA carboxylase 1 OS=Sus scrofa OX=9823 GN=ACACA	ACACA	265.34	20.468	3.3	7	8	7	0.879	0.901	0.937	1.144	1.314	1.172	0.748	0.0034767
D2D0E0	Choline/ethanolamine kinase OS=Sus scrofa OX=9823 GN=CHKB	CHKB	45.001	26.65	16.5	6	6	6	1.091	0.964	0.838	0.967	1.03	1.003	0.964	0.62232
D2D0E6	Malonyl-CoA decarboxylase OS=Sus scrofa OX=9823 GN=MLYCD	MLYCD	55.658	25.184	11.8	5	5	5	1.04	0.95	1.15	1.04	0.928	0.97	1.069	0.37276
D2IE28	Cyclin B1 transcript variant 1 OS=Sus scrofa OX=9823 GN=CCNB1	CCNB1	48.662	7.9922	9	4	6	4	1.067	1.134	1.206	0.61	0.539	0.607	1.94	0.00024373
D3K5J8	"P antigen family, member 2B OS=Sus scrofa OX=9823 GN=PAGE2B"	PAGE2B	12.079	30.694	47.3	5	8	5	0.979	1.042	1.093	0.904	0.936	0.953	1.115	0.038157
D3K5L7	Pachytene checkpoint protein 2 homolog OS=Sus scrofa OX=9823 GN=TRIP13	TRIP13	48.461	36.901	13.9	5	5	5	0.97	1.025	1.004	1.007	1.022	0.893	1.026	0.57872
D3K5M2	"Missing oocyte, meiosis regulator-like protein OS=Sus scrofa OX=9823 GN=MIOS"	MIOS	98.527	22.453	9.8	8	10	8	0.634	1.12	1.062	1.049	1.081	0.927	0.921	0.58654
D3K5N3	Midkine precursor OS=Sus scrofa OX=9823 GN=MDK	MDK	15.597	9.4323	23.8	3	3	3	0.853	0.794	0.645	0.459	0.532	0.363	1.693	0.0188414
D3K5N7	ELAV-like protein OS=Sus scrofa OX=9823 GN=ELAVL1	ELAVL1	36.134	28.816	19.6	6	7	5	1.073	1.045	1.098	0.935	0.969	0.974	1.117	0.0044617
D3Y264	Apolipoprotein C-II precursor OS=Sus scrofa OX=9823 GN=APOC2	APOC2	11.138	1.5009	8.9	1	1	1	0.897	0.953	1.017	0.938	0.931	0.974	1.008	0.86034
D7RA17	WD repeat domain phosphoinositide-interacting protein 3 OS=Sus scrofa OX=9823 GN=WDR45B	WDR45B	38.107	1.6594	2.3	1	2	1	1.092	1.047	1.181	0.72	0.814	0.676	1.502	0.00326
D7RA22	Cysteine protease OS=Sus scrofa OX=9823 GN=ATG4B	ATG4B	44.326	2.4081	3.1	1	1	1	0.983	0.932	0.935	1.039	1.036	1.114	0.894	0.0187433
D7RA29	Microtubule-associated protein 1 light chain 3 beta OS=Sus scrofa OX=9823 GN=MAP1LC3B	MAP1LC3B	14.704	15.746	16.8	2	3	2	1.089	1.187	0.908	0.846	0.945	0.808	1.225	0.095562
D7RA34	Ubiquitin-like protein ATG12 OS=Sus scrofa OX=9823 GN=ATG12	ATG12	15.096	2.3502	6.4	1	1	1	1.035	1.005	1.032	0.945	1.019	0.924	1.064	0.114085
D9U8D1	Dynein light chain OS=Sus scrofa OX=9823 GN=LC8	LC8	10.366	102.02	44.9	3	36	2	0.784	1.402	1.31	0.874	0.937	0.87	1.304	0.3326
E0YLM4	Mesencephalic astrocyte-derived neurotrophic factor precursor OS=Sus scrofa OX=9823 GN=MANF	MANF	20.359	70.576	49.2	11	18	11	0.962	1.046	1.019	1	0.997	0.941	1.03	0.40256
E1CAJ6	Protein disulfide isomerase P5 OS=Sus scrofa OX=9823 GN=pdi-p5	pdi-p5	48.074	262.57	28.6	11	24	11	0.95	1.105	1.065	0.906	0.905	0.93	1.138	0.051316
E2IUK8	Oocyte expressed protein OS=Sus scrofa OX=9823 GN=OOEP	OOEP	16.626	64.076	37.2	5	32	5	0.744	1.103	1.023	1.053	1.024	1.076	0.91	0.46844
E3UV39	Testis development-related protein variant A OS=Sus scrofa OX=9823 GN=TDRP1	TDRP1	20.49	8.5141	26.9	3	3	3	0.624	1.283	1.339	0.616	0.815	0.903	1.391	0.35232
E7CR04	Suppressor of cytokine signaling 1 OS=Sus scrofa OX=9823 GN=socs1	socs1	24.374	1.5372	8.6	1	1	1	0.912	0.848	0.782	1.364	1.194	1.255	0.667	0.002339
E7EI20	Rho GDP dissociation inhibitor alpha OS=Sus scrofa OX=9823 GN=ARHGDIA	ARHGDIA	23.394	183.63	35.8	7	20	7	0.972	1.224	1.057	1.017	0.981	0.969	1.096	0.27228
F1REW9	Density-regulated protein OS=Sus scrofa OX=9823 GN=DENR	DENR	22.16	5.3344	18.7	4	6	4	0.642	1.118	1.077	0.958	1.015	0.914	0.983	0.81048
F1REX8	Huntingtin interacting protein 1 related OS=Sus scrofa OX=9823 GN=HIP1R	HIP1R	119.75	106.09	26.1	28	36	27	1.044	0.95	1.045	1.086	1.062	1.092	0.938	0.118236
F1REY7	Rieske Fe-S domain containing OS=Sus scrofa OX=9823 GN=RFESD	RFESD	17.741	11.078	23.6	4	6	4	1.047	0.948	0.98	0.946	0.902	0.942	1.066	0.125662
F1RF26	Serine incorporator 5 OS=Sus scrofa OX=9823 GN=SERINC5	SERINC5	51.32	53.387	9.8	4	6	4	0.861	0.977	1.043	1.011	0.965	1.003	0.967	0.56512
F1RF28	Thrombospondin 4 OS=Sus scrofa OX=9823 GN=THBS4	THBS4	103.48	46.719	7.2	6	7	5	0.607	1.164	1.02	1.096	1.11	0.995	0.872	0.43972
F1RF33	Plasmolipin OS=Sus scrofa OX=9823 GN=PLLP	PLLP	12.91	15.509	30.9	2	7	2	0.705	0.879	1.171	1.109	0.951	1.092	0.874	0.37624
F1RF36	Adhesion G-protein coupled receptor G1 precursor OS=Sus scrofa OX=9823 GN=ADGRG1	ADGRG1	77.308	20.048	5.7	3	4	3	0.848	0.782	0.881	1.249	1.319	1.299	0.649	0.00036232
F1RF51	Ribonuclease K OS=Sus scrofa OX=9823 GN=RNASEK	RNASEK	11.007	2.318	11.2	1	3	1	0.61	0.796	0.704	1.494	1.662	1.521	0.451	0.00066289
F1RF76	Mitofusin 2 OS=Sus scrofa OX=9823 GN=MFN2	MFN2	86.292	81.092	19.8	15	26	15	1.047	1.046	1.008	1.049	1.011	1.042	1	0.98448
F1RF77	"Procollagen-lysine,2-oxoglutarate 5-dioxygenase 1 OS=Sus scrofa OX=9823 GN=PLOD1"	PLOD1	83.474	54.453	15.2	10	11	10	1.219	0.914	0.89	1.076	1.043	1.034	0.959	0.65686
F1RFA8	"MTOR associated protein, LST8 homolog OS=Sus scrofa OX=9823 GN=MLST8"	MLST8	35.904	9.6569	9.5	3	4	3	1.605	0.892	0.987	1.048	0.994	0.981	1.152	0.61378
F1RFD4	Uncharacterized protein OS=Sus scrofa OX=9823 GN=ATP5MD	ATP5MD	6.4255	25.306	25.9	1	2	1	1.118	0.979	0.94	1.123	1.156	0.97	0.935	0.42236
F1RFD6	Uncharacterized protein OS=Sus scrofa OX=9823 GN=TBC1D10A	TBC1D10A	60.32	22.479	14.9	8	9	8	1.031	1.04	1.095	0.951	0.859	0.919	1.16	0.0134589
F1RFE3	Leucine carboxyl methyltransferase 1 OS=Sus scrofa OX=9823 GN=LCMT1	LCMT1	37.942	24.444	24.3	8	16	8	0.875	1.018	1.042	0.973	0.934	0.973	1.019	0.78884
F1RFI0	SH2B adaptor protein 1 OS=Sus scrofa OX=9823 GN=SH2B1	SH2B1	76.167	3.0053	2.5	2	3	2	1.031	1.147	1.078	0.951	0.895	0.813	1.225	0.020939
F1RFI1	Elongation factor Tu OS=Sus scrofa OX=9823 GN=TUFM	TUFM	49.451	153.25	41.2	19	43	19	0.895	1.016	1.051	0.985	0.948	1.014	1.005	0.95588
F1RFK7	BAI1 associated protein 2 like 1 OS=Sus scrofa OX=9823 GN=BAIAP2L1	BAIAP2L1	56.238	38.305	26.1	13	17	13	0.803	0.868	0.906	1.202	1.224	1.244	0.702	0.00064023
F1RFM7	Aminoacyl tRNA synthase complex-interacting multifunctional protein 2 isoform 1 OS=Sus scrofa OX=9823 GN=AIMP2	AIMP2	35.185	42.815	33.9	9	13	9	0.861	1.013	1.083	1.065	0.984	1.08	0.945	0.46122
F1RFQ4	Piwi-like protein 1 OS=Sus scrofa OX=9823 GN=PIWIL1	PIWIL1	98.54	81.607	22.6	20	26	20	1.044	1.032	1.008	0.987	1	1.002	1.032	0.051497
F1RFQ7	GTP-binding nuclear protein Ran OS=Sus scrofa OX=9823 GN=RAN	RAN	24.423	42.418	31	7	20	7	0.905	1.023	1.029	0.944	1.027	0.939	1.016	0.78102
F1RFT3	"Proline, glutamate and leucine rich protein 1 OS=Sus scrofa OX=9823 GN=PELP1"	PELP1	116.79	9.812	4.6	4	5	4	0.632	0.76	0.776	1.077	1.362	1.113	0.61	0.0074172
F1RFV5	Proteasome subunit beta type OS=Sus scrofa OX=9823 GN=PSMB6	PSMB6	25.692	27.646	23.2	6	7	6	1.318	1.022	0.997	1.012	0.962	1.032	1.11	0.35064
F1RG04	Coiled-coil domain containing 6 OS=Sus scrofa OX=9823 GN=CCDC6	CCDC6	53.337	223.43	41.4	21	41	21	1.014	0.948	0.873	0.987	0.989	0.975	0.961	0.4368
F1RG08	BicC family RNA binding protein 1 OS=Sus scrofa OX=9823 GN=BICC1	BICC1	96.013	22.047	1.1	1	1	1	1.388	0.982	0.895	0.863	0.88	0.92	1.226	0.30222
F1RG31	Hydroxyacylglutathione hydrolase OS=Sus scrofa OX=9823 GN=HAGH	HAGH	28.937	13.319	19.6	4	6	4	0.911	1.068	1.085	0.973	1.031	0.959	1.034	0.63336
F1RG35	STIP1 homology and U-box containing protein 1 OS=Sus scrofa OX=9823 GN=STUB1	STUB1	32.679	51.239	40.1	12	20	12	0.994	0.98	0.911	1.137	1.088	1.097	0.868	0.0093997
F1RG40	Nucleoporin 133 OS=Sus scrofa OX=9823 GN=NUP133	NUP133	110.26	16.953	8.5	8	12	8	1.078	1.156	1.229	0.702	0.675	0.713	1.657	0.00025873
F1RG63	Uncharacterized protein OS=Sus scrofa OX=9823 GN=DCTPP1	DCTPP1	18.498	28.302	34.5	5	8	5	1.079	1.081	1.059	0.916	0.854	0.839	1.234	0.00157949
F1RG66	Uncharacterized protein OS=Sus scrofa OX=9823 GN=PITPNB	PITPNB	31.293	48.155	35.3	9	18	8	1.119	1.065	1.009	0.896	0.953	0.927	1.15	0.0160602
F1RG67	CD2 cytoplasmic tail binding protein 2 OS=Sus scrofa OX=9823 GN=CD2BP2	CD2BP2	37.424	1.458	3.2	1	1	1	0.917	0.876	0.936	1.116	1.038	1.223	0.808	0.0146835
F1RG77	Ring finger protein 40 OS=Sus scrofa OX=9823 GN=RNF40	RNF40	113.7	11.585	7.6	7	7	5	1.097	0.989	1.049	0.978	0.821	0.924	1.151	0.075057
F1RG81	Aspartate beta-hydroxylase domain containing 2 OS=Sus scrofa OX=9823 GN=ASPHD2	ASPHD2	38.644	2.4406	5.5	2	2	2	1.121	0.819	1.044	1.181	1.224	1.352	0.794	0.082975
F1RGA4	Uncharacterized protein OS=Sus scrofa OX=9823 GN=PIWIL3	PIWIL3	91.512	9.1927	6.3	5	5	5	1.131	1.055	1.015	0.99	0.977	0.86	1.132	0.0848
F1RGA9	Coronin OS=Sus scrofa OX=9823 GN=CORO1C	CORO1C	53.234	44.62	24.5	15	31	15	0.756	0.902	0.954	1.094	1.084	1.157	0.783	0.027078
F1RGB8	Potassium channel tetramerization domain containing 10 OS=Sus scrofa OX=9823 GN=KCTD10	KCTD10	43.504	14.37	6.7	2	2	2	0.81	0.969	1.037	1.015	0.997	1.071	0.913	0.28164
F1RGC9	"Proteasome 26S subunit, non-ATPase 13 OS=Sus scrofa OX=9823 GN=PSMD13"	PSMD13	42.867	146.22	40.7	14	19	14	1.037	1.005	1.054	1.022	0.955	0.929	1.065	0.113039
F1RGD1	Bet1 golgi vesicular membrane trafficking protein like OS=Sus scrofa OX=9823 GN=BET1L	BET1L	12.39	24.607	32.4	3	4	3	0.695	0.673	0.823	1.483	1.417	1.516	0.496	0.00042182
F1RGD9	Histidyl-tRNA synthetase OS=Sus scrofa OX=9823 GN=HARS	HARS	57.303	50.054	19.1	10	12	10	1.014	1.058	1.099	0.986	0.941	1.037	1.07	0.136443
F1RGE3	NADH dehydrogenase [ubiquinone] 1 alpha subcomplex subunit 2 OS=Sus scrofa OX=9823 GN=NDUFA2	NDUFA2	11.082	38.438	49.5	5	9	5	0.833	0.934	0.923	1.161	1.114	1.201	0.774	0.0037164
F1RGE7	Steroid receptor RNA activator 1 OS=Sus scrofa OX=9823 GN=SRA1	SRA1	30.459	7.3455	7.8	2	3	2	1.018	1.009	1.154	1.06	1.009	0.947	1.055	0.3887
F1RGE8	Ankyrin repeat and KH domain-containing protein 1 OS=Sus scrofa OX=9823 GN=ANKHD1	ANKHD1	269.18	1.8697	1.3	3	3	1	0.632	1.11	0.488	1.374	1.379	1.023	0.591	0.092059
F1RGF2	Uncharacterized protein OS=Sus scrofa OX=9823 GN=CYSTM1	CYSTM1	11.152	3.4409	9.7	1	1	1	0.93	0.971	0.837	1.172	1.136	1.082	0.808	0.0125229
F1RGG1	40S ribosomal protein S19 OS=Sus scrofa OX=9823 GN=RPS19	RPS19	16.06	46.662	46.2	7	16	1	0.959	0.981	0.936	1.118	1.065	1.053	0.889	0.0067023
F1RGG8	Marginal zone B and B1 cell specific protein OS=Sus scrofa OX=9823 GN=MZB1	MZB1	21.573	2.2944	7.6	1	2	1	0.502	1.359	0.931	0.737	0.938	1.082	1.013	0.86942
F1RGH8	Glycogen synthase kinase-3 alpha OS=Sus scrofa OX=9823 GN=GSK3A	GSK3A	50.959	107.52	18.8	7	12	3	1.001	0.971	0.908	1.019	0.941	0.952	0.989	0.78204
F1RGI2	Platelet activating factor acetylhydrolase 1b catalytic subunit 3 OS=Sus scrofa OX=9823 GN=PAFAH1B3	PAFAH1B3	22.565	35.991	22.8	5	6	5	0.927	1.085	0.958	0.984	1.021	0.993	0.991	0.82538
F1RGI9	SIL1 nucleotide exchange factor OS=Sus scrofa OX=9823 GN=SIL1	SIL1	51.066	38.905	20.7	9	11	9	0.976	1.037	1.033	0.98	0.999	0.976	1.031	0.22394
F1RGJ2	Catenin alpha 1 OS=Sus scrofa OX=9823 GN=CTNNA1	CTNNA1	118.23	110.54	16.9	18	28	15	0.87	1.129	1.164	0.921	0.883	0.917	1.162	0.26654
F1RGL0	HCLS1-associated protein X-1 OS=Sus scrofa OX=9823 GN=HAX1	HAX1	31.261	5.9947	15.2	4	4	4	0.671	1.017	1.045	1.02	0.954	0.913	0.947	0.6442
F1RGP0	Gamma-glutamyltransferase 6 OS=Sus scrofa OX=9823 GN=GGT6	GGT6	56.037	1.6871	1.5	1	2	1	0.88	0.954	0.849	1.087	1.078	1.165	0.806	0.0069175
F1RGP6	FAD synthase OS=Sus scrofa OX=9823 GN=CKS1B	CKS1B	55.068	16.47	11.1	5	6	5	1.066	0.936	0.971	0.972	1.166	0.968	0.957	0.59846
F1RGQ5	Ubiquitin conjugating enzyme E2 G1 OS=Sus scrofa OX=9823 GN=UBE2G1	UBE2G1	19.509	8.1389	25.3	5	7	4	1.067	1.001	0.848	0.999	1.099	0.916	0.967	0.70676
F1RGQ6	Ankyrin repeat and FYVE domain containing 1 OS=Sus scrofa OX=9823 GN=ANKFY1	ANKFY1	128.51	71.452	11.6	13	15	13	0.921	0.974	1.049	1.047	1.071	1.037	0.933	0.143801
F1RGR6	Dolichyl-phosphate mannosyltransferase subunit 3 OS=Sus scrofa OX=9823 GN=DPM3	DPM3	10.116	5.8726	10.9	1	2	1	1.011	0.942	0.991	1.108	1.044	0.929	0.956	0.4818
F1RGT0	Dihydroxyacetone phosphate acyltransferase OS=Sus scrofa OX=9823 GN=GNPAT	GNPAT	68.544	8.145	7	4	4	4	0.952	0.972	0.939	1.152	0.949	1.063	0.905	0.164943
F1RGU1	TSNAX-DISC1 readthrough (NMD candidate) OS=Sus scrofa OX=9823 GN=TSNAX	TSNAX	32.932	63.021	45.5	13	26	13	1.048	1.072	1.078	0.955	0.941	0.914	1.138	0.00112391
F1RGU8	"Nucleoside-triphosphatase, cancer-related OS=Sus scrofa OX=9823 GN=NTPCR"	NTPCR	20.33	23.679	18	3	3	3	0.828	0.743	0.681	1.519	1.399	1.423	0.519	0.00043985
F1RGW3	Uncharacterized protein OS=Sus scrofa OX=9823 GN=LOC100512926	LOC100512926	15.165	20.25	17.6	2	3	2	0.79	0.852	1.8	0.843	0.866	1.053	1.246	0.60692
F1RGX2	Uncharacterized protein OS=Sus scrofa OX=9823 GN=FAM234A	FAM234A	58.757	2.3026	2.9	1	1	1	1.074	1.032	0.946	1.069	1.127	1.115	0.922	0.112884
F1RGY8	Endoplasmic reticulum oxidoreductase 1 beta OS=Sus scrofa OX=9823 GN=ERO1B	ERO1B	57.872	7.957	8.7	4	5	3	1.17	1.039	0.988	0.82	0.961	0.916	1.185	0.068916
F1RH83	Coiled-coil domain containing 97 OS=Sus scrofa OX=9823 GN=CCDC97	CCDC97	38.955	6.5519	8.7	3	3	3	0.931	0.951	0.958	1.087	0.987	1.106	0.893	0.037239
F1RH90	Kinesin-like protein OS=Sus scrofa OX=9823 GN=KIF20A	KIF20A	100.26	144.04	24.6	18	23	18	1.255	1.289	1.352	0.504	0.557	0.459	2.563	9.76e-05
F1RHA0	2-oxoisovalerate dehydrogenase subunit alpha OS=Sus scrofa OX=9823 GN=TMEM91	TMEM91	41.601	7.5779	13.5	4	4	4	0.947	0.941	1.148	1.002	0.935	1.145	0.985	0.86654
F1RHA7	Transforming growth factor-beta-induced protein ig-h3 OS=Sus scrofa OX=9823 GN=TGFBI	TGFBI	74.348	19.665	5.1	3	4	3	1.56	0.935	1.018	1.065	1.013	0.974	1.151	0.51232
F1RHD4	Non-specific serine/threonine protein kinase OS=Sus scrofa OX=9823 GN=AKT2	AKT2	48.376	7.618	9.1	4	4	3	1.038	0.963	1.017	0.967	0.999	1.132	0.974	0.66996
F1RHE6	Potassium channel tetramerization domain containing 12 OS=Sus scrofa OX=9823 GN=KCTD12	KCTD12	35.353	6.7535	14.9	4	4	4	1.327	0.991	0.969	0.98	0.999	0.924	1.132	0.3336
F1RHF0	Ubiquitin carboxyl-terminal hydrolase OS=Sus scrofa OX=9823 GN=UCHL3	UCHL3	26.163	207.19	45.7	8	20	8	1.273	1.021	0.915	0.987	0.968	0.983	1.092	0.50348
F1RHG1	Clustered mitochondria protein homolog OS=Sus scrofa OX=9823 GN=CLUH	CLUH	146.03	61.861	8.6	11	13	11	1.06	0.974	1.011	1.057	1.111	0.88	0.999	0.96666
F1RHH4	Replication protein A subunit OS=Sus scrofa OX=9823 GN=RPA1	RPA1	65.154	105.59	29.7	17	31	17	0.935	0.982	0.956	1.015	1.01	1.006	0.948	0.020323
F1RHH8	Pre-mRNA processing factor 8 OS=Sus scrofa OX=9823 GN=PRPF8	PRPF8	273.6	21.642	4	9	9	9	0.869	0.951	1.116	0.899	1.083	0.973	0.994	0.92646
F1RHM1	Methionine synthase OS=Sus scrofa OX=9823 GN=MTR	MTR	140.52	6.9124	2.5	3	5	3	0.932	0.989	1.208	1.06	1.091	1.084	0.967	0.66638
F1RHM8	Ran-specific GTPase-activating protein OS=Sus scrofa OX=9823 GN=RANBP1	RANBP1	23.741	6.6235	13.1	3	5	3	0.976	0.935	1.007	1.034	1.01	0.993	0.961	0.175298
F1RHM9	tRNA methyltransferase 2 homolog A OS=Sus scrofa OX=9823 GN=TRMT2A	TRMT2A	67.785	3.7093	3.1	2	2	2	0.892	0.997	1.112	0.949	0.891	1.091	1.024	0.80386
F1RHN1	Transport and golgi organization 2 homolog OS=Sus scrofa OX=9823 GN=TANGO2	TANGO2	33.817	9.4845	14.8	4	4	4	1.204	0.884	1.116	1.03	1.058	1.113	1.001	0.94546
F1RHN4	"Thioredoxin reductase 2, mitochondrial OS=Sus scrofa OX=9823 GN=TXNRD2"	TXNRD2	55.278	6.936	9.9	5	5	4	0.811	0.929	0.95	1.066	1.072	1.021	0.852	0.03464
F1RHR8	Serine/threonine-protein kinase mTOR OS=Sus scrofa OX=9823 GN=MTOR	MTOR	263.74	6.9558	1.2	3	3	3	1.06	0.973	1.026	1.028	1.072	1.059	0.968	0.30688
F1RHS6	Peroxisomal biogenesis factor 14 OS=Sus scrofa OX=9823 GN=PEX14	PEX14	40.97	81.014	16	5	12	5	0.949	1.06	1.003	1.008	0.992	1.024	0.996	0.88962
F1RHS7	DNA fragmentation factor subunit alpha OS=Sus scrofa OX=9823 GN=DFFA	DFFA	36.318	7.7332	11.5	3	4	3	1.026	0.884	0.987	0.933	0.98	1.019	0.988	0.8082
F1RHU1	Polynucleotide kinase 3'-phosphatase OS=Sus scrofa OX=9823 GN=PNKP	PNKP	62.695	7.0774	7.6	4	5	4	1.022	0.82	0.905	1.027	1.205	1.254	0.788	0.053762
F1RHU2	AKT1 substrate 1 OS=Sus scrofa OX=9823 GN=AKT1S1	AKT1S1	27.318	5.0106	17.2	3	3	3	0.692	1.169	1.233	1.158	0.94	1.043	0.985	0.83474
F1RHZ8	PIH1 domain-containing protein 1 OS=Sus scrofa OX=9823 GN=PIH1D1	PIH1D1	32.265	27.394	24.5	7	7	7	0.777	0.966	0.94	1.126	1.103	1.057	0.816	0.043398
F1RI18	Ubiquinol-cytochrome c reductase complex III subunit VII OS=Sus scrofa OX=9823 GN=UQCRQ	UQCRQ	9.7672	9.5715	30.5	4	11	4	1.166	0.958	0.885	1.027	1.037	0.969	0.992	0.87382
F1RI32	Uncharacterized protein OS=Sus scrofa OX=9823 GN=SARS2	SARS2	58.542	45.565	14.8	6	7	6	1.17	0.969	1.056	1.043	0.997	1.012	1.047	0.48602
F1RI38	Calpain 12 OS=Sus scrofa OX=9823 GN=CAPN12	CAPN12	80.965	26.632	9.1	5	5	5	1.173	1.151	0.907	0.93	1.061	0.88	1.125	0.31416
F1RI52	Rap associating with DIL domain OS=Sus scrofa OX=9823 GN=RADIL	RADIL	115.6	8.1295	3	3	4	3	1.357	1.235	1.268	0.545	0.529	0.511	2.435	1.61e-05
F1RI72	Golgin A3 OS=Sus scrofa OX=9823 GN=GOLGA3	GOLGA3	166.67	135.68	14.4	21	23	21	0.914	0.967	0.958	1.149	1.161	1.132	0.825	0.00052111
F1RI92	Cytoplasmic polyadenylation element-binding protein 1 OS=Sus scrofa OX=9823 GN=CPEB1	CPEB1	62.092	52.272	21.2	9	15	9	0.321	0.363	0.232	2.365	2.059	2.134	0.14	0.000141669
F1RI99	"WAS protein homolog associated with actin, golgi membranes and microtubules OS=Sus scrofa OX=9823 GN=WHAMM"	WHAMM	91.336	3.8682	2.3	2	3	2	0.551	1.668	1.421	0.626	0.394	0.39	2.582	0.0836
F1RIA0	Homer scaffolding protein 2 OS=Sus scrofa OX=9823 GN=HOMER2	HOMER2	36.37	3.1814	7.9	3	3	3	1.01	0.92	0.96	1.232	1.122	1.052	0.849	0.037582
F1RIA7	Transmembrane protein 109 OS=Sus scrofa OX=9823 GN=TMEM109	TMEM109	26.11	7.8537	9.1	3	5	3	1.229	1.194	1.094	0.686	0.637	0.63	1.801	0.000181025
F1RIB1	Uncharacterized protein OS=Sus scrofa OX=9823 GN=C7H15orf40	C7H15orf40	16.285	21.354	19.5	2	3	2	1.098	0.968	0.989	1.141	0.967	1.007	0.981	0.7846
F1RID1	Elongation factor like GTPase 1 OS=Sus scrofa OX=9823 GN=EFL1	EFL1	124.94	105.24	19.5	20	25	20	0.89	1.014	0.952	1.054	1.047	1.087	0.896	0.047619
F1RIE0	Mesoderm development LRP chaperone OS=Sus scrofa OX=9823 GN=MESD	MESD	25.877	13.661	24.6	6	9	6	1.04	0.928	0.942	0.942	0.959	0.934	1.026	0.5338
F1RIE2	Damage specific DNA binding protein 1 OS=Sus scrofa OX=9823 GN=DDB1	DDB1	125.65	245.08	29.6	34	57	34	1.035	0.997	0.955	1.015	1.003	1.008	0.987	0.6236
F1RIF3	Fumarylacetoacetate hydrolase OS=Sus scrofa OX=9823 GN=FAH	FAH	52.997	4.4147	5	2	2	2	0.938	1.112	0.983	1.031	1.088	1.156	0.926	0.2658
F1RIF8	"6-phosphogluconate dehydrogenase, decarboxylating OS=Sus scrofa OX=9823 GN=PGD"	PGD	52.3	129.95	36	16	31	16	0.978	1.016	1.04	0.982	0.956	0.984	1.038	0.137696
F1RIF9	Kinesin family member 1B OS=Sus scrofa OX=9823 GN=KIF1B	KIF1B	181.05	26.074	5.2	7	9	7	0.892	0.965	1.057	1.156	1.03	1.031	0.906	0.183875
F1RIJ5	DnaJ heat shock protein family (Hsp40) member C11 OS=Sus scrofa OX=9823 GN=DNAJC11	DNAJC11	63.352	31.115	12.5	6	11	6	0.964	0.992	0.958	0.95	0.98	0.986	0.999	0.96812
F1RIP3	Ferritin OS=Sus scrofa OX=9823 GN=FTL	FTL	19.992	48.84	16.7	2	3	2	0.883	0.933	1.149	1.019	1.037	0.85	1.02	0.87256
F1RIP4	RuvB-like helicase OS=Sus scrofa OX=9823 GN=RUVBL2	RUVBL2	51.172	132.6	33	15	30	15	1.054	1.028	0.91	0.97	1.026	1.01	0.995	0.9008
F1RIP6	Nucleobindin-1 precursor OS=Sus scrofa OX=9823 GN=NUCB1	NUCB1	49.385	70.31	32.1	13	19	13	0.917	1.012	1.05	1.128	1.082	1.093	0.902	0.068678
F1RIR7	Branched chain ketoacid dehydrogenase kinase OS=Sus scrofa OX=9823 GN=BCKDK	BCKDK	44.539	4.6133	4.5	2	2	2	1.388	0.938	0.927	1.029	1.057	0.934	1.077	0.69832
F1RIS5	Integrin subunit alpha X OS=Sus scrofa OX=9823 GN=ITGAX	ITGAX	131.64	50.172	11.2	13	13	8	1.185	0.933	0.961	0.97	1.146	0.987	0.992	0.91296
F1RIS6	Methylmalonic aciduria (cobalamin deficiency) cblB type OS=Sus scrofa OX=9823 GN=MMAB	MMAB	26.535	14.498	21.6	4	4	4	0.921	0.911	1.122	1.012	0.948	1.059	0.978	0.75154
F1RIS7	Chromosome 16 open reading frame 58 OS=Sus scrofa OX=9823 GN=C16orf58	C16orf58	51.372	3.1267	3.2	1	2	1	1.234	1.104	0.948	1.062	1.197	0.751	1.092	0.56154
F1RIS8	Mevalonate kinase OS=Sus scrofa OX=9823 GN=MVK	MVK	42.331	6.8012	9.7	2	3	2	0.996	1.013	1.153	0.842	1.112	0.982	1.077	0.44558
F1RIU1	Phosphoserine phosphatase OS=Sus scrofa OX=9823 GN=PSPH	PSPH	25.055	45.183	20	4	12	4	1.657	0.921	1.013	0.81	0.944	0.82	1.395	0.18576
F1RIU3	Chaperonin containing TCP1 subunit 6B OS=Sus scrofa OX=9823 GN=CCT6B	CCT6B	57.894	45.671	28.4	14	26	6	1.217	1.032	0.944	0.981	1.117	0.946	1.049	0.64458
F1RIU4	Sulfatase modifying factor 2 OS=Sus scrofa OX=9823 GN=SUMF2	SUMF2	33.716	41.651	22.3	6	7	6	1.205	1.005	1.004	0.937	0.932	1.007	1.118	0.175042
F1RIU9	Uncharacterized protein OS=Sus scrofa OX=9823 GN=CHCHD2	CHCHD2	15.635	55.275	24.2	2	6	2	0.84	1.104	1.247	0.887	0.948	0.899	1.167	0.29804
F1RIW5	Proteasome assembly chaperone 3 OS=Sus scrofa OX=9823 GN=PSMG3	PSMG3	13.019	4.6347	10.7	1	1	1	1.363	1.124	0.952	1.027	0.821	0.927	1.239	0.164125
F1RIW7	Zinc finger AN1-type containing 2A OS=Sus scrofa OX=9823 GN=ZFAND2A	ZFAND2A	15.986	38.271	40.3	6	10	6	1.155	1.309	1.329	0.198	0.411	0.239	4.473	0.0022842
F1RIY1	NIMA related kinase 1 OS=Sus scrofa OX=9823 GN=NEK1	NEK1	134.44	17.965	4.9	5	5	5	1.693	0.805	0.933	0.995	0.968	1.107	1.118	0.81184
F1RIY8	Dynein axonemal assembly factor 5 OS=Sus scrofa OX=9823 GN=DNAAF5	DNAAF5	93.94	16.739	8	7	7	7	0.964	0.965	1.055	1.013	1.13	1.048	0.935	0.203
F1RJ04	Centrosomal protein 44 OS=Sus scrofa OX=9823 GN=CEP44	CEP44	40.618	4.1931	5	2	3	2	1.097	1.26	1.222	0.498	0.513	0.53	2.323	5.56e-05
F1RJ22	Uncharacterized protein OS=Sus scrofa OX=9823 GN=PINX1	PINX1	35.227	19.999	7.7	2	2	2	0.996	1.055	0.995	0.979	1.053	0.964	1.017	0.63912
F1RJ25	Fructose-bisphosphate aldolase OS=Sus scrofa OX=9823 GN=ALDOC	ALDOC	39.376	323.31	58	23	71	19	1.19	1.035	1.023	0.955	0.934	0.966	1.138	0.06296
F1RJ58	Neurofibromin 1 OS=Sus scrofa OX=9823 GN=NF1	NF1	319.46	2.3192	0.8	2	2	2	1.127	0.894	0.86	0.932	1.005	1.221	0.912	0.47198
F1RJ93	Transgelin OS=Sus scrofa OX=9823 GN=TAGLN2	TAGLN2	22.377	63.317	53.3	11	21	11	0.976	1.032	1.048	0.873	0.883	0.933	1.136	0.0127423
F1RJA8	Tumor protein p63-regulated gene 1-like protein isoform 1 OS=Sus scrofa OX=9823 GN=TPRG1L	TPRG1L	30.486	8.411	8.7	2	2	2	0.599	1.036	0.935	1.106	1.263	1.02	0.758	0.170241
F1RJC5	Uncharacterized protein OS=Sus scrofa OX=9823 GN=CDK11B	CDK11B	90.79	7.1346	3.5	3	3	3	1.145	1.091	1.206	0.711	0.731	0.788	1.543	0.00050164
F1RJD9	Tripartite motif containing 6 OS=Sus scrofa OX=9823 GN=TRIM6	TRIM6	52.986	1.79	1.7	1	1	1	1.028	1.027	1.006	0.858	0.874	0.957	1.138	0.0192607
F1RJE4	Uncharacterized protein OS=Sus scrofa OX=9823 GN=LOC100525876	LOC100525876	57.839	27.791	20.1	10	11	10	1.032	0.949	0.894	0.945	1.003	1.074	0.951	0.41792
F1RJF7	Stromal cell derived factor 4 OS=Sus scrofa OX=9823 GN=SDF4	SDF4	40.981	4.6131	9	3	3	3	0.779	1.014	0.996	0.993	1.074	1.073	0.888	0.23292
F1RJI1	Malectin OS=Sus scrofa OX=9823 GN=MLEC	MLEC	32.2	64.97	28.4	9	13	9	1.108	1.009	0.877	1.026	1.013	0.973	0.994	0.88966
F1RJI2	Uncharacterized protein OS=Sus scrofa OX=9823 GN=RABGEF1	RABGEF1	56.946	65.257	23.4	11	16	11	1.207	1.015	1.059	0.961	0.953	0.956	1.143	0.128638
F1RJJ2	Uncharacterized protein OS=Sus scrofa OX=9823 GN=TYW1	TYW1	76.086	9.8994	6.7	4	6	4	1.045	1.073	1.039	0.742	0.716	0.705	1.46	3.55e-05
F1RJJ3	Ribosome maturation protein SBDS OS=Sus scrofa OX=9823 GN=SBDS	SBDS	28.745	13.979	23.6	7	9	7	1.022	1.077	1.07	0.839	0.871	0.808	1.259	0.00107721
F1RJK0	"2-methoxy-6-polyprenyl-1,4-benzoquinol methylase, mitochondrial OS=Sus scrofa OX=9823 GN=COQ5"	COQ5	40.518	50.899	17.3	6	7	6	0.982	1.016	0.905	0.98	1.046	1.082	0.934	0.20206
F1RJK5	"GCN1, eIF2 alpha kinase activator homolog OS=Sus scrofa OX=9823 GN=GCN1"	GCN1	271.42	9.0388	10.3	24	26	3	1.075	0.926	0.91	1.081	1.103	1.193	0.862	0.068742
F1RJM2	Endoplasmic reticulum resident protein 29 OS=Sus scrofa OX=9823 GN=ERP29	ERP29	29.229	180.09	31.4	9	31	9	1.022	1.051	1.006	0.979	1.018	0.979	1.035	0.135744
F1RJM4	TRAF-type zinc finger domain containing 1 OS=Sus scrofa OX=9823 GN=TRAFD1	TRAFD1	65.133	42.026	12.7	6	8	6	1.373	1.228	1.224	0.511	0.524	0.526	2.45	2.05e-05
F1RJM8	Abhydrolase domain containing 11 OS=Sus scrofa OX=9823 GN=ABHD11	ABHD11	33.049	36.714	13.9	4	5	4	1.049	0.973	1.058	1.053	0.999	1.071	0.986	0.69794
F1RJP9	Kinesin family member 13B OS=Sus scrofa OX=9823 GN=KIF13B	KIF13B	194.98	323.31	33.9	57	125	56	0.923	0.984	0.984	1.11	1.111	1.078	0.876	0.0049011
F1RJR2	Elongator complex protein 3 OS=Sus scrofa OX=9823 GN=ELP3	ELP3	60.705	8.7848	7.9	4	4	4	1.111	0.917	1.074	0.922	1.208	0.836	1.046	0.68902
F1RJR9	Lymphokine-activated killer T-cell-originated protein kinase OS=Sus scrofa OX=9823 GN=PBK	PBK	36.187	15.539	15.5	5	8	5	0.925	1.132	1.058	0.793	0.725	0.722	1.391	0.0080406
F1RJU1	Potassium channel tetramerization domain containing 9 OS=Sus scrofa OX=9823 GN=KCTD9	KCTD9	42.507	2.3699	2.8	1	1	1	1.058	0.638	0.983	1.236	1.321	1.29	0.696	0.136439
F1RJU3	Dedicator of cytokinesis 5 OS=Sus scrofa OX=9823 GN=DOCK5	DOCK5	211.31	5.9611	2.1	4	5	4	1.289	0.834	0.751	0.985	1.257	1.392	0.791	0.26382
F1RJU9	Septin 8 OS=Sus scrofa OX=9823 GN=SEPT8	8-Sep	49.827	2.2976	10	4	8	1	0.702	0.986	0.981	1.044	1.017	1.153	0.83	0.173317
F1RJV0	Uncharacterized protein OS=Sus scrofa OX=9823	---	25.239	22.181	13.9	3	16	3	1.197	0.993	1.006	0.931	0.876	1.051	1.118	0.2405
F1RJW5	Immunoglobulin superfamily member 8 OS=Sus scrofa OX=9823 GN=IGSF8	IGSF8	72.384	8.4041	7.7	5	6	5	1.586	0.9	0.845	0.912	0.822	1.018	1.21	0.5068
F1RJX8	Coatomer subunit alpha OS=Sus scrofa OX=9823 GN=COPA	COPA	138.44	196.18	28.2	32	47	32	1.019	0.983	0.971	1.009	0.983	0.982	1	0.97936
F1RJY8	Signaling lymphocytic activation molecule precursor OS=Sus scrofa OX=9823 GN=SLAMF1	SLAMF1	37.374	-2	2.1	1	1	1	1.431	0.902	1.096	0.979	0.932	0.961	1.194	0.3577
F1RK02	Lymphocyte cytosolic protein 1 OS=Sus scrofa OX=9823 GN=LCP1	LCP1	70.203	-2	10.8	7	12	1	0.726	0.864	0.902	1.421	1.406	1.25	0.611	0.0031633
F1RK10	"Succinate--CoA ligase [ADP-forming] subunit beta, mitochondrial OS=Sus scrofa OX=9823 GN=SUCLA2"	SUCLA2	43.811	49.479	33.3	13	23	13	0.963	0.979	1.069	0.992	1.019	1.019	0.994	0.83938
F1RK15	RCC1 and BTB domain containing protein 2 OS=Sus scrofa OX=9823 GN=RCBTB2	RCBTB2	57.536	8.6164	3.6	2	2	2	0.9	1.067	1.088	0.866	0.832	0.841	1.203	0.041703
F1RK42	Clusterin-associated protein 1 OS=Sus scrofa OX=9823 GN=CLUAP1	CLUAP1	38.982	2.0006	2.9	1	1	1	1.202	1.038	0.958	0.918	0.968	0.861	1.164	0.116864
F1RK45	"Heat shock protein 75 kDa, mitochondrial OS=Sus scrofa OX=9823 GN=TRAP1"	TRAP1	80.956	222.85	33.2	22	39	22	1.109	0.982	1.01	1.038	1.01	0.97	1.028	0.56456
F1RK57	Guanine nucleotide-binding protein subunit beta-like protein 1 OS=Sus scrofa OX=9823 GN=GNB1L	GNB1L	31.572	2.7252	3.4	1	1	1	0.797	0.954	0.885	1.344	1.028	1.029	0.775	0.073276
F1RK58	Heme oxygenase OS=Sus scrofa OX=9823 GN=HMOX2	HMOX2	33.606	15.74	27.2	8	9	8	0.894	0.988	0.939	1.154	1.113	1.019	0.858	0.031579
F1RK74	"Tricarboxylate transport protein, mitochondrial OS=Sus scrofa OX=9823 GN=SLC25A1"	SLC25A1	33.957	48.041	16.4	5	6	5	1.124	1.043	0.967	0.991	1.058	1.006	1.026	0.64096
F1RK78	Ess-2 splicing factor homolog OS=Sus scrofa OX=9823 GN=ESS2	ESS2	52.593	15.06	7.1	3	3	3	1.187	1.045	1.063	0.744	0.789	0.783	1.423	0.00133591
F1RK86	Glyoxylate reductase 1 homolog OS=Sus scrofa OX=9823 GN=GLYR1	GLYR1	55.422	72.629	18.1	8	14	8	0.975	0.967	0.902	1.044	1.045	0.934	0.941	0.24888
F1RK90	Periplakin OS=Sus scrofa OX=9823 GN=PPL	PPL	203.74	14.525	4	7	8	7	0.939	0.74	0.948	1.155	0.935	0.96	0.861	0.22266
F1RKC0	Huntingtin interacting protein 1 OS=Sus scrofa OX=9823 GN=HIP1	HIP1	110.89	57.741	16.1	15	20	14	0.999	1.012	1.045	1.005	1.007	1.062	0.994	0.81158
F1RKC7	Phospholipase B-like OS=Sus scrofa OX=9823 GN=PLBD2	PLBD2	65.836	34.65	9.5	4	6	4	1.268	1.083	0.996	1.083	0.952	1.005	1.101	0.31196
F1RKE4	RNA polymerase II subunit J OS=Sus scrofa OX=9823 GN=POLR2J	POLR2J	13.293	6.1771	17.1	2	4	2	1.039	1.15	1.124	0.664	0.612	0.751	1.634	0.00180029
F1RKG8	Uncharacterized protein OS=Sus scrofa OX=9823 GN=PEBP1	PEBP1	20.971	323.31	62.6	11	39	11	1.007	1.07	0.989	1.017	1.023	0.971	1.018	0.57208
F1RKH0	Sin3 histone deacetylase corepressor complex component SDS3 OS=Sus scrofa OX=9823 GN=SUDS3	SUDS3	37.936	10.411	10.4	3	4	3	0.773	1.027	1.024	0.884	0.725	0.777	1.184	0.21404
F1RKJ3	Uncharacterized protein OS=Sus scrofa OX=9823 GN=C6H19orf33	C6H19orf33	10.958	7.6309	17.5	2	2	2	0.808	0.934	0.915	1.069	1.049	1.136	0.817	0.0163635
F1RKJ4	Protein YIF1B OS=Sus scrofa OX=9823 GN=YIF1B	YIF1B	31.139	2.4996	4.6	1	1	1	1.116	1.121	1.043	1.006	0.987	0.982	1.103	0.0165384
F1RKJ9	Isochorismatase domain containing 1 OS=Sus scrofa OX=9823 GN=ISOC1	ISOC1	32.104	72.085	16.8	4	9	4	1.243	1.023	1.09	0.969	0.859	0.888	1.236	0.036356
F1RKM0	Lamin B1 OS=Sus scrofa OX=9823 GN=LMNB1	LMNB1	66.485	14.022	12.6	7	7	7	1.212	1.095	1.065	0.823	0.705	0.775	1.464	0.0030827
F1RKQ9	"Succinate dehydrogenase assembly factor 2, mitochondrial OS=Sus scrofa OX=9823 GN=SDHAF2"	SDHAF2	19.57	4.7763	12	3	3	3	0.735	0.811	0.763	1.543	1.408	1.489	0.52	7.76e-05
F1RKS3	Flap endonuclease 1 OS=Sus scrofa OX=9823 GN=FEN1	FEN1	42.402	9.8943	8.9	3	4	3	0.94	1.04	1.111	0.648	0.853	0.753	1.371	0.026478
F1RKU1	Acyl-CoA synthetase bubblegum family member 1 OS=Sus scrofa OX=9823 GN=ACSBG1	ACSBG1	78.521	2.8343	2.4	2	2	2	1.045	0.689	0.876	1.38	1.374	1.158	0.667	0.035963
F1RKU4	WD repeat domain 61 OS=Sus scrofa OX=9823 GN=WDR61	WDR61	33.582	9.0584	15.4	4	5	4	0.991	0.959	0.944	1.147	1.058	1.023	0.897	0.042442
F1RKU6	Hydroxylysine kinase OS=Sus scrofa OX=9823 GN=HYKK	HYKK	42.085	7.855	9.3	4	4	4	0.954	1.021	1.065	1.004	0.949	0.975	1.038	0.36414
F1RKV7	Cytokine receptor-like factor 3 OS=Sus scrofa OX=9823 GN=CRLF3	CRLF3	49.05	13.667	9.6	5	6	5	1.061	0.922	0.944	1.067	1.056	1.007	0.935	0.21734
F1RKW8	"Proteasome 26S subunit, non-ATPase 11 OS=Sus scrofa OX=9823 GN=PSMD11"	PSMD11	47.321	87.844	30.2	12	16	12	1.175	0.995	1	1.037	1.017	0.913	1.068	0.39186
F1RKW9	Myosin ID OS=Sus scrofa OX=9823 GN=MYO1D	MYO1D	112.34	1.5219	0.9	1	1	1	0.85	1.089	0.871	1.151	1.061	1.18	0.828	0.085344
F1RKX2	Uncharacterized protein OS=Sus scrofa OX=9823 GN=ALG1	ALG1	52.758	6.8089	7.3	3	3	3	1.922	1.043	1.385	0.895	0.831	0.847	1.691	0.108859
F1RKX8	Methyltransferase like 22 OS=Sus scrofa OX=9823 GN=METTL22	METTL22	43.312	2.6753	3.8	1	1	1	1.314	0.652	1.173	0.877	1.209	0.986	1.022	0.95826
F1RKX9	"CRK like proto-oncogene, adaptor protein OS=Sus scrofa OX=9823 GN=CRKL"	CRKL	33.796	21.855	25.4	6	10	6	1.176	1.054	1.056	0.834	0.923	0.95	1.214	0.022316
F1RKY8	Phosphomannomutase OS=Sus scrofa OX=9823 GN=PMM2	PMM2	28.014	49.755	30.9	8	12	8	0.872	1.076	1.002	1.019	1.025	1.021	0.962	0.56652
F1RKZ6	Ubiquitin carboxyl-terminal hydrolase 7 OS=Sus scrofa OX=9823 GN=USP7	USP7	128.5	189.24	32.8	39	76	39	1.053	1.017	1.055	0.948	0.957	0.944	1.097	0.00183999
F1RKZ7	Stromal cell derived factor 2 like 1 OS=Sus scrofa OX=9823 GN=SDF2L1	SDF2L1	23.626	32.364	34.4	8	18	8	1.228	0.923	0.953	0.979	0.958	1.023	1.049	0.69086
F1RL04	"Protein phosphatase, Mg2+/Mn2+ dependent 1F OS=Sus scrofa OX=9823 GN=PPM1F"	PPM1F	47.503	42.322	16.3	6	7	6	1.28	0.994	1.054	0.888	0.981	0.976	1.17	0.141203
F1RL41	Beta-ureidopropionase 1 OS=Sus scrofa OX=9823 GN=UPB1	UPB1	42.956	145.24	31	10	27	10	0.991	1.023	1.025	0.978	0.964	0.96	1.047	0.020056
F1RL46	Uncharacterized protein OS=Sus scrofa OX=9823 GN=CIT	CIT	238.2	139.67	19.6	42	51	42	0.857	0.965	0.979	1.032	1.044	1.013	0.907	0.081937
F1RL48	Uncharacterized protein OS=Sus scrofa OX=9823 GN=ACAD10	ACAD10	108.61	35.543	17.3	16	23	16	1.115	0.966	1.03	0.947	1.003	0.996	1.056	0.30584
F1RL66	Treacle ribosome biogenesis factor 1 OS=Sus scrofa OX=9823 GN=TCOF1	TCOF1	138.3	4.8217	2.2	3	3	3	0.844	0.819	0.853	1.299	1.156	1.29	0.672	0.00056204
F1RLB6	Alpha-soluble NSF attachment protein OS=Sus scrofa OX=9823 GN=NAPA	NAPA	33.291	323.31	51.5	12	33	12	1.254	1.009	0.999	1.061	1.084	0.968	1.048	0.6326
F1RLD9	Succinate dehydrogenase complex assembly factor 1 OS=Sus scrofa OX=9823 GN=SDHAF1	SDHAF1	12.936	1.9164	12.9	2	2	2	1.196	0.893	0.995	1.113	0.989	1.049	0.979	0.77816
F1RLE2	ADP ribosylation factor like GTPase 14 effector protein like OS=Sus scrofa OX=9823 GN=ARL14EPL	ARL14EPL	17.296	2.1443	13.8	2	2	2	0.412	0.916	1.388	0.933	0.835	1.063	0.959	0.6958
F1RLE6	Fem-1 homolog C OS=Sus scrofa OX=9823 GN=FEM1C	FEM1C	68.7	4.1793	4.4	3	3	3	1.043	0.998	0.967	0.966	1.048	1.06	0.979	0.59074
F1RLG4	Signal recognition particle 19 OS=Sus scrofa OX=9823 GN=SRP19	SRP19	16.156	21.314	20.1	2	2	2	0.679	1.028	0.985	1.19	1.047	0.962	0.842	0.27188
F1RLJ4	Secretory carrier-associated membrane protein OS=Sus scrofa OX=9823 GN=SCAMP3	SCAMP3	38.248	71.51	17.6	4	6	4	1.902	1.096	0.698	0.958	0.925	1.099	1.239	0.67316
F1RLL1	Rho guanine nucleotide exchange factor 7 OS=Sus scrofa OX=9823 GN=ARHGEF7	ARHGEF7	73.008	17.142	9.1	5	5	5	0.652	0.749	0.633	1.597	1.464	1.532	0.443	0.000141982
F1RLS1	Uncharacterized protein OS=Sus scrofa OX=9823 GN=SPECC1L	SPECC1L	121.35	126.35	15	14	19	13	0.955	1.02	1.112	0.863	0.864	0.833	1.206	0.0153603
F1RLV6	Eukaryotic translation initiation factor 4E nuclear import factor 1 OS=Sus scrofa OX=9823 GN=EIF4ENIF1	EIF4ENIF1	108.25	322.7	23.7	23	38	23	0.745	0.903	0.866	1.304	1.336	1.271	0.643	0.0017798
F1RM03	SUMO1 activating enzyme subunit 1 OS=Sus scrofa OX=9823 GN=SAE1	SAE1	38.312	32.7	26.6	9	22	9	0.957	1.021	1.149	0.941	0.931	0.984	1.095	0.191903
F1RM07	Rho GTPase-activating protein 35 OS=Sus scrofa OX=9823 GN=ARHGAP35	ARHGAP35	170.42	1.9799	1	2	2	2	1.157	1.052	0.979	1.094	0.995	1.002	1.031	0.63334
F1RM08	Amino acid transporter OS=Sus scrofa OX=9823 GN=SLC1A5	SLC1A5	56.448	3.7684	3	2	2	2	1.145	1.216	1.188	0.519	0.441	0.423	2.566	0.000124067
F1RM10	Transcription elongation regulator 1 OS=Sus scrofa OX=9823 GN=TCERG1	TCERG1	121.05	4.6974	3.9	4	5	3	1.282	1.094	1.272	0.922	0.947	0.647	1.45	0.045096
F1RM12	Uncharacterized protein OS=Sus scrofa OX=9823 GN=RBM27	RBM27	108.72	13.079	4.7	5	5	4	0.884	1.137	1.077	0.926	0.755	0.862	1.218	0.114679
F1RM25	Serine/threonine-protein phosphatase OS=Sus scrofa OX=9823 GN=PPP5C	PPP5C	56.877	118.6	29.1	13	25	13	1.078	0.983	0.945	0.98	0.986	0.948	1.032	0.50784
F1RM47	"CLPTM1, transmembrane protein OS=Sus scrofa OX=9823 GN=CLPTM1"	CLPTM1	72.324	18.984	5.2	4	5	4	0.962	0.849	0.981	1.179	1.008	1.026	0.869	0.105339
F1RM50	RBR-type E3 ubiquitin transferase OS=Sus scrofa OX=9823 GN=RNF14	RNF14	53.793	5.9879	8.6	4	5	4	1.02	0.736	0.863	0.999	1.495	1.012	0.747	0.157059
F1RM57	HAUS augmin like complex subunit 5 OS=Sus scrofa OX=9823 GN=HAUS5	HAUS5	75.735	6.4645	7.2	4	4	4	0.757	1.008	0.731	1.098	1.049	1.072	0.775	0.123035
F1RM78	Lipolysis stimulated lipoprotein receptor OS=Sus scrofa OX=9823 GN=LSR	LSR	66.103	6.5863	4.2	2	2	2	1.136	1.306	0.973	0.824	0.669	0.738	1.531	0.0154385
F1RMA2	Bridging integrator 3 OS=Sus scrofa OX=9823 GN=BIN3	BIN3	29.701	40.938	11.5	2	2	2	1.056	1.008	0.91	0.998	1.006	1.022	0.983	0.7082
F1RMA7	Uncharacterized protein OS=Sus scrofa OX=9823 GN=PDLIM2	PDLIM2	37.925	65.544	26.3	7	8	7	0.555	0.604	0.7	1.576	1.902	1.634	0.364	0.00033988
F1RMB2	Metalloendopeptidase OS=Sus scrofa OX=9823 GN=BMP1	BMP1	94.346	41.833	13.3	10	11	10	0.943	0.975	0.927	1.038	1.08	1.001	0.912	0.02574
F1RMB6	Receptor expression-enhancing protein OS=Sus scrofa OX=9823 GN=REEP4	REEP4	29.621	10.099	10.9	3	5	3	1.101	0.946	0.787	1.037	1.115	0.955	0.912	0.40538
F1RMC3	Exportin 7 OS=Sus scrofa OX=9823 GN=XPO7	XPO7	123.93	126.6	17.2	18	21	18	1.149	1.002	1.008	0.981	0.966	0.946	1.092	0.13406
F1RMD2	Cytoskeleton associated protein 2 OS=Sus scrofa OX=9823 GN=CKAP2	CKAP2	68.077	10.369	8.4	5	5	5	1.043	1.161	1.452	0.644	0.47	0.547	2.201	0.0041039
F1RME0	Mitochondrial ornithine transporter 1 OS=Sus scrofa OX=9823 GN=SLC25A15	SLC25A15	29.064	37.044	20.9	5	7	5	0.935	1.024	0.995	1.077	1.081	1.052	0.92	0.040939
F1RMJ4	IQ motif containing GTPase activating protein 1 OS=Sus scrofa OX=9823 GN=IQGAP1	IQGAP1	189.25	79.239	14.2	21	31	21	1.057	0.931	0.99	1.028	1.096	1.128	0.916	0.125
F1RMJ9	Oxysterol-binding protein OS=Sus scrofa OX=9823 GN=OSBP	OSBP	89.601	94.739	22	21	27	21	0.911	0.979	1.028	0.99	1.014	1	0.971	0.44574
F1RMK9	NLR family pyrin domain containing 8 OS=Sus scrofa OX=9823 GN=NLRP8	NLRP8	118.21	25.332	12.7	12	15	12	0.891	0.941	1.002	0.981	1.05	1.064	0.916	0.103835
F1RML0	NLR family pyrin domain containing 11 OS=Sus scrofa OX=9823 GN=NLRP11	NLRP11	118.25	3.8262	2.8	3	3	3	1.141	1.126	0.742	1.232	1.163	1.123	0.855	0.29184
F1RMM1	Family with sequence similarity 160 member A2 OS=Sus scrofa OX=9823 GN=FAM160A2	FAM160A2	89.909	1.8714	1.1	1	1	1	1.281	1.09	1.042	0.934	0.881	0.908	1.253	0.026736
F1RMN3	Protein phosphatase 6 regulatory subunit 1 OS=Sus scrofa OX=9823 GN=PPP6R1	PPP6R1	96.577	23.84	6.5	5	5	5	0.926	1.002	1.093	0.968	0.953	0.882	1.078	0.259
F1RMR8	Uncharacterized protein OS=Sus scrofa OX=9823 GN=NLRP7	NLRP7	89.943	323.31	27.3	21	69	21	0.982	1.015	0.978	1.021	0.977	0.977	1	0.9969
F1RMT5	Uncharacterized protein OS=Sus scrofa OX=9823	---	88.068	5.5709	5.5	5	6	5	0.737	1.055	1.054	1.006	1.104	1.032	0.906	0.4133
F1RMU2	TATA-box binding protein associated factor 7 OS=Sus scrofa OX=9823 GN=TAF7	TAF7	40.245	3.3572	6	2	3	2	0.856	0.701	0.806	1.179	1.142	1.286	0.655	0.0035202
F1RMV5	"ETHE1, persulfide dioxygenase OS=Sus scrofa OX=9823 GN=ETHE1"	ETHE1	27.024	66.377	33.3	8	10	8	1.068	1.034	1.011	1.027	0.951	0.955	1.061	0.112895
F1RMW4	X-ray repair cross complementing 1 OS=Sus scrofa OX=9823 GN=XRCC1	XRCC1	59.262	14.015	11.4	6	7	6	0.877	0.599	0.927	1.274	1.294	1.48	0.594	0.020879
F1RMX2	PRA1 family protein OS=Sus scrofa OX=9823 GN=RABAC1	RABAC1	20.666	-2	4.9	1	1	1	0.844	0.825	0.887	1.169	1.087	1.2	0.74	0.00117836
F1RMY4	ArfGAP with FG repeats 2 OS=Sus scrofa OX=9823 GN=AGFG2	AGFG2	49.766	12.543	7.1	3	4	3	0.937	0.769	1.051	1.218	1.189	1.158	0.773	0.103098
F1RMZ1	Zinc finger CW-type and PWWP domain containing 1 OS=Sus scrofa OX=9823 GN=ZCWPW1	ZCWPW1	62.179	1.6272	4.7	2	2	2	1.176	0.863	1.262	0.901	1.017	1.114	1.089	0.59706
F1RMZ8	ATPase H+ transporting V1 subunit B2 OS=Sus scrofa OX=9823 GN=ATP6V1B2	ATP6V1B2	56.612	120.24	28.8	13	27	13	1.054	0.997	1.002	0.964	1.013	1	1.026	0.33902
F1RN04	Uncharacterized protein OS=Sus scrofa OX=9823	---	39.84	-2	2.3	1	1	1	0.83	0.86	0.916	1.076	1.043	1.09	0.812	0.0027387
F1RN05	Serine palmitoyltransferase long chain base subunit 1 OS=Sus scrofa OX=9823 GN=SPTLC1	SPTLC1	52.642	5.595	3.6	3	3	3	1.487	1.14	1.322	0.68	0.629	0.644	2.022	0.00095945
F1RN16	SECIS binding protein 2 OS=Sus scrofa OX=9823 GN=SECISBP2	SECISBP2	79.709	81.85	13.7	8	9	8	1.477	0.92	0.937	0.942	1.219	1.004	1.053	0.85774
F1RN32	Growth arrest-specific protein 6 precursor OS=Sus scrofa OX=9823 GN=GAS6	GAS6	74.288	17.381	9.1	5	5	5	1.794	0.788	1.015	1.22	1.475	1.166	0.932	0.6438
F1RN40	Coagulation factor VII precursor OS=Sus scrofa OX=9823 GN=F7	F7	49.241	3.7139	6.7	3	3	3	0.818	1.074	0.977	0.934	1.061	1.282	0.875	0.3436
F1RN41	Coagulation factor X precursor OS=Sus scrofa OX=9823 GN=F10	F10	59.287	7.1322	5.8	3	4	3	1.201	0.844	0.92	0.944	0.963	0.958	1.035	0.85008
F1RN43	Cullin 4A OS=Sus scrofa OX=9823 GN=CUL4A	CUL4A	87.724	10.959	9.3	8	10	3	0.931	1.02	0.862	1.007	1.223	1.201	0.82	0.06654
F1RN44	Lysosome-associated membrane glycoprotein 1 precursor OS=Sus scrofa OX=9823 GN=LAMP1	LAMP1	43.931	18.796	7.3	3	7	3	1.277	1.034	0.786	1.038	1.026	0.917	1.039	0.8962
F1RN46	Gamma-tubulin complex component OS=Sus scrofa OX=9823 GN=TUBGCP3	TUBGCP3	103.03	18.87	8.2	8	8	8	0.928	0.988	1.032	1.083	1.054	1.133	0.902	0.049356
F1RN62	Solute carrier organic anion transporter family member OS=Sus scrofa OX=9823 GN=SLCO4C1	SLCO4C1	77.853	-2	1.7	1	1	1	0.891	1.244	0.977	0.938	0.75	0.882	1.211	0.196195
F1RN67	Golgi SNAP receptor complex member 1 OS=Sus scrofa OX=9823 GN=GOSR1	GOSR1	27.41	7.0227	14.2	4	4	4	1.007	0.953	1.022	0.928	0.912	0.907	1.086	0.021716
F1RN68	Carboxypeptidase D OS=Sus scrofa OX=9823 GN=CPD	CPD	152.18	16.629	5.5	8	11	8	0.997	0.885	0.97	1.132	1.174	1.25	0.802	0.0087599
F1RN71	Uncharacterized protein OS=Sus scrofa OX=9823 GN=BLMH	BLMH	28.419	94.368	25.1	6	16	6	0.88	0.978	0.969	0.989	0.999	0.993	0.948	0.25108
F1RN76	CD5 antigen-like precursor OS=Sus scrofa OX=9823 GN=CD5L	CD5L	59.563	70.087	25	9	15	9	0.873	0.822	0.815	1.4	1.436	1.261	0.613	0.00041853
F1RN89	"NUFIP2, FMR1 interacting protein 2 OS=Sus scrofa OX=9823 GN=NUFIP2"	NUFIP2	68.39	11.556	7.3	4	4	4	1.077	0.977	1.098	0.778	0.74	0.788	1.367	0.00159736
F1RNB1	Stromal cell derived factor 2 OS=Sus scrofa OX=9823 GN=SDF2	SDF2	23.178	95.773	35.5	7	9	7	1.641	0.876	0.866	0.937	1.181	0.993	1.087	0.8607
F1RND0	Unc-119 lipid binding chaperone OS=Sus scrofa OX=9823 GN=UNC119	UNC119	26.868	19.471	21.2	3	4	3	1.089	1.182	1.088	0.958	0.931	0.933	1.19	0.003903
F1RNH0	Membrane bound O-acyltransferase domain containing 7 OS=Sus scrofa OX=9823 GN=MBOAT7	MBOAT7	52.58	19.973	11.2	4	5	4	1.183	0.991	0.963	1.104	0.959	1.002	1.023	0.79996
F1RNJ5	TMEM9 domain family member B OS=Sus scrofa OX=9823 GN=TMEM9B	TMEM9B	22.467	2.7436	8.1	2	2	2	1.161	0.972	0.944	1.029	1.061	1.076	0.972	0.64718
F1RNK3	Uncharacterized protein OS=Sus scrofa OX=9823 GN=MYADM	MYADM	35.156	9.5992	9.9	2	2	2	0.354	0.925	1.799	0.804	0.651	1.052	1.228	0.9657
F1RNN0	Vacuolar protein sorting-associated protein 29 OS=Sus scrofa OX=9823 GN=VPS29	VPS29	20.492	43.628	36.8	7	11	7	0.884	0.943	0.887	1.115	1.115	1.08	0.82	0.00107723
F1RNP8	Anaphase promoting complex subunit 5 OS=Sus scrofa OX=9823 GN=ANAPC5	ANAPC5	84.9	2.532	2.5	2	2	2	0.921	0.92	1.171	0.981	1.047	1.074	0.971	0.69792
F1RNS2	"Diablo homolog, mitochondrial OS=Sus scrofa OX=9823 GN=DIABLO"	DIABLO	26.862	39.811	16	4	8	4	1.243	1.092	0.964	0.968	0.96	0.946	1.148	0.21382
F1RNT9	Leucyl-cystinyl aminopeptidase OS=Sus scrofa OX=9823 GN=LNPEP	LNPEP	117.4	74.108	6.3	5	7	5	1.046	1	1.087	1.108	1.092	1.031	0.97	0.39724
F1RNW3	Protein LSM14 homolog A OS=Sus scrofa OX=9823 GN=LSM14A	LSM14A	46.533	11.462	11.8	6	7	4	0.772	0.951	1.005	1.135	1.095	1.145	0.808	0.054801
F1RNX2	Programmed cell death protein 5 OS=Sus scrofa OX=9823 GN=PDCD5	PDCD5	14.227	99.921	55.2	7	23	7	0.862	1.018	1.037	0.993	0.99	0.929	1.002	0.98562
F1RNZ1	"Cytochrome b-c1 complex subunit Rieske, mitochondrial OS=Sus scrofa OX=9823 GN=LOC100522678"	LOC100522678	29.453	38.477	16.1	5	8	5	1.094	1.032	0.935	0.99	0.957	1.04	1.025	0.6804
F1RP05	DnaJ heat shock protein family (Hsp40) member A2 OS=Sus scrofa OX=9823 GN=DNAJA2	DNAJA2	45.703	28.61	32.3	15	24	15	0.986	0.973	0.94	1.07	1.089	1.003	0.917	0.039824
F1RP25	Citrate lyase beta like OS=Sus scrofa OX=9823 GN=CLYBL	CLYBL	37.493	5.8854	8.8	3	3	3	1.154	1.109	1.202	0.837	0.977	0.888	1.282	0.0078416
F1RP28	UBA domain containing 2 OS=Sus scrofa OX=9823 GN=UBAC2	UBAC2	37.244	5.4994	6.4	2	2	2	1.44	1.089	1.105	0.782	0.824	0.747	1.544	0.010917
F1RP34	NAD(P)H-hydrate epimerase OS=Sus scrofa OX=9823 GN=APOA1BP	APOA1BP	31.48	98.865	35.1	8	17	8	1.038	0.969	1.009	0.977	0.992	0.932	1.04	0.22948
F1RP42	Serine/threonine kinase 24 OS=Sus scrofa OX=9823 GN=STK24	STK24	47.383	37.987	24.7	9	13	5	0.883	0.987	1.008	1.003	1.019	1.042	0.939	0.20594
F1RP44	Importin-5 OS=Sus scrofa OX=9823 GN=IPO5	IPO5	123.62	63.467	15.1	15	19	15	0.923	1.015	0.984	1.052	1.015	0.98	0.959	0.28984
F1RP50	UDP-glucose glycoprotein glucosyltransferase 2 OS=Sus scrofa OX=9823 GN=UGGT2	UGGT2	185.54	55.75	12.4	20	23	19	1.215	0.986	1.078	0.924	1.044	0.996	1.106	0.23278
F1RP77	"MYC binding protein 2, E3 ubiquitin protein ligase OS=Sus scrofa OX=9823 GN=MYCBP2"	MYCBP2	504.34	12.178	1.5	6	9	6	0.918	0.931	1.174	1.184	1.019	1.096	0.916	0.36804
F1RPA3	G protein-coupled receptor class C group 5 member B OS=Sus scrofa OX=9823 GN=GPRC5B	GPRC5B	43.079	4.8359	3.1	1	1	1	1.143	1.021	0.915	1.137	0.993	1.179	0.93	0.42498
F1RPB6	LYR motif containing 1 OS=Sus scrofa OX=9823 GN=LYRM1	LYRM1	14.33	3.5821	20.5	3	3	3	0.818	1.071	1.001	1.041	1.023	1.049	0.928	0.42552
F1RPB7	Uncharacterized protein OS=Sus scrofa OX=9823 GN=DRG1	DRG1	40.572	25.91	18.3	6	7	6	1.109	1.088	1	0.97	0.863	0.892	1.173	0.027403
F1RPC0	Zona pellucida sperm-binding protein 2 OS=Sus scrofa OX=9823 GN=ZP2	ZP2	79.7	323.31	38	24	297	1	0.892	1.132	1.155	0.92	0.96	0.944	1.126	0.31396
F1RPC8	Crystallin mu OS=Sus scrofa OX=9823 GN=CRYM	CRYM	33.508	150.95	40.1	12	40	12	0.966	1.032	1.002	0.986	1.008	1.013	0.998	0.90578
F1RPD2	Ubiquinol-cytochrome c reductase core protein 2 OS=Sus scrofa OX=9823 GN=UQCRC2	UQCRC2	48.209	147.93	38.4	14	20	14	1.024	0.975	0.962	0.995	1.074	0.984	0.97	0.41734
F1RPJ7	Uracil phosphoribosyltransferase homolog OS=Sus scrofa OX=9823 GN=UPRT	UPRT	33.498	5.6969	7.6	2	2	2	0.902	0.896	1.026	1.204	0.985	0.888	0.918	0.46872
F1RPN9	Malic enzyme OS=Sus scrofa OX=9823 GN=ME2	ME2	65.649	185.91	36.6	20	70	19	1.046	1.001	0.999	0.976	0.98	0.966	1.042	0.056942
F1RPP2	Uncharacterized protein OS=Sus scrofa OX=9823 GN=SKA1	SKA1	29.365	13.654	19.6	5	7	5	0.841	1.219	1.159	0.658	0.61	0.64	1.687	0.0125002
F1RPQ3	"Proteasome 26S subunit, non-ATPase 14 OS=Sus scrofa OX=9823 GN=PSMD14"	PSMD14	34.577	30.208	14.5	4	4	4	1.989	0.892	1.07	0.855	0.942	0.905	1.462	0.32162
F1RPQ8	Myosin VB OS=Sus scrofa OX=9823 GN=MYO5B	MYO5B	210.08	237.78	24.1	45	67	38	0.884	0.931	0.91	1.151	1.107	1.11	0.809	0.00041589
F1RPT0	HAUS augmin-like complex subunit 1 OS=Sus scrofa OX=9823 GN=HAUS1	HAUS1	31.447	6.1574	7.2	2	4	2	0.985	0.858	1.002	1.145	1.157	1.061	0.846	0.039716
F1RPU6	Myelin protein zero like 1 OS=Sus scrofa OX=9823 GN=MPZL1	MPZL1	29.241	4.1739	7.1	2	2	2	0.768	0.786	1.067	1.31	1.245	1.398	0.663	0.0192425
F1RPW8	Asparaginase like 1 OS=Sus scrofa OX=9823 GN=ASRGL1	ASRGL1	32.091	70.161	28.5	8	15	8	1.109	1.052	0.991	1.015	0.964	0.957	1.074	0.133439
F1RPW9	Elongation factor 1-gamma OS=Sus scrofa OX=9823 GN=EEF1G	EEF1G	48.458	323.31	38.7	20	39	20	0.869	0.985	0.988	1.008	1.005	1.006	0.941	0.2793
F1RPX2	Echinoderm microtubule associated protein like 3 OS=Sus scrofa OX=9823 GN=EML3	EML3	95.568	11.582	8.1	6	6	6	1.195	1.03	0.97	1.029	1.006	0.973	1.062	0.42648
F1RPY1	Atlastin GTPase 3 OS=Sus scrofa OX=9823 GN=ATL3	ATL3	60.445	32.412	17.9	9	11	9	1.22	0.97	1.038	0.871	0.836	0.945	1.217	0.066076
F1RQ08	Phosphoinositide phospholipase C OS=Sus scrofa OX=9823 GN=PLCB3	PLCB3	138.75	2.8017	1.5	2	2	2	1.014	0.965	1.143	0.952	0.972	0.995	1.07	0.2792
F1RQ10	"Methylmalonyl-CoA mutase, mitochondrial OS=Sus scrofa OX=9823 GN=MUT"	MUT	83.135	33.436	11.6	8	10	8	1.003	1.053	1.137	0.946	0.958	0.987	1.104	0.063779
F1RQ90	"RNA-binding motif protein, X chromosome OS=Sus scrofa OX=9823 GN=RBMX"	RBMX	42.274	30.114	19.2	8	10	6	0.913	0.89	0.955	1.208	1.228	1.251	0.748	0.00022194
F1RQC1	Family with sequence similarity 114 member A2 OS=Sus scrofa OX=9823 GN=FAM114A2	FAM114A2	50.819	51.954	16.7	7	11	7	0.987	0.983	0.904	1.136	1.2	0.993	0.863	0.083683
F1RQC5	La ribonucleoprotein domain family member 1 OS=Sus scrofa OX=9823 GN=LARP1	LARP1	123.83	14.72	5.7	6	8	4	1.142	0.884	0.854	1.255	1.295	1.132	0.782	0.065358
F1RQE0	Chromosome 9 open reading frame 78 OS=Sus scrofa OX=9823 GN=C9orf78	C9orf78	33.62	33.923	32.9	8	9	8	0.692	0.933	0.986	1.255	1.206	1.278	0.698	0.079638
F1RQG8	Mitochondrial tRNA translation optimization 1 OS=Sus scrofa OX=9823 GN=MTO1	MTO1	77.029	1.9569	1.3	1	1	1	0.938	0.83	1.049	1.115	1.103	1.296	0.802	0.059282
F1RQH3	Formin like 2 OS=Sus scrofa OX=9823 GN=FMNL2	FMNL2	116.4	14.49	7.6	8	8	6	1.761	1.1	1.217	0.565	0.61	0.665	2.216	0.0066989
F1RQI7	Unconventional myosin-VI OS=Sus scrofa OX=9823 GN=MYO6	MYO6	144.93	323.31	34.2	45	78	45	0.979	0.976	0.965	0.999	1.005	1.018	0.966	0.0083384
F1RQJ4	UDP-glucose glycoprotein glucosyltransferase 1 OS=Sus scrofa OX=9823 GN=UGGT1	UGGT1	176.62	64.084	12.3	19	25	18	0.972	0.989	0.979	1.008	0.967	1.009	0.985	0.37972
F1RQL2	TTK protein kinase OS=Sus scrofa OX=9823 GN=TTK	TTK	96.472	2.3769	1.2	1	1	1	1.032	1.043	1.125	0.832	0.947	1.139	1.097	0.35288
F1RQL3	"2-oxoisovalerate dehydrogenase subunit beta, mitochondrial OS=Sus scrofa OX=9823 GN=BCKDHB"	BCKDHB	43.323	9.8071	7.8	3	5	3	0.889	1.101	1.103	0.786	1.054	0.943	1.111	0.38838
F1RQN0	Adenosine deaminase domain containing 1 OS=Sus scrofa OX=9823 GN=ADAD1	ADAD1	67.175	6.9166	6.1	3	4	3	1.037	0.758	0.853	1.362	1.307	1.185	0.687	0.01894
F1RQN5	Spermatogenesis-associated protein 5 OS=Sus scrofa OX=9823 GN=SPATA5	SPATA5	83.731	220.32	28.6	22	34	21	1.176	1.146	1.107	0.748	0.756	0.78	1.501	4.34e-05
F1RQP0	"Peroxiredoxin-5, mitochondrial OS=Sus scrofa OX=9823 GN=PRDX5"	PRDX5	17.266	31.072	42.6	7	20	7	1.007	1.014	1.026	0.967	1.003	0.995	1.028	0.091184
F1RQP1	tRNA methyltransferase subunit 11-2 OS=Sus scrofa OX=9823 GN=TRMT112	TRMT112	14.19	20.329	16	2	3	2	1.099	0.848	0.961	1.046	1.103	0.887	0.958	0.67832
F1RQT4	Zinc finger protein like 1 OS=Sus scrofa OX=9823 GN=ZFPL1	ZFPL1	34.242	21.074	15.1	4	5	4	1.002	1.068	1.097	0.959	1.065	1.091	1.017	0.73468
F1RQT6	"VPS51, GARP complex subunit OS=Sus scrofa OX=9823 GN=VPS51"	VPS51	77.122	17.231	4.6	3	3	3	1.112	0.932	0.933	0.913	1.189	0.984	0.965	0.75208
F1RQU1	Solute carrier family 35 member B2 OS=Sus scrofa OX=9823 GN=SLC35B2	SLC35B2	47.566	56.97	16.4	8	14	8	1.073	0.98	1.01	0.998	1.017	1.009	1.013	0.67882
F1RQW2	Complement C4-A precursor OS=Sus scrofa OX=9823 GN=C4A	C4A	192.43	17.44	4.9	8	10	8	0.707	0.896	0.813	0.606	0.506	0.57	1.436	0.0142446
F1RQZ9	Elongation factor Tu GTP binding domain containing 2 OS=Sus scrofa OX=9823 GN=EFTUD2	EFTUD2	109.48	8.0298	5.6	5	6	4	1.758	0.903	0.924	0.889	1.028	0.872	1.285	0.4161
F1RR06	Glycylpeptide N-tetradecanoyltransferase OS=Sus scrofa OX=9823 GN=NMT1	NMT1	56.834	17.003	19.8	8	8	8	0.614	0.964	0.89	1.041	1.059	1.059	0.781	0.196762
F1RR20	Hexamethylene bisacetamide inducible 2 OS=Sus scrofa OX=9823 GN=HEXIM2	HEXIM2	27.411	10.517	14.3	4	5	4	1.302	0.911	1.012	0.9	0.973	1.028	1.112	0.44292
F1RR45	Carnitine O-acetyltransferase OS=Sus scrofa OX=9823 GN=CRAT	CRAT	70.902	20.791	13.6	7	8	7	1.146	0.97	0.967	1.004	1.057	1.018	1.001	0.9785
F1RR48	"SH3 domain containing GRB2 like, endophilin B2 OS=Sus scrofa OX=9823 GN=SH3GLB2"	SH3GLB2	43.996	46.475	22.3	9	10	8	1.196	0.996	0.999	1.013	0.988	1.119	1.023	0.79114
F1RR49	Nucleoporin 188 OS=Sus scrofa OX=9823 GN=NUP188	NUP188	188.59	5.1316	1.7	2	2	2	0.955	1.142	1.135	0.94	0.903	0.935	1.163	0.068837
F1RR55	Securin OS=Sus scrofa OX=9823 GN=PTTG1	PTTG1	22.165	9.1327	16.8	3	4	3	1.331	1.332	1.289	0.303	0.418	0.241	4.108	0.012159
F1RR69	Protein SET OS=Sus scrofa OX=9823 GN=SET	SET	29.991	15.725	13.6	4	6	4	0.738	0.896	0.954	1.274	1.182	1.275	0.694	0.0102849
F1RR89	"Arginine--tRNA ligase, cytoplasmic OS=Sus scrofa OX=9823 GN=RARS"	RARS	75.345	90.473	33.6	24	32	24	0.948	0.963	0.978	1.008	1.03	0.997	0.952	0.0198777
F1RR93	Protein Spindly OS=Sus scrofa OX=9823 GN=SPDL1	SPDL1	70.126	16.755	13.3	7	7	7	1.007	0.98	1.017	1.015	1.087	1.048	0.954	0.106038
F1RRB7	Acetyl-CoA acyltransferase 1 OS=Sus scrofa OX=9823 GN=ACAA1	ACAA1	44.501	172.09	28.6	8	15	8	1.124	1.018	1.053	1	0.995	0.98	1.074	0.076416
F1RRC4	Uncharacterized protein OS=Sus scrofa OX=9823 GN=C8H4orf33	C8H4orf33	23.523	66.966	31.7	6	11	6	1.169	1.023	1.106	0.972	1.044	0.963	1.107	0.095081
F1RRC9	Protein MGARP OS=Sus scrofa OX=9823 GN=MGARP	MGARP	21.141	3.6388	4.9	1	4	1	0.925	1.081	0.99	1.007	0.971	1.043	0.992	0.85122
F1RRD6	Programmed cell death 6 interacting protein OS=Sus scrofa OX=9823 GN=PDCD6IP	PDCD6IP	84.453	279.71	40.8	35	67	35	1.041	0.97	0.946	1.061	1.05	1.013	0.947	0.156444
F1RRE5	TBC1 domain family member 9 OS=Sus scrofa OX=9823 GN=TBC1D9	TBC1D9	140.56	1.5258	1.1	1	1	1	0.865	0.986	1.002	1.129	1.015	1.237	0.844	0.084023
F1RRF2	"STT3B, catalytic subunit of the oligosaccharyltransferase complex OS=Sus scrofa OX=9823 GN=STT3B"	STT3B	93.499	29.701	12.8	11	17	10	1.062	0.978	0.906	1.058	1.054	1.019	0.941	0.2554
F1RRG9	"SWI/SNF related, matrix associated, actin dependent regulator of chromatin, subfamily a, member 5 OS=Sus scrofa OX=9823 GN=SMARCA5"	SMARCA5	121.99	20.209	9.2	10	10	10	0.99	1.169	1.054	0.63	0.622	0.701	1.645	0.00127825
F1RRI4	Sjogren syndrome/scleroderma autoantigen 1 OS=Sus scrofa OX=9823 GN=SSSCA1	SSSCA1	21.48	53.671	48.2	8	13	8	1.029	0.895	0.875	1.093	1.076	1.125	0.85	0.034264
F1RRJ4	Exportin 5 OS=Sus scrofa OX=9823 GN=XPO5	XPO5	135.79	53.061	10.4	13	17	13	0.933	1.051	0.986	0.96	0.923	0.922	1.059	0.20258
F1RRM1	2'-deoxynucleoside 5'-phosphate N-hydrolase 1 OS=Sus scrofa OX=9823 GN=DNPH1	DNPH1	19.594	32.45	31.9	6	9	6	1.172	0.972	0.861	0.948	1.092	0.999	0.989	0.8668
F1RRP8	Transmembrane protein 65 OS=Sus scrofa OX=9823 GN=TMEM65	TMEM65	24.065	2.716	4.4	1	2	1	0.964	1.04	1.146	0.961	0.938	1.119	1.044	0.59162
F1RRR7	Family with sequence similarity 84 member B OS=Sus scrofa OX=9823 GN=FAM84B	FAM84B	34.759	10.972	9.3	3	5	3	1.295	1.04	1.01	0.976	0.907	0.915	1.195	0.102099
F1RRT3	Protein FAM49B OS=Sus scrofa OX=9823 GN=FAM49B	FAM49B	36.748	44.787	20.4	6	7	6	1.054	0.963	0.872	0.996	0.988	0.979	0.975	0.65836
F1RRY6	Prostaglandin E synthase 2 OS=Sus scrofa OX=9823 GN=PTGES2	PTGES2	41.796	2.2473	4	2	2	2	1.095	0.994	1.009	0.93	0.934	1.001	1.081	0.1124
F1RS15	Family with sequence similarity 129 member B OS=Sus scrofa OX=9823 GN=FAM129B	FAM129B	79.306	3.664	3	2	3	2	1.078	0.943	0.985	1.048	1.123	0.878	0.986	0.90574
F1RS19	Solute carrier family 2 member 8 OS=Sus scrofa OX=9823 GN=SLC2A8	SLC2A8	51.614	7.7849	6.9	3	4	3	1.005	0.963	1.102	0.909	0.964	0.964	1.082	0.154539
F1RS34	GTPase activating protein and VPS9 domains 1 OS=Sus scrofa OX=9823 GN=GAPVD1	GAPVD1	154.4	40.452	10.6	14	18	14	1.093	1.029	0.986	1.037	1.025	1.024	1.007	0.8556
F1RS43	"3-oxoacyl-[acyl-carrier-protein] synthase, mitochondrial OS=Sus scrofa OX=9823 GN=OXSM"	OXSM	48.96	71.316	14.1	5	9	5	0.913	1.025	0.96	1.029	1.027	0.987	0.952	0.24064
F1RS44	N-glycanase 1 OS=Sus scrofa OX=9823 GN=NGLY1	NGLY1	74.485	122.4	23.7	15	24	15	1.133	1.233	1.233	0.492	0.475	0.512	2.433	1.76e-05
F1RS49	ATP binding cassette subfamily E member 1 OS=Sus scrofa OX=9823 GN=ABCE1	ABCE1	67.328	61.435	14.2	8	11	8	1.134	0.984	0.894	1.005	1.005	0.929	1.025	0.79598
F1RS50	OTU deubiquitinase 4 OS=Sus scrofa OX=9823 GN=OTUD4	OTUD4	121.29	18.554	7.6	8	9	8	0.848	0.948	0.975	1.101	1.076	1.141	0.835	0.016719
F1RS52	Methylmalonic aciduria (cobalamin deficiency) cblA type OS=Sus scrofa OX=9823 GN=MMAA	MMAA	46.958	9.5845	9.5	4	5	4	1.065	1.023	1.021	1.076	1.017	1.033	0.995	0.81724
F1RS74	TBC1 domain family member 5 OS=Sus scrofa OX=9823 GN=TBC1D5	TBC1D5	90.799	9.0561	5.2	4	4	4	0.896	0.875	1.033	0.865	1.144	1.194	0.875	0.32986
F1RS85	Methyltransferase-like protein OS=Sus scrofa OX=9823 GN=METTL6	METTL6	33.256	9.2052	14.4	5	5	5	1.224	1.168	1.058	0.547	0.534	0.534	2.136	6.25e-05
F1RS88	Doublecortin like kinase 2 OS=Sus scrofa OX=9823 GN=DCLK2	DCLK2	77.86	14.1	9	6	6	6	0.699	1.139	1.084	0.779	0.694	0.737	1.322	0.179842
F1RSA2	Calcium-transporting ATPase OS=Sus scrofa OX=9823 GN=ATP2C1	ATP2C1	104.3	2.5246	1.9	2	2	2	1.346	0.803	1.082	0.932	1.064	0.882	1.123	0.57706
F1RSC9	Chromosome 1 open reading frame 112 OS=Sus scrofa OX=9823 GN=C1orf112	C1orf112	98.215	4.1252	2.1	2	2	2	1.22	0.891	0.903	1.121	1.008	1.085	0.938	0.5277
F1RSE7	DNA helicase OS=Sus scrofa OX=9823 GN=MCM4	MCM4	93.595	21.904	9.1	8	10	8	1.083	0.962	1.077	0.981	0.94	0.936	1.093	0.102257
F1RSG6	V-type proton ATPase subunit H OS=Sus scrofa OX=9823 GN=ATP6V1H	ATP6V1H	55.865	153.54	17.4	8	14	8	1.006	0.98	0.904	1.068	1.092	1.057	0.898	0.032276
F1RSG9	Uncharacterized protein OS=Sus scrofa OX=9823 GN=LYPLA1	LYPLA1	24.789	76.133	17	4	7	4	0.895	0.95	0.923	1.045	1.042	0.986	0.901	0.0150401
F1RSL6	Testis expressed 2 OS=Sus scrofa OX=9823 GN=TEX2	TEX2	123.87	22.6	7	8	11	8	0.759	1.009	1.001	1.147	1.143	1.015	0.838	0.145458
F1RSM2	"Proteasome 26S subunit, non-ATPase 12 OS=Sus scrofa OX=9823 GN=PSMD12"	PSMD12	53.024	30.347	21.5	10	12	10	1.207	0.908	0.971	0.97	0.972	1.005	1.047	0.69902
F1RSN2	Glycosylphosphatidylinositol anchor attachment 1 OS=Sus scrofa OX=9823 GN=GPAA1	GPAA1	67.669	11.474	6.3	4	5	4	1.051	1.024	1.055	1.076	0.965	1.051	1.012	0.72034
F1RSN7	AarF domain containing kinase 5 OS=Sus scrofa OX=9823 GN=ADCK5	ADCK5	66.459	14.294	13.8	7	7	7	1.086	1.058	1.016	0.964	0.999	1.019	1.06	0.083976
F1RSP2	Cysteine and histidine rich 1 OS=Sus scrofa OX=9823 GN=CYHR1	CYHR1	44	2.9492	4.4	1	1	1	0.875	1.109	1.036	0.888	1.052	1.172	0.97	0.80382
F1RSP8	Leucine rich repeat containing 14 OS=Sus scrofa OX=9823 GN=LRRC14	LRRC14	49.262	4.8459	5.4	2	2	2	1	1.251	0.884	0.838	1.123	0.892	1.099	0.53374
F1RSQ0	Chromosome 8 open reading frame 82 OS=Sus scrofa OX=9823 GN=C8orf82	C8orf82	24.267	10.248	15.1	3	4	3	0.615	1.005	1.155	0.966	1.013	1.162	0.883	0.47914
F1RSR1	Spartin OS=Sus scrofa OX=9823 GN=SPART	SPART	65.154	55.315	14.8	9	11	9	0.924	0.974	0.922	1.175	1.134	1.148	0.816	0.0006004
F1RSR4	Replication factor C subunit 3 OS=Sus scrofa OX=9823 GN=RFC3	RFC3	40.474	4.5659	5.6	2	2	2	0.962	0.996	0.902	0.984	1.038	0.932	0.968	0.49116
F1RSU5	Fms related tyrosine kinase 1 OS=Sus scrofa OX=9823 GN=FLT1	FLT1	149.8	3.2424	0.7	1	1	1	0.977	1.027	0.982	1.146	0.943	1.115	0.932	0.34676
F1RSW8	Ligand of numb-protein X 2 OS=Sus scrofa OX=9823 GN=LNX2	LNX2	74.198	2.6603	1.6	1	1	1	1.848	0.844	0.824	0.852	1.198	1.124	1.108	0.90084
F1RSY4	Sphingomyelin phosphodiesterase 2 OS=Sus scrofa OX=9823 GN=SMPD2	SMPD2	47.572	15.005	8.5	4	5	4	1.148	0.96	1.271	0.839	0.917	1.15	1.163	0.28656
F1RSY9	Cell division cycle 40 OS=Sus scrofa OX=9823 GN=CDC40	CDC40	65.43	2.0129	2.1	1	1	1	1.372	0.962	1.404	0.63	0.592	0.719	1.926	0.0088436
F1RT00	D-aspartate oxidase OS=Sus scrofa OX=9823 GN=DDO	DDO	37.269	7.5721	13.5	4	4	4	1.002	1.027	0.992	1.05	1.202	0.928	0.95	0.6053
F1RT10	CDKN2A interacting protein OS=Sus scrofa OX=9823 GN=CDKN2AIP	CDKN2AIP	61.508	15.471	10.1	4	4	4	1.07	1.35	0.972	0.725	0.577	0.712	1.684	0.0132974
F1RT17	N(4)-(Beta-N-acetylglucosaminyl)-L-asparaginase OS=Sus scrofa OX=9823 GN=AGA	AGA	36.65	93.685	16.6	4	5	4	1.514	1.018	0.85	0.959	0.959	0.876	1.21	0.4023
F1RT18	Nei like DNA glycosylase 3 OS=Sus scrofa OX=9823 GN=NEIL3	NEIL3	66.364	8.182	7	4	4	4	1.774	1.289	1.149	0.305	0.331	0.221	4.915	0.00089536
F1RT25	Sorting nexin 3 OS=Sus scrofa OX=9823 GN=SNX3	SNX3	18.762	9.5961	22.8	5	7	3	0.832	1.049	1.092	0.9	1.21	1.015	0.951	0.70326
F1RT28	"SEC63 homolog, protein translocation regulator OS=Sus scrofa OX=9823 GN=SEC63"	SEC63	87.916	48.767	17.1	11	16	11	1.03	1.075	1.036	1.036	0.988	1.008	1.036	0.139496
F1RT67	Inositol monophosphatase 3 OS=Sus scrofa OX=9823 GN=IMPAD1	IMPAD1	38.668	8.1598	14.2	6	6	6	1.083	0.973	1.02	0.932	1.115	1.154	0.961	0.6439
F1RT79	Mitochondrial ribosomal protein L27 OS=Sus scrofa OX=9823 GN=MRPL27	MRPL27	15.916	1.8834	7.4	1	1	1	1.142	0.899	0.954	1.095	1.067	1.05	0.932	0.36172
F1RT83	Syntenin-1 CG9291-PB OS=Sus scrofa OX=9823 GN=SDCBP	SDCBP	32.429	82.004	19.8	4	7	4	0.94	1.187	1.09	0.903	1.014	0.973	1.113	0.24468
F1RT87	"RAB2A, member RAS oncogene family OS=Sus scrofa OX=9823 GN=RAB2A"	RAB2A	23.518	128.74	66.5	12	28	7	0.968	1.018	1.023	0.915	0.816	0.918	1.136	0.039118
F1RTB0	Armadillo repeat-containing protein 1 OS=Sus scrofa OX=9823 GN=ARMC1	ARMC1	31.293	13.165	17	5	7	5	1.006	1.039	1.061	0.968	0.896	0.93	1.112	0.0174385
F1RTE1	Glypican 4 OS=Sus scrofa OX=9823 GN=GPC4	GPC4	62.412	15.592	6.5	3	5	3	1.806	0.462	0.744	1.712	1.512	1.591	0.626	0.25644
F1RTF0	Protein PRRC2A OS=Sus scrofa OX=9823 GN=PRRC2A	PRRC2A	229.1	62.69	4.5	8	11	8	0.818	0.953	0.898	1.098	1.156	1.226	0.767	0.0082233
F1RTH3	"Apoptosis-inducing factor 1, mitochondrial OS=Sus scrofa OX=9823 GN=AIFM1"	AIFM1	66.797	148.31	26.9	15	29	15	1.042	0.995	0.964	1.026	1	0.961	1.005	0.88566
F1RTQ8	Capping protein regulator and myosin 1 linker 1 OS=Sus scrofa OX=9823 GN=CARMIL1	CARMIL1	147.7	5.0247	1.8	2	2	2	0.984	1.145	1.149	0.891	0.976	0.778	1.239	0.0604
F1RTS1	Uncharacterized protein OS=Sus scrofa OX=9823	---	13.055	34.642	25.9	3	43	3	0.956	0.982	1.007	1.009	0.973	1.004	0.986	0.5007
F1RTU4	Zinc finger with UFM1-specific peptidase domain protein OS=Sus scrofa OX=9823 GN=ZUFSP	ZUFSP	62.112	7.2651	6.1	3	3	3	1.572	0.806	0.854	0.819	0.822	0.724	1.367	0.28914
F1RTV1	Amidophosphoribosyltransferase OS=Sus scrofa OX=9823 GN=PPAT	PPAT	59.441	52.195	18.9	9	12	9	0.969	1.063	0.995	1.069	0.982	0.985	0.997	0.9435
F1RTV5	Uncharacterized protein OS=Sus scrofa OX=9823 GN=PAICS	PAICS	46.988	59.332	25.8	12	29	12	0.954	0.973	1.039	0.932	0.967	0.988	1.027	0.43786
F1RTV6	Signal recognition particle subunit SRP72 OS=Sus scrofa OX=9823 GN=SRP72	SRP72	72.899	62.073	22.4	14	18	14	1.069	0.927	0.98	1.079	1.04	1.038	0.943	0.23458
F1RTY6	Peptidyl-prolyl cis-trans isomerase D OS=Sus scrofa OX=9823 GN=PPID	PPID	40.75	94.419	47	18	36	17	0.924	1.015	1.006	1.04	1.016	1.014	0.959	0.24356
F1RTZ5	Valosin containing protein interacting protein 1 OS=Sus scrofa OX=9823 GN=VCPIP1	VCPIP1	134.31	50.071	10.5	12	13	12	0.968	1.091	1.05	0.963	1.002	0.918	1.078	0.159644
F1RU02	ADP ribosylation factor guanine nucleotide exchange factor 1 OS=Sus scrofa OX=9823 GN=ARFGEF1	ARFGEF1	208.7	28.708	9.7	17	19	10	0.943	0.9	0.871	0.991	1.101	1.047	0.865	0.0190412
F1RU24	Acidic fibroblast growth factor intracellular-binding protein OS=Sus scrofa OX=9823 GN=FIBP	FIBP	41.151	1.7061	2.2	1	2	1	0.772	0.927	1.062	1.17	1.063	1.009	0.852	0.176805
F1RU27	Chromosome 11 open reading frame 68 OS=Sus scrofa OX=9823 GN=C11orf68	C11orf68	33.26	5.9988	7.8	2	2	2	1.091	0.986	1.159	1.261	0.885	0.981	1.035	0.726
F1RU28	DR1 associated protein 1 OS=Sus scrofa OX=9823 GN=DRAP1	DRAP1	22.314	2.061	3.9	1	1	1	1.234	1.079	1.24	0.758	0.788	0.749	1.548	0.00082252
F1RU31	"SART1, U4/U6.U5 tri-snRNP-associated protein 1 OS=Sus scrofa OX=9823 GN=SART1"	SART1	90.81	5.0869	2.1	1	1	1	0.629	0.663	1.097	0.919	0.594	1.173	0.889	0.69572
F1RU33	Uncharacterized protein OS=Sus scrofa OX=9823 GN=BANF1	BANF1	10.044	6.6597	32.6	3	3	3	0.939	1.046	1.098	0.819	0.778	0.771	1.302	0.0062954
F1RU38	Splicing factor 3b subunit 2 OS=Sus scrofa OX=9823 GN=SF3B2	SF3B2	100.13	17.283	10.2	9	11	9	1.687	1.003	1.051	0.685	0.674	0.67	1.844	0.072541
F1RU39	Phosphofurin acidic cluster sorting protein 1 OS=Sus scrofa OX=9823 GN=PACS1	PACS1	100.58	41.484	6.5	5	6	5	0.956	0.918	0.933	0.986	1.04	1.045	0.914	0.0152385
F1RU40	Kinesin light chain 2 OS=Sus scrofa OX=9823 GN=KLC2	KLC2	68.605	17.122	18.5	12	15	8	0.829	0.965	1.06	1.162	1.09	1.007	0.876	0.175356
F1RU52	Dipeptidyl peptidase 3 OS=Sus scrofa OX=9823 GN=DPP3	DPP3	82.737	24.421	14.8	11	13	11	1.218	1.047	0.915	0.978	1.008	0.967	1.077	0.5046
F1RUA3	"UPF3B, regulator of nonsense mediated mRNA decay OS=Sus scrofa OX=9823 GN=UPF3B"	UPF3B	56.261	5.7819	6.4	3	3	3	0.816	0.988	0.932	1.112	1.128	1.008	0.842	0.060078
F1RUD8	"Geminin, DNA replication inhibitor OS=Sus scrofa OX=9823 GN=GMNN"	GMNN	23.507	10.63	19.6	4	4	4	1.058	1.117	1.153	0.502	0.491	0.437	2.327	7.52e-05
F1RUE0	Acyl-coenzyme A thioesterase 13 OS=Sus scrofa OX=9823 GN=ACOT13	ACOT13	15.184	3.0007	7.1	1	2	1	0.786	0.921	0.852	1.076	1.157	0.788	0.847	0.28812
F1RUG5	WNK lysine deficient protein kinase 3 OS=Sus scrofa OX=9823 GN=WNK3	WNK3	191.54	9.9783	4.2	7	8	5	0.962	0.848	0.847	1.173	1.118	1.13	0.777	0.0047026
F1RUJ4	GMP reductase OS=Sus scrofa OX=9823 GN=GMPR	GMPR	37.422	159.74	33.9	10	26	8	1.312	0.947	0.859	1.022	1.08	1.026	0.997	0.89256
F1RUK3	Uncharacterized protein OS=Sus scrofa OX=9823 GN=NUDT11	NUDT11	18.541	1.4939	17.7	3	3	1	1.24	1.054	1.023	0.959	0.883	0.955	1.186	0.062798
F1RUK8	Rab GDP dissociation inhibitor OS=Sus scrofa OX=9823 GN=GDI2	GDI2	50.326	311.78	43.4	19	65	16	0.851	1.022	1.036	1	1.007	0.99	0.971	0.6491
F1RUL1	RNA binding motif protein 17 OS=Sus scrofa OX=9823 GN=RBM17	RBM17	44.931	14.447	13	6	8	6	1.231	1.222	1.039	0.849	0.76	0.768	1.469	0.004302
F1RUM4	Inter-alpha-trypsin inhibitor heavy chain H2 OS=Sus scrofa OX=9823 GN=ITIH2	ITIH2	104.3	26.549	7	6	9	6	0.854	1.005	1.014	1.027	0.966	0.979	0.967	0.5677
F1RUP2	G-rich RNA sequence binding factor 1 OS=Sus scrofa OX=9823 GN=GRSF1	GRSF1	52.984	14.25	7.7	4	4	4	0.893	0.804	0.827	1.175	1.399	1.095	0.688	0.0095756
F1RUP7	Nudix hydrolase 5 OS=Sus scrofa OX=9823 GN=NUDT5	NUDT5	24.224	97.216	32.6	7	21	7	1.169	1.037	1.075	0.953	0.99	0.939	1.138	0.02958
F1RUR8	Par-3 family cell polarity regulator OS=Sus scrofa OX=9823 GN=PARD3	PARD3	129.23	2.8665	1.7	2	2	2	0.58	0.704	1.066	1.296	1.266	1.51	0.577	0.036717
F1RUS8	Tubulin-specific chaperone C OS=Sus scrofa OX=9823 GN=TBCC	TBCC	39.029	34.347	15	5	6	5	1.703	1.243	1.52	0.386	0.36	0.579	3.371	0.0021376
F1RUS9	"Beta-1,4-glucuronyltransferase 1 OS=Sus scrofa OX=9823 GN=B4GAT1"	B4GAT1	47.173	84.004	12.5	5	7	5	1.067	1.069	1.012	0.994	0.94	0.942	1.095	0.024295
F1RUT4	Cathepsin F OS=Sus scrofa OX=9823 GN=CTSF	CTSF	51.102	5.1491	4.8	2	3	2	1.189	1.125	1.088	1.085	1.153	0.835	1.107	0.34082
F1RUV5	Pyruvate carboxylase OS=Sus scrofa OX=9823 GN=PC	PC	129.29	97.041	14.8	14	18	14	1.154	1.006	1.066	0.966	1.053	1.064	1.046	0.42376
F1RUZ0	Ribosomal protein S6 kinase OS=Sus scrofa OX=9823 GN=RPS6KB2	RPS6KB2	53.777	1.5392	1.6	1	1	1	0.85	0.935	0.905	1.116	1.055	0.981	0.853	0.027644
F1RUZ6	Aryl hydrocarbon receptor interacting protein OS=Sus scrofa OX=9823 GN=AIP	AIP	37.71	7.8073	10.3	3	4	3	0.694	0.744	1.921	0.519	1.302	1.374	1.051	0.96376
F1RV23	cAMP-dependent protein kinase type I-alpha regulatory subunit OS=Sus scrofa OX=9823 GN=PRKAR1A	PRKAR1A	40.675	18.806	16.9	6	7	6	1.036	1.021	1.13	0.872	0.866	0.895	1.21	0.0046182
F1RV70	"NADPH:adrenodoxin oxidoreductase, mitochondrial OS=Sus scrofa OX=9823 GN=FDXR"	FDXR	54.193	86.92	28.9	13	16	13	0.951	1.034	1.055	1.01	0.979	0.994	1.019	0.61456
F1RV73	Bone morphogenetic protein 15 OS=Sus scrofa OX=9823 GN=BMP15	BMP15	45.966	27.226	19.2	9	23	9	0.89	0.791	0.806	1.033	1.08	1.099	0.774	0.0033016
[truncated: 1,824 more rows]
