# Supplementary material for: Proteomic Exploration of Porcine Oocytes During Meiotic Maturation in vitro Using an Accurate TMT-Based Quantitative Approach
Source: Front Vet Sci. 2022 Feb 7;8:792869. doi: 10.3389/fvets.2021.792869 (PMC8859466; doi:10.3389/fvets.2021.792869)
Supplement: Supplementary Table S3 — GO classification analysis. [file Table_3.xlsx]

## Sheet: Up Classification
GO Terms Level 1	GO Terms Level 2	No. of Protein
Biological Process	cellular process	225
	metabolic process	162
	single-organism process	154
	biological regulation	145
	cellular component organization or biogenesis	98
	response to stimulus	77
	localization	75
	multicellular organismal process	44
	developmental process	43
	signaling	36
	other	51
Cellular Component	cell	218
	organelle	196
	macromolecular complex	108
	membrane	87
	membrane-enclosed lumen	84
	extracellular region	51
	other	30
Molecular Function	binding	314
	catalytic activity	126
	molecular function regulator	16
	transcription factor activity, protein binding	13
	transporter activity	13
	other	23

## Sheet: Up list
Category	Protein accession	Protein description	Ratio	Regulated Type	P value	Gene name	MW [kDa]	Score	Coverage [%]	Peptides	PSMs	Unique peptides	MII_1	MII_2	MII_3	GV_1	GV_2	GV_3
cellular process	A0A287AR26	Uncharacterized protein OS=Sus scrofa OX=9823 GN=KIF4A	2.002	Up	2.17e-05	KIF4A	135.51	88.279	17	21	27	20	1.211	1.23	1.181	0.636	0.577	0.596
	F1S9T0	DnaJ heat shock protein family (Hsp40) member B4 OS=Sus scrofa OX=9823 GN=DNAJB4	3.348	Up	0.0083622	DNAJB4	37.865	9.2422	14.2	4	5	3	1.915	1.133	0.883	0.38	0.446	0.348
	A0A287BR95	"RAB25, member RAS oncogene family OS=Sus scrofa OX=9823 GN=RAB25"	2.008	Up	0.00039566	RAB25	23.566	-2	4.7	1	2	1	1.145	1.259	1.147	0.604	0.528	0.636
	B5APU3	Actin-related protein 2-like protein OS=Sus scrofa OX=9823 GN=ACTR2	1.24	Up	0.0107952	ACTR2	44.76	69.578	26.6	8	19	8	1.134	1.17	1.029	0.919	0.922	0.847
	F1SA79	Mitogen-activated protein kinase kinase 7 OS=Sus scrofa OX=9823 GN=MAP2K7	1.289	Up	0.0027804	MAP2K7	47.552	4.5415	4.8	2	2	2	1.059	1.067	1.108	0.782	0.886	0.841
	I3LN62	Vesicle-associated membrane protein 7 OS=Sus scrofa OX=9823 GN=VAMP7	1.223	Up	0.036918	VAMP7	24.935	70.081	28.6	7	10	7	0.916	1.086	1.113	0.882	0.837	0.828
	A0A287BP09	BUB1 mitotic checkpoint serine/threonine kinase B OS=Sus scrofa OX=9823 GN=BUB1B	1.657	Up	0.00066009	BUB1B	116.62	189.14	19.5	17	28	17	1.191	1.14	1.103	0.627	0.715	0.731
	Q9TUQ3	Complement component C7 OS=Sus scrofa OX=9823 GN=C7	1.407	Up	0.00129782	C7	93.061	34.541	14.2	12	16	12	0.556	0.566	0.593	0.377	0.428	0.414
	P50828	Hemopexin OS=Sus scrofa OX=9823 GN=HPX	1.395	Up	0.002981	HPX	51.305	47.361	17.2	7	7	7	0.74	0.869	0.822	0.575	0.564	0.604
	F1SVA6	Small nuclear ribonucleoprotein U5 subunit 40 OS=Sus scrofa OX=9823 GN=SNRNP40	1.511	Up	0.00022122	SNRNP40	39.351	15.568	9.8	3	3	3	1.016	1.076	1.115	0.732	0.701	0.689
	F2Z5J5	Enhancer of rudimentary homolog OS=Sus scrofa OX=9823 GN=ERH	1.279	Up	0.0048443	ERH	12.259	5.7327	29.8	3	3	3	1.018	0.969	1.12	0.823	0.804	0.802
	I3LH38	Bystin OS=Sus scrofa OX=9823 GN=BYSL	5.129	Up	0.0105027	BYSL	49.3	2.2765	2.1	1	2	1	1.018	1.189	1.265	0.414	0.146	0.117
	A0A287AHN8	Methyltransferase like 14 OS=Sus scrofa OX=9823 GN=METTL14	1.523	Up	0.0181577	METTL14	48.599	4.6984	4.8	2	3	2	1.007	0.91	1.113	0.595	0.602	0.793
	F1SGG1	Keratin 18 OS=Sus scrofa OX=9823 GN=KRT18	1.597	Up	0.0015762	KRT18	47.417	4.0276	4.3	2	3	2	1.253	1.067	1.073	0.749	0.702	0.674
	I3LJW2	Fibrinogen gamma chain precursor OS=Sus scrofa OX=9823 GN=FGG	1.253	Up	0.00061742	FGG	49.618	83.852	21	9	10	9	0.794	0.744	0.796	0.627	0.613	0.622
	F1SSH7	Transmembrane p24 trafficking protein 4 OS=Sus scrofa OX=9823 GN=TMED4	1.229	Up	0.035398	TMED4	24.957	6.5831	9.3	2	2	2	1.029	1.158	1.078	0.961	0.904	0.792
	A0A287BHZ9	Calcium/calmodulin-dependent protein kinase type 1 OS=Sus scrofa OX=9823 GN=CAMK1	1.496	Up	0.031465	CAMK1	34.378	6.0609	6.5	2	4	2	1.508	1.046	1.073	0.817	0.832	0.775
	I3LRD5	Eukaryotic translation initiation factor 4H isoform 1 OS=Sus scrofa OX=9823 GN=EIF4H	1.36	Up	0.00178104	EIF4H	27.337	51.745	29.4	7	9	7	1.196	1.083	1.07	0.822	0.851	0.789
	F1RMD2	Cytoskeleton associated protein 2 OS=Sus scrofa OX=9823 GN=CKAP2	2.201	Up	0.0041039	CKAP2	68.077	10.369	8.4	5	5	5	1.043	1.161	1.452	0.644	0.47	0.547
	F1SFR3	"Extra spindle pole bodies like 1, separase OS=Sus scrofa OX=9823 GN=ESPL1"	1.848	Up	0.00047914	ESPL1	229.73	53.188	9.5	19	20	19	1.108	1.238	1.228	0.657	0.588	0.689
	F1RV23	cAMP-dependent protein kinase type I-alpha regulatory subunit OS=Sus scrofa OX=9823 GN=PRKAR1A	1.21	Up	0.0046182	PRKAR1A	40.675	18.806	16.9	6	7	6	1.036	1.021	1.13	0.872	0.866	0.895
	F1S386	THO complex 3 OS=Sus scrofa OX=9823 GN=THOC3	1.892	Up	0.0137759	THOC3	38.799	14.043	16	6	7	6	1.606	1.103	1.015	0.648	0.709	0.611
	F1SUG7	DEAD (Asp-Glu-Ala-Asp) box helicase 21 OS=Sus scrofa OX=9823 GN=DDX21	2.619	Up	3e-06	DDX21	87.193	39.436	11.4	9	10	9	1.309	1.393	1.305	0.495	0.503	0.532
	I3LCH3	RNA polymerase II subunit C OS=Sus scrofa OX=9823 GN=POLR2C	2.109	Up	0.048022	POLR2C	31.402	9.8867	13.1	3	4	3	1.229	0.836	1.619	0.396	0.712	0.639
	A0A287AX01	Mitogen-activated protein kinase OS=Sus scrofa OX=9823 GN=MAPK14	1.395	Up	0.00085599	MAPK14	39.561	20.335	12.2	4	7	2	1.096	1.046	1.099	0.731	0.821	0.771
	P11493	Serine/threonine-protein phosphatase 2A catalytic subunit beta isoform (Fragment) OS=Sus scrofa OX=9823 GN=PPP2CB	1.294	Up	0.0134983	PPP2CB	33.61	74.468	36.5	8	24	1	1.203	1.014	1.032	0.794	0.846	0.87
	F1SV35	Aminoadipate-semialdehyde dehydrogenase-phosphopantetheinyl transferase OS=Sus scrofa OX=9823 GN=AASDHPPT	1.481	Up	0.0113603	AASDHPPT	35.353	18.446	13.4	4	6	4	1.383	1.105	1.065	0.834	0.812	0.753
	I3LJ77	Downstream neighbor of SON OS=Sus scrofa OX=9823 GN=DONSON	5.361	Up	0.00035569	DONSON	62.387	16.252	10.7	5	5	5	1.91	1.241	1.406	0.326	0.267	0.257
	F1SBC5	"NDC80, kinetochore complex component OS=Sus scrofa OX=9823 GN=NDC80"	1.352	Up	0.0007232	NDC80	73.907	58.15	27.6	18	20	18	1.021	1.072	1.031	0.75	0.746	0.815
	Q06A94	Heterogeneous nuclear ribonucleoprotein A1 OS=Sus scrofa OX=9823 GN=HNRNPA1	1.302	Up	0.02304	HNRNPA1	34.196	38.686	27.8	7	12	7	1.006	1.113	0.922	0.819	0.813	0.704
	F1SMD1	DAB2 interacting protein OS=Sus scrofa OX=9823 GN=DAB2IP	1.232	Up	0.00151652	DAB2IP	127.49	90.646	16.7	19	26	19	1.066	1.047	1.07	0.841	0.836	0.907
	I3LDH3	Poly [ADP-ribose] polymerase OS=Sus scrofa OX=9823 GN=PARP1	1.261	Up	0.003163	PARP1	111.52	53.679	12.3	11	14	11	1.076	1.068	1.032	0.87	0.866	0.783
	A0A287A8G0	DNA (cytosine-5)-methyltransferase OS=Sus scrofa OX=9823 GN=DNMT1	1.94	Up	1.84e-06	DNMT1	181.95	323.31	47.6	79	284	79	1.153	1.184	1.161	0.611	0.611	0.581
	A0A287APF7	Kinesin-like protein OS=Sus scrofa OX=9823 GN=KIFC1	1.405	Up	0.0062566	KIFC1	60.384	6.3703	10.3	5	6	5	1.067	1.137	1.265	0.835	0.76	0.874
	P03970	Inhibin beta A chain OS=Sus scrofa OX=9823 GN=INHBA	1.429	Up	0.0111758	INHBA	47.476	1.7334	1.9	1	1	1	0.999	1.162	1.239	0.87	0.761	0.748
	F1RVX6	Nucleoporin 85 OS=Sus scrofa OX=9823 GN=NUP85	1.204	Up	0.022455	NUP85	72.22	44.615	8	4	5	4	0.985	1.09	1.087	0.808	0.908	0.91
	F1S1M2	Synaptotagmin like 4 OS=Sus scrofa OX=9823 GN=SYTL4	1.999	Up	0.0046197	SYTL4	76.05	8.7084	8.5	6	6	5	1.615	1.198	1.111	0.618	0.693	0.652
	F1S346	Kinesin-like protein OS=Sus scrofa OX=9823 GN=KIF2C	1.542	Up	0.00123815	KIF2C	80.638	64.334	21.7	15	23	14	1.182	1.081	1.093	0.765	0.75	0.662
	F1SJL5	Caseinolytic mitochondrial matrix peptidase chaperone subunit OS=Sus scrofa OX=9823 GN=CLPX	1.302	Up	0.0092393	CLPX	67.42	16.452	9.9	6	6	6	1.189	1.09	1.132	0.791	0.889	0.939
	F1RIA7	Transmembrane protein 109 OS=Sus scrofa OX=9823 GN=TMEM109	1.801	Up	0.000181025	TMEM109	26.11	7.8537	9.1	3	5	3	1.229	1.194	1.094	0.686	0.637	0.63
	A0A286ZYI8	"Lon protease homolog 2, peroxisomal OS=Sus scrofa OX=9823 GN=LONP2"	1.39	Up	0.00080131	LONP2	89.517	14.569	7.3	6	8	6	1.116	1.065	1.158	0.789	0.771	0.843
	F1RG40	Nucleoporin 133 OS=Sus scrofa OX=9823 GN=NUP133	1.657	Up	0.00025873	NUP133	110.26	16.953	8.5	8	12	8	1.078	1.156	1.229	0.702	0.675	0.713
	F1SCH5	XPA binding protein 2 OS=Sus scrofa OX=9823 GN=XAB2	1.274	Up	0.032943	XAB2	100	2.2451	1.1	1	1	1	0.921	1.043	1.117	0.832	0.729	0.858
	F1SUQ8	Uncharacterized protein OS=Sus scrofa OX=9823 GN=RCC2	1.261	Up	0.025338	RCC2	56.085	34.721	22.7	10	12	10	1.061	1.003	1.171	0.794	0.834	0.937
	F1SBW4	Protein quaking OS=Sus scrofa OX=9823 GN=QKI	2.575	Up	0.00174225	QKI	28.651	2.7246	3.8	1	1	1	1.804	1.32	1.235	0.514	0.595	0.584
	I3LSZ1	SUMO-conjugating enzyme UBC9 OS=Sus scrofa OX=9823 GN=UBE2I	1.25	Up	0.00092066	UBE2I	18.007	14.882	31.6	5	10	5	1.045	1.095	1.098	0.897	0.841	0.852
	I3LM23	Cbl proto-oncogene like 1 OS=Sus scrofa OX=9823 GN=CBLL1	1.412	Up	0.00064243	CBLL1	48.955	15.851	13.2	5	6	4	1.171	1.046	1.096	0.781	0.802	0.764
	P27917	Apolipoprotein C-III OS=Sus scrofa OX=9823 GN=APOC3	1.822	Up	0.0033358	APOC3	10.704	7.8741	38.5	3	4	3	1.091	1.308	1.197	0.636	0.761	0.577
	F1SBF0	Nuclear receptor coactivator 3 OS=Sus scrofa OX=9823 GN=NCOA3	2.152	Up	0.0091227	NCOA3	150.96	213.24	17.9	21	30	4	0.817	1.311	1.234	0.579	0.496	0.487
	F1STE6	Thioredoxin domain containing 9 OS=Sus scrofa OX=9823 GN=TXNDC9	1.906	Up	3.55e-05	TXNDC9	26.488	33.655	14.2	4	6	4	1.152	1.095	1.172	0.626	0.585	0.583
	A0A287AGZ9	Riboflavin kinase OS=Sus scrofa OX=9823 GN=RFK	1.611	Up	0.0023593	RFK	16.756	4.5624	12.2	2	2	2	0.976	1.146	1.176	0.734	0.659	0.654
	F1RXC7	Cancer susceptibility 3 OS=Sus scrofa OX=9823 GN=CASC3	1.834	Up	0.0037441	CASC3	69.687	17.154	10.4	6	6	6	1.301	1.156	1.118	0.748	0.653	0.548
	F1S0D8	UBX domain protein 4 OS=Sus scrofa OX=9823 GN=UBXN4	1.492	Up	0.00193922	UBXN4	56.592	16.086	6.5	3	3	3	0.99	1.158	1.165	0.721	0.747	0.753
	A0A287B7Z3	Nucleolar and spindle associated protein 1 OS=Sus scrofa OX=9823 GN=NUSAP1	1.937	Up	0.00085802	NUSAP1	49.722	5.7328	7.3	3	3	3	1.138	1.298	1.062	0.558	0.598	0.65
	F1SRZ4	Uncharacterized protein OS=Sus scrofa OX=9823 GN=ARHGAP11A	2.2	Up	0.00131818	ARHGAP11A	112.6	2.2959	2.1	2	2	2	1.007	1.248	1.322	0.487	0.572	0.567
	I3LII4	Serine/threonine-protein kinase PLK OS=Sus scrofa OX=9823 GN=PLK1	1.251	Up	0.0040206	PLK1	68.053	15.527	13.7	7	9	7	1.025	1.028	1.111	0.82	0.82	0.889
	F1SPF3	DNA helicase OS=Sus scrofa OX=9823 GN=MCM2	1.635	Up	0.0013014	MCM2	101.53	74.972	18.6	15	20	15	1.052	1.206	1.249	0.745	0.728	0.672
	A0A287BF57	"MTSS1, I-BAR domain containing OS=Sus scrofa OX=9823 GN=MTSS1"	2.167	Up	0.00187832	MTSS1	75.334	8.8814	3.5	2	2	2	1.717	1.236	1.344	0.686	0.682	0.615
	I3LS12	Sorting nexin 2 OS=Sus scrofa OX=9823 GN=SNX2	1.234	Up	0.039742	SNX2	55.714	85.746	20.5	10	13	9	1.255	1.05	1.01	0.922	0.884	0.881
	P00503	"Aspartate aminotransferase, cytoplasmic OS=Sus scrofa OX=9823 GN=GOT1"	1.209	Up	0.0084842	GOT1	46.474	171.38	20.6	7	10	7	1.153	1.069	1.08	0.905	0.963	0.864
	F1S8T7	Nucleophosmin/nucleoplasmin 3 OS=Sus scrofa OX=9823 GN=NPM3	1.777	Up	0.00020281	NPM3	19.11	7.2364	18.2	3	3	3	1.074	1.169	1.179	0.632	0.611	0.683
	A0A287BKY1	MAP kinase-interacting serine/threonine-protein kinase 1 OS=Sus scrofa OX=9823 GN=MKNK1	1.454	Up	0.02186	MKNK1	42.467	6.4183	6.3	2	2	2	1.312	0.944	1.101	0.723	0.779	0.807
	A0A287A8W9	Septin-2 OS=Sus scrofa OX=9823 GN=SEPT2	1.293	Up	0.00184205	2-Sep	40.514	75.35	27.3	8	12	8	1.066	1.118	1.008	0.818	0.851	0.8
	F1RUS8	Tubulin-specific chaperone C OS=Sus scrofa OX=9823 GN=TBCC	3.371	Up	0.0021376	TBCC	39.029	34.347	15	5	6	5	1.703	1.243	1.52	0.386	0.36	0.579
	A0A287BRR9	BAI1 associated protein 2 OS=Sus scrofa OX=9823 GN=BAIAP2	1.589	Up	0.000124604	BAIAP2	57.301	88.687	32.6	16	22	16	1.172	1.208	1.112	0.735	0.757	0.705
	F1RUD8	"Geminin, DNA replication inhibitor OS=Sus scrofa OX=9823 GN=GMNN"	2.327	Up	7.52e-05	GMNN	23.507	10.63	19.6	4	4	4	1.058	1.117	1.153	0.502	0.491	0.437
	F1RFI0	SH2B adaptor protein 1 OS=Sus scrofa OX=9823 GN=SH2B1	1.225	Up	0.020939	SH2B1	76.167	3.0053	2.5	2	3	2	1.031	1.147	1.078	0.951	0.895	0.813
	A0A287BDG5	Kinesin family member 20B OS=Sus scrofa OX=9823 GN=KIF20B	2.071	Up	0.020284	KIF20B	203.13	37.962	10	18	20	18	0.753	1.308	1.267	0.477	0.576	0.554
	F1RV94	Uncharacterized protein OS=Sus scrofa OX=9823 GN=LOC100517166	1.302	Up	0.0117163	LOC100517166	11.657	1.599	7	1	1	1	1.206	1.016	1.129	0.902	0.806	0.865
	A0A287ACQ4	Catenin beta-1 OS=Sus scrofa OX=9823 GN=CTNNB1	1.365	Up	0.000405	CTNNB1	84.146	92.708	19.3	14	29	14	1.102	1.125	1.074	0.777	0.795	0.846
	I3LJR4	DNA-directed RNA polymerase subunit OS=Sus scrofa OX=9823 GN=POLR2A	1.415	Up	0.0042352	POLR2A	215.86	15.992	3.8	8	9	8	1.093	1.168	1.09	0.789	0.791	0.788
	I3L5C1	SAS-6 centriolar assembly protein OS=Sus scrofa OX=9823 GN=SASS6	1.959	Up	9.53e-05	SASS6	72.951	67.176	17.9	12	12	12	1.186	1.203	1.294	0.606	0.606	0.668
	F1SRZ7	RNA helicase aquarius OS=Sus scrofa OX=9823 GN=AQR	1.23	Up	0.0052391	AQR	168.25	7.7817	2.1	3	3	3	1.156	1.051	1.047	0.875	0.913	0.857
	A0A287AWN0	"BRCA2, DNA repair associated OS=Sus scrofa OX=9823 GN=BRCA2"	1.527	Up	0.025136	BRCA2	356.53	16.302	2.8	8	8	8	1.615	1.176	1.146	0.929	0.804	0.846
	F1RT18	Nei like DNA glycosylase 3 OS=Sus scrofa OX=9823 GN=NEIL3	4.915	Up	0.00089536	NEIL3	66.364	8.182	7	4	4	4	1.774	1.289	1.149	0.305	0.331	0.221
	F1SQ17	IQ motif containing B1 OS=Sus scrofa OX=9823 GN=IQCB1	1.439	Up	0.0029432	IQCB1	69.187	51.574	20.2	12	15	12	1.184	1.007	1.162	0.79	0.742	0.798
	F1SV40	Splicing factor 3a subunit 3 OS=Sus scrofa OX=9823 GN=SF3A3	1.394	Up	0.0051027	SF3A3	58.891	6.1879	5.4	3	4	3	1.432	1.207	1.209	0.925	0.944	0.891
	I3LLM3	Phospholipase A2 OS=Sus scrofa OX=9823 GN=PLA2G4A	1.612	Up	0.00041713	PLA2G4A	85.375	120.26	19.4	13	23	13	1.237	1.133	1.135	0.732	0.68	0.762
	A0A287BK75	Dual specificity mitogen-activated protein kinase kinase 1 OS=Sus scrofa OX=9823 GN=MAP2K1	1.443	Up	0.0065043	MAP2K1	43.439	31.872	19.1	8	12	4	1.036	1.187	1.18	0.704	0.809	0.845
	F1S1V1	Sjogren syndrome antigen B OS=Sus scrofa OX=9823 GN=SSB	2.422	Up	0.00193924	SSB	47.267	15.636	11.5	5	6	5	1.531	1.143	1.466	0.546	0.502	0.661
	K7GPM9	Tyrosine-protein kinase OS=Sus scrofa OX=9823 GN=FYN	2.068	Up	0.0021825	FYN	54.44	19.732	8.3	4	4	1	1.016	1.188	1.224	0.562	0.467	0.629
	F1SJJ8	TIMELESS interacting protein OS=Sus scrofa OX=9823 GN=TIPIN	1.499	Up	0.0010025	TIPIN	32.88	1.5504	3.1	1	1	1	1.248	1.154	1.118	0.802	0.731	0.815
	I3LHT9	Syntaxin-12 OS=Sus scrofa OX=9823 GN=STX12	1.218	Up	0.00171924	STX12	31.416	165.27	29.7	7	17	7	1.025	1.101	1.035	0.847	0.86	0.888
	F1SGC8	Actin like 6A OS=Sus scrofa OX=9823 GN=ACTL6A	2.313	Up	0.0119769	ACTL6A	47.47	32.668	13.8	5	7	5	1.19	1.002	1.189	0.631	0.502	0.329
	F2Z5Q1	Charged multivesicular body protein 2b OS=Sus scrofa OX=9823 GN=CHMP2B	1.267	Up	0.00159567	CHMP2B	23.934	13.536	24.4	6	7	6	1.036	1.049	1.127	0.853	0.864	0.818
	A0A286ZXY8	Squalene synthase OS=Sus scrofa OX=9823 GN=FDFT1	1.433	Up	0.00049911	FDFT1	47.76	59.545	26.6	10	27	10	1.2	1.081	1.112	0.77	0.785	0.812
	F1RPP2	Uncharacterized protein OS=Sus scrofa OX=9823 GN=SKA1	1.687	Up	0.0125002	SKA1	29.365	13.654	19.6	5	7	5	0.841	1.219	1.159	0.658	0.61	0.64
	A5GFN6	mRNA export factor OS=Sus scrofa OX=9823 GN=RAE1	1.223	Up	0.0117447	RAE1	41.025	105.06	34.8	10	17	10	1.083	1.151	1.039	0.906	0.937	0.833
	F1S579	HEN methyltransferase 1 OS=Sus scrofa OX=9823 GN=HENMT1	2.76	Up	0.0038022	HENMT1	44.073	22.809	19.3	6	7	6	0.893	1.465	1.257	0.499	0.43	0.381
	F1S833	Uncharacterized protein OS=Sus scrofa OX=9823 GN=LRRC40	1.436	Up	0.0053043	LRRC40	68.169	19.783	14.3	8	10	8	1.252	1.092	1.084	0.867	0.742	0.779
	F1S359	"RB binding protein 5, histone lysine methyltransferase complex subunit OS=Sus scrofa OX=9823 GN=RBBP5"	4.458	Up	0.0029591	RBBP5	59.152	7.9556	7.4	4	4	4	1.08	1.353	1.196	0.179	0.394	0.241
	F1S3P8	Syntaxin 7 OS=Sus scrofa OX=9823 GN=STX7	1.432	Up	4.13e-05	STX7	29.864	12.254	9.2	2	4	2	1.095	1.151	1.101	0.782	0.791	0.765
	F1SPI2	"XPC complex subunit, DNA damage recognition and repair factor OS=Sus scrofa OX=9823 GN=XPC"	1.227	Up	0.00130013	XPC	105.35	6.7547	4.6	4	4	4	1.046	1.018	1.058	0.84	0.819	0.885
	A0A287BR93	Structural maintenance of chromosomes protein OS=Sus scrofa OX=9823 GN=SMC1B	1.667	Up	0.00050166	SMC1B	145.05	3.4143	1.4	2	2	2	1.168	1.047	1.208	0.718	0.666	0.669
	F1SGX2	MORC family CW-type zinc finger 3 OS=Sus scrofa OX=9823 GN=MORC3	1.548	Up	0.00069933	MORC3	93.513	52.9	12.5	8	9	8	1.219	1.117	1.088	0.742	0.696	0.774
	I3LU53	Sin3A associated protein 30 OS=Sus scrofa OX=9823 GN=SAP30	2.956	Up	0.00054138	SAP30	23.373	6.7599	13.6	3	5	3	1.387	1.163	1.373	0.515	0.375	0.437
	F1S534	Down-regulator of transcription 1 OS=Sus scrofa OX=9823 GN=DR1	3.485	Up	0.00059839	DR1	19.429	12.434	15.9	3	4	3	1.291	1.305	1.419	0.45	0.405	0.297
	B1PXG0	LIN28 OS=Sus scrofa OX=9823 GN=LIN28	1.647	Up	0.041304	LIN28	22.382	21.796	24.9	4	4	4	1.37	1.11	0.918	0.866	0.592	0.605
	F1SQR4	Small nuclear ribonucleoprotein F OS=Sus scrofa OX=9823 GN=SNRPF	1.554	Up	0.035375	SNRPF	9.7251	1.6859	9.3	1	1	1	0.817	1.246	1.043	0.595	0.74	0.664
	F1SNF2	Muskelin 1 OS=Sus scrofa OX=9823 GN=MKLN1	1.32	Up	0.0195224	MKLN1	80.479	2.6619	1.7	1	1	1	1.239	1.052	1.127	0.85	0.954	0.785
	F1SFW4	Integrator complex subunit 3 OS=Sus scrofa OX=9823 GN=INTS3	1.439	Up	0.0095607	INTS3	117.85	35.79	4.8	3	4	3	1.185	1.013	1.187	0.877	0.731	0.745
	F1S890	Serine/threonine kinase 35 OS=Sus scrofa OX=9823 GN=STK35	1.782	Up	0.0010594	STK35	59.201	3.1779	3.2	1	1	1	1.053	1.189	1.201	0.645	0.584	0.703
	A4PES0	Wee1-like protein kinase 2 OS=Sus scrofa OX=9823 GN=WEE2	4.027	Up	2.41e-05	WEE2	62.927	137.78	31.7	17	33	17	1.512	1.381	1.259	0.323	0.368	0.34
	F1SRU7	Protein kinase C eta type OS=Sus scrofa OX=9823 GN=PRKCH	1.635	Up	0.049301	PRKCH	77.797	4.7079	2.9	2	2	2	1.493	0.863	1.102	0.738	0.628	0.749
	F1SC47	Delta-1-pyrroline-5-carboxylate synthase OS=Sus scrofa OX=9823 GN=ALDH18A1	1.293	Up	0.034077	ALDH18A1	87.085	27.937	16.4	12	16	12	1.145	1.178	0.99	0.866	0.937	0.76
	I3L8M9	Ubiquitin specific peptidase 25 OS=Sus scrofa OX=9823 GN=USP25	1.224	Up	0.035196	USP25	122.07	12.844	3.4	3	3	3	0.94	1.076	1.163	0.847	0.869	0.882
	I3LML4	Tubulin alpha chain OS=Sus scrofa OX=9823 GN=TUBAL3	1.765	Up	0.00043563	TUBAL3	49.327	12.911	7.4	3	4	3	1.049	1.124	1.034	0.551	0.627	0.639
	Q56P20	ADP-ribosylation factor 4 OS=Sus scrofa OX=9823 GN=ARF4	1.232	Up	0.026805	ARF4	20.485	10.999	33.9	5	11	3	0.977	1.191	1.051	0.877	0.844	0.892
	F1RJC5	Uncharacterized protein OS=Sus scrofa OX=9823 GN=CDK11B	1.543	Up	0.00050164	CDK11B	90.79	7.1346	3.5	3	3	3	1.145	1.091	1.206	0.711	0.731	0.788
	F1SQ87	WW domain binding protein 11 OS=Sus scrofa OX=9823 GN=WBP11	1.42	Up	0.037961	WBP11	70.058	2.8051	3.1	2	2	2	1.334	0.936	1.212	0.814	0.768	0.87
	F1RSY9	Cell division cycle 40 OS=Sus scrofa OX=9823 GN=CDC40	1.926	Up	0.0088436	CDC40	65.43	2.0129	2.1	1	1	1	1.372	0.962	1.404	0.63	0.592	0.719
	F1SQH4	DNA mismatch repair protein OS=Sus scrofa OX=9823 GN=MSH2	1.482	Up	0.0005597	MSH2	103.19	56.749	13	13	14	13	1.145	1.161	1.042	0.78	0.75	0.729
	A0A287AFN2	Thymidylate synthase OS=Sus scrofa OX=9823 GN=TYMS	1.895	Up	0.00042076	TYMS	42.168	49.537	21.3	7	12	7	1.317	1.111	1.123	0.636	0.64	0.598
	F1RI52	Rap associating with DIL domain OS=Sus scrofa OX=9823 GN=RADIL	2.435	Up	1.61e-05	RADIL	115.6	8.1295	3	3	4	3	1.357	1.235	1.268	0.545	0.529	0.511
	O77591	Inositol monophosphatase 1 OS=Sus scrofa OX=9823 GN=IMPA1	1.273	Up	0.0112994	IMPA1	30.132	86.826	24.5	7	9	7	1.197	1.06	1.049	0.925	0.833	0.84
	A0A287B858	Kinesin family member 14 OS=Sus scrofa OX=9823 GN=KIF14	1.39	Up	0.0165007	KIF14	174.3	21.581	7.8	12	12	12	1.31	1.106	1.024	0.88	0.822	0.772
	A0A287BFW1	Sodium/glucose cotransporter 5 OS=Sus scrofa OX=9823 GN=PRPSAP2	1.35	Up	0.048478	PRPSAP2	37.966	35.91	15.9	6	11	5	1.351	1.012	1.022	0.83	0.775	0.902
	F1RQH3	Formin like 2 OS=Sus scrofa OX=9823 GN=FMNL2	2.216	Up	0.0066989	FMNL2	116.4	14.49	7.6	8	8	6	1.761	1.1	1.217	0.565	0.61	0.665
	F1SK26	Survival motor neuron protein OS=Sus scrofa OX=9823 GN=SMN1	1.749	Up	9.95e-05	SMN1	31.641	4.6951	10.2	2	2	1	1.311	1.212	1.186	0.688	0.7	0.733
	I3LD81	Cell division cycle 7 OS=Sus scrofa OX=9823 GN=CDC7	1.954	Up	0.0029611	CDC7	61.478	26.339	5	2	2	2	1.11	1.182	1.255	0.492	0.669	0.654
	F1SC78	Ubiquitin conjugating enzyme E2 C OS=Sus scrofa OX=9823 GN=UBE2C	2.455	Up	0.00063912	UBE2C	19.642	23.704	22.3	4	5	4	1.447	1.249	1.148	0.555	0.553	0.458
	I3LRF1	Uncharacterized protein OS=Sus scrofa OX=9823 GN=BUB1	1.349	Up	0.0060805	BUB1	122.24	1.7773	1.5	2	2	2	1.244	1.154	1.032	0.832	0.841	0.87
	A0A287AM78	Purine nucleoside phosphorylase OS=Sus scrofa OX=9823 GN=PNP	1.543	Up	0.0012822	PNP	32.042	151	51	13	36	13	1.292	1.129	1.099	0.771	0.732	0.778
	I3LJ42	Guanine nucleotide-binding protein subunit gamma OS=Sus scrofa OX=9823 GN=GNG2	1.343	Up	0.036382	GNG2	7.8501	5.1464	22.5	1	2	1	0.941	1.141	1.231	0.905	0.789	0.773
	A0A287BDF9	Olfactory receptor OS=Sus scrofa OX=9823	1.34	Up	0.0010026	---	34.823	2.0245	2.6	1	1	1	1.092	1.078	1.153	0.819	0.792	0.869
	F1SC64	"Helicase, lymphoid specific OS=Sus scrofa OX=9823 GN=HELLS"	2.711	Up	0.0187959	HELLS	97.011	2.0435	2.4	2	3	2	1.13	1.014	1.272	0.533	0.497	0.23
	Q6UGB2	Methylsterol monooxygenase 1 OS=Sus scrofa OX=9823 GN=MSMO1	1.754	Up	0.02012	MSMO1	35.101	20.575	8.9	2	3	2	1.551	1.282	1.011	0.739	0.827	0.626
	F1SMR7	Ubiquitin conjugating enzyme E2 H OS=Sus scrofa OX=9823 GN=UBE2H	1.785	Up	2.29e-06	UBE2H	19.985	21.858	28	4	7	4	1.149	1.207	1.151	0.661	0.656	0.648
	F1S413	Mini-chromosome maintenance complex-binding protein OS=Sus scrofa OX=9823 GN=MCMBP	1.403	Up	0.0187971	MCMBP	72.904	1.9216	2.5	2	2	2	1.315	1.078	0.992	0.81	0.768	0.834
	A0A287AHP4	Kinesin-like protein OS=Sus scrofa OX=9823 GN=KIF18A	1.8	Up	0.000115378	KIF18A	88.537	4.9529	4	3	3	3	1.034	1.008	1.113	0.594	0.556	0.603
	F1SQF7	Transcriptional adapter 3 OS=Sus scrofa OX=9823 GN=TADA3	1.587	Up	0.0031381	TADA3	48.934	51.554	21.1	8	13	8	0.964	1.184	1.198	0.686	0.704	0.719
	A0A287BBS5	Aurora kinase C OS=Sus scrofa OX=9823 GN=AURKC	1.266	Up	0.0107022	AURKC	34.226	46.243	23.2	6	8	6	0.913	0.865	1.019	0.731	0.715	0.763
	P50118	Proto-oncogene serine/threonine-protein kinase mos OS=Sus scrofa OX=9823 GN=MOS	2.698	Up	8.2e-05	MOS	37.94	1.4583	2.6	1	1	1	1.436	1.238	1.394	0.508	0.465	0.535
	F1S9W3	Calcium homeostasis endoplasmic reticulum protein OS=Sus scrofa OX=9823 GN=CHERP	2.301	Up	0.000183455	CHERP	103.83	18.536	6.7	6	8	6	1.197	1.295	1.335	0.502	0.556	0.605
	Q71LE2	Histone H3.3 OS=Sus scrofa OX=9823 GN=H3F3A	2.32	Up	4.1e-05	H3F3A	15.328	4.68	11.8	2	4	1	1.122	1.19	1.135	0.531	0.463	0.492
	F1RMM1	Family with sequence similarity 160 member A2 OS=Sus scrofa OX=9823 GN=FAM160A2	1.253	Up	0.026736	FAM160A2	89.909	1.8714	1.1	1	1	1	1.281	1.09	1.042	0.934	0.881	0.908
	F1RT10	CDKN2A interacting protein OS=Sus scrofa OX=9823 GN=CDKN2AIP	1.684	Up	0.0132974	CDKN2AIP	61.508	15.471	10.1	4	4	4	1.07	1.35	0.972	0.725	0.577	0.712
	F1SSG6	Sialic acid synthase OS=Sus scrofa OX=9823 GN=NANS	1.783	Up	0.0029209	NANS	28.413	7.1707	11.2	3	5	3	1.248	1.354	1.075	0.754	0.691	0.617
	A0A287BBE2	Signal transducer and activator of transcription OS=Sus scrofa OX=9823 GN=STAT3	1.463	Up	0.000483	STAT3	81.238	15.017	8.5	6	8	6	1.168	1.123	1.074	0.805	0.732	0.763
	A0A287BLB5	PEST proteolytic signal containing nuclear protein OS=Sus scrofa OX=9823 GN=PCNP	1.744	Up	0.0176838	PCNP	18.963	21.632	24.7	3	3	3	1.103	1.001	1.261	0.757	0.681	0.492
	F1RN05	Serine palmitoyltransferase long chain base subunit 1 OS=Sus scrofa OX=9823 GN=SPTLC1	2.022	Up	0.00095945	SPTLC1	52.642	5.595	3.6	3	3	3	1.487	1.14	1.322	0.68	0.629	0.644
	F1RS44	N-glycanase 1 OS=Sus scrofa OX=9823 GN=NGLY1	2.433	Up	1.76e-05	NGLY1	74.485	122.4	23.7	15	24	15	1.133	1.233	1.233	0.492	0.475	0.512
	D2IE28	Cyclin B1 transcript variant 1 OS=Sus scrofa OX=9823 GN=CCNB1	1.94	Up	0.00024373	CCNB1	48.662	7.9922	9	4	6	4	1.067	1.134	1.206	0.61	0.539	0.607
	F1SKQ0	DEAD-box helicase 17 OS=Sus scrofa OX=9823 GN=DDX17	1.666	Up	0.00038247	DDX17	70.58	47.101	27	16	27	11	1.211	1.15	1.043	0.672	0.701	0.67
	F1SD82	Syntaxin 10 OS=Sus scrofa OX=9823 GN=STX10	1.536	Up	0.0033599	STX10	28.241	17.438	4.4	1	1	1	1.046	1.134	1.23	0.695	0.709	0.816
	F1SB61	Pre-mRNA-splicing regulator WTAP isoform 1 OS=Sus scrofa OX=9823 GN=WTAP	1.698	Up	0.000102443	WTAP	43.985	25.697	15.7	5	5	5	1.116	1.136	1.197	0.673	0.711	0.647
	M3TYR7	Nicotinate phosphoribosyltransferase domain containing 1 OS=Sus scrofa OX=9823 GN=NAPRT1	1.235	Up	0.025941	NAPRT1	57.877	32.546	14.5	6	6	6	1.135	0.999	1.196	0.948	0.887	0.861
	I3LUP6	Nucleophosmin 1 OS=Sus scrofa OX=9823 GN=NPM1	1.559	Up	0.0106004	NPM1	32.603	14.148	23.5	8	16	8	0.996	1.165	1.062	0.695	0.691	0.681
	F1RVS1	Cap methyltransferase 1 OS=Sus scrofa OX=9823 GN=CMTR1	1.3	Up	0.0063824	CMTR1	83.121	23.22	12.2	11	14	11	0.97	1.06	1.106	0.835	0.754	0.823
	F1SF87	Solute carrier family 25 member 13 OS=Sus scrofa OX=9823 GN=SLC25A13	1.219	Up	0.0138041	SLC25A13	74.329	89.481	27.2	18	27	16	1.156	1.063	1.032	0.888	0.94	0.839
	F1RR55	Securin OS=Sus scrofa OX=9823 GN=PTTG1	4.108	Up	0.012159	PTTG1	22.165	9.1327	16.8	3	4	3	1.331	1.332	1.289	0.303	0.418	0.241
	A0A287AFB9	U2 snRNP auxiliary factor large subunit OS=Sus scrofa OX=9823 GN=U2AF2	1.595	Up	0.00153807	U2AF2	51.532	4.0351	3.9	2	3	2	1.127	1.133	1.033	0.671	0.759	0.634
	I3LAI8	ZW10 interacting kinetochore protein OS=Sus scrofa OX=9823 GN=ZWINT	1.917	Up	0.049124	ZWINT	33.245	17.861	9.9	2	2	2	1.141	1.271	1.611	0.709	0.44	0.95
	I3LPX9	Structural maintenance of chromosomes flexible hinge domain containing 1 OS=Sus scrofa OX=9823 GN=SMCHD1	1.568	Up	0.00082383	SMCHD1	209.56	11.09	2.6	4	5	4	1.175	1.134	1.268	0.729	0.734	0.818
	F1S774	Uncharacterized protein OS=Sus scrofa OX=9823 GN=CHEK1	1.925	Up	3.51e-05	CHEK1	54.358	12.436	11.6	5	5	5	1.144	1.128	1.228	0.589	0.605	0.624
	F1SF95	Peptidyl-prolyl cis-trans isomerase OS=Sus scrofa OX=9823 GN=PPIH	1.246	Up	0.036776	PPIH	19.208	3.4954	10.2	2	3	2	1.171	1.063	1.053	0.775	0.962	0.9
	A0A287AKN4	Kinesin family member 15 OS=Sus scrofa OX=9823 GN=KIF15	1.343	Up	0.029603	KIF15	157.67	44.531	13.8	18	18	18	1.257	1.004	1.132	0.783	0.796	0.947
	P17741	High mobility group protein B2 OS=Sus scrofa OX=9823 GN=HMGB2	1.313	Up	0.0065814	HMGB2	24.133	10.235	15.2	3	3	3	0.982	0.994	1.064	0.747	0.725	0.844
	F2Z5J6	General transcription factor IIB OS=Sus scrofa OX=9823 GN=GTF2B	1.734	Up	0.00028364	GTF2B	34.833	52.276	29.4	8	9	8	1.233	1.078	1.137	0.687	0.67	0.632
	F1S0G2	"Arginyl-tRNA synthetase 2, mitochondrial OS=Sus scrofa OX=9823 GN=RARS2"	1.396	Up	0.004217	RARS2	62.51	5.131	7.8	4	4	4	1.061	1.018	1.063	0.692	0.833	0.726
	F1SLL6	Mtr4 exosome RNA helicase OS=Sus scrofa OX=9823 GN=MTREX	1.49	Up	0.000183435	MTREX	117.86	5.8802	3.3	4	4	4	1.121	1.125	1.152	0.8	0.724	0.757
	P61958	Small ubiquitin-related modifier 2 OS=Sus scrofa OX=9823 GN=SUMO2	1.906	Up	0.00031533	SUMO2	10.871	19.176	23.2	2	5	2	1.118	1.213	1.145	0.581	0.67	0.573
	A0A287ANE9	Serine/threonine kinase 38 OS=Sus scrofa OX=9823 GN=STK38	1.746	Up	0.00187526	STK38	47.431	6.4863	6.9	3	3	2	1.096	1.117	1.273	0.648	0.743	0.605
	F1RJR9	Lymphokine-activated killer T-cell-originated protein kinase OS=Sus scrofa OX=9823 GN=PBK	1.391	Up	0.0080406	PBK	36.187	15.539	15.5	5	8	5	0.925	1.132	1.058	0.793	0.725	0.722
	A0A287AP27	Cyclin-dependent kinase 9 OS=Sus scrofa OX=9823 GN=CDK9	1.319	Up	0.04606	CDK9	37.001	8.1098	10.3	3	3	2	0.871	1.057	1.115	0.84	0.684	0.783
	I3LSA2	Glutaminase 2 OS=Sus scrofa OX=9823 GN=GLS2	1.331	Up	0.00145816	GLS2	64.034	91.685	15.5	8	11	8	1.194	1.104	1.098	0.81	0.878	0.864
	P12682	High mobility group protein B1 OS=Sus scrofa OX=9823 GN=HMGB1	1.344	Up	0.00034442	HMGB1	24.917	12.495	18.6	4	5	4	1.088	1.075	1.091	0.847	0.798	0.776
	F1SMJ6	Complement component C9 precursor OS=Sus scrofa OX=9823 GN=C9	1.216	Up	0.034899	C9	62.441	39.962	18.6	10	18	10	0.7	0.713	0.661	0.581	0.618	0.506
	I3LRD3	Centromere protein E OS=Sus scrofa OX=9823 GN=CENPE	1.715	Up	0.00027958	CENPE	313.39	25.579	4.9	14	15	14	1.027	1.067	1.133	0.669	0.619	0.594
	F1RG63	Uncharacterized protein OS=Sus scrofa OX=9823 GN=DCTPP1	1.234	Up	0.00157949	DCTPP1	18.498	28.302	34.5	5	8	5	1.079	1.081	1.059	0.916	0.854	0.839
	Q06AT9	RNA-binding protein 4B OS=Sus scrofa OX=9823 GN=RBM4B	1.457	Up	0.00043945	RBM4B	40.053	17.467	18.7	7	8	7	1.1	1.125	1.115	0.805	0.773	0.715
	F1SC89	Kinesin family member 11 OS=Sus scrofa OX=9823 GN=KIF11	1.621	Up	0.00071848	KIF11	119.4	15.945	7.6	8	8	8	0.988	1.135	1.155	0.662	0.668	0.692
	F1RLS1	Uncharacterized protein OS=Sus scrofa OX=9823 GN=SPECC1L	1.206	Up	0.0153603	SPECC1L	121.35	126.35	15	14	19	13	0.955	1.02	1.112	0.863	0.864	0.833
	F1ST84	Non-specific serine/threonine protein kinase OS=Sus scrofa OX=9823 GN=MELK	1.403	Up	0.0073013	MELK	70.261	21.563	11.4	7	9	2	1.145	1.072	1.211	0.906	0.793	0.745
	F1SME6	"Proteasome 26S subunit, non-ATPase 5 OS=Sus scrofa OX=9823 GN=PSMD5"	1.234	Up	0.0187984	PSMD5	52.169	71.696	23.6	9	12	9	1.212	1.029	1.051	0.905	0.905	0.857
	I3LAJ6	RAS like proto-oncogene A OS=Sus scrofa OX=9823 GN=RALA	1.293	Up	0.0009217	RALA	23.521	38.441	31.1	7	14	6	1.051	1.117	1.034	0.832	0.846	0.798
	F1RKE4	RNA polymerase II subunit J OS=Sus scrofa OX=9823 GN=POLR2J	1.634	Up	0.00180029	POLR2J	13.293	6.1771	17.1	2	4	2	1.039	1.15	1.124	0.664	0.612	0.751
	A0A287A9S9	Golgin A5 OS=Sus scrofa OX=9823 GN=GOLGA5	1.263	Up	0.0084193	GOLGA5	71.804	59.721	27.8	16	17	16	1.187	1.056	1.051	0.826	0.906	0.876
	A0A287AP63	U4/U6 small nuclear ribonucleoprotein Prp3 OS=Sus scrofa OX=9823 GN=PRPF3	1.298	Up	0.0123174	PRPF3	77.528	11.88	9.8	7	7	7	1.057	0.948	1.108	0.813	0.742	0.844
	I3L7M6	Ubiquitinyl hydrolase 1 OS=Sus scrofa OX=9823	1.413	Up	0.002422	---	36.91	37.929	7	2	2	2	1.193	1.15	1.218	0.907	0.845	0.768
	F1SPK2	Histone H1oo OS=Sus scrofa OX=9823 GN=H1FOO	2.418	Up	1.67e-05	H1FOO	36.449	171.87	37.6	13	24	13	1.344	1.297	1.209	0.53	0.544	0.518
	A0A287A1W3	Tyrosine-protein kinase receptor OS=Sus scrofa OX=9823 GN=INSRR	1.507	Up	0.0123566	INSRR	144.14	-2	1.1	1	1	1	0.812	0.652	0.603	0.434	0.464	0.474
	A0A287ATT3	Uncharacterized protein OS=Sus scrofa OX=9823 GN=LOC100523244	1.923	Up	0.000122737	LOC100523244	43.28	28.413	20.1	7	7	6	1.219	1.144	1.108	0.571	0.592	0.642
	F1RIW7	Zinc finger AN1-type containing 2A OS=Sus scrofa OX=9823 GN=ZFAND2A	4.473	Up	0.0022842	ZFAND2A	15.986	38.271	40.3	6	10	6	1.155	1.309	1.329	0.198	0.411	0.239
	F1SQR0	"RB binding protein 7, chromatin remodeling factor OS=Sus scrofa OX=9823 GN=RBBP7"	2.029	Up	0.00021925	RBBP7	47.834	52.312	23.5	10	20	3	1.303	1.134	1.149	0.569	0.629	0.569
	F1RRG9	"SWI/SNF related, matrix associated, actin dependent regulator of chromatin, subfamily a, member 5 OS=Sus scrofa OX=9823 GN=SMARCA5"	1.645	Up	0.00127825	SMARCA5	121.99	20.209	9.2	10	10	10	0.99	1.169	1.054	0.63	0.622	0.701
	Q8SPS7	Haptoglobin OS=Sus scrofa OX=9823 GN=HP	1.504	Up	0.0106174	HP	38.481	21.094	18.7	6	13	6	0.86	0.76	0.776	0.502	0.471	0.62
	F1SH64	Nucleoporin 107 OS=Sus scrofa OX=9823 GN=NUP107	1.747	Up	0.0054597	NUP107	106.68	55.155	10.6	8	11	8	1.433	1.052	1.093	0.652	0.685	0.711
	A0A287BNQ9	Kinesin-like protein OS=Sus scrofa OX=9823 GN=KIF23	1.454	Up	0.00033513	KIF23	88.645	54.834	11.5	8	9	8	1.102	1.191	1.128	0.819	0.777	0.757
	F1RX36	Fibrinogen alpha chain OS=Sus scrofa OX=9823 GN=FGA	1.247	Up	0.045598	FGA	72.612	29.552	12.1	8	11	8	0.945	0.795	0.762	0.662	0.716	0.629
	K7GSK1	NAD(P)(+)--arginine ADP-ribosyltransferase OS=Sus scrofa OX=9823 GN=ART3	1.543	Up	0.0027354	ART3	41.505	2.4524	2.7	1	1	1	1.308	1.158	1.118	0.843	0.724	0.755
	B2ZI35	F11 receptor OS=Sus scrofa OX=9823 GN=F11R	3.293	Up	1.56e-05	F11R	32.287	8.4203	14.4	4	4	4	1.45	1.288	1.444	0.439	0.423	0.408
	F2Z5F7	Protein dpy-30 homolog OS=Sus scrofa OX=9823 GN=DPY30	1.399	Up	0.0168007	DPY30	11.25	3.0184	9.1	1	1	1	0.968	1.188	1.154	0.839	0.704	0.823
	F1RXU4	ORM1-like protein OS=Sus scrofa OX=9823 GN=ORMDL1	1.724	Up	0.00045512	ORMDL1	17.357	6.7896	12.4	2	2	2	1.099	1.16	1.264	0.64	0.693	0.71
	A0A287B187	Autophagy protein 5 OS=Sus scrofa OX=9823 GN=ATG5	1.255	Up	0.0142757	ATG5	28.767	21.667	35.7	8	11	8	1.048	1.143	1.06	0.867	0.864	0.859
	F1S459	Uncharacterized protein OS=Sus scrofa OX=9823 GN=TERF2IP	1.412	Up	0.0056614	TERF2IP	44.313	19.579	14.2	5	5	5	0.985	1.021	1.083	0.702	0.672	0.814
	A0A287AR84	DNA helicase OS=Sus scrofa OX=9823 GN=MCM6	1.505	Up	5.65e-05	MCM6	89.587	53.994	16.1	12	18	12	1.11	1.148	1.114	0.745	0.722	0.773
	F1RUL1	RNA binding motif protein 17 OS=Sus scrofa OX=9823 GN=RBM17	1.469	Up	0.004302	RBM17	44.931	14.447	13	6	8	6	1.231	1.222	1.039	0.849	0.76	0.768
	F1S216	"NUF2, NDC80 kinetochore complex component OS=Sus scrofa OX=9823 GN=NUF2"	1.33	Up	0.0147797	NUF2	54.456	31.148	11.4	5	5	5	1.114	1.141	1.022	0.871	0.869	0.723
	I3LN54	ADP-ribosylation factor-like protein 6-interacting protein 1 OS=Sus scrofa OX=9823 GN=ARL6IP1	1.262	Up	0.0158237	ARL6IP1	23.446	4.191	8.9	2	2	2	1.163	0.979	1.062	0.852	0.802	0.885
	A0A286ZU83	Versican core protein precursor OS=Sus scrofa OX=9823 GN=VCAN	1.358	Up	0.00061838	VCAN	38.274	41.09	27.3	9	16	9	1.11	1.134	1.116	0.786	0.815	0.873
	I3LMA9	Syntaxin binding protein 5 like OS=Sus scrofa OX=9823 GN=STXBP5L	1.93	Up	3.54e-05	STXBP5L	50.66	87.684	20	8	10	8	1.137	1.157	1.112	0.592	0.616	0.557
	F1SJR5	Protein kinase C and casein kinase substrate in neurons 2 OS=Sus scrofa OX=9823 GN=PACSIN2	1.216	Up	0.0047599	PACSIN2	55.602	194.8	32.9	13	17	13	1.154	1.069	1.089	0.946	0.912	0.866
	A0A287AUN2	Methyltransferase like 3 OS=Sus scrofa OX=9823 GN=METTL3	2.011	Up	0.043658	METTL3	55.58	4.6612	6.6	3	3	3	1.759	1.165	0.956	0.463	0.752	0.714
	F1RVK2	Microtubule associated serine/threonine kinase like OS=Sus scrofa OX=9823 GN=MASTL	2.132	Up	0.025937	MASTL	96.983	9.1757	5.1	4	8	3	0.914	1.036	1.374	0.508	0.512	0.539
	A0A287AJB4	U2 small nuclear RNA auxiliary factor 1 like 5 OS=Sus scrofa OX=9823 GN=U2AF1L5	3.024	Up	0.0022224	U2AF1L5	27.815	47.019	17.6	4	6	4	1.487	1.065	1.137	0.468	0.315	0.437
	F1RWJ9	Ubiquitin-conjugating enzyme E2 W OS=Sus scrofa OX=9823 GN=UBE2W	1.355	Up	0.042116	UBE2W	17.315	3.5098	11.9	1	1	1	1.442	1.117	1.126	0.822	1.003	0.895
	F1RH90	Kinesin-like protein OS=Sus scrofa OX=9823 GN=KIF20A	2.563	Up	9.76e-05	KIF20A	100.26	144.04	24.6	18	23	18	1.255	1.289	1.352	0.504	0.557	0.459
	A0A287AKA3	Core histone macro-H2A OS=Sus scrofa OX=9823 GN=H2AFY2	1.278	Up	0.0133983	H2AFY2	40.044	-2	1.9	1	2	1	1.151	0.963	0.983	0.813	0.819	0.791
	A0A287A4W6	"RAB21, member RAS oncogene family OS=Sus scrofa OX=9823 GN=RAB21"	1.298	Up	0.0132246	RAB21	24.132	40.224	10.4	2	5	2	1.237	1.118	1.007	0.863	0.846	0.882
	I3LKT8	Histone-binding protein RBBP4 OS=Sus scrofa OX=9823 GN=RBBP4	1.425	Up	0.0023606	RBBP4	47.655	46.822	24.5	10	20	3	1.24	1.091	1.125	0.816	0.758	0.852
	B0M1M6	DNA repair protein RAD51 homolog OS=Sus scrofa OX=9823 GN=pigRAD51	1.42	Up	0.0022166	pigRAD51	36.994	56.553	15.9	5	7	5	1.158	1.141	1.004	0.743	0.794	0.789
	A0A287BSJ6	Uncharacterized protein OS=Sus scrofa OX=9823 GN=LOC100511376	1.321	Up	0.00021819	LOC100511376	349.68	60.876	10.3	29	31	28	1.046	1.024	1.095	0.787	0.812	0.797
	I3L8T3	tRNA (guanine(37)-N1)-methyltransferase OS=Sus scrofa OX=9823 GN=TRMT5	1.998	Up	4.27e-05	TRMT5	57.071	26.202	17.4	9	12	9	1.18	1.17	1.239	0.584	0.637	0.575
	I3LND7	Cell division cycle protein 123 homolog OS=Sus scrofa OX=9823 GN=CDC123	3.191	Up	0.00100206	CDC123	35.518	9.2155	16.4	5	5	5	1.112	1.198	1.261	0.414	0.282	0.423
	F1RJJ3	Ribosome maturation protein SBDS OS=Sus scrofa OX=9823 GN=SBDS	1.259	Up	0.00107721	SBDS	28.745	13.979	23.6	7	9	7	1.022	1.077	1.07	0.839	0.871	0.808
	F1SSR3	Kinetochore localized astrin/SPAG5 binding protein OS=Sus scrofa OX=9823 GN=KNSTRN	1.752	Up	0.0115573	KNSTRN	26.753	4.2474	8.9	2	2	2	1.02	1.434	1.144	0.589	0.764	0.701
	F1S8S7	Transforming acidic coiled-coil containing protein 3 OS=Sus scrofa OX=9823 GN=TACC3	1.559	Up	4.43e-05	TACC3	78.668	224.19	35.9	30	51	30	1.052	1.124	1.073	0.682	0.689	0.713
	F1RKS3	Flap endonuclease 1 OS=Sus scrofa OX=9823 GN=FEN1	1.371	Up	0.026478	FEN1	42.402	9.8943	8.9	3	4	3	0.94	1.04	1.111	0.648	0.853	0.753
	F1SAE9	Laminin subunit beta 1 OS=Sus scrofa OX=9823 GN=LAMB1	1.353	Up	0.0034414	LAMB1	194.18	9.9364	3.6	6	6	6	1.092	0.984	1.142	0.774	0.825	0.779
	F1SP18	Threonyl-tRNA synthetase OS=Sus scrofa OX=9823 GN=TARS	1.206	Up	0.0042552	TARS	76.963	66.113	21.4	14	20	14	1.061	1.062	1.012	0.912	0.829	0.858
	A0A287BJB2	Serine/threonine-protein kinase VRK1 OS=Sus scrofa OX=9823 GN=VRK1	1.618	Up	0.0041004	VRK1	44.972	18.627	18.2	7	9	7	1.139	1.073	1.209	0.664	0.638	0.812
	F1S134	H/ACA ribonucleoprotein complex subunit OS=Sus scrofa OX=9823 GN=GAR1	1.643	Up	0.00021686	GAR1	20.943	3.3879	7.9	2	2	2	1.083	1.158	1.15	0.661	0.67	0.733
	A0A287AKP7	Ribosomal protein S6 kinase OS=Sus scrofa OX=9823 GN=RPS6KA4	2.739	Up	0.0073367	RPS6KA4	82.837	2.1497	1.1	1	2	1	0.778	1.114	1.447	0.426	0.348	0.445
	F1RZ16	U1 small nuclear ribonucleoprotein C OS=Sus scrofa OX=9823 GN=SNRPC	2.161	Up	0.042037	SNRPC	17.394	2.5386	5.7	1	2	1	0.841	1.36	1.343	0.544	0.547	0.549
metabolic process	F1SA79	Mitogen-activated protein kinase kinase 7 OS=Sus scrofa OX=9823 GN=MAP2K7	1.289	Up	0.0027804	MAP2K7	47.552	4.5415	4.8	2	2	2	1.059	1.067	1.108	0.782	0.886	0.841
	A0A287BP09	BUB1 mitotic checkpoint serine/threonine kinase B OS=Sus scrofa OX=9823 GN=BUB1B	1.657	Up	0.00066009	BUB1B	116.62	189.14	19.5	17	28	17	1.191	1.14	1.103	0.627	0.715	0.731
	Q9TUQ3	Complement component C7 OS=Sus scrofa OX=9823 GN=C7	1.407	Up	0.00129782	C7	93.061	34.541	14.2	12	16	12	0.556	0.566	0.593	0.377	0.428	0.414
	P50828	Hemopexin OS=Sus scrofa OX=9823 GN=HPX	1.395	Up	0.002981	HPX	51.305	47.361	17.2	7	7	7	0.74	0.869	0.822	0.575	0.564	0.604
	F1SVA6	Small nuclear ribonucleoprotein U5 subunit 40 OS=Sus scrofa OX=9823 GN=SNRNP40	1.511	Up	0.00022122	SNRNP40	39.351	15.568	9.8	3	3	3	1.016	1.076	1.115	0.732	0.701	0.689
	F2Z5J5	Enhancer of rudimentary homolog OS=Sus scrofa OX=9823 GN=ERH	1.279	Up	0.0048443	ERH	12.259	5.7327	29.8	3	3	3	1.018	0.969	1.12	0.823	0.804	0.802
	A0A287AHN8	Methyltransferase like 14 OS=Sus scrofa OX=9823 GN=METTL14	1.523	Up	0.0181577	METTL14	48.599	4.6984	4.8	2	3	2	1.007	0.91	1.113	0.595	0.602	0.793
	F1SHH9	1-aminocyclopropane-1-carboxylate synthase homolog (inactive) like OS=Sus scrofa OX=9823 GN=ACCSL	2.166	Up	4.32e-05	ACCSL	64.624	323.31	44.2	22	100	22	1.217	1.248	1.172	0.565	0.592	0.522
	A0A287BHZ9	Calcium/calmodulin-dependent protein kinase type 1 OS=Sus scrofa OX=9823 GN=CAMK1	1.496	Up	0.031465	CAMK1	34.378	6.0609	6.5	2	4	2	1.508	1.046	1.073	0.817	0.832	0.775
	F1S563	Dihydrolipoamide acetyltransferase component of pyruvate dehydrogenase complex OS=Sus scrofa OX=9823 GN=DBT	1.402	Up	0.040159	DBT	46.898	3.1864	4	2	2	2	1.463	1.031	1.171	0.902	0.909	0.803
	A0A287B811	Caspase 6 OS=Sus scrofa OX=9823 GN=CASP6	2.31	Up	0.000178117	CASP6	26.803	14.041	9.6	2	2	2	1.212	1.36	1.478	0.576	0.566	0.611
	I3LRD5	Eukaryotic translation initiation factor 4H isoform 1 OS=Sus scrofa OX=9823 GN=EIF4H	1.36	Up	0.00178104	EIF4H	27.337	51.745	29.4	7	9	7	1.196	1.083	1.07	0.822	0.851	0.789
	F1SFR3	"Extra spindle pole bodies like 1, separase OS=Sus scrofa OX=9823 GN=ESPL1"	1.848	Up	0.00047914	ESPL1	229.73	53.188	9.5	19	20	19	1.108	1.238	1.228	0.657	0.588	0.689
	F1S386	THO complex 3 OS=Sus scrofa OX=9823 GN=THOC3	1.892	Up	0.0137759	THOC3	38.799	14.043	16	6	7	6	1.606	1.103	1.015	0.648	0.709	0.611
	F1SUG7	DEAD (Asp-Glu-Ala-Asp) box helicase 21 OS=Sus scrofa OX=9823 GN=DDX21	2.619	Up	3e-06	DDX21	87.193	39.436	11.4	9	10	9	1.309	1.393	1.305	0.495	0.503	0.532
	Q75R37	Hyaluronan synthase 3 OS=Sus scrofa OX=9823 GN=shas3	2.897	Up	8.24e-05	shas3	63.11	4.654	4.5	3	3	3	1.227	1.409	1.373	0.422	0.46	0.502
	I3LCH3	RNA polymerase II subunit C OS=Sus scrofa OX=9823 GN=POLR2C	2.109	Up	0.048022	POLR2C	31.402	9.8867	13.1	3	4	3	1.229	0.836	1.619	0.396	0.712	0.639
	A0A287AX01	Mitogen-activated protein kinase OS=Sus scrofa OX=9823 GN=MAPK14	1.395	Up	0.00085599	MAPK14	39.561	20.335	12.2	4	7	2	1.096	1.046	1.099	0.731	0.821	0.771
	P11493	Serine/threonine-protein phosphatase 2A catalytic subunit beta isoform (Fragment) OS=Sus scrofa OX=9823 GN=PPP2CB	1.294	Up	0.0134983	PPP2CB	33.61	74.468	36.5	8	24	1	1.203	1.014	1.032	0.794	0.846	0.87
	F1SV35	Aminoadipate-semialdehyde dehydrogenase-phosphopantetheinyl transferase OS=Sus scrofa OX=9823 GN=AASDHPPT	1.481	Up	0.0113603	AASDHPPT	35.353	18.446	13.4	4	6	4	1.383	1.105	1.065	0.834	0.812	0.753
	I3LJ77	Downstream neighbor of SON OS=Sus scrofa OX=9823 GN=DONSON	5.361	Up	0.00035569	DONSON	62.387	16.252	10.7	5	5	5	1.91	1.241	1.406	0.326	0.267	0.257
	F1SMD1	DAB2 interacting protein OS=Sus scrofa OX=9823 GN=DAB2IP	1.232	Up	0.00151652	DAB2IP	127.49	90.646	16.7	19	26	19	1.066	1.047	1.07	0.841	0.836	0.907
	I3LDH3	Poly [ADP-ribose] polymerase OS=Sus scrofa OX=9823 GN=PARP1	1.261	Up	0.003163	PARP1	111.52	53.679	12.3	11	14	11	1.076	1.068	1.032	0.87	0.866	0.783
	F1STV0	Prolylcarboxypeptidase OS=Sus scrofa OX=9823 GN=PRCP	1.217	Up	0.030637	PRCP	56.012	32.414	4.7	2	2	2	1.207	1.184	1.16	0.978	0.87	1.07
	A0A287A8G0	DNA (cytosine-5)-methyltransferase OS=Sus scrofa OX=9823 GN=DNMT1	1.94	Up	1.84e-06	DNMT1	181.95	323.31	47.6	79	284	79	1.153	1.184	1.161	0.611	0.611	0.581
	P03970	Inhibin beta A chain OS=Sus scrofa OX=9823 GN=INHBA	1.429	Up	0.0111758	INHBA	47.476	1.7334	1.9	1	1	1	0.999	1.162	1.239	0.87	0.761	0.748
	F1RVX6	Nucleoporin 85 OS=Sus scrofa OX=9823 GN=NUP85	1.204	Up	0.022455	NUP85	72.22	44.615	8	4	5	4	0.985	1.09	1.087	0.808	0.908	0.91
	K7GM40	Apolipoprotein A-I OS=Sus scrofa OX=9823 GN=APOA1	1.678	Up	0.00166132	APOA1	30.33	61.496	43.4	11	13	8	1.13	1.023	0.926	0.625	0.642	0.568
	F1SJL5	Caseinolytic mitochondrial matrix peptidase chaperone subunit OS=Sus scrofa OX=9823 GN=CLPX	1.302	Up	0.0092393	CLPX	67.42	16.452	9.9	6	6	6	1.189	1.09	1.132	0.791	0.889	0.939
	A0A286ZYI8	"Lon protease homolog 2, peroxisomal OS=Sus scrofa OX=9823 GN=LONP2"	1.39	Up	0.00080131	LONP2	89.517	14.569	7.3	6	8	6	1.116	1.065	1.158	0.789	0.771	0.843
	F1RG40	Nucleoporin 133 OS=Sus scrofa OX=9823 GN=NUP133	1.657	Up	0.00025873	NUP133	110.26	16.953	8.5	8	12	8	1.078	1.156	1.229	0.702	0.675	0.713
	F1SCH5	XPA binding protein 2 OS=Sus scrofa OX=9823 GN=XAB2	1.274	Up	0.032943	XAB2	100	2.2451	1.1	1	1	1	0.921	1.043	1.117	0.832	0.729	0.858
	F1SBW4	Protein quaking OS=Sus scrofa OX=9823 GN=QKI	2.575	Up	0.00174225	QKI	28.651	2.7246	3.8	1	1	1	1.804	1.32	1.235	0.514	0.595	0.584
	I3LSZ1	SUMO-conjugating enzyme UBC9 OS=Sus scrofa OX=9823 GN=UBE2I	1.25	Up	0.00092066	UBE2I	18.007	14.882	31.6	5	10	5	1.045	1.095	1.098	0.897	0.841	0.852
	I3LM23	Cbl proto-oncogene like 1 OS=Sus scrofa OX=9823 GN=CBLL1	1.412	Up	0.00064243	CBLL1	48.955	15.851	13.2	5	6	4	1.171	1.046	1.096	0.781	0.802	0.764
	P27917	Apolipoprotein C-III OS=Sus scrofa OX=9823 GN=APOC3	1.822	Up	0.0033358	APOC3	10.704	7.8741	38.5	3	4	3	1.091	1.308	1.197	0.636	0.761	0.577
	F1SBF0	Nuclear receptor coactivator 3 OS=Sus scrofa OX=9823 GN=NCOA3	2.152	Up	0.0091227	NCOA3	150.96	213.24	17.9	21	30	4	0.817	1.311	1.234	0.579	0.496	0.487
	F1STE6	Thioredoxin domain containing 9 OS=Sus scrofa OX=9823 GN=TXNDC9	1.906	Up	3.55e-05	TXNDC9	26.488	33.655	14.2	4	6	4	1.152	1.095	1.172	0.626	0.585	0.583
	A0A287AGZ9	Riboflavin kinase OS=Sus scrofa OX=9823 GN=RFK	1.611	Up	0.0023593	RFK	16.756	4.5624	12.2	2	2	2	0.976	1.146	1.176	0.734	0.659	0.654
	F1RXC7	Cancer susceptibility 3 OS=Sus scrofa OX=9823 GN=CASC3	1.834	Up	0.0037441	CASC3	69.687	17.154	10.4	6	6	6	1.301	1.156	1.118	0.748	0.653	0.548
	F1S0D8	UBX domain protein 4 OS=Sus scrofa OX=9823 GN=UBXN4	1.492	Up	0.00193922	UBXN4	56.592	16.086	6.5	3	3	3	0.99	1.158	1.165	0.721	0.747	0.753
	I3LII4	Serine/threonine-protein kinase PLK OS=Sus scrofa OX=9823 GN=PLK1	1.251	Up	0.0040206	PLK1	68.053	15.527	13.7	7	9	7	1.025	1.028	1.111	0.82	0.82	0.889
	F1SPF3	DNA helicase OS=Sus scrofa OX=9823 GN=MCM2	1.635	Up	0.0013014	MCM2	101.53	74.972	18.6	15	20	15	1.052	1.206	1.249	0.745	0.728	0.672
	P00503	"Aspartate aminotransferase, cytoplasmic OS=Sus scrofa OX=9823 GN=GOT1"	1.209	Up	0.0084842	GOT1	46.474	171.38	20.6	7	10	7	1.153	1.069	1.08	0.905	0.963	0.864
	F1S8T7	Nucleophosmin/nucleoplasmin 3 OS=Sus scrofa OX=9823 GN=NPM3	1.777	Up	0.00020281	NPM3	19.11	7.2364	18.2	3	3	3	1.074	1.169	1.179	0.632	0.611	0.683
	A0A287BKY1	MAP kinase-interacting serine/threonine-protein kinase 1 OS=Sus scrofa OX=9823 GN=MKNK1	1.454	Up	0.02186	MKNK1	42.467	6.4183	6.3	2	2	2	1.312	0.944	1.101	0.723	0.779	0.807
	I3LJR4	DNA-directed RNA polymerase subunit OS=Sus scrofa OX=9823 GN=POLR2A	1.415	Up	0.0042352	POLR2A	215.86	15.992	3.8	8	9	8	1.093	1.168	1.09	0.789	0.791	0.788
	F1RKJ9	Isochorismatase domain containing 1 OS=Sus scrofa OX=9823 GN=ISOC1	1.236	Up	0.036356	ISOC1	32.104	72.085	16.8	4	9	4	1.243	1.023	1.09	0.969	0.859	0.888
	F1SRZ7	RNA helicase aquarius OS=Sus scrofa OX=9823 GN=AQR	1.23	Up	0.0052391	AQR	168.25	7.7817	2.1	3	3	3	1.156	1.051	1.047	0.875	0.913	0.857
	A0A287AWN0	"BRCA2, DNA repair associated OS=Sus scrofa OX=9823 GN=BRCA2"	1.527	Up	0.025136	BRCA2	356.53	16.302	2.8	8	8	8	1.615	1.176	1.146	0.929	0.804	0.846
	F1RT18	Nei like DNA glycosylase 3 OS=Sus scrofa OX=9823 GN=NEIL3	4.915	Up	0.00089536	NEIL3	66.364	8.182	7	4	4	4	1.774	1.289	1.149	0.305	0.331	0.221
	A0A286ZK95	Transcription and mRNA export factor ENY2 OS=Sus scrofa OX=9823 GN=ENY2	1.237	Up	0.0134023	ENY2	11.528	2.3366	14.9	2	2	2	0.903	1.025	1.017	0.807	0.749	0.824
	F1SV40	Splicing factor 3a subunit 3 OS=Sus scrofa OX=9823 GN=SF3A3	1.394	Up	0.0051027	SF3A3	58.891	6.1879	5.4	3	4	3	1.432	1.207	1.209	0.925	0.944	0.891
	I3LLM3	Phospholipase A2 OS=Sus scrofa OX=9823 GN=PLA2G4A	1.612	Up	0.00041713	PLA2G4A	85.375	120.26	19.4	13	23	13	1.237	1.133	1.135	0.732	0.68	0.762
	F1RQW2	Complement C4-A precursor OS=Sus scrofa OX=9823 GN=C4A	1.436	Up	0.0142446	C4A	192.43	17.44	4.9	8	10	8	0.707	0.896	0.813	0.606	0.506	0.57
	A0A287BK75	Dual specificity mitogen-activated protein kinase kinase 1 OS=Sus scrofa OX=9823 GN=MAP2K1	1.443	Up	0.0065043	MAP2K1	43.439	31.872	19.1	8	12	4	1.036	1.187	1.18	0.704	0.809	0.845
	F1S1V1	Sjogren syndrome antigen B OS=Sus scrofa OX=9823 GN=SSB	2.422	Up	0.00193924	SSB	47.267	15.636	11.5	5	6	5	1.531	1.143	1.466	0.546	0.502	0.661
	K7GPM9	Tyrosine-protein kinase OS=Sus scrofa OX=9823 GN=FYN	2.068	Up	0.0021825	FYN	54.44	19.732	8.3	4	4	1	1.016	1.188	1.224	0.562	0.467	0.629
	F1SJJ8	TIMELESS interacting protein OS=Sus scrofa OX=9823 GN=TIPIN	1.499	Up	0.0010025	TIPIN	32.88	1.5504	3.1	1	1	1	1.248	1.154	1.118	0.802	0.731	0.815
	I3LHT9	Syntaxin-12 OS=Sus scrofa OX=9823 GN=STX12	1.218	Up	0.00171924	STX12	31.416	165.27	29.7	7	17	7	1.025	1.101	1.035	0.847	0.86	0.888
	F1SGC8	Actin like 6A OS=Sus scrofa OX=9823 GN=ACTL6A	2.313	Up	0.0119769	ACTL6A	47.47	32.668	13.8	5	7	5	1.19	1.002	1.189	0.631	0.502	0.329
	A0A286ZXY8	Squalene synthase OS=Sus scrofa OX=9823 GN=FDFT1	1.433	Up	0.00049911	FDFT1	47.76	59.545	26.6	10	27	10	1.2	1.081	1.112	0.77	0.785	0.812
	F1S579	HEN methyltransferase 1 OS=Sus scrofa OX=9823 GN=HENMT1	2.76	Up	0.0038022	HENMT1	44.073	22.809	19.3	6	7	6	0.893	1.465	1.257	0.499	0.43	0.381
	F1S359	"RB binding protein 5, histone lysine methyltransferase complex subunit OS=Sus scrofa OX=9823 GN=RBBP5"	4.458	Up	0.0029591	RBBP5	59.152	7.9556	7.4	4	4	4	1.08	1.353	1.196	0.179	0.394	0.241
	I3LM99	Grancalcin OS=Sus scrofa OX=9823 GN=GCA	1.69	Up	0.00047549	GCA	33.425	26.021	16.2	5	8	5	1.262	1.173	1.137	0.682	0.761	0.671
	F1SPI2	"XPC complex subunit, DNA damage recognition and repair factor OS=Sus scrofa OX=9823 GN=XPC"	1.227	Up	0.00130013	XPC	105.35	6.7547	4.6	4	4	4	1.046	1.018	1.058	0.84	0.819	0.885
	F1SGX2	MORC family CW-type zinc finger 3 OS=Sus scrofa OX=9823 GN=MORC3	1.548	Up	0.00069933	MORC3	93.513	52.9	12.5	8	9	8	1.219	1.117	1.088	0.742	0.696	0.774
	I3LU53	Sin3A associated protein 30 OS=Sus scrofa OX=9823 GN=SAP30	2.956	Up	0.00054138	SAP30	23.373	6.7599	13.6	3	5	3	1.387	1.163	1.373	0.515	0.375	0.437
	F1S534	Down-regulator of transcription 1 OS=Sus scrofa OX=9823 GN=DR1	3.485	Up	0.00059839	DR1	19.429	12.434	15.9	3	4	3	1.291	1.305	1.419	0.45	0.405	0.297
	B1PXG0	LIN28 OS=Sus scrofa OX=9823 GN=LIN28	1.647	Up	0.041304	LIN28	22.382	21.796	24.9	4	4	4	1.37	1.11	0.918	0.866	0.592	0.605
	F1S7D3	Uncharacterized protein OS=Sus scrofa OX=9823 GN=LOC100526118	1.702	Up	0.0055443	LOC100526118	25.413	5.0061	11.2	3	5	2	0.97	1.219	1.3	0.733	0.644	0.673
	F1SQR4	Small nuclear ribonucleoprotein F OS=Sus scrofa OX=9823 GN=SNRPF	1.554	Up	0.035375	SNRPF	9.7251	1.6859	9.3	1	1	1	0.817	1.246	1.043	0.595	0.74	0.664
	F1SFW4	Integrator complex subunit 3 OS=Sus scrofa OX=9823 GN=INTS3	1.439	Up	0.0095607	INTS3	117.85	35.79	4.8	3	4	3	1.185	1.013	1.187	0.877	0.731	0.745
	F1S890	Serine/threonine kinase 35 OS=Sus scrofa OX=9823 GN=STK35	1.782	Up	0.0010594	STK35	59.201	3.1779	3.2	1	1	1	1.053	1.189	1.201	0.645	0.584	0.703
	A4PES0	Wee1-like protein kinase 2 OS=Sus scrofa OX=9823 GN=WEE2	4.027	Up	2.41e-05	WEE2	62.927	137.78	31.7	17	33	17	1.512	1.381	1.259	0.323	0.368	0.34
	F1SRU7	Protein kinase C eta type OS=Sus scrofa OX=9823 GN=PRKCH	1.635	Up	0.049301	PRKCH	77.797	4.7079	2.9	2	2	2	1.493	0.863	1.102	0.738	0.628	0.749
	F1SC47	Delta-1-pyrroline-5-carboxylate synthase OS=Sus scrofa OX=9823 GN=ALDH18A1	1.293	Up	0.034077	ALDH18A1	87.085	27.937	16.4	12	16	12	1.145	1.178	0.99	0.866	0.937	0.76
	I3L8M9	Ubiquitin specific peptidase 25 OS=Sus scrofa OX=9823 GN=USP25	1.224	Up	0.035196	USP25	122.07	12.844	3.4	3	3	3	0.94	1.076	1.163	0.847	0.869	0.882
	Q56P20	ADP-ribosylation factor 4 OS=Sus scrofa OX=9823 GN=ARF4	1.232	Up	0.026805	ARF4	20.485	10.999	33.9	5	11	3	0.977	1.191	1.051	0.877	0.844	0.892
	F1RJC5	Uncharacterized protein OS=Sus scrofa OX=9823 GN=CDK11B	1.543	Up	0.00050164	CDK11B	90.79	7.1346	3.5	3	3	3	1.145	1.091	1.206	0.711	0.731	0.788
	F1SQ87	WW domain binding protein 11 OS=Sus scrofa OX=9823 GN=WBP11	1.42	Up	0.037961	WBP11	70.058	2.8051	3.1	2	2	2	1.334	0.936	1.212	0.814	0.768	0.87
	F1RSY9	Cell division cycle 40 OS=Sus scrofa OX=9823 GN=CDC40	1.926	Up	0.0088436	CDC40	65.43	2.0129	2.1	1	1	1	1.372	0.962	1.404	0.63	0.592	0.719
	F1SQH4	DNA mismatch repair protein OS=Sus scrofa OX=9823 GN=MSH2	1.482	Up	0.0005597	MSH2	103.19	56.749	13	13	14	13	1.145	1.161	1.042	0.78	0.75	0.729
	A0A287AFN2	Thymidylate synthase OS=Sus scrofa OX=9823 GN=TYMS	1.895	Up	0.00042076	TYMS	42.168	49.537	21.3	7	12	7	1.317	1.111	1.123	0.636	0.64	0.598
	O77591	Inositol monophosphatase 1 OS=Sus scrofa OX=9823 GN=IMPA1	1.273	Up	0.0112994	IMPA1	30.132	86.826	24.5	7	9	7	1.197	1.06	1.049	0.925	0.833	0.84
	A0A287BFW1	Sodium/glucose cotransporter 5 OS=Sus scrofa OX=9823 GN=PRPSAP2	1.35	Up	0.048478	PRPSAP2	37.966	35.91	15.9	6	11	5	1.351	1.012	1.022	0.83	0.775	0.902
	F1SK26	Survival motor neuron protein OS=Sus scrofa OX=9823 GN=SMN1	1.749	Up	9.95e-05	SMN1	31.641	4.6951	10.2	2	2	1	1.311	1.212	1.186	0.688	0.7	0.733
	I3LD81	Cell division cycle 7 OS=Sus scrofa OX=9823 GN=CDC7	1.954	Up	0.0029611	CDC7	61.478	26.339	5	2	2	2	1.11	1.182	1.255	0.492	0.669	0.654
	F1SC78	Ubiquitin conjugating enzyme E2 C OS=Sus scrofa OX=9823 GN=UBE2C	2.455	Up	0.00063912	UBE2C	19.642	23.704	22.3	4	5	4	1.447	1.249	1.148	0.555	0.553	0.458
	I3LRF1	Uncharacterized protein OS=Sus scrofa OX=9823 GN=BUB1	1.349	Up	0.0060805	BUB1	122.24	1.7773	1.5	2	2	2	1.244	1.154	1.032	0.832	0.841	0.87
	A0A287AM78	Purine nucleoside phosphorylase OS=Sus scrofa OX=9823 GN=PNP	1.543	Up	0.0012822	PNP	32.042	151	51	13	36	13	1.292	1.129	1.099	0.771	0.732	0.778
	F1SC64	"Helicase, lymphoid specific OS=Sus scrofa OX=9823 GN=HELLS"	2.711	Up	0.0187959	HELLS	97.011	2.0435	2.4	2	3	2	1.13	1.014	1.272	0.533	0.497	0.23
	Q6UGB2	Methylsterol monooxygenase 1 OS=Sus scrofa OX=9823 GN=MSMO1	1.754	Up	0.02012	MSMO1	35.101	20.575	8.9	2	3	2	1.551	1.282	1.011	0.739	0.827	0.626
	F1SMR7	Ubiquitin conjugating enzyme E2 H OS=Sus scrofa OX=9823 GN=UBE2H	1.785	Up	2.29e-06	UBE2H	19.985	21.858	28	4	7	4	1.149	1.207	1.151	0.661	0.656	0.648
	F1S413	Mini-chromosome maintenance complex-binding protein OS=Sus scrofa OX=9823 GN=MCMBP	1.403	Up	0.0187971	MCMBP	72.904	1.9216	2.5	2	2	2	1.315	1.078	0.992	0.81	0.768	0.834
	F1S5Q1	Glutamine-fructose-6-phosphate transaminase 2 OS=Sus scrofa OX=9823 GN=GFPT2	1.983	Up	0.00043929	GFPT2	77.069	2.789	7.6	5	5	2	1.048	1.193	1.22	0.633	0.553	0.559
	F1SQF7	Transcriptional adapter 3 OS=Sus scrofa OX=9823 GN=TADA3	1.587	Up	0.0031381	TADA3	48.934	51.554	21.1	8	13	8	0.964	1.184	1.198	0.686	0.704	0.719
	A0A287A0U2	Pitrilysin metallopeptidase 1 OS=Sus scrofa OX=9823 GN=PITRM1	1.218	Up	5.55e-05	PITRM1	101.18	60.53	19.3	17	17	17	1.106	1.099	1.1	0.904	0.921	0.888
	A0A287BBS5	Aurora kinase C OS=Sus scrofa OX=9823 GN=AURKC	1.266	Up	0.0107022	AURKC	34.226	46.243	23.2	6	8	6	0.913	0.865	1.019	0.731	0.715	0.763
	P50118	Proto-oncogene serine/threonine-protein kinase mos OS=Sus scrofa OX=9823 GN=MOS	2.698	Up	8.2e-05	MOS	37.94	1.4583	2.6	1	1	1	1.436	1.238	1.394	0.508	0.465	0.535
	A0A287B636	Alpha-galactosidase OS=Sus scrofa OX=9823 GN=GLA	2.104	Up	0.0008151	GLA	48.998	10.18	9	3	4	3	0.997	1.222	1.251	0.573	0.567	0.509
	F1S9W3	Calcium homeostasis endoplasmic reticulum protein OS=Sus scrofa OX=9823 GN=CHERP	2.301	Up	0.000183455	CHERP	103.83	18.536	6.7	6	8	6	1.197	1.295	1.335	0.502	0.556	0.605
	A0A287BLB5	PEST proteolytic signal containing nuclear protein OS=Sus scrofa OX=9823 GN=PCNP	1.744	Up	0.0176838	PCNP	18.963	21.632	24.7	3	3	3	1.103	1.001	1.261	0.757	0.681	0.492
	F1RN05	Serine palmitoyltransferase long chain base subunit 1 OS=Sus scrofa OX=9823 GN=SPTLC1	2.022	Up	0.00095945	SPTLC1	52.642	5.595	3.6	3	3	3	1.487	1.14	1.322	0.68	0.629	0.644
	F1RS44	N-glycanase 1 OS=Sus scrofa OX=9823 GN=NGLY1	2.433	Up	1.76e-05	NGLY1	74.485	122.4	23.7	15	24	15	1.133	1.233	1.233	0.492	0.475	0.512
	D2IE28	Cyclin B1 transcript variant 1 OS=Sus scrofa OX=9823 GN=CCNB1	1.94	Up	0.00024373	CCNB1	48.662	7.9922	9	4	6	4	1.067	1.134	1.206	0.61	0.539	0.607
	F1SKQ0	DEAD-box helicase 17 OS=Sus scrofa OX=9823 GN=DDX17	1.666	Up	0.00038247	DDX17	70.58	47.101	27	16	27	11	1.211	1.15	1.043	0.672	0.701	0.67
	F1SB61	Pre-mRNA-splicing regulator WTAP isoform 1 OS=Sus scrofa OX=9823 GN=WTAP	1.698	Up	0.000102443	WTAP	43.985	25.697	15.7	5	5	5	1.116	1.136	1.197	0.673	0.711	0.647
	M3TYR7	Nicotinate phosphoribosyltransferase domain containing 1 OS=Sus scrofa OX=9823 GN=NAPRT1	1.235	Up	0.025941	NAPRT1	57.877	32.546	14.5	6	6	6	1.135	0.999	1.196	0.948	0.887	0.861
	I3LUP6	Nucleophosmin 1 OS=Sus scrofa OX=9823 GN=NPM1	1.559	Up	0.0106004	NPM1	32.603	14.148	23.5	8	16	8	0.996	1.165	1.062	0.695	0.691	0.681
	F1RVS1	Cap methyltransferase 1 OS=Sus scrofa OX=9823 GN=CMTR1	1.3	Up	0.0063824	CMTR1	83.121	23.22	12.2	11	14	11	0.97	1.06	1.106	0.835	0.754	0.823
	F1SF87	Solute carrier family 25 member 13 OS=Sus scrofa OX=9823 GN=SLC25A13	1.219	Up	0.0138041	SLC25A13	74.329	89.481	27.2	18	27	16	1.156	1.063	1.032	0.888	0.94	0.839
	A0A287AFB9	U2 snRNP auxiliary factor large subunit OS=Sus scrofa OX=9823 GN=U2AF2	1.595	Up	0.00153807	U2AF2	51.532	4.0351	3.9	2	3	2	1.127	1.133	1.033	0.671	0.759	0.634
	F1S774	Uncharacterized protein OS=Sus scrofa OX=9823 GN=CHEK1	1.925	Up	3.51e-05	CHEK1	54.358	12.436	11.6	5	5	5	1.144	1.128	1.228	0.589	0.605	0.624
	F1SF95	Peptidyl-prolyl cis-trans isomerase OS=Sus scrofa OX=9823 GN=PPIH	1.246	Up	0.036776	PPIH	19.208	3.4954	10.2	2	3	2	1.171	1.063	1.053	0.775	0.962	0.9
	P17741	High mobility group protein B2 OS=Sus scrofa OX=9823 GN=HMGB2	1.313	Up	0.0065814	HMGB2	24.133	10.235	15.2	3	3	3	0.982	0.994	1.064	0.747	0.725	0.844
	F2Z5J6	General transcription factor IIB OS=Sus scrofa OX=9823 GN=GTF2B	1.734	Up	0.00028364	GTF2B	34.833	52.276	29.4	8	9	8	1.233	1.078	1.137	0.687	0.67	0.632
	F1S0G2	"Arginyl-tRNA synthetase 2, mitochondrial OS=Sus scrofa OX=9823 GN=RARS2"	1.396	Up	0.004217	RARS2	62.51	5.131	7.8	4	4	4	1.061	1.018	1.063	0.692	0.833	0.726
	F1SLL6	Mtr4 exosome RNA helicase OS=Sus scrofa OX=9823 GN=MTREX	1.49	Up	0.000183435	MTREX	117.86	5.8802	3.3	4	4	4	1.121	1.125	1.152	0.8	0.724	0.757
	P61958	Small ubiquitin-related modifier 2 OS=Sus scrofa OX=9823 GN=SUMO2	1.906	Up	0.00031533	SUMO2	10.871	19.176	23.2	2	5	2	1.118	1.213	1.145	0.581	0.67	0.573
	A0A287ANE9	Serine/threonine kinase 38 OS=Sus scrofa OX=9823 GN=STK38	1.746	Up	0.00187526	STK38	47.431	6.4863	6.9	3	3	2	1.096	1.117	1.273	0.648	0.743	0.605
	F1RJR9	Lymphokine-activated killer T-cell-originated protein kinase OS=Sus scrofa OX=9823 GN=PBK	1.391	Up	0.0080406	PBK	36.187	15.539	15.5	5	8	5	0.925	1.132	1.058	0.793	0.725	0.722
	A0A287AP27	Cyclin-dependent kinase 9 OS=Sus scrofa OX=9823 GN=CDK9	1.319	Up	0.04606	CDK9	37.001	8.1098	10.3	3	3	2	0.871	1.057	1.115	0.84	0.684	0.783
	I3LSA2	Glutaminase 2 OS=Sus scrofa OX=9823 GN=GLS2	1.331	Up	0.00145816	GLS2	64.034	91.685	15.5	8	11	8	1.194	1.104	1.098	0.81	0.878	0.864
	P12682	High mobility group protein B1 OS=Sus scrofa OX=9823 GN=HMGB1	1.344	Up	0.00034442	HMGB1	24.917	12.495	18.6	4	5	4	1.088	1.075	1.091	0.847	0.798	0.776
	F1RG63	Uncharacterized protein OS=Sus scrofa OX=9823 GN=DCTPP1	1.234	Up	0.00157949	DCTPP1	18.498	28.302	34.5	5	8	5	1.079	1.081	1.059	0.916	0.854	0.839
	Q06AT9	RNA-binding protein 4B OS=Sus scrofa OX=9823 GN=RBM4B	1.457	Up	0.00043945	RBM4B	40.053	17.467	18.7	7	8	7	1.1	1.125	1.115	0.805	0.773	0.715
	F1ST84	Non-specific serine/threonine protein kinase OS=Sus scrofa OX=9823 GN=MELK	1.403	Up	0.0073013	MELK	70.261	21.563	11.4	7	9	2	1.145	1.072	1.211	0.906	0.793	0.745
	F1RKE4	RNA polymerase II subunit J OS=Sus scrofa OX=9823 GN=POLR2J	1.634	Up	0.00180029	POLR2J	13.293	6.1771	17.1	2	4	2	1.039	1.15	1.124	0.664	0.612	0.751
	A0A287AP63	U4/U6 small nuclear ribonucleoprotein Prp3 OS=Sus scrofa OX=9823 GN=PRPF3	1.298	Up	0.0123174	PRPF3	77.528	11.88	9.8	7	7	7	1.057	0.948	1.108	0.813	0.742	0.844
	I3L7M6	Ubiquitinyl hydrolase 1 OS=Sus scrofa OX=9823	1.413	Up	0.002422	---	36.91	37.929	7	2	2	2	1.193	1.15	1.218	0.907	0.845	0.768
	A0A287A1W3	Tyrosine-protein kinase receptor OS=Sus scrofa OX=9823 GN=INSRR	1.507	Up	0.0123566	INSRR	144.14	-2	1.1	1	1	1	0.812	0.652	0.603	0.434	0.464	0.474
	A0A287ATT3	Uncharacterized protein OS=Sus scrofa OX=9823 GN=LOC100523244	1.923	Up	0.000122737	LOC100523244	43.28	28.413	20.1	7	7	6	1.219	1.144	1.108	0.571	0.592	0.642
	F1RRG9	"SWI/SNF related, matrix associated, actin dependent regulator of chromatin, subfamily a, member 5 OS=Sus scrofa OX=9823 GN=SMARCA5"	1.645	Up	0.00127825	SMARCA5	121.99	20.209	9.2	10	10	10	0.99	1.169	1.054	0.63	0.622	0.701
	Q8SPS7	Haptoglobin OS=Sus scrofa OX=9823 GN=HP	1.504	Up	0.0106174	HP	38.481	21.094	18.7	6	13	6	0.86	0.76	0.776	0.502	0.471	0.62
	F1SH64	Nucleoporin 107 OS=Sus scrofa OX=9823 GN=NUP107	1.747	Up	0.0054597	NUP107	106.68	55.155	10.6	8	11	8	1.433	1.052	1.093	0.652	0.685	0.711
	K7GSK1	NAD(P)(+)--arginine ADP-ribosyltransferase OS=Sus scrofa OX=9823 GN=ART3	1.543	Up	0.0027354	ART3	41.505	2.4524	2.7	1	1	1	1.308	1.158	1.118	0.843	0.724	0.755
	F2Z5F7	Protein dpy-30 homolog OS=Sus scrofa OX=9823 GN=DPY30	1.399	Up	0.0168007	DPY30	11.25	3.0184	9.1	1	1	1	0.968	1.188	1.154	0.839	0.704	0.823
	F1RXU4	ORM1-like protein OS=Sus scrofa OX=9823 GN=ORMDL1	1.724	Up	0.00045512	ORMDL1	17.357	6.7896	12.4	2	2	2	1.099	1.16	1.264	0.64	0.693	0.71
	A0A287B187	Autophagy protein 5 OS=Sus scrofa OX=9823 GN=ATG5	1.255	Up	0.0142757	ATG5	28.767	21.667	35.7	8	11	8	1.048	1.143	1.06	0.867	0.864	0.859
	F1S459	Uncharacterized protein OS=Sus scrofa OX=9823 GN=TERF2IP	1.412	Up	0.0056614	TERF2IP	44.313	19.579	14.2	5	5	5	0.985	1.021	1.083	0.702	0.672	0.814
	A0A287AR84	DNA helicase OS=Sus scrofa OX=9823 GN=MCM6	1.505	Up	5.65e-05	MCM6	89.587	53.994	16.1	12	18	12	1.11	1.148	1.114	0.745	0.722	0.773
	F1RUL1	RNA binding motif protein 17 OS=Sus scrofa OX=9823 GN=RBM17	1.469	Up	0.004302	RBM17	44.931	14.447	13	6	8	6	1.231	1.222	1.039	0.849	0.76	0.768
	F1SAG3	Chitobiase OS=Sus scrofa OX=9823 GN=CTBS	1.63	Up	0.002797	CTBS	43.028	9.944	8.9	4	8	4	1.259	1.005	1.102	0.722	0.643	0.7
	F1RJJ2	Uncharacterized protein OS=Sus scrofa OX=9823 GN=TYW1	1.46	Up	3.55e-05	TYW1	76.086	9.8994	6.7	4	6	4	1.045	1.073	1.039	0.742	0.716	0.705
	A0A286ZU83	Versican core protein precursor OS=Sus scrofa OX=9823 GN=VCAN	1.358	Up	0.00061838	VCAN	38.274	41.09	27.3	9	16	9	1.11	1.134	1.116	0.786	0.815	0.873
	I3LMA9	Syntaxin binding protein 5 like OS=Sus scrofa OX=9823 GN=STXBP5L	1.93	Up	3.54e-05	STXBP5L	50.66	87.684	20	8	10	8	1.137	1.157	1.112	0.592	0.616	0.557
	A0A287AUN2	Methyltransferase like 3 OS=Sus scrofa OX=9823 GN=METTL3	2.011	Up	0.043658	METTL3	55.58	4.6612	6.6	3	3	3	1.759	1.165	0.956	0.463	0.752	0.714
	F1RVK2	Microtubule associated serine/threonine kinase like OS=Sus scrofa OX=9823 GN=MASTL	2.132	Up	0.025937	MASTL	96.983	9.1757	5.1	4	8	3	0.914	1.036	1.374	0.508	0.512	0.539
	A0A287AJB4	U2 small nuclear RNA auxiliary factor 1 like 5 OS=Sus scrofa OX=9823 GN=U2AF1L5	3.024	Up	0.0022224	U2AF1L5	27.815	47.019	17.6	4	6	4	1.487	1.065	1.137	0.468	0.315	0.437
	F1RWJ9	Ubiquitin-conjugating enzyme E2 W OS=Sus scrofa OX=9823 GN=UBE2W	1.355	Up	0.042116	UBE2W	17.315	3.5098	11.9	1	1	1	1.442	1.117	1.126	0.822	1.003	0.895
	B0M1M6	DNA repair protein RAD51 homolog OS=Sus scrofa OX=9823 GN=pigRAD51	1.42	Up	0.0022166	pigRAD51	36.994	56.553	15.9	5	7	5	1.158	1.141	1.004	0.743	0.794	0.789
	A0A287BSJ6	Uncharacterized protein OS=Sus scrofa OX=9823 GN=LOC100511376	1.321	Up	0.00021819	LOC100511376	349.68	60.876	10.3	29	31	28	1.046	1.024	1.095	0.787	0.812	0.797
	I3L8T3	tRNA (guanine(37)-N1)-methyltransferase OS=Sus scrofa OX=9823 GN=TRMT5	1.998	Up	4.27e-05	TRMT5	57.071	26.202	17.4	9	12	9	1.18	1.17	1.239	0.584	0.637	0.575
	F1RJJ3	Ribosome maturation protein SBDS OS=Sus scrofa OX=9823 GN=SBDS	1.259	Up	0.00107721	SBDS	28.745	13.979	23.6	7	9	7	1.022	1.077	1.07	0.839	0.871	0.808
	F1RKS3	Flap endonuclease 1 OS=Sus scrofa OX=9823 GN=FEN1	1.371	Up	0.026478	FEN1	42.402	9.8943	8.9	3	4	3	0.94	1.04	1.111	0.648	0.853	0.753
	A0A287AIK8	C-terminal binding protein 2 OS=Sus scrofa OX=9823 GN=CTBP2	1.449	Up	0.03432	CTBP2	48.958	9.2294	8.8	4	5	2	1.298	1.115	1.026	0.78	0.807	0.787
	F1SP18	Threonyl-tRNA synthetase OS=Sus scrofa OX=9823 GN=TARS	1.206	Up	0.0042552	TARS	76.963	66.113	21.4	14	20	14	1.061	1.062	1.012	0.912	0.829	0.858
	A0A287BJB2	Serine/threonine-protein kinase VRK1 OS=Sus scrofa OX=9823 GN=VRK1	1.618	Up	0.0041004	VRK1	44.972	18.627	18.2	7	9	7	1.139	1.073	1.209	0.664	0.638	0.812
	F1S134	H/ACA ribonucleoprotein complex subunit OS=Sus scrofa OX=9823 GN=GAR1	1.643	Up	0.00021686	GAR1	20.943	3.3879	7.9	2	2	2	1.083	1.158	1.15	0.661	0.67	0.733
	A0A287AKP7	Ribosomal protein S6 kinase OS=Sus scrofa OX=9823 GN=RPS6KA4	2.739	Up	0.0073367	RPS6KA4	82.837	2.1497	1.1	1	2	1	0.778	1.114	1.447	0.426	0.348	0.445
	F1RZ16	U1 small nuclear ribonucleoprotein C OS=Sus scrofa OX=9823 GN=SNRPC	2.161	Up	0.042037	SNRPC	17.394	2.5386	5.7	1	2	1	0.841	1.36	1.343	0.544	0.547	0.549
single-organism process	A0A287AR26	Uncharacterized protein OS=Sus scrofa OX=9823 GN=KIF4A	2.002	Up	2.17e-05	KIF4A	135.51	88.279	17	21	27	20	1.211	1.23	1.181	0.636	0.577	0.596
	A0A287BR95	"RAB25, member RAS oncogene family OS=Sus scrofa OX=9823 GN=RAB25"	2.008	Up	0.00039566	RAB25	23.566	-2	4.7	1	2	1	1.145	1.259	1.147	0.604	0.528	0.636
	B5APU3	Actin-related protein 2-like protein OS=Sus scrofa OX=9823 GN=ACTR2	1.24	Up	0.0107952	ACTR2	44.76	69.578	26.6	8	19	8	1.134	1.17	1.029	0.919	0.922	0.847
	F1SA79	Mitogen-activated protein kinase kinase 7 OS=Sus scrofa OX=9823 GN=MAP2K7	1.289	Up	0.0027804	MAP2K7	47.552	4.5415	4.8	2	2	2	1.059	1.067	1.108	0.782	0.886	0.841
	I3LN62	Vesicle-associated membrane protein 7 OS=Sus scrofa OX=9823 GN=VAMP7	1.223	Up	0.036918	VAMP7	24.935	70.081	28.6	7	10	7	0.916	1.086	1.113	0.882	0.837	0.828
	P50828	Hemopexin OS=Sus scrofa OX=9823 GN=HPX	1.395	Up	0.002981	HPX	51.305	47.361	17.2	7	7	7	0.74	0.869	0.822	0.575	0.564	0.604
	F2Z5J5	Enhancer of rudimentary homolog OS=Sus scrofa OX=9823 GN=ERH	1.279	Up	0.0048443	ERH	12.259	5.7327	29.8	3	3	3	1.018	0.969	1.12	0.823	0.804	0.802
	I3LH38	Bystin OS=Sus scrofa OX=9823 GN=BYSL	5.129	Up	0.0105027	BYSL	49.3	2.2765	2.1	1	2	1	1.018	1.189	1.265	0.414	0.146	0.117
	F1SGG1	Keratin 18 OS=Sus scrofa OX=9823 GN=KRT18	1.597	Up	0.0015762	KRT18	47.417	4.0276	4.3	2	3	2	1.253	1.067	1.073	0.749	0.702	0.674
	I3LJW2	Fibrinogen gamma chain precursor OS=Sus scrofa OX=9823 GN=FGG	1.253	Up	0.00061742	FGG	49.618	83.852	21	9	10	9	0.794	0.744	0.796	0.627	0.613	0.622
	F1SSH7	Transmembrane p24 trafficking protein 4 OS=Sus scrofa OX=9823 GN=TMED4	1.229	Up	0.035398	TMED4	24.957	6.5831	9.3	2	2	2	1.029	1.158	1.078	0.961	0.904	0.792
	I3LRD5	Eukaryotic translation initiation factor 4H isoform 1 OS=Sus scrofa OX=9823 GN=EIF4H	1.36	Up	0.00178104	EIF4H	27.337	51.745	29.4	7	9	7	1.196	1.083	1.07	0.822	0.851	0.789
	F1RMD2	Cytoskeleton associated protein 2 OS=Sus scrofa OX=9823 GN=CKAP2	2.201	Up	0.0041039	CKAP2	68.077	10.369	8.4	5	5	5	1.043	1.161	1.452	0.644	0.47	0.547
	F1SFR3	"Extra spindle pole bodies like 1, separase OS=Sus scrofa OX=9823 GN=ESPL1"	1.848	Up	0.00047914	ESPL1	229.73	53.188	9.5	19	20	19	1.108	1.238	1.228	0.657	0.588	0.689
	F1RV23	cAMP-dependent protein kinase type I-alpha regulatory subunit OS=Sus scrofa OX=9823 GN=PRKAR1A	1.21	Up	0.0046182	PRKAR1A	40.675	18.806	16.9	6	7	6	1.036	1.021	1.13	0.872	0.866	0.895
	F1SUG7	DEAD (Asp-Glu-Ala-Asp) box helicase 21 OS=Sus scrofa OX=9823 GN=DDX21	2.619	Up	3e-06	DDX21	87.193	39.436	11.4	9	10	9	1.309	1.393	1.305	0.495	0.503	0.532
	F1SV35	Aminoadipate-semialdehyde dehydrogenase-phosphopantetheinyl transferase OS=Sus scrofa OX=9823 GN=AASDHPPT	1.481	Up	0.0113603	AASDHPPT	35.353	18.446	13.4	4	6	4	1.383	1.105	1.065	0.834	0.812	0.753
	I3LS70	Importin subunit alpha OS=Sus scrofa OX=9823 GN=KPNA2	1.554	Up	0.00032046	KPNA2	57.975	216.66	14.6	6	8	6	1.039	1.103	1.169	0.709	0.69	0.732
	I3LJ77	Downstream neighbor of SON OS=Sus scrofa OX=9823 GN=DONSON	5.361	Up	0.00035569	DONSON	62.387	16.252	10.7	5	5	5	1.91	1.241	1.406	0.326	0.267	0.257
	F1SBC5	"NDC80, kinetochore complex component OS=Sus scrofa OX=9823 GN=NDC80"	1.352	Up	0.0007232	NDC80	73.907	58.15	27.6	18	20	18	1.021	1.072	1.031	0.75	0.746	0.815
	F1SMD1	DAB2 interacting protein OS=Sus scrofa OX=9823 GN=DAB2IP	1.232	Up	0.00151652	DAB2IP	127.49	90.646	16.7	19	26	19	1.066	1.047	1.07	0.841	0.836	0.907
	I3LDH3	Poly [ADP-ribose] polymerase OS=Sus scrofa OX=9823 GN=PARP1	1.261	Up	0.003163	PARP1	111.52	53.679	12.3	11	14	11	1.076	1.068	1.032	0.87	0.866	0.783
	F1STV0	Prolylcarboxypeptidase OS=Sus scrofa OX=9823 GN=PRCP	1.217	Up	0.030637	PRCP	56.012	32.414	4.7	2	2	2	1.207	1.184	1.16	0.978	0.87	1.07
	A0A287APF7	Kinesin-like protein OS=Sus scrofa OX=9823 GN=KIFC1	1.405	Up	0.0062566	KIFC1	60.384	6.3703	10.3	5	6	5	1.067	1.137	1.265	0.835	0.76	0.874
	P03970	Inhibin beta A chain OS=Sus scrofa OX=9823 GN=INHBA	1.429	Up	0.0111758	INHBA	47.476	1.7334	1.9	1	1	1	0.999	1.162	1.239	0.87	0.761	0.748
	F1RVX6	Nucleoporin 85 OS=Sus scrofa OX=9823 GN=NUP85	1.204	Up	0.022455	NUP85	72.22	44.615	8	4	5	4	0.985	1.09	1.087	0.808	0.908	0.91
	K7GM40	Apolipoprotein A-I OS=Sus scrofa OX=9823 GN=APOA1	1.678	Up	0.00166132	APOA1	30.33	61.496	43.4	11	13	8	1.13	1.023	0.926	0.625	0.642	0.568
	F1S1M2	Synaptotagmin like 4 OS=Sus scrofa OX=9823 GN=SYTL4	1.999	Up	0.0046197	SYTL4	76.05	8.7084	8.5	6	6	5	1.615	1.198	1.111	0.618	0.693	0.652
	F1S346	Kinesin-like protein OS=Sus scrofa OX=9823 GN=KIF2C	1.542	Up	0.00123815	KIF2C	80.638	64.334	21.7	15	23	14	1.182	1.081	1.093	0.765	0.75	0.662
	F1RIA7	Transmembrane protein 109 OS=Sus scrofa OX=9823 GN=TMEM109	1.801	Up	0.000181025	TMEM109	26.11	7.8537	9.1	3	5	3	1.229	1.194	1.094	0.686	0.637	0.63
	F1RG40	Nucleoporin 133 OS=Sus scrofa OX=9823 GN=NUP133	1.657	Up	0.00025873	NUP133	110.26	16.953	8.5	8	12	8	1.078	1.156	1.229	0.702	0.675	0.713
	F1SCH5	XPA binding protein 2 OS=Sus scrofa OX=9823 GN=XAB2	1.274	Up	0.032943	XAB2	100	2.2451	1.1	1	1	1	0.921	1.043	1.117	0.832	0.729	0.858
	F1SUQ8	Uncharacterized protein OS=Sus scrofa OX=9823 GN=RCC2	1.261	Up	0.025338	RCC2	56.085	34.721	22.7	10	12	10	1.061	1.003	1.171	0.794	0.834	0.937
	F1SBW4	Protein quaking OS=Sus scrofa OX=9823 GN=QKI	2.575	Up	0.00174225	QKI	28.651	2.7246	3.8	1	1	1	1.804	1.32	1.235	0.514	0.595	0.584
	I3LM23	Cbl proto-oncogene like 1 OS=Sus scrofa OX=9823 GN=CBLL1	1.412	Up	0.00064243	CBLL1	48.955	15.851	13.2	5	6	4	1.171	1.046	1.096	0.781	0.802	0.764
	P27917	Apolipoprotein C-III OS=Sus scrofa OX=9823 GN=APOC3	1.822	Up	0.0033358	APOC3	10.704	7.8741	38.5	3	4	3	1.091	1.308	1.197	0.636	0.761	0.577
	F1SBF0	Nuclear receptor coactivator 3 OS=Sus scrofa OX=9823 GN=NCOA3	2.152	Up	0.0091227	NCOA3	150.96	213.24	17.9	21	30	4	0.817	1.311	1.234	0.579	0.496	0.487
	F1STE6	Thioredoxin domain containing 9 OS=Sus scrofa OX=9823 GN=TXNDC9	1.906	Up	3.55e-05	TXNDC9	26.488	33.655	14.2	4	6	4	1.152	1.095	1.172	0.626	0.585	0.583
	A0A287AGZ9	Riboflavin kinase OS=Sus scrofa OX=9823 GN=RFK	1.611	Up	0.0023593	RFK	16.756	4.5624	12.2	2	2	2	0.976	1.146	1.176	0.734	0.659	0.654
	F1S0D8	UBX domain protein 4 OS=Sus scrofa OX=9823 GN=UBXN4	1.492	Up	0.00193922	UBXN4	56.592	16.086	6.5	3	3	3	0.99	1.158	1.165	0.721	0.747	0.753
	A0A287B7Z3	Nucleolar and spindle associated protein 1 OS=Sus scrofa OX=9823 GN=NUSAP1	1.937	Up	0.00085802	NUSAP1	49.722	5.7328	7.3	3	3	3	1.138	1.298	1.062	0.558	0.598	0.65
	F1SRZ4	Uncharacterized protein OS=Sus scrofa OX=9823 GN=ARHGAP11A	2.2	Up	0.00131818	ARHGAP11A	112.6	2.2959	2.1	2	2	2	1.007	1.248	1.322	0.487	0.572	0.567
	I3LII4	Serine/threonine-protein kinase PLK OS=Sus scrofa OX=9823 GN=PLK1	1.251	Up	0.0040206	PLK1	68.053	15.527	13.7	7	9	7	1.025	1.028	1.111	0.82	0.82	0.889
	F1SPF3	DNA helicase OS=Sus scrofa OX=9823 GN=MCM2	1.635	Up	0.0013014	MCM2	101.53	74.972	18.6	15	20	15	1.052	1.206	1.249	0.745	0.728	0.672
	A0A287BF57	"MTSS1, I-BAR domain containing OS=Sus scrofa OX=9823 GN=MTSS1"	2.167	Up	0.00187832	MTSS1	75.334	8.8814	3.5	2	2	2	1.717	1.236	1.344	0.686	0.682	0.615
	I3LS12	Sorting nexin 2 OS=Sus scrofa OX=9823 GN=SNX2	1.234	Up	0.039742	SNX2	55.714	85.746	20.5	10	13	9	1.255	1.05	1.01	0.922	0.884	0.881
	P00503	"Aspartate aminotransferase, cytoplasmic OS=Sus scrofa OX=9823 GN=GOT1"	1.209	Up	0.0084842	GOT1	46.474	171.38	20.6	7	10	7	1.153	1.069	1.08	0.905	0.963	0.864
	F1RQN5	Spermatogenesis-associated protein 5 OS=Sus scrofa OX=9823 GN=SPATA5	1.501	Up	4.34e-05	SPATA5	83.731	220.32	28.6	22	34	21	1.176	1.146	1.107	0.748	0.756	0.78
	F1RKX9	"CRK like proto-oncogene, adaptor protein OS=Sus scrofa OX=9823 GN=CRKL"	1.214	Up	0.022316	CRKL	33.796	21.855	25.4	6	10	6	1.176	1.054	1.056	0.834	0.923	0.95
	A0A287A8W9	Septin-2 OS=Sus scrofa OX=9823 GN=SEPT2	1.293	Up	0.00184205	2-Sep	40.514	75.35	27.3	8	12	8	1.066	1.118	1.008	0.818	0.851	0.8
	F1RUS8	Tubulin-specific chaperone C OS=Sus scrofa OX=9823 GN=TBCC	3.371	Up	0.0021376	TBCC	39.029	34.347	15	5	6	5	1.703	1.243	1.52	0.386	0.36	0.579
	A0A287BRR9	BAI1 associated protein 2 OS=Sus scrofa OX=9823 GN=BAIAP2	1.589	Up	0.000124604	BAIAP2	57.301	88.687	32.6	16	22	16	1.172	1.208	1.112	0.735	0.757	0.705
	F1RUD8	"Geminin, DNA replication inhibitor OS=Sus scrofa OX=9823 GN=GMNN"	2.327	Up	7.52e-05	GMNN	23.507	10.63	19.6	4	4	4	1.058	1.117	1.153	0.502	0.491	0.437
	F1RFI0	SH2B adaptor protein 1 OS=Sus scrofa OX=9823 GN=SH2B1	1.225	Up	0.020939	SH2B1	76.167	3.0053	2.5	2	3	2	1.031	1.147	1.078	0.951	0.895	0.813
	A0A287BDG5	Kinesin family member 20B OS=Sus scrofa OX=9823 GN=KIF20B	2.071	Up	0.020284	KIF20B	203.13	37.962	10	18	20	18	0.753	1.308	1.267	0.477	0.576	0.554
	F1RV94	Uncharacterized protein OS=Sus scrofa OX=9823 GN=LOC100517166	1.302	Up	0.0117163	LOC100517166	11.657	1.599	7	1	1	1	1.206	1.016	1.129	0.902	0.806	0.865
	A0A287ACQ4	Catenin beta-1 OS=Sus scrofa OX=9823 GN=CTNNB1	1.365	Up	0.000405	CTNNB1	84.146	92.708	19.3	14	29	14	1.102	1.125	1.074	0.777	0.795	0.846
	I3L5C1	SAS-6 centriolar assembly protein OS=Sus scrofa OX=9823 GN=SASS6	1.959	Up	9.53e-05	SASS6	72.951	67.176	17.9	12	12	12	1.186	1.203	1.294	0.606	0.606	0.668
	F1SQ17	IQ motif containing B1 OS=Sus scrofa OX=9823 GN=IQCB1	1.439	Up	0.0029432	IQCB1	69.187	51.574	20.2	12	15	12	1.184	1.007	1.162	0.79	0.742	0.798
	I3LLM3	Phospholipase A2 OS=Sus scrofa OX=9823 GN=PLA2G4A	1.612	Up	0.00041713	PLA2G4A	85.375	120.26	19.4	13	23	13	1.237	1.133	1.135	0.732	0.68	0.762
	F1SJJ8	TIMELESS interacting protein OS=Sus scrofa OX=9823 GN=TIPIN	1.499	Up	0.0010025	TIPIN	32.88	1.5504	3.1	1	1	1	1.248	1.154	1.118	0.802	0.731	0.815
	F1SMI8	Complement component C6 precursor OS=Sus scrofa OX=9823 GN=C6	1.233	Up	0.0191425	C6	104.63	32.506	12.5	13	19	13	0.601	0.708	0.611	0.534	0.505	0.518
	I3LHT9	Syntaxin-12 OS=Sus scrofa OX=9823 GN=STX12	1.218	Up	0.00171924	STX12	31.416	165.27	29.7	7	17	7	1.025	1.101	1.035	0.847	0.86	0.888
	F1SGC8	Actin like 6A OS=Sus scrofa OX=9823 GN=ACTL6A	2.313	Up	0.0119769	ACTL6A	47.47	32.668	13.8	5	7	5	1.19	1.002	1.189	0.631	0.502	0.329
	F2Z5Q1	Charged multivesicular body protein 2b OS=Sus scrofa OX=9823 GN=CHMP2B	1.267	Up	0.00159567	CHMP2B	23.934	13.536	24.4	6	7	6	1.036	1.049	1.127	0.853	0.864	0.818
	A0A286ZXY8	Squalene synthase OS=Sus scrofa OX=9823 GN=FDFT1	1.433	Up	0.00049911	FDFT1	47.76	59.545	26.6	10	27	10	1.2	1.081	1.112	0.77	0.785	0.812
	F1RPP2	Uncharacterized protein OS=Sus scrofa OX=9823 GN=SKA1	1.687	Up	0.0125002	SKA1	29.365	13.654	19.6	5	7	5	0.841	1.219	1.159	0.658	0.61	0.64
	F1S833	Uncharacterized protein OS=Sus scrofa OX=9823 GN=LRRC40	1.436	Up	0.0053043	LRRC40	68.169	19.783	14.3	8	10	8	1.252	1.092	1.084	0.867	0.742	0.779
	F1S3P8	Syntaxin 7 OS=Sus scrofa OX=9823 GN=STX7	1.432	Up	4.13e-05	STX7	29.864	12.254	9.2	2	4	2	1.095	1.151	1.101	0.782	0.791	0.765
	F1SPI2	"XPC complex subunit, DNA damage recognition and repair factor OS=Sus scrofa OX=9823 GN=XPC"	1.227	Up	0.00130013	XPC	105.35	6.7547	4.6	4	4	4	1.046	1.018	1.058	0.84	0.819	0.885
	F1SGX2	MORC family CW-type zinc finger 3 OS=Sus scrofa OX=9823 GN=MORC3	1.548	Up	0.00069933	MORC3	93.513	52.9	12.5	8	9	8	1.219	1.117	1.088	0.742	0.696	0.774
	B1PXG0	LIN28 OS=Sus scrofa OX=9823 GN=LIN28	1.647	Up	0.041304	LIN28	22.382	21.796	24.9	4	4	4	1.37	1.11	0.918	0.866	0.592	0.605
	F1SNF2	Muskelin 1 OS=Sus scrofa OX=9823 GN=MKLN1	1.32	Up	0.0195224	MKLN1	80.479	2.6619	1.7	1	1	1	1.239	1.052	1.127	0.85	0.954	0.785
	F1SFW4	Integrator complex subunit 3 OS=Sus scrofa OX=9823 GN=INTS3	1.439	Up	0.0095607	INTS3	117.85	35.79	4.8	3	4	3	1.185	1.013	1.187	0.877	0.731	0.745
	A4PES0	Wee1-like protein kinase 2 OS=Sus scrofa OX=9823 GN=WEE2	4.027	Up	2.41e-05	WEE2	62.927	137.78	31.7	17	33	17	1.512	1.381	1.259	0.323	0.368	0.34
	F1SRU7	Protein kinase C eta type OS=Sus scrofa OX=9823 GN=PRKCH	1.635	Up	0.049301	PRKCH	77.797	4.7079	2.9	2	2	2	1.493	0.863	1.102	0.738	0.628	0.749
	F1SC47	Delta-1-pyrroline-5-carboxylate synthase OS=Sus scrofa OX=9823 GN=ALDH18A1	1.293	Up	0.034077	ALDH18A1	87.085	27.937	16.4	12	16	12	1.145	1.178	0.99	0.866	0.937	0.76
	Q56P20	ADP-ribosylation factor 4 OS=Sus scrofa OX=9823 GN=ARF4	1.232	Up	0.026805	ARF4	20.485	10.999	33.9	5	11	3	0.977	1.191	1.051	0.877	0.844	0.892
	F1RJC5	Uncharacterized protein OS=Sus scrofa OX=9823 GN=CDK11B	1.543	Up	0.00050164	CDK11B	90.79	7.1346	3.5	3	3	3	1.145	1.091	1.206	0.711	0.731	0.788
	A0A287AFN2	Thymidylate synthase OS=Sus scrofa OX=9823 GN=TYMS	1.895	Up	0.00042076	TYMS	42.168	49.537	21.3	7	12	7	1.317	1.111	1.123	0.636	0.64	0.598
	F1RI52	Rap associating with DIL domain OS=Sus scrofa OX=9823 GN=RADIL	2.435	Up	1.61e-05	RADIL	115.6	8.1295	3	3	4	3	1.357	1.235	1.268	0.545	0.529	0.511
	O77591	Inositol monophosphatase 1 OS=Sus scrofa OX=9823 GN=IMPA1	1.273	Up	0.0112994	IMPA1	30.132	86.826	24.5	7	9	7	1.197	1.06	1.049	0.925	0.833	0.84
	A0A287B858	Kinesin family member 14 OS=Sus scrofa OX=9823 GN=KIF14	1.39	Up	0.0165007	KIF14	174.3	21.581	7.8	12	12	12	1.31	1.106	1.024	0.88	0.822	0.772
	A0A287BFW1	Sodium/glucose cotransporter 5 OS=Sus scrofa OX=9823 GN=PRPSAP2	1.35	Up	0.048478	PRPSAP2	37.966	35.91	15.9	6	11	5	1.351	1.012	1.022	0.83	0.775	0.902
	F1RQH3	Formin like 2 OS=Sus scrofa OX=9823 GN=FMNL2	2.216	Up	0.0066989	FMNL2	116.4	14.49	7.6	8	8	6	1.761	1.1	1.217	0.565	0.61	0.665
	I3LD81	Cell division cycle 7 OS=Sus scrofa OX=9823 GN=CDC7	1.954	Up	0.0029611	CDC7	61.478	26.339	5	2	2	2	1.11	1.182	1.255	0.492	0.669	0.654
	F1SC78	Ubiquitin conjugating enzyme E2 C OS=Sus scrofa OX=9823 GN=UBE2C	2.455	Up	0.00063912	UBE2C	19.642	23.704	22.3	4	5	4	1.447	1.249	1.148	0.555	0.553	0.458
	I3LRF1	Uncharacterized protein OS=Sus scrofa OX=9823 GN=BUB1	1.349	Up	0.0060805	BUB1	122.24	1.7773	1.5	2	2	2	1.244	1.154	1.032	0.832	0.841	0.87
	A0A287AM78	Purine nucleoside phosphorylase OS=Sus scrofa OX=9823 GN=PNP	1.543	Up	0.0012822	PNP	32.042	151	51	13	36	13	1.292	1.129	1.099	0.771	0.732	0.778
	I3LJ42	Guanine nucleotide-binding protein subunit gamma OS=Sus scrofa OX=9823 GN=GNG2	1.343	Up	0.036382	GNG2	7.8501	5.1464	22.5	1	2	1	0.941	1.141	1.231	0.905	0.789	0.773
	A0A287BDF9	Olfactory receptor OS=Sus scrofa OX=9823	1.34	Up	0.0010026	---	34.823	2.0245	2.6	1	1	1	1.092	1.078	1.153	0.819	0.792	0.869
	F1SC64	"Helicase, lymphoid specific OS=Sus scrofa OX=9823 GN=HELLS"	2.711	Up	0.0187959	HELLS	97.011	2.0435	2.4	2	3	2	1.13	1.014	1.272	0.533	0.497	0.23
	Q6UGB2	Methylsterol monooxygenase 1 OS=Sus scrofa OX=9823 GN=MSMO1	1.754	Up	0.02012	MSMO1	35.101	20.575	8.9	2	3	2	1.551	1.282	1.011	0.739	0.827	0.626
	F1S413	Mini-chromosome maintenance complex-binding protein OS=Sus scrofa OX=9823 GN=MCMBP	1.403	Up	0.0187971	MCMBP	72.904	1.9216	2.5	2	2	2	1.315	1.078	0.992	0.81	0.768	0.834
	A0A287AHP4	Kinesin-like protein OS=Sus scrofa OX=9823 GN=KIF18A	1.8	Up	0.000115378	KIF18A	88.537	4.9529	4	3	3	3	1.034	1.008	1.113	0.594	0.556	0.603
	F1SQF7	Transcriptional adapter 3 OS=Sus scrofa OX=9823 GN=TADA3	1.587	Up	0.0031381	TADA3	48.934	51.554	21.1	8	13	8	0.964	1.184	1.198	0.686	0.704	0.719
	H9KVH0	Importin subunit alpha OS=Sus scrofa OX=9823 GN=KPNA7	1.831	Up	0.0027239	KPNA7	55.536	64.068	14.6	8	15	8	0.891	1.088	1.181	0.59	0.6	0.536
	I3LM93	Transportin 1 OS=Sus scrofa OX=9823 GN=TNPO1	1.316	Up	0.0118553	TNPO1	101.32	95.151	11.9	10	16	8	0.954	1.085	1.163	0.788	0.8	0.846
	P50118	Proto-oncogene serine/threonine-protein kinase mos OS=Sus scrofa OX=9823 GN=MOS	2.698	Up	8.2e-05	MOS	37.94	1.4583	2.6	1	1	1	1.436	1.238	1.394	0.508	0.465	0.535
	F1S9W3	Calcium homeostasis endoplasmic reticulum protein OS=Sus scrofa OX=9823 GN=CHERP	2.301	Up	0.000183455	CHERP	103.83	18.536	6.7	6	8	6	1.197	1.295	1.335	0.502	0.556	0.605
	Q71LE2	Histone H3.3 OS=Sus scrofa OX=9823 GN=H3F3A	2.32	Up	4.1e-05	H3F3A	15.328	4.68	11.8	2	4	1	1.122	1.19	1.135	0.531	0.463	0.492
	F1RT10	CDKN2A interacting protein OS=Sus scrofa OX=9823 GN=CDKN2AIP	1.684	Up	0.0132974	CDKN2AIP	61.508	15.471	10.1	4	4	4	1.07	1.35	0.972	0.725	0.577	0.712
	F1SSG6	Sialic acid synthase OS=Sus scrofa OX=9823 GN=NANS	1.783	Up	0.0029209	NANS	28.413	7.1707	11.2	3	5	3	1.248	1.354	1.075	0.754	0.691	0.617
	A0A287BBE2	Signal transducer and activator of transcription OS=Sus scrofa OX=9823 GN=STAT3	1.463	Up	0.000483	STAT3	81.238	15.017	8.5	6	8	6	1.168	1.123	1.074	0.805	0.732	0.763
	F1RN05	Serine palmitoyltransferase long chain base subunit 1 OS=Sus scrofa OX=9823 GN=SPTLC1	2.022	Up	0.00095945	SPTLC1	52.642	5.595	3.6	3	3	3	1.487	1.14	1.322	0.68	0.629	0.644
	D2IE28	Cyclin B1 transcript variant 1 OS=Sus scrofa OX=9823 GN=CCNB1	1.94	Up	0.00024373	CCNB1	48.662	7.9922	9	4	6	4	1.067	1.134	1.206	0.61	0.539	0.607
	F1SD82	Syntaxin 10 OS=Sus scrofa OX=9823 GN=STX10	1.536	Up	0.0033599	STX10	28.241	17.438	4.4	1	1	1	1.046	1.134	1.23	0.695	0.709	0.816
	M3TYR7	Nicotinate phosphoribosyltransferase domain containing 1 OS=Sus scrofa OX=9823 GN=NAPRT1	1.235	Up	0.025941	NAPRT1	57.877	32.546	14.5	6	6	6	1.135	0.999	1.196	0.948	0.887	0.861
	I3LUP6	Nucleophosmin 1 OS=Sus scrofa OX=9823 GN=NPM1	1.559	Up	0.0106004	NPM1	32.603	14.148	23.5	8	16	8	0.996	1.165	1.062	0.695	0.691	0.681
	F1SF87	Solute carrier family 25 member 13 OS=Sus scrofa OX=9823 GN=SLC25A13	1.219	Up	0.0138041	SLC25A13	74.329	89.481	27.2	18	27	16	1.156	1.063	1.032	0.888	0.94	0.839
	F1RR55	Securin OS=Sus scrofa OX=9823 GN=PTTG1	4.108	Up	0.012159	PTTG1	22.165	9.1327	16.8	3	4	3	1.331	1.332	1.289	0.303	0.418	0.241
	I3LAI8	ZW10 interacting kinetochore protein OS=Sus scrofa OX=9823 GN=ZWINT	1.917	Up	0.049124	ZWINT	33.245	17.861	9.9	2	2	2	1.141	1.271	1.611	0.709	0.44	0.95
	F1S774	Uncharacterized protein OS=Sus scrofa OX=9823 GN=CHEK1	1.925	Up	3.51e-05	CHEK1	54.358	12.436	11.6	5	5	5	1.144	1.128	1.228	0.589	0.605	0.624
	A0A287AKN4	Kinesin family member 15 OS=Sus scrofa OX=9823 GN=KIF15	1.343	Up	0.029603	KIF15	157.67	44.531	13.8	18	18	18	1.257	1.004	1.132	0.783	0.796	0.947
	P17741	High mobility group protein B2 OS=Sus scrofa OX=9823 GN=HMGB2	1.313	Up	0.0065814	HMGB2	24.133	10.235	15.2	3	3	3	0.982	0.994	1.064	0.747	0.725	0.844
	F1S0G2	"Arginyl-tRNA synthetase 2, mitochondrial OS=Sus scrofa OX=9823 GN=RARS2"	1.396	Up	0.004217	RARS2	62.51	5.131	7.8	4	4	4	1.061	1.018	1.063	0.692	0.833	0.726
	I3LSA2	Glutaminase 2 OS=Sus scrofa OX=9823 GN=GLS2	1.331	Up	0.00145816	GLS2	64.034	91.685	15.5	8	11	8	1.194	1.104	1.098	0.81	0.878	0.864
	P12682	High mobility group protein B1 OS=Sus scrofa OX=9823 GN=HMGB1	1.344	Up	0.00034442	HMGB1	24.917	12.495	18.6	4	5	4	1.088	1.075	1.091	0.847	0.798	0.776
	I3LRD3	Centromere protein E OS=Sus scrofa OX=9823 GN=CENPE	1.715	Up	0.00027958	CENPE	313.39	25.579	4.9	14	15	14	1.027	1.067	1.133	0.669	0.619	0.594
	F1RG63	Uncharacterized protein OS=Sus scrofa OX=9823 GN=DCTPP1	1.234	Up	0.00157949	DCTPP1	18.498	28.302	34.5	5	8	5	1.079	1.081	1.059	0.916	0.854	0.839
	Q06AT9	RNA-binding protein 4B OS=Sus scrofa OX=9823 GN=RBM4B	1.457	Up	0.00043945	RBM4B	40.053	17.467	18.7	7	8	7	1.1	1.125	1.115	0.805	0.773	0.715
	F1SC89	Kinesin family member 11 OS=Sus scrofa OX=9823 GN=KIF11	1.621	Up	0.00071848	KIF11	119.4	15.945	7.6	8	8	8	0.988	1.135	1.155	0.662	0.668	0.692
	F1S0E7	Akirin-2 OS=Sus scrofa OX=9823 GN=AKIRIN2	1.684	Up	0.0008369	AKIRIN2	22.509	43.429	38.9	9	18	9	1.255	1.141	1.116	0.67	0.657	0.759
	F1RLS1	Uncharacterized protein OS=Sus scrofa OX=9823 GN=SPECC1L	1.206	Up	0.0153603	SPECC1L	121.35	126.35	15	14	19	13	0.955	1.02	1.112	0.863	0.864	0.833
	F1ST84	Non-specific serine/threonine protein kinase OS=Sus scrofa OX=9823 GN=MELK	1.403	Up	0.0073013	MELK	70.261	21.563	11.4	7	9	2	1.145	1.072	1.211	0.906	0.793	0.745
	I3LAJ6	RAS like proto-oncogene A OS=Sus scrofa OX=9823 GN=RALA	1.293	Up	0.0009217	RALA	23.521	38.441	31.1	7	14	6	1.051	1.117	1.034	0.832	0.846	0.798
	I3L7M6	Ubiquitinyl hydrolase 1 OS=Sus scrofa OX=9823	1.413	Up	0.002422	---	36.91	37.929	7	2	2	2	1.193	1.15	1.218	0.907	0.845	0.768
	F1RWL1	F-box and leucine rich repeat protein 20 OS=Sus scrofa OX=9823 GN=FBXL20	1.561	Up	0.00166029	FBXL20	48.443	7.5024	8.5	4	4	4	0.912	1.084	0.942	0.657	0.623	0.602
	A0A287A1W3	Tyrosine-protein kinase receptor OS=Sus scrofa OX=9823 GN=INSRR	1.507	Up	0.0123566	INSRR	144.14	-2	1.1	1	1	1	0.812	0.652	0.603	0.434	0.464	0.474
	F1RRG9	"SWI/SNF related, matrix associated, actin dependent regulator of chromatin, subfamily a, member 5 OS=Sus scrofa OX=9823 GN=SMARCA5"	1.645	Up	0.00127825	SMARCA5	121.99	20.209	9.2	10	10	10	0.99	1.169	1.054	0.63	0.622	0.701
	Q8SPS7	Haptoglobin OS=Sus scrofa OX=9823 GN=HP	1.504	Up	0.0106174	HP	38.481	21.094	18.7	6	13	6	0.86	0.76	0.776	0.502	0.471	0.62
	F1SH64	Nucleoporin 107 OS=Sus scrofa OX=9823 GN=NUP107	1.747	Up	0.0054597	NUP107	106.68	55.155	10.6	8	11	8	1.433	1.052	1.093	0.652	0.685	0.711
	A0A287BNQ9	Kinesin-like protein OS=Sus scrofa OX=9823 GN=KIF23	1.454	Up	0.00033513	KIF23	88.645	54.834	11.5	8	9	8	1.102	1.191	1.128	0.819	0.777	0.757
	F1RX36	Fibrinogen alpha chain OS=Sus scrofa OX=9823 GN=FGA	1.247	Up	0.045598	FGA	72.612	29.552	12.1	8	11	8	0.945	0.795	0.762	0.662	0.716	0.629
	K7GSK1	NAD(P)(+)--arginine ADP-ribosyltransferase OS=Sus scrofa OX=9823 GN=ART3	1.543	Up	0.0027354	ART3	41.505	2.4524	2.7	1	1	1	1.308	1.158	1.118	0.843	0.724	0.755
	B2ZI35	F11 receptor OS=Sus scrofa OX=9823 GN=F11R	3.293	Up	1.56e-05	F11R	32.287	8.4203	14.4	4	4	4	1.45	1.288	1.444	0.439	0.423	0.408
	F2Z5F7	Protein dpy-30 homolog OS=Sus scrofa OX=9823 GN=DPY30	1.399	Up	0.0168007	DPY30	11.25	3.0184	9.1	1	1	1	0.968	1.188	1.154	0.839	0.704	0.823
	F1RXU4	ORM1-like protein OS=Sus scrofa OX=9823 GN=ORMDL1	1.724	Up	0.00045512	ORMDL1	17.357	6.7896	12.4	2	2	2	1.099	1.16	1.264	0.64	0.693	0.71
	F1S216	"NUF2, NDC80 kinetochore complex component OS=Sus scrofa OX=9823 GN=NUF2"	1.33	Up	0.0147797	NUF2	54.456	31.148	11.4	5	5	5	1.114	1.141	1.022	0.871	0.869	0.723
	F1RJJ2	Uncharacterized protein OS=Sus scrofa OX=9823 GN=TYW1	1.46	Up	3.55e-05	TYW1	76.086	9.8994	6.7	4	6	4	1.045	1.073	1.039	0.742	0.716	0.705
	I3LN54	ADP-ribosylation factor-like protein 6-interacting protein 1 OS=Sus scrofa OX=9823 GN=ARL6IP1	1.262	Up	0.0158237	ARL6IP1	23.446	4.191	8.9	2	2	2	1.163	0.979	1.062	0.852	0.802	0.885
	F1SJR5	Protein kinase C and casein kinase substrate in neurons 2 OS=Sus scrofa OX=9823 GN=PACSIN2	1.216	Up	0.0047599	PACSIN2	55.602	194.8	32.9	13	17	13	1.154	1.069	1.089	0.946	0.912	0.866
	F1RVK2	Microtubule associated serine/threonine kinase like OS=Sus scrofa OX=9823 GN=MASTL	2.132	Up	0.025937	MASTL	96.983	9.1757	5.1	4	8	3	0.914	1.036	1.374	0.508	0.512	0.539
	F1RH90	Kinesin-like protein OS=Sus scrofa OX=9823 GN=KIF20A	2.563	Up	9.76e-05	KIF20A	100.26	144.04	24.6	18	23	18	1.255	1.289	1.352	0.504	0.557	0.459
	A0A287A4W6	"RAB21, member RAS oncogene family OS=Sus scrofa OX=9823 GN=RAB21"	1.298	Up	0.0132246	RAB21	24.132	40.224	10.4	2	5	2	1.237	1.118	1.007	0.863	0.846	0.882
	B0M1M6	DNA repair protein RAD51 homolog OS=Sus scrofa OX=9823 GN=pigRAD51	1.42	Up	0.0022166	pigRAD51	36.994	56.553	15.9	5	7	5	1.158	1.141	1.004	0.743	0.794	0.789
	I3LND7	Cell division cycle protein 123 homolog OS=Sus scrofa OX=9823 GN=CDC123	3.191	Up	0.00100206	CDC123	35.518	9.2155	16.4	5	5	5	1.112	1.198	1.261	0.414	0.282	0.423
	F1RJJ3	Ribosome maturation protein SBDS OS=Sus scrofa OX=9823 GN=SBDS	1.259	Up	0.00107721	SBDS	28.745	13.979	23.6	7	9	7	1.022	1.077	1.07	0.839	0.871	0.808
	F1SSR3	Kinetochore localized astrin/SPAG5 binding protein OS=Sus scrofa OX=9823 GN=KNSTRN	1.752	Up	0.0115573	KNSTRN	26.753	4.2474	8.9	2	2	2	1.02	1.434	1.144	0.589	0.764	0.701
	F1S8S7	Transforming acidic coiled-coil containing protein 3 OS=Sus scrofa OX=9823 GN=TACC3	1.559	Up	4.43e-05	TACC3	78.668	224.19	35.9	30	51	30	1.052	1.124	1.073	0.682	0.689	0.713
	F1SAE9	Laminin subunit beta 1 OS=Sus scrofa OX=9823 GN=LAMB1	1.353	Up	0.0034414	LAMB1	194.18	9.9364	3.6	6	6	6	1.092	0.984	1.142	0.774	0.825	0.779
	A0A287AIK8	C-terminal binding protein 2 OS=Sus scrofa OX=9823 GN=CTBP2	1.449	Up	0.03432	CTBP2	48.958	9.2294	8.8	4	5	2	1.298	1.115	1.026	0.78	0.807	0.787
	F1SP18	Threonyl-tRNA synthetase OS=Sus scrofa OX=9823 GN=TARS	1.206	Up	0.0042552	TARS	76.963	66.113	21.4	14	20	14	1.061	1.062	1.012	0.912	0.829	0.858
	A0A287AKP7	Ribosomal protein S6 kinase OS=Sus scrofa OX=9823 GN=RPS6KA4	2.739	Up	0.0073367	RPS6KA4	82.837	2.1497	1.1	1	2	1	0.778	1.114	1.447	0.426	0.348	0.445
biological regulation	F1S9T0	DnaJ heat shock protein family (Hsp40) member B4 OS=Sus scrofa OX=9823 GN=DNAJB4	3.348	Up	0.0083622	DNAJB4	37.865	9.2422	14.2	4	5	3	1.915	1.133	0.883	0.38	0.446	0.348
	A0A287BR95	"RAB25, member RAS oncogene family OS=Sus scrofa OX=9823 GN=RAB25"	2.008	Up	0.00039566	RAB25	23.566	-2	4.7	1	2	1	1.145	1.259	1.147	0.604	0.528	0.636
	B5APU3	Actin-related protein 2-like protein OS=Sus scrofa OX=9823 GN=ACTR2	1.24	Up	0.0107952	ACTR2	44.76	69.578	26.6	8	19	8	1.134	1.17	1.029	0.919	0.922	0.847
	F1SA79	Mitogen-activated protein kinase kinase 7 OS=Sus scrofa OX=9823 GN=MAP2K7	1.289	Up	0.0027804	MAP2K7	47.552	4.5415	4.8	2	2	2	1.059	1.067	1.108	0.782	0.886	0.841
	I3LN62	Vesicle-associated membrane protein 7 OS=Sus scrofa OX=9823 GN=VAMP7	1.223	Up	0.036918	VAMP7	24.935	70.081	28.6	7	10	7	0.916	1.086	1.113	0.882	0.837	0.828
	Q9TUQ3	Complement component C7 OS=Sus scrofa OX=9823 GN=C7	1.407	Up	0.00129782	C7	93.061	34.541	14.2	12	16	12	0.556	0.566	0.593	0.377	0.428	0.414
	P50828	Hemopexin OS=Sus scrofa OX=9823 GN=HPX	1.395	Up	0.002981	HPX	51.305	47.361	17.2	7	7	7	0.74	0.869	0.822	0.575	0.564	0.604
	F2Z5J5	Enhancer of rudimentary homolog OS=Sus scrofa OX=9823 GN=ERH	1.279	Up	0.0048443	ERH	12.259	5.7327	29.8	3	3	3	1.018	0.969	1.12	0.823	0.804	0.802
	I3LH38	Bystin OS=Sus scrofa OX=9823 GN=BYSL	5.129	Up	0.0105027	BYSL	49.3	2.2765	2.1	1	2	1	1.018	1.189	1.265	0.414	0.146	0.117
	F1SGG1	Keratin 18 OS=Sus scrofa OX=9823 GN=KRT18	1.597	Up	0.0015762	KRT18	47.417	4.0276	4.3	2	3	2	1.253	1.067	1.073	0.749	0.702	0.674
	A0A288CFX9	High mobility group protein HMGI-C OS=Sus scrofa OX=9823 GN=LOC100359361	1.858	Up	0.0003027	LOC100359361	11.831	13.76	33.3	5	5	5	1.08	1.066	0.974	0.546	0.527	0.606
	I3LJW2	Fibrinogen gamma chain precursor OS=Sus scrofa OX=9823 GN=FGG	1.253	Up	0.00061742	FGG	49.618	83.852	21	9	10	9	0.794	0.744	0.796	0.627	0.613	0.622
	F1SSH7	Transmembrane p24 trafficking protein 4 OS=Sus scrofa OX=9823 GN=TMED4	1.229	Up	0.035398	TMED4	24.957	6.5831	9.3	2	2	2	1.029	1.158	1.078	0.961	0.904	0.792
	F1RMD2	Cytoskeleton associated protein 2 OS=Sus scrofa OX=9823 GN=CKAP2	2.201	Up	0.0041039	CKAP2	68.077	10.369	8.4	5	5	5	1.043	1.161	1.452	0.644	0.47	0.547
	Q9GK37	Corticosteroid-binding globulin OS=Sus scrofa OX=9823 GN=Serpina6	1.343	Up	0.037075	Serpina6	45.188	4.9104	4.9	2	3	2	1.323	1.054	1.349	0.972	0.831	0.971
	F1RV23	cAMP-dependent protein kinase type I-alpha regulatory subunit OS=Sus scrofa OX=9823 GN=PRKAR1A	1.21	Up	0.0046182	PRKAR1A	40.675	18.806	16.9	6	7	6	1.036	1.021	1.13	0.872	0.866	0.895
	Q06A94	Heterogeneous nuclear ribonucleoprotein A1 OS=Sus scrofa OX=9823 GN=HNRNPA1	1.302	Up	0.02304	HNRNPA1	34.196	38.686	27.8	7	12	7	1.006	1.113	0.922	0.819	0.813	0.704
	F1SMD1	DAB2 interacting protein OS=Sus scrofa OX=9823 GN=DAB2IP	1.232	Up	0.00151652	DAB2IP	127.49	90.646	16.7	19	26	19	1.066	1.047	1.07	0.841	0.836	0.907
	I3LDH3	Poly [ADP-ribose] polymerase OS=Sus scrofa OX=9823 GN=PARP1	1.261	Up	0.003163	PARP1	111.52	53.679	12.3	11	14	11	1.076	1.068	1.032	0.87	0.866	0.783
	F1STV0	Prolylcarboxypeptidase OS=Sus scrofa OX=9823 GN=PRCP	1.217	Up	0.030637	PRCP	56.012	32.414	4.7	2	2	2	1.207	1.184	1.16	0.978	0.87	1.07
	Q2XVP5	Microtubule-associated protein RP/EB family member 1 OS=Sus scrofa OX=9823 GN=MAPRE1	1.222	Up	0.040741	MAPRE1	29.977	207.51	37.7	9	13	7	0.941	1.161	1.018	0.832	0.828	0.894
	P03970	Inhibin beta A chain OS=Sus scrofa OX=9823 GN=INHBA	1.429	Up	0.0111758	INHBA	47.476	1.7334	1.9	1	1	1	0.999	1.162	1.239	0.87	0.761	0.748
	F1RVX6	Nucleoporin 85 OS=Sus scrofa OX=9823 GN=NUP85	1.204	Up	0.022455	NUP85	72.22	44.615	8	4	5	4	0.985	1.09	1.087	0.808	0.908	0.91
	F1S1M2	Synaptotagmin like 4 OS=Sus scrofa OX=9823 GN=SYTL4	1.999	Up	0.0046197	SYTL4	76.05	8.7084	8.5	6	6	5	1.615	1.198	1.111	0.618	0.693	0.652
	F1S346	Kinesin-like protein OS=Sus scrofa OX=9823 GN=KIF2C	1.542	Up	0.00123815	KIF2C	80.638	64.334	21.7	15	23	14	1.182	1.081	1.093	0.765	0.75	0.662
	F1SJL5	Caseinolytic mitochondrial matrix peptidase chaperone subunit OS=Sus scrofa OX=9823 GN=CLPX	1.302	Up	0.0092393	CLPX	67.42	16.452	9.9	6	6	6	1.189	1.09	1.132	0.791	0.889	0.939
	F1RIA7	Transmembrane protein 109 OS=Sus scrofa OX=9823 GN=TMEM109	1.801	Up	0.000181025	TMEM109	26.11	7.8537	9.1	3	5	3	1.229	1.194	1.094	0.686	0.637	0.63
	F1RG40	Nucleoporin 133 OS=Sus scrofa OX=9823 GN=NUP133	1.657	Up	0.00025873	NUP133	110.26	16.953	8.5	8	12	8	1.078	1.156	1.229	0.702	0.675	0.713
	F1SUQ8	Uncharacterized protein OS=Sus scrofa OX=9823 GN=RCC2	1.261	Up	0.025338	RCC2	56.085	34.721	22.7	10	12	10	1.061	1.003	1.171	0.794	0.834	0.937
	F1SBW4	Protein quaking OS=Sus scrofa OX=9823 GN=QKI	2.575	Up	0.00174225	QKI	28.651	2.7246	3.8	1	1	1	1.804	1.32	1.235	0.514	0.595	0.584
	I3LSZ1	SUMO-conjugating enzyme UBC9 OS=Sus scrofa OX=9823 GN=UBE2I	1.25	Up	0.00092066	UBE2I	18.007	14.882	31.6	5	10	5	1.045	1.095	1.098	0.897	0.841	0.852
	I3LM23	Cbl proto-oncogene like 1 OS=Sus scrofa OX=9823 GN=CBLL1	1.412	Up	0.00064243	CBLL1	48.955	15.851	13.2	5	6	4	1.171	1.046	1.096	0.781	0.802	0.764
	P27917	Apolipoprotein C-III OS=Sus scrofa OX=9823 GN=APOC3	1.822	Up	0.0033358	APOC3	10.704	7.8741	38.5	3	4	3	1.091	1.308	1.197	0.636	0.761	0.577
	F1SBF0	Nuclear receptor coactivator 3 OS=Sus scrofa OX=9823 GN=NCOA3	2.152	Up	0.0091227	NCOA3	150.96	213.24	17.9	21	30	4	0.817	1.311	1.234	0.579	0.496	0.487
	F1STE6	Thioredoxin domain containing 9 OS=Sus scrofa OX=9823 GN=TXNDC9	1.906	Up	3.55e-05	TXNDC9	26.488	33.655	14.2	4	6	4	1.152	1.095	1.172	0.626	0.585	0.583
	F1S668	Regulator of G protein signaling 16 OS=Sus scrofa OX=9823 GN=RGS16	3.166	Up	0.00043633	RGS16	22.473	2.5394	8.5	2	2	2	1.244	1.15	1.244	0.435	0.406	0.308
	F1SRZ4	Uncharacterized protein OS=Sus scrofa OX=9823 GN=ARHGAP11A	2.2	Up	0.00131818	ARHGAP11A	112.6	2.2959	2.1	2	2	2	1.007	1.248	1.322	0.487	0.572	0.567
	I3LII4	Serine/threonine-protein kinase PLK OS=Sus scrofa OX=9823 GN=PLK1	1.251	Up	0.0040206	PLK1	68.053	15.527	13.7	7	9	7	1.025	1.028	1.111	0.82	0.82	0.889
	P00503	"Aspartate aminotransferase, cytoplasmic OS=Sus scrofa OX=9823 GN=GOT1"	1.209	Up	0.0084842	GOT1	46.474	171.38	20.6	7	10	7	1.153	1.069	1.08	0.905	0.963	0.864
	F1RKX9	"CRK like proto-oncogene, adaptor protein OS=Sus scrofa OX=9823 GN=CRKL"	1.214	Up	0.022316	CRKL	33.796	21.855	25.4	6	10	6	1.176	1.054	1.056	0.834	0.923	0.95
	F1RUD8	"Geminin, DNA replication inhibitor OS=Sus scrofa OX=9823 GN=GMNN"	2.327	Up	7.52e-05	GMNN	23.507	10.63	19.6	4	4	4	1.058	1.117	1.153	0.502	0.491	0.437
	F1RFI0	SH2B adaptor protein 1 OS=Sus scrofa OX=9823 GN=SH2B1	1.225	Up	0.020939	SH2B1	76.167	3.0053	2.5	2	3	2	1.031	1.147	1.078	0.951	0.895	0.813
	F1RV94	Uncharacterized protein OS=Sus scrofa OX=9823 GN=LOC100517166	1.302	Up	0.0117163	LOC100517166	11.657	1.599	7	1	1	1	1.206	1.016	1.129	0.902	0.806	0.865
	F1SQ17	IQ motif containing B1 OS=Sus scrofa OX=9823 GN=IQCB1	1.439	Up	0.0029432	IQCB1	69.187	51.574	20.2	12	15	12	1.184	1.007	1.162	0.79	0.742	0.798
	A0A286ZK95	Transcription and mRNA export factor ENY2 OS=Sus scrofa OX=9823 GN=ENY2	1.237	Up	0.0134023	ENY2	11.528	2.3366	14.9	2	2	2	0.903	1.025	1.017	0.807	0.749	0.824
	I3LLM3	Phospholipase A2 OS=Sus scrofa OX=9823 GN=PLA2G4A	1.612	Up	0.00041713	PLA2G4A	85.375	120.26	19.4	13	23	13	1.237	1.133	1.135	0.732	0.68	0.762
	I3L5A1	Lysine methyltransferase 2C OS=Sus scrofa OX=9823 GN=KMT2C	4.755	Up	0.00060244	KMT2C	453.3	6.1383	0.8	4	4	4	1.55	1.294	1.374	0.311	0.36	0.216
	F1RQW2	Complement C4-A precursor OS=Sus scrofa OX=9823 GN=C4A	1.436	Up	0.0142446	C4A	192.43	17.44	4.9	8	10	8	0.707	0.896	0.813	0.606	0.506	0.57
	F1SJJ8	TIMELESS interacting protein OS=Sus scrofa OX=9823 GN=TIPIN	1.499	Up	0.0010025	TIPIN	32.88	1.5504	3.1	1	1	1	1.248	1.154	1.118	0.802	0.731	0.815
	F1S8F7	Tetratricopeptide repeat domain 5 OS=Sus scrofa OX=9823 GN=TTC5	1.719	Up	0.00082431	TTC5	51.125	13.243	11.9	5	6	5	1.316	1.146	1.11	0.733	0.676	0.669
	F1SMI8	Complement component C6 precursor OS=Sus scrofa OX=9823 GN=C6	1.233	Up	0.0191425	C6	104.63	32.506	12.5	13	19	13	0.601	0.708	0.611	0.534	0.505	0.518
	I3LHT9	Syntaxin-12 OS=Sus scrofa OX=9823 GN=STX12	1.218	Up	0.00171924	STX12	31.416	165.27	29.7	7	17	7	1.025	1.101	1.035	0.847	0.86	0.888
	F1SGC8	Actin like 6A OS=Sus scrofa OX=9823 GN=ACTL6A	2.313	Up	0.0119769	ACTL6A	47.47	32.668	13.8	5	7	5	1.19	1.002	1.189	0.631	0.502	0.329
	F2Z5Q1	Charged multivesicular body protein 2b OS=Sus scrofa OX=9823 GN=CHMP2B	1.267	Up	0.00159567	CHMP2B	23.934	13.536	24.4	6	7	6	1.036	1.049	1.127	0.853	0.864	0.818
	F1RPP2	Uncharacterized protein OS=Sus scrofa OX=9823 GN=SKA1	1.687	Up	0.0125002	SKA1	29.365	13.654	19.6	5	7	5	0.841	1.219	1.159	0.658	0.61	0.64
	A0A286ZML8	Nuclear receptor coactivator 3 OS=Sus scrofa OX=9823 GN=NCOA3	2.082	Up	0.0009044	NCOA3	143.83	8.9794	17.1	19	27	2	1.079	1.362	1.23	0.608	0.533	0.622
	F1S833	Uncharacterized protein OS=Sus scrofa OX=9823 GN=LRRC40	1.436	Up	0.0053043	LRRC40	68.169	19.783	14.3	8	10	8	1.252	1.092	1.084	0.867	0.742	0.779
	F1S3P8	Syntaxin 7 OS=Sus scrofa OX=9823 GN=STX7	1.432	Up	4.13e-05	STX7	29.864	12.254	9.2	2	4	2	1.095	1.151	1.101	0.782	0.791	0.765
	F1SPI2	"XPC complex subunit, DNA damage recognition and repair factor OS=Sus scrofa OX=9823 GN=XPC"	1.227	Up	0.00130013	XPC	105.35	6.7547	4.6	4	4	4	1.046	1.018	1.058	0.84	0.819	0.885
	F1SGX2	MORC family CW-type zinc finger 3 OS=Sus scrofa OX=9823 GN=MORC3	1.548	Up	0.00069933	MORC3	93.513	52.9	12.5	8	9	8	1.219	1.117	1.088	0.742	0.696	0.774
	I3LU53	Sin3A associated protein 30 OS=Sus scrofa OX=9823 GN=SAP30	2.956	Up	0.00054138	SAP30	23.373	6.7599	13.6	3	5	3	1.387	1.163	1.373	0.515	0.375	0.437
	A0A287BR88	SIN3 transcription regulator family member A OS=Sus scrofa OX=9823 GN=SIN3A	1.869	Up	0.00124128	SIN3A	131.29	56.732	11	12	17	12	1.24	1.086	1.061	0.627	0.65	0.535
	B1PXG0	LIN28 OS=Sus scrofa OX=9823 GN=LIN28	1.647	Up	0.041304	LIN28	22.382	21.796	24.9	4	4	4	1.37	1.11	0.918	0.866	0.592	0.605
	F1SNF2	Muskelin 1 OS=Sus scrofa OX=9823 GN=MKLN1	1.32	Up	0.0195224	MKLN1	80.479	2.6619	1.7	1	1	1	1.239	1.052	1.127	0.85	0.954	0.785
	F1SFW4	Integrator complex subunit 3 OS=Sus scrofa OX=9823 GN=INTS3	1.439	Up	0.0095607	INTS3	117.85	35.79	4.8	3	4	3	1.185	1.013	1.187	0.877	0.731	0.745
	A4PES0	Wee1-like protein kinase 2 OS=Sus scrofa OX=9823 GN=WEE2	4.027	Up	2.41e-05	WEE2	62.927	137.78	31.7	17	33	17	1.512	1.381	1.259	0.323	0.368	0.34
	F1SRU7	Protein kinase C eta type OS=Sus scrofa OX=9823 GN=PRKCH	1.635	Up	0.049301	PRKCH	77.797	4.7079	2.9	2	2	2	1.493	0.863	1.102	0.738	0.628	0.749
	F1SH24	TBC1 domain family member 15 OS=Sus scrofa OX=9823 GN=TBC1D15	1.759	Up	3.93e-05	TBC1D15	74.667	50.54	12.9	8	9	8	1.216	1.14	1.154	0.681	0.676	0.638
	F1RZB9	Uncharacterized protein OS=Sus scrofa OX=9823 GN=BCL2L10	2.776	Up	0.00047566	BCL2L10	21.246	7.0567	12	2	3	2	1.46	1.26	1.194	0.496	0.513	0.401
	Q56P20	ADP-ribosylation factor 4 OS=Sus scrofa OX=9823 GN=ARF4	1.232	Up	0.026805	ARF4	20.485	10.999	33.9	5	11	3	0.977	1.191	1.051	0.877	0.844	0.892
	F1RJC5	Uncharacterized protein OS=Sus scrofa OX=9823 GN=CDK11B	1.543	Up	0.00050164	CDK11B	90.79	7.1346	3.5	3	3	3	1.145	1.091	1.206	0.711	0.731	0.788
	F1SQ87	WW domain binding protein 11 OS=Sus scrofa OX=9823 GN=WBP11	1.42	Up	0.037961	WBP11	70.058	2.8051	3.1	2	2	2	1.334	0.936	1.212	0.814	0.768	0.87
	F1RI52	Rap associating with DIL domain OS=Sus scrofa OX=9823 GN=RADIL	2.435	Up	1.61e-05	RADIL	115.6	8.1295	3	3	4	3	1.357	1.235	1.268	0.545	0.529	0.511
	O77591	Inositol monophosphatase 1 OS=Sus scrofa OX=9823 GN=IMPA1	1.273	Up	0.0112994	IMPA1	30.132	86.826	24.5	7	9	7	1.197	1.06	1.049	0.925	0.833	0.84
	F1SA10	REST corepressor 1 OS=Sus scrofa OX=9823 GN=RCOR1	1.315	Up	0.000623	RCOR1	53.438	5.5609	8	3	3	3	1.157	1.073	1.165	0.869	0.869	0.844
	A0A287BKE7	Transcription elongation factor SPT5 OS=Sus scrofa OX=9823 GN=SUPT5H	2.005	Up	0.022283	SUPT5H	114.51	6.2844	3.5	3	3	3	1.796	1.025	1.106	0.722	0.636	0.601
	F1RQH3	Formin like 2 OS=Sus scrofa OX=9823 GN=FMNL2	2.216	Up	0.0066989	FMNL2	116.4	14.49	7.6	8	8	6	1.761	1.1	1.217	0.565	0.61	0.665
	I3LD81	Cell division cycle 7 OS=Sus scrofa OX=9823 GN=CDC7	1.954	Up	0.0029611	CDC7	61.478	26.339	5	2	2	2	1.11	1.182	1.255	0.492	0.669	0.654
	F1SC78	Ubiquitin conjugating enzyme E2 C OS=Sus scrofa OX=9823 GN=UBE2C	2.455	Up	0.00063912	UBE2C	19.642	23.704	22.3	4	5	4	1.447	1.249	1.148	0.555	0.553	0.458
	F1RM10	Transcription elongation regulator 1 OS=Sus scrofa OX=9823 GN=TCERG1	1.45	Up	0.045096	TCERG1	121.05	4.6974	3.9	4	5	3	1.282	1.094	1.272	0.922	0.947	0.647
	I3LRF1	Uncharacterized protein OS=Sus scrofa OX=9823 GN=BUB1	1.349	Up	0.0060805	BUB1	122.24	1.7773	1.5	2	2	2	1.244	1.154	1.032	0.832	0.841	0.87
	I3LJ42	Guanine nucleotide-binding protein subunit gamma OS=Sus scrofa OX=9823 GN=GNG2	1.343	Up	0.036382	GNG2	7.8501	5.1464	22.5	1	2	1	0.941	1.141	1.231	0.905	0.789	0.773
	A0A287BDF9	Olfactory receptor OS=Sus scrofa OX=9823	1.34	Up	0.0010026	---	34.823	2.0245	2.6	1	1	1	1.092	1.078	1.153	0.819	0.792	0.869
	A0A287ABG2	Proliferating cell nuclear antigen OS=Sus scrofa OX=9823 GN=PCNA	1.715	Up	0.0162982	PCNA	28.779	191.68	48.3	12	72	12	0.942	1.18	1.13	0.627	0.635	0.634
	F1SC64	"Helicase, lymphoid specific OS=Sus scrofa OX=9823 GN=HELLS"	2.711	Up	0.0187959	HELLS	97.011	2.0435	2.4	2	3	2	1.13	1.014	1.272	0.533	0.497	0.23
	A0A286ZLA5	Nuclear receptor coactivator 2 OS=Sus scrofa OX=9823 GN=NCOA2	4.151	Up	3.9e-06	NCOA2	148.65	1.8603	0.6	1	1	1	1.258	1.371	1.252	0.295	0.305	0.335
	F1SQF7	Transcriptional adapter 3 OS=Sus scrofa OX=9823 GN=TADA3	1.587	Up	0.0031381	TADA3	48.934	51.554	21.1	8	13	8	0.964	1.184	1.198	0.686	0.704	0.719
	P50118	Proto-oncogene serine/threonine-protein kinase mos OS=Sus scrofa OX=9823 GN=MOS	2.698	Up	8.2e-05	MOS	37.94	1.4583	2.6	1	1	1	1.436	1.238	1.394	0.508	0.465	0.535
	B9TRX0	Leptin receptor gene-related protein OS=Sus scrofa OX=9823 GN=LEPROT	3.066	Up	0.0108616	LEPROT	14.198	1.7223	9.9	1	1	1	1.624	1.155	1.173	0.258	0.489	0.542
	F1SE06	Activator of HSP90 ATPase activity 1 OS=Sus scrofa OX=9823 GN=AHSA1	1.262	Up	0.0190996	AHSA1	38.33	90.496	29	10	22	10	0.904	1.029	1.084	0.769	0.781	0.841
	F1S9W3	Calcium homeostasis endoplasmic reticulum protein OS=Sus scrofa OX=9823 GN=CHERP	2.301	Up	0.000183455	CHERP	103.83	18.536	6.7	6	8	6	1.197	1.295	1.335	0.502	0.556	0.605
	Q71LE2	Histone H3.3 OS=Sus scrofa OX=9823 GN=H3F3A	2.32	Up	4.1e-05	H3F3A	15.328	4.68	11.8	2	4	1	1.122	1.19	1.135	0.531	0.463	0.492
	F1RT10	CDKN2A interacting protein OS=Sus scrofa OX=9823 GN=CDKN2AIP	1.684	Up	0.0132974	CDKN2AIP	61.508	15.471	10.1	4	4	4	1.07	1.35	0.972	0.725	0.577	0.712
	F1SSG6	Sialic acid synthase OS=Sus scrofa OX=9823 GN=NANS	1.783	Up	0.0029209	NANS	28.413	7.1707	11.2	3	5	3	1.248	1.354	1.075	0.754	0.691	0.617
	A0A287BBE2	Signal transducer and activator of transcription OS=Sus scrofa OX=9823 GN=STAT3	1.463	Up	0.000483	STAT3	81.238	15.017	8.5	6	8	6	1.168	1.123	1.074	0.805	0.732	0.763
	F1RN05	Serine palmitoyltransferase long chain base subunit 1 OS=Sus scrofa OX=9823 GN=SPTLC1	2.022	Up	0.00095945	SPTLC1	52.642	5.595	3.6	3	3	3	1.487	1.14	1.322	0.68	0.629	0.644
	D2IE28	Cyclin B1 transcript variant 1 OS=Sus scrofa OX=9823 GN=CCNB1	1.94	Up	0.00024373	CCNB1	48.662	7.9922	9	4	6	4	1.067	1.134	1.206	0.61	0.539	0.607
	F1SKQ0	DEAD-box helicase 17 OS=Sus scrofa OX=9823 GN=DDX17	1.666	Up	0.00038247	DDX17	70.58	47.101	27	16	27	11	1.211	1.15	1.043	0.672	0.701	0.67
	F1SD82	Syntaxin 10 OS=Sus scrofa OX=9823 GN=STX10	1.536	Up	0.0033599	STX10	28.241	17.438	4.4	1	1	1	1.046	1.134	1.23	0.695	0.709	0.816
	F1SB61	Pre-mRNA-splicing regulator WTAP isoform 1 OS=Sus scrofa OX=9823 GN=WTAP	1.698	Up	0.000102443	WTAP	43.985	25.697	15.7	5	5	5	1.116	1.136	1.197	0.673	0.711	0.647
	I3LUP6	Nucleophosmin 1 OS=Sus scrofa OX=9823 GN=NPM1	1.559	Up	0.0106004	NPM1	32.603	14.148	23.5	8	16	8	0.996	1.165	1.062	0.695	0.691	0.681
	F1RR55	Securin OS=Sus scrofa OX=9823 GN=PTTG1	4.108	Up	0.012159	PTTG1	22.165	9.1327	16.8	3	4	3	1.331	1.332	1.289	0.303	0.418	0.241
	I3LAI8	ZW10 interacting kinetochore protein OS=Sus scrofa OX=9823 GN=ZWINT	1.917	Up	0.049124	ZWINT	33.245	17.861	9.9	2	2	2	1.141	1.271	1.611	0.709	0.44	0.95
	F1S774	Uncharacterized protein OS=Sus scrofa OX=9823 GN=CHEK1	1.925	Up	3.51e-05	CHEK1	54.358	12.436	11.6	5	5	5	1.144	1.128	1.228	0.589	0.605	0.624
	P17741	High mobility group protein B2 OS=Sus scrofa OX=9823 GN=HMGB2	1.313	Up	0.0065814	HMGB2	24.133	10.235	15.2	3	3	3	0.982	0.994	1.064	0.747	0.725	0.844
	F2Z5J6	General transcription factor IIB OS=Sus scrofa OX=9823 GN=GTF2B	1.734	Up	0.00028364	GTF2B	34.833	52.276	29.4	8	9	8	1.233	1.078	1.137	0.687	0.67	0.632
	P61958	Small ubiquitin-related modifier 2 OS=Sus scrofa OX=9823 GN=SUMO2	1.906	Up	0.00031533	SUMO2	10.871	19.176	23.2	2	5	2	1.118	1.213	1.145	0.581	0.67	0.573
	F1RP28	UBA domain containing 2 OS=Sus scrofa OX=9823 GN=UBAC2	1.544	Up	0.010917	UBAC2	37.244	5.4994	6.4	2	2	2	1.44	1.089	1.105	0.782	0.824	0.747
	F1RJR9	Lymphokine-activated killer T-cell-originated protein kinase OS=Sus scrofa OX=9823 GN=PBK	1.391	Up	0.0080406	PBK	36.187	15.539	15.5	5	8	5	0.925	1.132	1.058	0.793	0.725	0.722
	P12682	High mobility group protein B1 OS=Sus scrofa OX=9823 GN=HMGB1	1.344	Up	0.00034442	HMGB1	24.917	12.495	18.6	4	5	4	1.088	1.075	1.091	0.847	0.798	0.776
	I3LRD3	Centromere protein E OS=Sus scrofa OX=9823 GN=CENPE	1.715	Up	0.00027958	CENPE	313.39	25.579	4.9	14	15	14	1.027	1.067	1.133	0.669	0.619	0.594
	I3L640	Bromodomain containing 7 OS=Sus scrofa OX=9823 GN=BRD7	1.94	Up	0.018721	BRD7	74.091	10.51	6.6	4	4	4	1.144	1.097	1.132	0.521	0.527	0.691
	Q06AT9	RNA-binding protein 4B OS=Sus scrofa OX=9823 GN=RBM4B	1.457	Up	0.00043945	RBM4B	40.053	17.467	18.7	7	8	7	1.1	1.125	1.115	0.805	0.773	0.715
	F1SC89	Kinesin family member 11 OS=Sus scrofa OX=9823 GN=KIF11	1.621	Up	0.00071848	KIF11	119.4	15.945	7.6	8	8	8	0.988	1.135	1.155	0.662	0.668	0.692
	F1S0E7	Akirin-2 OS=Sus scrofa OX=9823 GN=AKIRIN2	1.684	Up	0.0008369	AKIRIN2	22.509	43.429	38.9	9	18	9	1.255	1.141	1.116	0.67	0.657	0.759
	F1RLS1	Uncharacterized protein OS=Sus scrofa OX=9823 GN=SPECC1L	1.206	Up	0.0153603	SPECC1L	121.35	126.35	15	14	19	13	0.955	1.02	1.112	0.863	0.864	0.833
	F1ST84	Non-specific serine/threonine protein kinase OS=Sus scrofa OX=9823 GN=MELK	1.403	Up	0.0073013	MELK	70.261	21.563	11.4	7	9	2	1.145	1.072	1.211	0.906	0.793	0.745
	I3LAJ6	RAS like proto-oncogene A OS=Sus scrofa OX=9823 GN=RALA	1.293	Up	0.0009217	RALA	23.521	38.441	31.1	7	14	6	1.051	1.117	1.034	0.832	0.846	0.798
	I3L7M6	Ubiquitinyl hydrolase 1 OS=Sus scrofa OX=9823	1.413	Up	0.002422	---	36.91	37.929	7	2	2	2	1.193	1.15	1.218	0.907	0.845	0.768
	F1SPK2	Histone H1oo OS=Sus scrofa OX=9823 GN=H1FOO	2.418	Up	1.67e-05	H1FOO	36.449	171.87	37.6	13	24	13	1.344	1.297	1.209	0.53	0.544	0.518
	A0A287A1W3	Tyrosine-protein kinase receptor OS=Sus scrofa OX=9823 GN=INSRR	1.507	Up	0.0123566	INSRR	144.14	-2	1.1	1	1	1	0.812	0.652	0.603	0.434	0.464	0.474
	F1RIW7	Zinc finger AN1-type containing 2A OS=Sus scrofa OX=9823 GN=ZFAND2A	4.473	Up	0.0022842	ZFAND2A	15.986	38.271	40.3	6	10	6	1.155	1.309	1.329	0.198	0.411	0.239
	F1SQR0	"RB binding protein 7, chromatin remodeling factor OS=Sus scrofa OX=9823 GN=RBBP7"	2.029	Up	0.00021925	RBBP7	47.834	52.312	23.5	10	20	3	1.303	1.134	1.149	0.569	0.629	0.569
	F1RRG9	"SWI/SNF related, matrix associated, actin dependent regulator of chromatin, subfamily a, member 5 OS=Sus scrofa OX=9823 GN=SMARCA5"	1.645	Up	0.00127825	SMARCA5	121.99	20.209	9.2	10	10	10	0.99	1.169	1.054	0.63	0.622	0.701
	F1S980	Uncharacterized protein OS=Sus scrofa OX=9823 GN=BTBD10	1.656	Up	0.0057806	BTBD10	52.376	6.879	10.4	4	4	4	0.915	1.119	1.143	0.578	0.628	0.713
	Q8SPS7	Haptoglobin OS=Sus scrofa OX=9823 GN=HP	1.504	Up	0.0106174	HP	38.481	21.094	18.7	6	13	6	0.86	0.76	0.776	0.502	0.471	0.62
	F1SH64	Nucleoporin 107 OS=Sus scrofa OX=9823 GN=NUP107	1.747	Up	0.0054597	NUP107	106.68	55.155	10.6	8	11	8	1.433	1.052	1.093	0.652	0.685	0.711
	F1RX36	Fibrinogen alpha chain OS=Sus scrofa OX=9823 GN=FGA	1.247	Up	0.045598	FGA	72.612	29.552	12.1	8	11	8	0.945	0.795	0.762	0.662	0.716	0.629
	B2ZI35	F11 receptor OS=Sus scrofa OX=9823 GN=F11R	3.293	Up	1.56e-05	F11R	32.287	8.4203	14.4	4	4	4	1.45	1.288	1.444	0.439	0.423	0.408
	F2Z5F7	Protein dpy-30 homolog OS=Sus scrofa OX=9823 GN=DPY30	1.399	Up	0.0168007	DPY30	11.25	3.0184	9.1	1	1	1	0.968	1.188	1.154	0.839	0.704	0.823
	F1RXU4	ORM1-like protein OS=Sus scrofa OX=9823 GN=ORMDL1	1.724	Up	0.00045512	ORMDL1	17.357	6.7896	12.4	2	2	2	1.099	1.16	1.264	0.64	0.693	0.71
	A0A287BRM0	Discs large MAGUK scaffold protein 5 OS=Sus scrofa OX=9823 GN=DLG5	1.622	Up	0.0021204	DLG5	209.16	1.651	0.4	1	1	1	1.135	1.155	1.027	0.668	0.62	0.757
	F1S459	Uncharacterized protein OS=Sus scrofa OX=9823 GN=TERF2IP	1.412	Up	0.0056614	TERF2IP	44.313	19.579	14.2	5	5	5	0.985	1.021	1.083	0.702	0.672	0.814
	A0A287BBF8	Mediator of RNA polymerase II transcription subunit 6 OS=Sus scrofa OX=9823 GN=MED6	1.731	Up	0.022461	MED6	28.435	3.9035	8.5	2	2	2	1.318	1.04	1.194	0.552	0.62	0.88
	I3LN54	ADP-ribosylation factor-like protein 6-interacting protein 1 OS=Sus scrofa OX=9823 GN=ARL6IP1	1.262	Up	0.0158237	ARL6IP1	23.446	4.191	8.9	2	2	2	1.163	0.979	1.062	0.852	0.802	0.885
	F1SJR5	Protein kinase C and casein kinase substrate in neurons 2 OS=Sus scrofa OX=9823 GN=PACSIN2	1.216	Up	0.0047599	PACSIN2	55.602	194.8	32.9	13	17	13	1.154	1.069	1.089	0.946	0.912	0.866
	F1RVK2	Microtubule associated serine/threonine kinase like OS=Sus scrofa OX=9823 GN=MASTL	2.132	Up	0.025937	MASTL	96.983	9.1757	5.1	4	8	3	0.914	1.036	1.374	0.508	0.512	0.539
	A0A287A4W6	"RAB21, member RAS oncogene family OS=Sus scrofa OX=9823 GN=RAB21"	1.298	Up	0.0132246	RAB21	24.132	40.224	10.4	2	5	2	1.237	1.118	1.007	0.863	0.846	0.882
	B0M1M6	DNA repair protein RAD51 homolog OS=Sus scrofa OX=9823 GN=pigRAD51	1.42	Up	0.0022166	pigRAD51	36.994	56.553	15.9	5	7	5	1.158	1.141	1.004	0.743	0.794	0.789
	I3LND7	Cell division cycle protein 123 homolog OS=Sus scrofa OX=9823 GN=CDC123	3.191	Up	0.00100206	CDC123	35.518	9.2155	16.4	5	5	5	1.112	1.198	1.261	0.414	0.282	0.423
	F1SSR3	Kinetochore localized astrin/SPAG5 binding protein OS=Sus scrofa OX=9823 GN=KNSTRN	1.752	Up	0.0115573	KNSTRN	26.753	4.2474	8.9	2	2	2	1.02	1.434	1.144	0.589	0.764	0.701
	F1S8S7	Transforming acidic coiled-coil containing protein 3 OS=Sus scrofa OX=9823 GN=TACC3	1.559	Up	4.43e-05	TACC3	78.668	224.19	35.9	30	51	30	1.052	1.124	1.073	0.682	0.689	0.713
	F1RKS3	Flap endonuclease 1 OS=Sus scrofa OX=9823 GN=FEN1	1.371	Up	0.026478	FEN1	42.402	9.8943	8.9	3	4	3	0.94	1.04	1.111	0.648	0.853	0.753
	F1SAE9	Laminin subunit beta 1 OS=Sus scrofa OX=9823 GN=LAMB1	1.353	Up	0.0034414	LAMB1	194.18	9.9364	3.6	6	6	6	1.092	0.984	1.142	0.774	0.825	0.779
	A0A287AKP7	Ribosomal protein S6 kinase OS=Sus scrofa OX=9823 GN=RPS6KA4	2.739	Up	0.0073367	RPS6KA4	82.837	2.1497	1.1	1	2	1	0.778	1.114	1.447	0.426	0.348	0.445
cellular component organization or biogenesis	B5APU3	Actin-related protein 2-like protein OS=Sus scrofa OX=9823 GN=ACTR2	1.24	Up	0.0107952	ACTR2	44.76	69.578	26.6	8	19	8	1.134	1.17	1.029	0.919	0.922	0.847
	I3LN62	Vesicle-associated membrane protein 7 OS=Sus scrofa OX=9823 GN=VAMP7	1.223	Up	0.036918	VAMP7	24.935	70.081	28.6	7	10	7	0.916	1.086	1.113	0.882	0.837	0.828
	F1SGG1	Keratin 18 OS=Sus scrofa OX=9823 GN=KRT18	1.597	Up	0.0015762	KRT18	47.417	4.0276	4.3	2	3	2	1.253	1.067	1.073	0.749	0.702	0.674
	I3LJW2	Fibrinogen gamma chain precursor OS=Sus scrofa OX=9823 GN=FGG	1.253	Up	0.00061742	FGG	49.618	83.852	21	9	10	9	0.794	0.744	0.796	0.627	0.613	0.622
	I3LRD5	Eukaryotic translation initiation factor 4H isoform 1 OS=Sus scrofa OX=9823 GN=EIF4H	1.36	Up	0.00178104	EIF4H	27.337	51.745	29.4	7	9	7	1.196	1.083	1.07	0.822	0.851	0.789
	F1SFR3	"Extra spindle pole bodies like 1, separase OS=Sus scrofa OX=9823 GN=ESPL1"	1.848	Up	0.00047914	ESPL1	229.73	53.188	9.5	19	20	19	1.108	1.238	1.228	0.657	0.588	0.689
	F1RV23	cAMP-dependent protein kinase type I-alpha regulatory subunit OS=Sus scrofa OX=9823 GN=PRKAR1A	1.21	Up	0.0046182	PRKAR1A	40.675	18.806	16.9	6	7	6	1.036	1.021	1.13	0.872	0.866	0.895
	F1SBC5	"NDC80, kinetochore complex component OS=Sus scrofa OX=9823 GN=NDC80"	1.352	Up	0.0007232	NDC80	73.907	58.15	27.6	18	20	18	1.021	1.072	1.031	0.75	0.746	0.815
	F1SMD1	DAB2 interacting protein OS=Sus scrofa OX=9823 GN=DAB2IP	1.232	Up	0.00151652	DAB2IP	127.49	90.646	16.7	19	26	19	1.066	1.047	1.07	0.841	0.836	0.907
	I3LDH3	Poly [ADP-ribose] polymerase OS=Sus scrofa OX=9823 GN=PARP1	1.261	Up	0.003163	PARP1	111.52	53.679	12.3	11	14	11	1.076	1.068	1.032	0.87	0.866	0.783
	F1RVX6	Nucleoporin 85 OS=Sus scrofa OX=9823 GN=NUP85	1.204	Up	0.022455	NUP85	72.22	44.615	8	4	5	4	0.985	1.09	1.087	0.808	0.908	0.91
	F1S1M2	Synaptotagmin like 4 OS=Sus scrofa OX=9823 GN=SYTL4	1.999	Up	0.0046197	SYTL4	76.05	8.7084	8.5	6	6	5	1.615	1.198	1.111	0.618	0.693	0.652
	F1S346	Kinesin-like protein OS=Sus scrofa OX=9823 GN=KIF2C	1.542	Up	0.00123815	KIF2C	80.638	64.334	21.7	15	23	14	1.182	1.081	1.093	0.765	0.75	0.662
	F1RG40	Nucleoporin 133 OS=Sus scrofa OX=9823 GN=NUP133	1.657	Up	0.00025873	NUP133	110.26	16.953	8.5	8	12	8	1.078	1.156	1.229	0.702	0.675	0.713
	F1SUQ8	Uncharacterized protein OS=Sus scrofa OX=9823 GN=RCC2	1.261	Up	0.025338	RCC2	56.085	34.721	22.7	10	12	10	1.061	1.003	1.171	0.794	0.834	0.937
	P27917	Apolipoprotein C-III OS=Sus scrofa OX=9823 GN=APOC3	1.822	Up	0.0033358	APOC3	10.704	7.8741	38.5	3	4	3	1.091	1.308	1.197	0.636	0.761	0.577
	F1SBF0	Nuclear receptor coactivator 3 OS=Sus scrofa OX=9823 GN=NCOA3	2.152	Up	0.0091227	NCOA3	150.96	213.24	17.9	21	30	4	0.817	1.311	1.234	0.579	0.496	0.487
	A0A287B7Z3	Nucleolar and spindle associated protein 1 OS=Sus scrofa OX=9823 GN=NUSAP1	1.937	Up	0.00085802	NUSAP1	49.722	5.7328	7.3	3	3	3	1.138	1.298	1.062	0.558	0.598	0.65
	I3LII4	Serine/threonine-protein kinase PLK OS=Sus scrofa OX=9823 GN=PLK1	1.251	Up	0.0040206	PLK1	68.053	15.527	13.7	7	9	7	1.025	1.028	1.111	0.82	0.82	0.889
	F1SPF3	DNA helicase OS=Sus scrofa OX=9823 GN=MCM2	1.635	Up	0.0013014	MCM2	101.53	74.972	18.6	15	20	15	1.052	1.206	1.249	0.745	0.728	0.672
	A0A287BF57	"MTSS1, I-BAR domain containing OS=Sus scrofa OX=9823 GN=MTSS1"	2.167	Up	0.00187832	MTSS1	75.334	8.8814	3.5	2	2	2	1.717	1.236	1.344	0.686	0.682	0.615
	I3LS12	Sorting nexin 2 OS=Sus scrofa OX=9823 GN=SNX2	1.234	Up	0.039742	SNX2	55.714	85.746	20.5	10	13	9	1.255	1.05	1.01	0.922	0.884	0.881
	F1S8T7	Nucleophosmin/nucleoplasmin 3 OS=Sus scrofa OX=9823 GN=NPM3	1.777	Up	0.00020281	NPM3	19.11	7.2364	18.2	3	3	3	1.074	1.169	1.179	0.632	0.611	0.683
	F1RUS8	Tubulin-specific chaperone C OS=Sus scrofa OX=9823 GN=TBCC	3.371	Up	0.0021376	TBCC	39.029	34.347	15	5	6	5	1.703	1.243	1.52	0.386	0.36	0.579
	A0A287BRR9	BAI1 associated protein 2 OS=Sus scrofa OX=9823 GN=BAIAP2	1.589	Up	0.000124604	BAIAP2	57.301	88.687	32.6	16	22	16	1.172	1.208	1.112	0.735	0.757	0.705
	F1RUD8	"Geminin, DNA replication inhibitor OS=Sus scrofa OX=9823 GN=GMNN"	2.327	Up	7.52e-05	GMNN	23.507	10.63	19.6	4	4	4	1.058	1.117	1.153	0.502	0.491	0.437
	F1RFI0	SH2B adaptor protein 1 OS=Sus scrofa OX=9823 GN=SH2B1	1.225	Up	0.020939	SH2B1	76.167	3.0053	2.5	2	3	2	1.031	1.147	1.078	0.951	0.895	0.813
	A0A287ACQ4	Catenin beta-1 OS=Sus scrofa OX=9823 GN=CTNNB1	1.365	Up	0.000405	CTNNB1	84.146	92.708	19.3	14	29	14	1.102	1.125	1.074	0.777	0.795	0.846
	I3L5C1	SAS-6 centriolar assembly protein OS=Sus scrofa OX=9823 GN=SASS6	1.959	Up	9.53e-05	SASS6	72.951	67.176	17.9	12	12	12	1.186	1.203	1.294	0.606	0.606	0.668
	F1SQ17	IQ motif containing B1 OS=Sus scrofa OX=9823 GN=IQCB1	1.439	Up	0.0029432	IQCB1	69.187	51.574	20.2	12	15	12	1.184	1.007	1.162	0.79	0.742	0.798
	I3LHT9	Syntaxin-12 OS=Sus scrofa OX=9823 GN=STX12	1.218	Up	0.00171924	STX12	31.416	165.27	29.7	7	17	7	1.025	1.101	1.035	0.847	0.86	0.888
	F1SGC8	Actin like 6A OS=Sus scrofa OX=9823 GN=ACTL6A	2.313	Up	0.0119769	ACTL6A	47.47	32.668	13.8	5	7	5	1.19	1.002	1.189	0.631	0.502	0.329
	F2Z5Q1	Charged multivesicular body protein 2b OS=Sus scrofa OX=9823 GN=CHMP2B	1.267	Up	0.00159567	CHMP2B	23.934	13.536	24.4	6	7	6	1.036	1.049	1.127	0.853	0.864	0.818
	F1RPP2	Uncharacterized protein OS=Sus scrofa OX=9823 GN=SKA1	1.687	Up	0.0125002	SKA1	29.365	13.654	19.6	5	7	5	0.841	1.219	1.159	0.658	0.61	0.64
	F1S359	"RB binding protein 5, histone lysine methyltransferase complex subunit OS=Sus scrofa OX=9823 GN=RBBP5"	4.458	Up	0.0029591	RBBP5	59.152	7.9556	7.4	4	4	4	1.08	1.353	1.196	0.179	0.394	0.241
	F1S3P8	Syntaxin 7 OS=Sus scrofa OX=9823 GN=STX7	1.432	Up	4.13e-05	STX7	29.864	12.254	9.2	2	4	2	1.095	1.151	1.101	0.782	0.791	0.765
	F1SPI2	"XPC complex subunit, DNA damage recognition and repair factor OS=Sus scrofa OX=9823 GN=XPC"	1.227	Up	0.00130013	XPC	105.35	6.7547	4.6	4	4	4	1.046	1.018	1.058	0.84	0.819	0.885
	A0A287BR93	Structural maintenance of chromosomes protein OS=Sus scrofa OX=9823 GN=SMC1B	1.667	Up	0.00050166	SMC1B	145.05	3.4143	1.4	2	2	2	1.168	1.047	1.208	0.718	0.666	0.669
	I3LU53	Sin3A associated protein 30 OS=Sus scrofa OX=9823 GN=SAP30	2.956	Up	0.00054138	SAP30	23.373	6.7599	13.6	3	5	3	1.387	1.163	1.373	0.515	0.375	0.437
	F1S534	Down-regulator of transcription 1 OS=Sus scrofa OX=9823 GN=DR1	3.485	Up	0.00059839	DR1	19.429	12.434	15.9	3	4	3	1.291	1.305	1.419	0.45	0.405	0.297
	F1SQR4	Small nuclear ribonucleoprotein F OS=Sus scrofa OX=9823 GN=SNRPF	1.554	Up	0.035375	SNRPF	9.7251	1.6859	9.3	1	1	1	0.817	1.246	1.043	0.595	0.74	0.664
	F1SNF2	Muskelin 1 OS=Sus scrofa OX=9823 GN=MKLN1	1.32	Up	0.0195224	MKLN1	80.479	2.6619	1.7	1	1	1	1.239	1.052	1.127	0.85	0.954	0.785
	A4PES0	Wee1-like protein kinase 2 OS=Sus scrofa OX=9823 GN=WEE2	4.027	Up	2.41e-05	WEE2	62.927	137.78	31.7	17	33	17	1.512	1.381	1.259	0.323	0.368	0.34
	Q56P20	ADP-ribosylation factor 4 OS=Sus scrofa OX=9823 GN=ARF4	1.232	Up	0.026805	ARF4	20.485	10.999	33.9	5	11	3	0.977	1.191	1.051	0.877	0.844	0.892
	F1RI52	Rap associating with DIL domain OS=Sus scrofa OX=9823 GN=RADIL	2.435	Up	1.61e-05	RADIL	115.6	8.1295	3	3	4	3	1.357	1.235	1.268	0.545	0.529	0.511
	F1RQH3	Formin like 2 OS=Sus scrofa OX=9823 GN=FMNL2	2.216	Up	0.0066989	FMNL2	116.4	14.49	7.6	8	8	6	1.761	1.1	1.217	0.565	0.61	0.665
	F1SC78	Ubiquitin conjugating enzyme E2 C OS=Sus scrofa OX=9823 GN=UBE2C	2.455	Up	0.00063912	UBE2C	19.642	23.704	22.3	4	5	4	1.447	1.249	1.148	0.555	0.553	0.458
	F1S718	Uncharacterized protein OS=Sus scrofa OX=9823 GN=LTV1	1.367	Up	0.0038425	LTV1	54.45	28.529	13.5	6	10	6	0.982	1.037	1.13	0.749	0.817	0.737
	I3LRF1	Uncharacterized protein OS=Sus scrofa OX=9823 GN=BUB1	1.349	Up	0.0060805	BUB1	122.24	1.7773	1.5	2	2	2	1.244	1.154	1.032	0.832	0.841	0.87
	F1SC64	"Helicase, lymphoid specific OS=Sus scrofa OX=9823 GN=HELLS"	2.711	Up	0.0187959	HELLS	97.011	2.0435	2.4	2	3	2	1.13	1.014	1.272	0.533	0.497	0.23
	F1S413	Mini-chromosome maintenance complex-binding protein OS=Sus scrofa OX=9823 GN=MCMBP	1.403	Up	0.0187971	MCMBP	72.904	1.9216	2.5	2	2	2	1.315	1.078	0.992	0.81	0.768	0.834
	F1SQF7	Transcriptional adapter 3 OS=Sus scrofa OX=9823 GN=TADA3	1.587	Up	0.0031381	TADA3	48.934	51.554	21.1	8	13	8	0.964	1.184	1.198	0.686	0.704	0.719
	P50118	Proto-oncogene serine/threonine-protein kinase mos OS=Sus scrofa OX=9823 GN=MOS	2.698	Up	8.2e-05	MOS	37.94	1.4583	2.6	1	1	1	1.436	1.238	1.394	0.508	0.465	0.535
	Q71LE2	Histone H3.3 OS=Sus scrofa OX=9823 GN=H3F3A	2.32	Up	4.1e-05	H3F3A	15.328	4.68	11.8	2	4	1	1.122	1.19	1.135	0.531	0.463	0.492
	F1RMM1	Family with sequence similarity 160 member A2 OS=Sus scrofa OX=9823 GN=FAM160A2	1.253	Up	0.026736	FAM160A2	89.909	1.8714	1.1	1	1	1	1.281	1.09	1.042	0.934	0.881	0.908
	F1SSG6	Sialic acid synthase OS=Sus scrofa OX=9823 GN=NANS	1.783	Up	0.0029209	NANS	28.413	7.1707	11.2	3	5	3	1.248	1.354	1.075	0.754	0.691	0.617
	D2IE28	Cyclin B1 transcript variant 1 OS=Sus scrofa OX=9823 GN=CCNB1	1.94	Up	0.00024373	CCNB1	48.662	7.9922	9	4	6	4	1.067	1.134	1.206	0.61	0.539	0.607
	F1SD82	Syntaxin 10 OS=Sus scrofa OX=9823 GN=STX10	1.536	Up	0.0033599	STX10	28.241	17.438	4.4	1	1	1	1.046	1.134	1.23	0.695	0.709	0.816
	I3LUP6	Nucleophosmin 1 OS=Sus scrofa OX=9823 GN=NPM1	1.559	Up	0.0106004	NPM1	32.603	14.148	23.5	8	16	8	0.996	1.165	1.062	0.695	0.691	0.681
	F1RR55	Securin OS=Sus scrofa OX=9823 GN=PTTG1	4.108	Up	0.012159	PTTG1	22.165	9.1327	16.8	3	4	3	1.331	1.332	1.289	0.303	0.418	0.241
	I3LAI8	ZW10 interacting kinetochore protein OS=Sus scrofa OX=9823 GN=ZWINT	1.917	Up	0.049124	ZWINT	33.245	17.861	9.9	2	2	2	1.141	1.271	1.611	0.709	0.44	0.95
	I3LPX9	Structural maintenance of chromosomes flexible hinge domain containing 1 OS=Sus scrofa OX=9823 GN=SMCHD1	1.568	Up	0.00082383	SMCHD1	209.56	11.09	2.6	4	5	4	1.175	1.134	1.268	0.729	0.734	0.818
	F1S774	Uncharacterized protein OS=Sus scrofa OX=9823 GN=CHEK1	1.925	Up	3.51e-05	CHEK1	54.358	12.436	11.6	5	5	5	1.144	1.128	1.228	0.589	0.605	0.624
	P17741	High mobility group protein B2 OS=Sus scrofa OX=9823 GN=HMGB2	1.313	Up	0.0065814	HMGB2	24.133	10.235	15.2	3	3	3	0.982	0.994	1.064	0.747	0.725	0.844
	F1SLL6	Mtr4 exosome RNA helicase OS=Sus scrofa OX=9823 GN=MTREX	1.49	Up	0.000183435	MTREX	117.86	5.8802	3.3	4	4	4	1.121	1.125	1.152	0.8	0.724	0.757
	P12682	High mobility group protein B1 OS=Sus scrofa OX=9823 GN=HMGB1	1.344	Up	0.00034442	HMGB1	24.917	12.495	18.6	4	5	4	1.088	1.075	1.091	0.847	0.798	0.776
	F1SMJ6	Complement component C9 precursor OS=Sus scrofa OX=9823 GN=C9	1.216	Up	0.034899	C9	62.441	39.962	18.6	10	18	10	0.7	0.713	0.661	0.581	0.618	0.506
	I3LRD3	Centromere protein E OS=Sus scrofa OX=9823 GN=CENPE	1.715	Up	0.00027958	CENPE	313.39	25.579	4.9	14	15	14	1.027	1.067	1.133	0.669	0.619	0.594
	F1SC89	Kinesin family member 11 OS=Sus scrofa OX=9823 GN=KIF11	1.621	Up	0.00071848	KIF11	119.4	15.945	7.6	8	8	8	0.988	1.135	1.155	0.662	0.668	0.692
	F1RLS1	Uncharacterized protein OS=Sus scrofa OX=9823 GN=SPECC1L	1.206	Up	0.0153603	SPECC1L	121.35	126.35	15	14	19	13	0.955	1.02	1.112	0.863	0.864	0.833
	F1ST84	Non-specific serine/threonine protein kinase OS=Sus scrofa OX=9823 GN=MELK	1.403	Up	0.0073013	MELK	70.261	21.563	11.4	7	9	2	1.145	1.072	1.211	0.906	0.793	0.745
	F1SME6	"Proteasome 26S subunit, non-ATPase 5 OS=Sus scrofa OX=9823 GN=PSMD5"	1.234	Up	0.0187984	PSMD5	52.169	71.696	23.6	9	12	9	1.212	1.029	1.051	0.905	0.905	0.857
	I3LAJ6	RAS like proto-oncogene A OS=Sus scrofa OX=9823 GN=RALA	1.293	Up	0.0009217	RALA	23.521	38.441	31.1	7	14	6	1.051	1.117	1.034	0.832	0.846	0.798
	A0A287A9S9	Golgin A5 OS=Sus scrofa OX=9823 GN=GOLGA5	1.263	Up	0.0084193	GOLGA5	71.804	59.721	27.8	16	17	16	1.187	1.056	1.051	0.826	0.906	0.876
	I3L7M6	Ubiquitinyl hydrolase 1 OS=Sus scrofa OX=9823	1.413	Up	0.002422	---	36.91	37.929	7	2	2	2	1.193	1.15	1.218	0.907	0.845	0.768
	F1SPK2	Histone H1oo OS=Sus scrofa OX=9823 GN=H1FOO	2.418	Up	1.67e-05	H1FOO	36.449	171.87	37.6	13	24	13	1.344	1.297	1.209	0.53	0.544	0.518
	F1RRG9	"SWI/SNF related, matrix associated, actin dependent regulator of chromatin, subfamily a, member 5 OS=Sus scrofa OX=9823 GN=SMARCA5"	1.645	Up	0.00127825	SMARCA5	121.99	20.209	9.2	10	10	10	0.99	1.169	1.054	0.63	0.622	0.701
	F1SH64	Nucleoporin 107 OS=Sus scrofa OX=9823 GN=NUP107	1.747	Up	0.0054597	NUP107	106.68	55.155	10.6	8	11	8	1.433	1.052	1.093	0.652	0.685	0.711
	F1RX36	Fibrinogen alpha chain OS=Sus scrofa OX=9823 GN=FGA	1.247	Up	0.045598	FGA	72.612	29.552	12.1	8	11	8	0.945	0.795	0.762	0.662	0.716	0.629
	B2ZI35	F11 receptor OS=Sus scrofa OX=9823 GN=F11R	3.293	Up	1.56e-05	F11R	32.287	8.4203	14.4	4	4	4	1.45	1.288	1.444	0.439	0.423	0.408
	F2Z5F7	Protein dpy-30 homolog OS=Sus scrofa OX=9823 GN=DPY30	1.399	Up	0.0168007	DPY30	11.25	3.0184	9.1	1	1	1	0.968	1.188	1.154	0.839	0.704	0.823
	F1S459	Uncharacterized protein OS=Sus scrofa OX=9823 GN=TERF2IP	1.412	Up	0.0056614	TERF2IP	44.313	19.579	14.2	5	5	5	0.985	1.021	1.083	0.702	0.672	0.814
	F1S216	"NUF2, NDC80 kinetochore complex component OS=Sus scrofa OX=9823 GN=NUF2"	1.33	Up	0.0147797	NUF2	54.456	31.148	11.4	5	5	5	1.114	1.141	1.022	0.871	0.869	0.723
	I3LN54	ADP-ribosylation factor-like protein 6-interacting protein 1 OS=Sus scrofa OX=9823 GN=ARL6IP1	1.262	Up	0.0158237	ARL6IP1	23.446	4.191	8.9	2	2	2	1.163	0.979	1.062	0.852	0.802	0.885
	F1SJR5	Protein kinase C and casein kinase substrate in neurons 2 OS=Sus scrofa OX=9823 GN=PACSIN2	1.216	Up	0.0047599	PACSIN2	55.602	194.8	32.9	13	17	13	1.154	1.069	1.089	0.946	0.912	0.866
	F1RVK2	Microtubule associated serine/threonine kinase like OS=Sus scrofa OX=9823 GN=MASTL	2.132	Up	0.025937	MASTL	96.983	9.1757	5.1	4	8	3	0.914	1.036	1.374	0.508	0.512	0.539
	F1RH90	Kinesin-like protein OS=Sus scrofa OX=9823 GN=KIF20A	2.563	Up	9.76e-05	KIF20A	100.26	144.04	24.6	18	23	18	1.255	1.289	1.352	0.504	0.557	0.459
	A0A287AKA3	Core histone macro-H2A OS=Sus scrofa OX=9823 GN=H2AFY2	1.278	Up	0.0133983	H2AFY2	40.044	-2	1.9	1	2	1	1.151	0.963	0.983	0.813	0.819	0.791
	I3LKT8	Histone-binding protein RBBP4 OS=Sus scrofa OX=9823 GN=RBBP4	1.425	Up	0.0023606	RBBP4	47.655	46.822	24.5	10	20	3	1.24	1.091	1.125	0.816	0.758	0.852
	B0M1M6	DNA repair protein RAD51 homolog OS=Sus scrofa OX=9823 GN=pigRAD51	1.42	Up	0.0022166	pigRAD51	36.994	56.553	15.9	5	7	5	1.158	1.141	1.004	0.743	0.794	0.789
	F1SRY9	Angio associated migratory cell protein OS=Sus scrofa OX=9823 GN=AAMP	1.766	Up	0.028895	AAMP	41.988	19.643	13.1	4	6	4	0.897	1.281	1.517	0.652	0.776	0.664
	I3L8T3	tRNA (guanine(37)-N1)-methyltransferase OS=Sus scrofa OX=9823 GN=TRMT5	1.998	Up	4.27e-05	TRMT5	57.071	26.202	17.4	9	12	9	1.18	1.17	1.239	0.584	0.637	0.575
	F1RJJ3	Ribosome maturation protein SBDS OS=Sus scrofa OX=9823 GN=SBDS	1.259	Up	0.00107721	SBDS	28.745	13.979	23.6	7	9	7	1.022	1.077	1.07	0.839	0.871	0.808
	F1SSR3	Kinetochore localized astrin/SPAG5 binding protein OS=Sus scrofa OX=9823 GN=KNSTRN	1.752	Up	0.0115573	KNSTRN	26.753	4.2474	8.9	2	2	2	1.02	1.434	1.144	0.589	0.764	0.701
	F1S8S7	Transforming acidic coiled-coil containing protein 3 OS=Sus scrofa OX=9823 GN=TACC3	1.559	Up	4.43e-05	TACC3	78.668	224.19	35.9	30	51	30	1.052	1.124	1.073	0.682	0.689	0.713
	F1SAE9	Laminin subunit beta 1 OS=Sus scrofa OX=9823 GN=LAMB1	1.353	Up	0.0034414	LAMB1	194.18	9.9364	3.6	6	6	6	1.092	0.984	1.142	0.774	0.825	0.779
	F1S134	H/ACA ribonucleoprotein complex subunit OS=Sus scrofa OX=9823 GN=GAR1	1.643	Up	0.00021686	GAR1	20.943	3.3879	7.9	2	2	2	1.083	1.158	1.15	0.661	0.67	0.733
	F1RZ16	U1 small nuclear ribonucleoprotein C OS=Sus scrofa OX=9823 GN=SNRPC	2.161	Up	0.042037	SNRPC	17.394	2.5386	5.7	1	2	1	0.841	1.36	1.343	0.544	0.547	0.549
response to stimulus	A0A287BR95	"RAB25, member RAS oncogene family OS=Sus scrofa OX=9823 GN=RAB25"	2.008	Up	0.00039566	RAB25	23.566	-2	4.7	1	2	1	1.145	1.259	1.147	0.604	0.528	0.636
	F1SA79	Mitogen-activated protein kinase kinase 7 OS=Sus scrofa OX=9823 GN=MAP2K7	1.289	Up	0.0027804	MAP2K7	47.552	4.5415	4.8	2	2	2	1.059	1.067	1.108	0.782	0.886	0.841
	I3LN62	Vesicle-associated membrane protein 7 OS=Sus scrofa OX=9823 GN=VAMP7	1.223	Up	0.036918	VAMP7	24.935	70.081	28.6	7	10	7	0.916	1.086	1.113	0.882	0.837	0.828
	Q9TUQ3	Complement component C7 OS=Sus scrofa OX=9823 GN=C7	1.407	Up	0.00129782	C7	93.061	34.541	14.2	12	16	12	0.556	0.566	0.593	0.377	0.428	0.414
	I3LH38	Bystin OS=Sus scrofa OX=9823 GN=BYSL	5.129	Up	0.0105027	BYSL	49.3	2.2765	2.1	1	2	1	1.018	1.189	1.265	0.414	0.146	0.117
	F1SGG1	Keratin 18 OS=Sus scrofa OX=9823 GN=KRT18	1.597	Up	0.0015762	KRT18	47.417	4.0276	4.3	2	3	2	1.253	1.067	1.073	0.749	0.702	0.674
	I3LJW2	Fibrinogen gamma chain precursor OS=Sus scrofa OX=9823 GN=FGG	1.253	Up	0.00061742	FGG	49.618	83.852	21	9	10	9	0.794	0.744	0.796	0.627	0.613	0.622
	F1SSH7	Transmembrane p24 trafficking protein 4 OS=Sus scrofa OX=9823 GN=TMED4	1.229	Up	0.035398	TMED4	24.957	6.5831	9.3	2	2	2	1.029	1.158	1.078	0.961	0.904	0.792
	F1SUG7	DEAD (Asp-Glu-Ala-Asp) box helicase 21 OS=Sus scrofa OX=9823 GN=DDX21	2.619	Up	3e-06	DDX21	87.193	39.436	11.4	9	10	9	1.309	1.393	1.305	0.495	0.503	0.532
	Q06A94	Heterogeneous nuclear ribonucleoprotein A1 OS=Sus scrofa OX=9823 GN=HNRNPA1	1.302	Up	0.02304	HNRNPA1	34.196	38.686	27.8	7	12	7	1.006	1.113	0.922	0.819	0.813	0.704
	F1SMD1	DAB2 interacting protein OS=Sus scrofa OX=9823 GN=DAB2IP	1.232	Up	0.00151652	DAB2IP	127.49	90.646	16.7	19	26	19	1.066	1.047	1.07	0.841	0.836	0.907
	I3LDH3	Poly [ADP-ribose] polymerase OS=Sus scrofa OX=9823 GN=PARP1	1.261	Up	0.003163	PARP1	111.52	53.679	12.3	11	14	11	1.076	1.068	1.032	0.87	0.866	0.783
	F1STV0	Prolylcarboxypeptidase OS=Sus scrofa OX=9823 GN=PRCP	1.217	Up	0.030637	PRCP	56.012	32.414	4.7	2	2	2	1.207	1.184	1.16	0.978	0.87	1.07
	P03970	Inhibin beta A chain OS=Sus scrofa OX=9823 GN=INHBA	1.429	Up	0.0111758	INHBA	47.476	1.7334	1.9	1	1	1	0.999	1.162	1.239	0.87	0.761	0.748
	F1RVX6	Nucleoporin 85 OS=Sus scrofa OX=9823 GN=NUP85	1.204	Up	0.022455	NUP85	72.22	44.615	8	4	5	4	0.985	1.09	1.087	0.808	0.908	0.91
	F1RIA7	Transmembrane protein 109 OS=Sus scrofa OX=9823 GN=TMEM109	1.801	Up	0.000181025	TMEM109	26.11	7.8537	9.1	3	5	3	1.229	1.194	1.094	0.686	0.637	0.63
	F1SCH5	XPA binding protein 2 OS=Sus scrofa OX=9823 GN=XAB2	1.274	Up	0.032943	XAB2	100	2.2451	1.1	1	1	1	0.921	1.043	1.117	0.832	0.729	0.858
	F1SUQ8	Uncharacterized protein OS=Sus scrofa OX=9823 GN=RCC2	1.261	Up	0.025338	RCC2	56.085	34.721	22.7	10	12	10	1.061	1.003	1.171	0.794	0.834	0.937
	P27917	Apolipoprotein C-III OS=Sus scrofa OX=9823 GN=APOC3	1.822	Up	0.0033358	APOC3	10.704	7.8741	38.5	3	4	3	1.091	1.308	1.197	0.636	0.761	0.577
	F1SBF0	Nuclear receptor coactivator 3 OS=Sus scrofa OX=9823 GN=NCOA3	2.152	Up	0.0091227	NCOA3	150.96	213.24	17.9	21	30	4	0.817	1.311	1.234	0.579	0.496	0.487
	F1S0D8	UBX domain protein 4 OS=Sus scrofa OX=9823 GN=UBXN4	1.492	Up	0.00193922	UBXN4	56.592	16.086	6.5	3	3	3	0.99	1.158	1.165	0.721	0.747	0.753
	F1SRZ4	Uncharacterized protein OS=Sus scrofa OX=9823 GN=ARHGAP11A	2.2	Up	0.00131818	ARHGAP11A	112.6	2.2959	2.1	2	2	2	1.007	1.248	1.322	0.487	0.572	0.567
	I3LII4	Serine/threonine-protein kinase PLK OS=Sus scrofa OX=9823 GN=PLK1	1.251	Up	0.0040206	PLK1	68.053	15.527	13.7	7	9	7	1.025	1.028	1.111	0.82	0.82	0.889
	F1SPF3	DNA helicase OS=Sus scrofa OX=9823 GN=MCM2	1.635	Up	0.0013014	MCM2	101.53	74.972	18.6	15	20	15	1.052	1.206	1.249	0.745	0.728	0.672
	P00503	"Aspartate aminotransferase, cytoplasmic OS=Sus scrofa OX=9823 GN=GOT1"	1.209	Up	0.0084842	GOT1	46.474	171.38	20.6	7	10	7	1.153	1.069	1.08	0.905	0.963	0.864
	F1RFI0	SH2B adaptor protein 1 OS=Sus scrofa OX=9823 GN=SH2B1	1.225	Up	0.020939	SH2B1	76.167	3.0053	2.5	2	3	2	1.031	1.147	1.078	0.951	0.895	0.813
	A0A287AWN0	"BRCA2, DNA repair associated OS=Sus scrofa OX=9823 GN=BRCA2"	1.527	Up	0.025136	BRCA2	356.53	16.302	2.8	8	8	8	1.615	1.176	1.146	0.929	0.804	0.846
	F1RT18	Nei like DNA glycosylase 3 OS=Sus scrofa OX=9823 GN=NEIL3	4.915	Up	0.00089536	NEIL3	66.364	8.182	7	4	4	4	1.774	1.289	1.149	0.305	0.331	0.221
	I3LLM3	Phospholipase A2 OS=Sus scrofa OX=9823 GN=PLA2G4A	1.612	Up	0.00041713	PLA2G4A	85.375	120.26	19.4	13	23	13	1.237	1.133	1.135	0.732	0.68	0.762
	F1RQW2	Complement C4-A precursor OS=Sus scrofa OX=9823 GN=C4A	1.436	Up	0.0142446	C4A	192.43	17.44	4.9	8	10	8	0.707	0.896	0.813	0.606	0.506	0.57
	F1SJJ8	TIMELESS interacting protein OS=Sus scrofa OX=9823 GN=TIPIN	1.499	Up	0.0010025	TIPIN	32.88	1.5504	3.1	1	1	1	1.248	1.154	1.118	0.802	0.731	0.815
	F1SMI8	Complement component C6 precursor OS=Sus scrofa OX=9823 GN=C6	1.233	Up	0.0191425	C6	104.63	32.506	12.5	13	19	13	0.601	0.708	0.611	0.534	0.505	0.518
	A5GFN6	mRNA export factor OS=Sus scrofa OX=9823 GN=RAE1	1.223	Up	0.0117447	RAE1	41.025	105.06	34.8	10	17	10	1.083	1.151	1.039	0.906	0.937	0.833
	F1S833	Uncharacterized protein OS=Sus scrofa OX=9823 GN=LRRC40	1.436	Up	0.0053043	LRRC40	68.169	19.783	14.3	8	10	8	1.252	1.092	1.084	0.867	0.742	0.779
	F1S359	"RB binding protein 5, histone lysine methyltransferase complex subunit OS=Sus scrofa OX=9823 GN=RBBP5"	4.458	Up	0.0029591	RBBP5	59.152	7.9556	7.4	4	4	4	1.08	1.353	1.196	0.179	0.394	0.241
	F1SPI2	"XPC complex subunit, DNA damage recognition and repair factor OS=Sus scrofa OX=9823 GN=XPC"	1.227	Up	0.00130013	XPC	105.35	6.7547	4.6	4	4	4	1.046	1.018	1.058	0.84	0.819	0.885
	B1PXG0	LIN28 OS=Sus scrofa OX=9823 GN=LIN28	1.647	Up	0.041304	LIN28	22.382	21.796	24.9	4	4	4	1.37	1.11	0.918	0.866	0.592	0.605
	F1SFW4	Integrator complex subunit 3 OS=Sus scrofa OX=9823 GN=INTS3	1.439	Up	0.0095607	INTS3	117.85	35.79	4.8	3	4	3	1.185	1.013	1.187	0.877	0.731	0.745
	F1SRU7	Protein kinase C eta type OS=Sus scrofa OX=9823 GN=PRKCH	1.635	Up	0.049301	PRKCH	77.797	4.7079	2.9	2	2	2	1.493	0.863	1.102	0.738	0.628	0.749
	Q56P20	ADP-ribosylation factor 4 OS=Sus scrofa OX=9823 GN=ARF4	1.232	Up	0.026805	ARF4	20.485	10.999	33.9	5	11	3	0.977	1.191	1.051	0.877	0.844	0.892
	F1SQH4	DNA mismatch repair protein OS=Sus scrofa OX=9823 GN=MSH2	1.482	Up	0.0005597	MSH2	103.19	56.749	13	13	14	13	1.145	1.161	1.042	0.78	0.75	0.729
	F1RI52	Rap associating with DIL domain OS=Sus scrofa OX=9823 GN=RADIL	2.435	Up	1.61e-05	RADIL	115.6	8.1295	3	3	4	3	1.357	1.235	1.268	0.545	0.529	0.511
	O77591	Inositol monophosphatase 1 OS=Sus scrofa OX=9823 GN=IMPA1	1.273	Up	0.0112994	IMPA1	30.132	86.826	24.5	7	9	7	1.197	1.06	1.049	0.925	0.833	0.84
	I3LD81	Cell division cycle 7 OS=Sus scrofa OX=9823 GN=CDC7	1.954	Up	0.0029611	CDC7	61.478	26.339	5	2	2	2	1.11	1.182	1.255	0.492	0.669	0.654
	I3LJ42	Guanine nucleotide-binding protein subunit gamma OS=Sus scrofa OX=9823 GN=GNG2	1.343	Up	0.036382	GNG2	7.8501	5.1464	22.5	1	2	1	0.941	1.141	1.231	0.905	0.789	0.773
	A0A287BDF9	Olfactory receptor OS=Sus scrofa OX=9823	1.34	Up	0.0010026	---	34.823	2.0245	2.6	1	1	1	1.092	1.078	1.153	0.819	0.792	0.869
	P50118	Proto-oncogene serine/threonine-protein kinase mos OS=Sus scrofa OX=9823 GN=MOS	2.698	Up	8.2e-05	MOS	37.94	1.4583	2.6	1	1	1	1.436	1.238	1.394	0.508	0.465	0.535
	F1SE06	Activator of HSP90 ATPase activity 1 OS=Sus scrofa OX=9823 GN=AHSA1	1.262	Up	0.0190996	AHSA1	38.33	90.496	29	10	22	10	0.904	1.029	1.084	0.769	0.781	0.841
	F1RT10	CDKN2A interacting protein OS=Sus scrofa OX=9823 GN=CDKN2AIP	1.684	Up	0.0132974	CDKN2AIP	61.508	15.471	10.1	4	4	4	1.07	1.35	0.972	0.725	0.577	0.712
	A0A287BBE2	Signal transducer and activator of transcription OS=Sus scrofa OX=9823 GN=STAT3	1.463	Up	0.000483	STAT3	81.238	15.017	8.5	6	8	6	1.168	1.123	1.074	0.805	0.732	0.763
	I3LUP6	Nucleophosmin 1 OS=Sus scrofa OX=9823 GN=NPM1	1.559	Up	0.0106004	NPM1	32.603	14.148	23.5	8	16	8	0.996	1.165	1.062	0.695	0.691	0.681
	F1SF87	Solute carrier family 25 member 13 OS=Sus scrofa OX=9823 GN=SLC25A13	1.219	Up	0.0138041	SLC25A13	74.329	89.481	27.2	18	27	16	1.156	1.063	1.032	0.888	0.94	0.839
	F1S774	Uncharacterized protein OS=Sus scrofa OX=9823 GN=CHEK1	1.925	Up	3.51e-05	CHEK1	54.358	12.436	11.6	5	5	5	1.144	1.128	1.228	0.589	0.605	0.624
	P17741	High mobility group protein B2 OS=Sus scrofa OX=9823 GN=HMGB2	1.313	Up	0.0065814	HMGB2	24.133	10.235	15.2	3	3	3	0.982	0.994	1.064	0.747	0.725	0.844
	F1RJR9	Lymphokine-activated killer T-cell-originated protein kinase OS=Sus scrofa OX=9823 GN=PBK	1.391	Up	0.0080406	PBK	36.187	15.539	15.5	5	8	5	0.925	1.132	1.058	0.793	0.725	0.722
	P12682	High mobility group protein B1 OS=Sus scrofa OX=9823 GN=HMGB1	1.344	Up	0.00034442	HMGB1	24.917	12.495	18.6	4	5	4	1.088	1.075	1.091	0.847	0.798	0.776
	F1SMJ6	Complement component C9 precursor OS=Sus scrofa OX=9823 GN=C9	1.216	Up	0.034899	C9	62.441	39.962	18.6	10	18	10	0.7	0.713	0.661	0.581	0.618	0.506
	Q06AT9	RNA-binding protein 4B OS=Sus scrofa OX=9823 GN=RBM4B	1.457	Up	0.00043945	RBM4B	40.053	17.467	18.7	7	8	7	1.1	1.125	1.115	0.805	0.773	0.715
	F1S0E7	Akirin-2 OS=Sus scrofa OX=9823 GN=AKIRIN2	1.684	Up	0.0008369	AKIRIN2	22.509	43.429	38.9	9	18	9	1.255	1.141	1.116	0.67	0.657	0.759
	F1ST84	Non-specific serine/threonine protein kinase OS=Sus scrofa OX=9823 GN=MELK	1.403	Up	0.0073013	MELK	70.261	21.563	11.4	7	9	2	1.145	1.072	1.211	0.906	0.793	0.745
	I3LAJ6	RAS like proto-oncogene A OS=Sus scrofa OX=9823 GN=RALA	1.293	Up	0.0009217	RALA	23.521	38.441	31.1	7	14	6	1.051	1.117	1.034	0.832	0.846	0.798
	I3L7M6	Ubiquitinyl hydrolase 1 OS=Sus scrofa OX=9823	1.413	Up	0.002422	---	36.91	37.929	7	2	2	2	1.193	1.15	1.218	0.907	0.845	0.768
	F1RWL1	F-box and leucine rich repeat protein 20 OS=Sus scrofa OX=9823 GN=FBXL20	1.561	Up	0.00166029	FBXL20	48.443	7.5024	8.5	4	4	4	0.912	1.084	0.942	0.657	0.623	0.602
	A0A287A1W3	Tyrosine-protein kinase receptor OS=Sus scrofa OX=9823 GN=INSRR	1.507	Up	0.0123566	INSRR	144.14	-2	1.1	1	1	1	0.812	0.652	0.603	0.434	0.464	0.474
	F1RIW7	Zinc finger AN1-type containing 2A OS=Sus scrofa OX=9823 GN=ZFAND2A	4.473	Up	0.0022842	ZFAND2A	15.986	38.271	40.3	6	10	6	1.155	1.309	1.329	0.198	0.411	0.239
	F1SQR0	"RB binding protein 7, chromatin remodeling factor OS=Sus scrofa OX=9823 GN=RBBP7"	2.029	Up	0.00021925	RBBP7	47.834	52.312	23.5	10	20	3	1.303	1.134	1.149	0.569	0.629	0.569
	F1RRG9	"SWI/SNF related, matrix associated, actin dependent regulator of chromatin, subfamily a, member 5 OS=Sus scrofa OX=9823 GN=SMARCA5"	1.645	Up	0.00127825	SMARCA5	121.99	20.209	9.2	10	10	10	0.99	1.169	1.054	0.63	0.622	0.701
	Q8SPS7	Haptoglobin OS=Sus scrofa OX=9823 GN=HP	1.504	Up	0.0106174	HP	38.481	21.094	18.7	6	13	6	0.86	0.76	0.776	0.502	0.471	0.62
	F1RX36	Fibrinogen alpha chain OS=Sus scrofa OX=9823 GN=FGA	1.247	Up	0.045598	FGA	72.612	29.552	12.1	8	11	8	0.945	0.795	0.762	0.662	0.716	0.629
	F1S459	Uncharacterized protein OS=Sus scrofa OX=9823 GN=TERF2IP	1.412	Up	0.0056614	TERF2IP	44.313	19.579	14.2	5	5	5	0.985	1.021	1.083	0.702	0.672	0.814
	A0A286ZU83	Versican core protein precursor OS=Sus scrofa OX=9823 GN=VCAN	1.358	Up	0.00061838	VCAN	38.274	41.09	27.3	9	16	9	1.11	1.134	1.116	0.786	0.815	0.873
	F1RVK2	Microtubule associated serine/threonine kinase like OS=Sus scrofa OX=9823 GN=MASTL	2.132	Up	0.025937	MASTL	96.983	9.1757	5.1	4	8	3	0.914	1.036	1.374	0.508	0.512	0.539
	A0A287A4W6	"RAB21, member RAS oncogene family OS=Sus scrofa OX=9823 GN=RAB21"	1.298	Up	0.0132246	RAB21	24.132	40.224	10.4	2	5	2	1.237	1.118	1.007	0.863	0.846	0.882
	B0M1M6	DNA repair protein RAD51 homolog OS=Sus scrofa OX=9823 GN=pigRAD51	1.42	Up	0.0022166	pigRAD51	36.994	56.553	15.9	5	7	5	1.158	1.141	1.004	0.743	0.794	0.789
	F1RJJ3	Ribosome maturation protein SBDS OS=Sus scrofa OX=9823 GN=SBDS	1.259	Up	0.00107721	SBDS	28.745	13.979	23.6	7	9	7	1.022	1.077	1.07	0.839	0.871	0.808
	F1RKS3	Flap endonuclease 1 OS=Sus scrofa OX=9823 GN=FEN1	1.371	Up	0.026478	FEN1	42.402	9.8943	8.9	3	4	3	0.94	1.04	1.111	0.648	0.853	0.753
	A0A287AKP7	Ribosomal protein S6 kinase OS=Sus scrofa OX=9823 GN=RPS6KA4	2.739	Up	0.0073367	RPS6KA4	82.837	2.1497	1.1	1	2	1	0.778	1.114	1.447	0.426	0.348	0.445
localization	B5APU3	Actin-related protein 2-like protein OS=Sus scrofa OX=9823 GN=ACTR2	1.24	Up	0.0107952	ACTR2	44.76	69.578	26.6	8	19	8	1.134	1.17	1.029	0.919	0.922	0.847
	I3LN62	Vesicle-associated membrane protein 7 OS=Sus scrofa OX=9823 GN=VAMP7	1.223	Up	0.036918	VAMP7	24.935	70.081	28.6	7	10	7	0.916	1.086	1.113	0.882	0.837	0.828
	P50828	Hemopexin OS=Sus scrofa OX=9823 GN=HPX	1.395	Up	0.002981	HPX	51.305	47.361	17.2	7	7	7	0.74	0.869	0.822	0.575	0.564	0.604
	F1SGG1	Keratin 18 OS=Sus scrofa OX=9823 GN=KRT18	1.597	Up	0.0015762	KRT18	47.417	4.0276	4.3	2	3	2	1.253	1.067	1.073	0.749	0.702	0.674
	F1SSH7	Transmembrane p24 trafficking protein 4 OS=Sus scrofa OX=9823 GN=TMED4	1.229	Up	0.035398	TMED4	24.957	6.5831	9.3	2	2	2	1.029	1.158	1.078	0.961	0.904	0.792
	I3LIL0	Nucleoporin like 2 OS=Sus scrofa OX=9823 GN=NUPL2	3.395	Up	0.00101772	NUPL2	44.477	13.884	10.8	4	4	4	1.58	1.103	1.252	0.399	0.441	0.319
	Q9GK37	Corticosteroid-binding globulin OS=Sus scrofa OX=9823 GN=Serpina6	1.343	Up	0.037075	Serpina6	45.188	4.9104	4.9	2	3	2	1.323	1.054	1.349	0.972	0.831	0.971
	I3LUX4	Palmitoyltransferase OS=Sus scrofa OX=9823 GN=ZDHHC13	1.288	Up	0.0170833	ZDHHC13	71.308	25.604	9.5	5	6	5	1.293	1.057	1.203	0.935	0.947	0.876
	F1S386	THO complex 3 OS=Sus scrofa OX=9823 GN=THOC3	1.892	Up	0.0137759	THOC3	38.799	14.043	16	6	7	6	1.606	1.103	1.015	0.648	0.709	0.611
	I3LS70	Importin subunit alpha OS=Sus scrofa OX=9823 GN=KPNA2	1.554	Up	0.00032046	KPNA2	57.975	216.66	14.6	6	8	6	1.039	1.103	1.169	0.709	0.69	0.732
	A0A287AWQ9	Trafficking protein particle complex subunit OS=Sus scrofa OX=9823 GN=TRAPPC3	1.46	Up	0.0033642	TRAPPC3	20.29	6.4872	20.6	4	4	4	1.226	1.117	1.027	0.762	0.731	0.816
	F1SBC5	"NDC80, kinetochore complex component OS=Sus scrofa OX=9823 GN=NDC80"	1.352	Up	0.0007232	NDC80	73.907	58.15	27.6	18	20	18	1.021	1.072	1.031	0.75	0.746	0.815
	Q06A94	Heterogeneous nuclear ribonucleoprotein A1 OS=Sus scrofa OX=9823 GN=HNRNPA1	1.302	Up	0.02304	HNRNPA1	34.196	38.686	27.8	7	12	7	1.006	1.113	0.922	0.819	0.813	0.704
	F1SMD1	DAB2 interacting protein OS=Sus scrofa OX=9823 GN=DAB2IP	1.232	Up	0.00151652	DAB2IP	127.49	90.646	16.7	19	26	19	1.066	1.047	1.07	0.841	0.836	0.907
	Q2XVP5	Microtubule-associated protein RP/EB family member 1 OS=Sus scrofa OX=9823 GN=MAPRE1	1.222	Up	0.040741	MAPRE1	29.977	207.51	37.7	9	13	7	0.941	1.161	1.018	0.832	0.828	0.894
	P03970	Inhibin beta A chain OS=Sus scrofa OX=9823 GN=INHBA	1.429	Up	0.0111758	INHBA	47.476	1.7334	1.9	1	1	1	0.999	1.162	1.239	0.87	0.761	0.748
	A0A287B1H5	Importin 8 OS=Sus scrofa OX=9823 GN=IPO8	1.811	Up	0.00089785	IPO8	113.79	9.0505	5.1	5	5	5	1.121	1.207	1.313	0.649	0.626	0.736
	F1RVX6	Nucleoporin 85 OS=Sus scrofa OX=9823 GN=NUP85	1.204	Up	0.022455	NUP85	72.22	44.615	8	4	5	4	0.985	1.09	1.087	0.808	0.908	0.91
	K7GM40	Apolipoprotein A-I OS=Sus scrofa OX=9823 GN=APOA1	1.678	Up	0.00166132	APOA1	30.33	61.496	43.4	11	13	8	1.13	1.023	0.926	0.625	0.642	0.568
	F1S1M2	Synaptotagmin like 4 OS=Sus scrofa OX=9823 GN=SYTL4	1.999	Up	0.0046197	SYTL4	76.05	8.7084	8.5	6	6	5	1.615	1.198	1.111	0.618	0.693	0.652
	F1S346	Kinesin-like protein OS=Sus scrofa OX=9823 GN=KIF2C	1.542	Up	0.00123815	KIF2C	80.638	64.334	21.7	15	23	14	1.182	1.081	1.093	0.765	0.75	0.662
	F1RG40	Nucleoporin 133 OS=Sus scrofa OX=9823 GN=NUP133	1.657	Up	0.00025873	NUP133	110.26	16.953	8.5	8	12	8	1.078	1.156	1.229	0.702	0.675	0.713
	F1SUQ8	Uncharacterized protein OS=Sus scrofa OX=9823 GN=RCC2	1.261	Up	0.025338	RCC2	56.085	34.721	22.7	10	12	10	1.061	1.003	1.171	0.794	0.834	0.937
	P27917	Apolipoprotein C-III OS=Sus scrofa OX=9823 GN=APOC3	1.822	Up	0.0033358	APOC3	10.704	7.8741	38.5	3	4	3	1.091	1.308	1.197	0.636	0.761	0.577
	A0A287BBW0	"ATP-binding cassette, sub-family B (MDR/TAP), member 1 OS=Sus scrofa OX=9823 GN=ABCB1"	1.256	Up	0.000117571	ABCB1	134.44	69.013	20.6	25	38	25	1.079	1.053	1.101	0.872	0.853	0.85
	F1RXC7	Cancer susceptibility 3 OS=Sus scrofa OX=9823 GN=CASC3	1.834	Up	0.0037441	CASC3	69.687	17.154	10.4	6	6	6	1.301	1.156	1.118	0.748	0.653	0.548
	A0A287B7Z3	Nucleolar and spindle associated protein 1 OS=Sus scrofa OX=9823 GN=NUSAP1	1.937	Up	0.00085802	NUSAP1	49.722	5.7328	7.3	3	3	3	1.138	1.298	1.062	0.558	0.598	0.65
	I3LII4	Serine/threonine-protein kinase PLK OS=Sus scrofa OX=9823 GN=PLK1	1.251	Up	0.0040206	PLK1	68.053	15.527	13.7	7	9	7	1.025	1.028	1.111	0.82	0.82	0.889
	I3LS12	Sorting nexin 2 OS=Sus scrofa OX=9823 GN=SNX2	1.234	Up	0.039742	SNX2	55.714	85.746	20.5	10	13	9	1.255	1.05	1.01	0.922	0.884	0.881
	I3LCW0	Nucleoporin NUP53 OS=Sus scrofa OX=9823 GN=NUP35	3.673	Up	2.35e-05	NUP35	35.049	6.9526	10.1	3	4	3	1.231	1.351	1.337	0.328	0.392	0.347
	A0A287AH59	Syntaxin 3 OS=Sus scrofa OX=9823 GN=STX3	1.399	Up	0.0048213	STX3	30.2	7.5164	14.5	4	4	4	1.07	1.041	1.084	0.717	0.713	0.853
	F1RV94	Uncharacterized protein OS=Sus scrofa OX=9823 GN=LOC100517166	1.302	Up	0.0117163	LOC100517166	11.657	1.599	7	1	1	1	1.206	1.016	1.129	0.902	0.806	0.865
	A0A286ZK95	Transcription and mRNA export factor ENY2 OS=Sus scrofa OX=9823 GN=ENY2	1.237	Up	0.0134023	ENY2	11.528	2.3366	14.9	2	2	2	0.903	1.025	1.017	0.807	0.749	0.824
	I3LLM3	Phospholipase A2 OS=Sus scrofa OX=9823 GN=PLA2G4A	1.612	Up	0.00041713	PLA2G4A	85.375	120.26	19.4	13	23	13	1.237	1.133	1.135	0.732	0.68	0.762
	F1S1V1	Sjogren syndrome antigen B OS=Sus scrofa OX=9823 GN=SSB	2.422	Up	0.00193924	SSB	47.267	15.636	11.5	5	6	5	1.531	1.143	1.466	0.546	0.502	0.661
	I3LHT9	Syntaxin-12 OS=Sus scrofa OX=9823 GN=STX12	1.218	Up	0.00171924	STX12	31.416	165.27	29.7	7	17	7	1.025	1.101	1.035	0.847	0.86	0.888
	F2Z5Q1	Charged multivesicular body protein 2b OS=Sus scrofa OX=9823 GN=CHMP2B	1.267	Up	0.00159567	CHMP2B	23.934	13.536	24.4	6	7	6	1.036	1.049	1.127	0.853	0.864	0.818
	F1S3P8	Syntaxin 7 OS=Sus scrofa OX=9823 GN=STX7	1.432	Up	4.13e-05	STX7	29.864	12.254	9.2	2	4	2	1.095	1.151	1.101	0.782	0.791	0.765
	F1SGX2	MORC family CW-type zinc finger 3 OS=Sus scrofa OX=9823 GN=MORC3	1.548	Up	0.00069933	MORC3	93.513	52.9	12.5	8	9	8	1.219	1.117	1.088	0.742	0.696	0.774
	F1SH24	TBC1 domain family member 15 OS=Sus scrofa OX=9823 GN=TBC1D15	1.759	Up	3.93e-05	TBC1D15	74.667	50.54	12.9	8	9	8	1.216	1.14	1.154	0.681	0.676	0.638
	Q56P20	ADP-ribosylation factor 4 OS=Sus scrofa OX=9823 GN=ARF4	1.232	Up	0.026805	ARF4	20.485	10.999	33.9	5	11	3	0.977	1.191	1.051	0.877	0.844	0.892
	F1RM08	Amino acid transporter OS=Sus scrofa OX=9823 GN=SLC1A5	2.566	Up	0.000124067	SLC1A5	56.448	3.7684	3	2	2	2	1.145	1.216	1.188	0.519	0.441	0.423
	I3LD81	Cell division cycle 7 OS=Sus scrofa OX=9823 GN=CDC7	1.954	Up	0.0029611	CDC7	61.478	26.339	5	2	2	2	1.11	1.182	1.255	0.492	0.669	0.654
	F1S718	Uncharacterized protein OS=Sus scrofa OX=9823 GN=LTV1	1.367	Up	0.0038425	LTV1	54.45	28.529	13.5	6	10	6	0.982	1.037	1.13	0.749	0.817	0.737
	A0A287AR09	Syntaxin-6 OS=Sus scrofa OX=9823 GN=STX6	1.631	Up	0.00139942	STX6	28.206	59.424	30	6	9	6	1.302	1.087	1.236	0.772	0.753	0.697
	H9KVH0	Importin subunit alpha OS=Sus scrofa OX=9823 GN=KPNA7	1.831	Up	0.0027239	KPNA7	55.536	64.068	14.6	8	15	8	0.891	1.088	1.181	0.59	0.6	0.536
	I3LM93	Transportin 1 OS=Sus scrofa OX=9823 GN=TNPO1	1.316	Up	0.0118553	TNPO1	101.32	95.151	11.9	10	16	8	0.954	1.085	1.163	0.788	0.8	0.846
	P50118	Proto-oncogene serine/threonine-protein kinase mos OS=Sus scrofa OX=9823 GN=MOS	2.698	Up	8.2e-05	MOS	37.94	1.4583	2.6	1	1	1	1.436	1.238	1.394	0.508	0.465	0.535
	B9TRX0	Leptin receptor gene-related protein OS=Sus scrofa OX=9823 GN=LEPROT	3.066	Up	0.0108616	LEPROT	14.198	1.7223	9.9	1	1	1	1.624	1.155	1.173	0.258	0.489	0.542
	F1S9W3	Calcium homeostasis endoplasmic reticulum protein OS=Sus scrofa OX=9823 GN=CHERP	2.301	Up	0.000183455	CHERP	103.83	18.536	6.7	6	8	6	1.197	1.295	1.335	0.502	0.556	0.605
	F1RMM1	Family with sequence similarity 160 member A2 OS=Sus scrofa OX=9823 GN=FAM160A2	1.253	Up	0.026736	FAM160A2	89.909	1.8714	1.1	1	1	1	1.281	1.09	1.042	0.934	0.881	0.908
	D2IE28	Cyclin B1 transcript variant 1 OS=Sus scrofa OX=9823 GN=CCNB1	1.94	Up	0.00024373	CCNB1	48.662	7.9922	9	4	6	4	1.067	1.134	1.206	0.61	0.539	0.607
	F1SD82	Syntaxin 10 OS=Sus scrofa OX=9823 GN=STX10	1.536	Up	0.0033599	STX10	28.241	17.438	4.4	1	1	1	1.046	1.134	1.23	0.695	0.709	0.816
	I3LUP6	Nucleophosmin 1 OS=Sus scrofa OX=9823 GN=NPM1	1.559	Up	0.0106004	NPM1	32.603	14.148	23.5	8	16	8	0.996	1.165	1.062	0.695	0.691	0.681
	F1SF87	Solute carrier family 25 member 13 OS=Sus scrofa OX=9823 GN=SLC25A13	1.219	Up	0.0138041	SLC25A13	74.329	89.481	27.2	18	27	16	1.156	1.063	1.032	0.888	0.94	0.839
	I3LAI8	ZW10 interacting kinetochore protein OS=Sus scrofa OX=9823 GN=ZWINT	1.917	Up	0.049124	ZWINT	33.245	17.861	9.9	2	2	2	1.141	1.271	1.611	0.709	0.44	0.95
	F1RP28	UBA domain containing 2 OS=Sus scrofa OX=9823 GN=UBAC2	1.544	Up	0.010917	UBAC2	37.244	5.4994	6.4	2	2	2	1.44	1.089	1.105	0.782	0.824	0.747
	P12682	High mobility group protein B1 OS=Sus scrofa OX=9823 GN=HMGB1	1.344	Up	0.00034442	HMGB1	24.917	12.495	18.6	4	5	4	1.088	1.075	1.091	0.847	0.798	0.776
	I3LRD3	Centromere protein E OS=Sus scrofa OX=9823 GN=CENPE	1.715	Up	0.00027958	CENPE	313.39	25.579	4.9	14	15	14	1.027	1.067	1.133	0.669	0.619	0.594
	F1RLS1	Uncharacterized protein OS=Sus scrofa OX=9823 GN=SPECC1L	1.206	Up	0.0153603	SPECC1L	121.35	126.35	15	14	19	13	0.955	1.02	1.112	0.863	0.864	0.833
	I3LAJ6	RAS like proto-oncogene A OS=Sus scrofa OX=9823 GN=RALA	1.293	Up	0.0009217	RALA	23.521	38.441	31.1	7	14	6	1.051	1.117	1.034	0.832	0.846	0.798
	A0A287AJW9	Hydrogen voltage gated channel 1 OS=Sus scrofa OX=9823 GN=HVCN1	1.426	Up	0.00019556	HVCN1	29.594	4.7001	8.7	2	2	2	1.139	1.094	1.11	0.77	0.819	0.756
	I3L7M6	Ubiquitinyl hydrolase 1 OS=Sus scrofa OX=9823	1.413	Up	0.002422	---	36.91	37.929	7	2	2	2	1.193	1.15	1.218	0.907	0.845	0.768
	F1SH64	Nucleoporin 107 OS=Sus scrofa OX=9823 GN=NUP107	1.747	Up	0.0054597	NUP107	106.68	55.155	10.6	8	11	8	1.433	1.052	1.093	0.652	0.685	0.711
	B2ZI35	F11 receptor OS=Sus scrofa OX=9823 GN=F11R	3.293	Up	1.56e-05	F11R	32.287	8.4203	14.4	4	4	4	1.45	1.288	1.444	0.439	0.423	0.408
	F2Z5F7	Protein dpy-30 homolog OS=Sus scrofa OX=9823 GN=DPY30	1.399	Up	0.0168007	DPY30	11.25	3.0184	9.1	1	1	1	0.968	1.188	1.154	0.839	0.704	0.823
	F1S459	Uncharacterized protein OS=Sus scrofa OX=9823 GN=TERF2IP	1.412	Up	0.0056614	TERF2IP	44.313	19.579	14.2	5	5	5	0.985	1.021	1.083	0.702	0.672	0.814
	I3LN54	ADP-ribosylation factor-like protein 6-interacting protein 1 OS=Sus scrofa OX=9823 GN=ARL6IP1	1.262	Up	0.0158237	ARL6IP1	23.446	4.191	8.9	2	2	2	1.163	0.979	1.062	0.852	0.802	0.885
	F1SJR5	Protein kinase C and casein kinase substrate in neurons 2 OS=Sus scrofa OX=9823 GN=PACSIN2	1.216	Up	0.0047599	PACSIN2	55.602	194.8	32.9	13	17	13	1.154	1.069	1.089	0.946	0.912	0.866
	I3L7N6	Uncharacterized protein OS=Sus scrofa OX=9823 GN=CCZ1	1.247	Up	0.0092169	CCZ1	55.627	16.123	14.9	6	8	6	1.031	1.03	1.145	0.876	0.89	0.806
	A0A287BSJ6	Uncharacterized protein OS=Sus scrofa OX=9823 GN=LOC100511376	1.321	Up	0.00021819	LOC100511376	349.68	60.876	10.3	29	31	28	1.046	1.024	1.095	0.787	0.812	0.797
	F1RJJ3	Ribosome maturation protein SBDS OS=Sus scrofa OX=9823 GN=SBDS	1.259	Up	0.00107721	SBDS	28.745	13.979	23.6	7	9	7	1.022	1.077	1.07	0.839	0.871	0.808
	F1SIF8	Nucleoporin 160 OS=Sus scrofa OX=9823 GN=NUP160	1.327	Up	0.00028235	NUP160	158.36	8.1493	4.1	6	7	6	1.071	1.08	1.066	0.845	0.781	0.798
	F1SAE9	Laminin subunit beta 1 OS=Sus scrofa OX=9823 GN=LAMB1	1.353	Up	0.0034414	LAMB1	194.18	9.9364	3.6	6	6	6	1.092	0.984	1.142	0.774	0.825	0.779
	A0A287A5X5	Coatomer subunit gamma OS=Sus scrofa OX=9823 GN=COPG2	2.094	Up	0.0043777	COPG2	89.152	7.232	5.9	4	6	4	1.458	1.039	1.371	0.534	0.634	0.679
multicellular organismal process	I3LN62	Vesicle-associated membrane protein 7 OS=Sus scrofa OX=9823 GN=VAMP7	1.223	Up	0.036918	VAMP7	24.935	70.081	28.6	7	10	7	0.916	1.086	1.113	0.882	0.837	0.828
	F2Z5J5	Enhancer of rudimentary homolog OS=Sus scrofa OX=9823 GN=ERH	1.279	Up	0.0048443	ERH	12.259	5.7327	29.8	3	3	3	1.018	0.969	1.12	0.823	0.804	0.802
	I3LJW2	Fibrinogen gamma chain precursor OS=Sus scrofa OX=9823 GN=FGG	1.253	Up	0.00061742	FGG	49.618	83.852	21	9	10	9	0.794	0.744	0.796	0.627	0.613	0.622
	F1RV23	cAMP-dependent protein kinase type I-alpha regulatory subunit OS=Sus scrofa OX=9823 GN=PRKAR1A	1.21	Up	0.0046182	PRKAR1A	40.675	18.806	16.9	6	7	6	1.036	1.021	1.13	0.872	0.866	0.895
	F1SUG7	DEAD (Asp-Glu-Ala-Asp) box helicase 21 OS=Sus scrofa OX=9823 GN=DDX21	2.619	Up	3e-06	DDX21	87.193	39.436	11.4	9	10	9	1.309	1.393	1.305	0.495	0.503	0.532
	F1SMD1	DAB2 interacting protein OS=Sus scrofa OX=9823 GN=DAB2IP	1.232	Up	0.00151652	DAB2IP	127.49	90.646	16.7	19	26	19	1.066	1.047	1.07	0.841	0.836	0.907
	F1STV0	Prolylcarboxypeptidase OS=Sus scrofa OX=9823 GN=PRCP	1.217	Up	0.030637	PRCP	56.012	32.414	4.7	2	2	2	1.207	1.184	1.16	0.978	0.87	1.07
	P03970	Inhibin beta A chain OS=Sus scrofa OX=9823 GN=INHBA	1.429	Up	0.0111758	INHBA	47.476	1.7334	1.9	1	1	1	0.999	1.162	1.239	0.87	0.761	0.748
	F1RG40	Nucleoporin 133 OS=Sus scrofa OX=9823 GN=NUP133	1.657	Up	0.00025873	NUP133	110.26	16.953	8.5	8	12	8	1.078	1.156	1.229	0.702	0.675	0.713
	F1SCH5	XPA binding protein 2 OS=Sus scrofa OX=9823 GN=XAB2	1.274	Up	0.032943	XAB2	100	2.2451	1.1	1	1	1	0.921	1.043	1.117	0.832	0.729	0.858
	F1SBW4	Protein quaking OS=Sus scrofa OX=9823 GN=QKI	2.575	Up	0.00174225	QKI	28.651	2.7246	3.8	1	1	1	1.804	1.32	1.235	0.514	0.595	0.584
	P27917	Apolipoprotein C-III OS=Sus scrofa OX=9823 GN=APOC3	1.822	Up	0.0033358	APOC3	10.704	7.8741	38.5	3	4	3	1.091	1.308	1.197	0.636	0.761	0.577
	F1SPF3	DNA helicase OS=Sus scrofa OX=9823 GN=MCM2	1.635	Up	0.0013014	MCM2	101.53	74.972	18.6	15	20	15	1.052	1.206	1.249	0.745	0.728	0.672
	F1RQN5	Spermatogenesis-associated protein 5 OS=Sus scrofa OX=9823 GN=SPATA5	1.501	Up	4.34e-05	SPATA5	83.731	220.32	28.6	22	34	21	1.176	1.146	1.107	0.748	0.756	0.78
	F1RKX9	"CRK like proto-oncogene, adaptor protein OS=Sus scrofa OX=9823 GN=CRKL"	1.214	Up	0.022316	CRKL	33.796	21.855	25.4	6	10	6	1.176	1.054	1.056	0.834	0.923	0.95
	F1RUD8	"Geminin, DNA replication inhibitor OS=Sus scrofa OX=9823 GN=GMNN"	2.327	Up	7.52e-05	GMNN	23.507	10.63	19.6	4	4	4	1.058	1.117	1.153	0.502	0.491	0.437
	F1RV94	Uncharacterized protein OS=Sus scrofa OX=9823 GN=LOC100517166	1.302	Up	0.0117163	LOC100517166	11.657	1.599	7	1	1	1	1.206	1.016	1.129	0.902	0.806	0.865
	F1SQ17	IQ motif containing B1 OS=Sus scrofa OX=9823 GN=IQCB1	1.439	Up	0.0029432	IQCB1	69.187	51.574	20.2	12	15	12	1.184	1.007	1.162	0.79	0.742	0.798
	F1SMI8	Complement component C6 precursor OS=Sus scrofa OX=9823 GN=C6	1.233	Up	0.0191425	C6	104.63	32.506	12.5	13	19	13	0.601	0.708	0.611	0.534	0.505	0.518
	F1SGC8	Actin like 6A OS=Sus scrofa OX=9823 GN=ACTL6A	2.313	Up	0.0119769	ACTL6A	47.47	32.668	13.8	5	7	5	1.19	1.002	1.189	0.631	0.502	0.329
	F2Z5Q1	Charged multivesicular body protein 2b OS=Sus scrofa OX=9823 GN=CHMP2B	1.267	Up	0.00159567	CHMP2B	23.934	13.536	24.4	6	7	6	1.036	1.049	1.127	0.853	0.864	0.818
	F1SGX2	MORC family CW-type zinc finger 3 OS=Sus scrofa OX=9823 GN=MORC3	1.548	Up	0.00069933	MORC3	93.513	52.9	12.5	8	9	8	1.219	1.117	1.088	0.742	0.696	0.774
	B1PXG0	LIN28 OS=Sus scrofa OX=9823 GN=LIN28	1.647	Up	0.041304	LIN28	22.382	21.796	24.9	4	4	4	1.37	1.11	0.918	0.866	0.592	0.605
	F1SRU7	Protein kinase C eta type OS=Sus scrofa OX=9823 GN=PRKCH	1.635	Up	0.049301	PRKCH	77.797	4.7079	2.9	2	2	2	1.493	0.863	1.102	0.738	0.628	0.749
	Q56P20	ADP-ribosylation factor 4 OS=Sus scrofa OX=9823 GN=ARF4	1.232	Up	0.026805	ARF4	20.485	10.999	33.9	5	11	3	0.977	1.191	1.051	0.877	0.844	0.892
	F1RJC5	Uncharacterized protein OS=Sus scrofa OX=9823 GN=CDK11B	1.543	Up	0.00050164	CDK11B	90.79	7.1346	3.5	3	3	3	1.145	1.091	1.206	0.711	0.731	0.788
	F1SC64	"Helicase, lymphoid specific OS=Sus scrofa OX=9823 GN=HELLS"	2.711	Up	0.0187959	HELLS	97.011	2.0435	2.4	2	3	2	1.13	1.014	1.272	0.533	0.497	0.23
	Q71LE2	Histone H3.3 OS=Sus scrofa OX=9823 GN=H3F3A	2.32	Up	4.1e-05	H3F3A	15.328	4.68	11.8	2	4	1	1.122	1.19	1.135	0.531	0.463	0.492
	F1SSG6	Sialic acid synthase OS=Sus scrofa OX=9823 GN=NANS	1.783	Up	0.0029209	NANS	28.413	7.1707	11.2	3	5	3	1.248	1.354	1.075	0.754	0.691	0.617
	D2IE28	Cyclin B1 transcript variant 1 OS=Sus scrofa OX=9823 GN=CCNB1	1.94	Up	0.00024373	CCNB1	48.662	7.9922	9	4	6	4	1.067	1.134	1.206	0.61	0.539	0.607
	F1S774	Uncharacterized protein OS=Sus scrofa OX=9823 GN=CHEK1	1.925	Up	3.51e-05	CHEK1	54.358	12.436	11.6	5	5	5	1.144	1.128	1.228	0.589	0.605	0.624
	P17741	High mobility group protein B2 OS=Sus scrofa OX=9823 GN=HMGB2	1.313	Up	0.0065814	HMGB2	24.133	10.235	15.2	3	3	3	0.982	0.994	1.064	0.747	0.725	0.844
	P12682	High mobility group protein B1 OS=Sus scrofa OX=9823 GN=HMGB1	1.344	Up	0.00034442	HMGB1	24.917	12.495	18.6	4	5	4	1.088	1.075	1.091	0.847	0.798	0.776
	Q06AT9	RNA-binding protein 4B OS=Sus scrofa OX=9823 GN=RBM4B	1.457	Up	0.00043945	RBM4B	40.053	17.467	18.7	7	8	7	1.1	1.125	1.115	0.805	0.773	0.715
	F1S0E7	Akirin-2 OS=Sus scrofa OX=9823 GN=AKIRIN2	1.684	Up	0.0008369	AKIRIN2	22.509	43.429	38.9	9	18	9	1.255	1.141	1.116	0.67	0.657	0.759
	I3LAJ6	RAS like proto-oncogene A OS=Sus scrofa OX=9823 GN=RALA	1.293	Up	0.0009217	RALA	23.521	38.441	31.1	7	14	6	1.051	1.117	1.034	0.832	0.846	0.798
	I3L7M6	Ubiquitinyl hydrolase 1 OS=Sus scrofa OX=9823	1.413	Up	0.002422	---	36.91	37.929	7	2	2	2	1.193	1.15	1.218	0.907	0.845	0.768
	F1RWL1	F-box and leucine rich repeat protein 20 OS=Sus scrofa OX=9823 GN=FBXL20	1.561	Up	0.00166029	FBXL20	48.443	7.5024	8.5	4	4	4	0.912	1.084	0.942	0.657	0.623	0.602
	F1RX36	Fibrinogen alpha chain OS=Sus scrofa OX=9823 GN=FGA	1.247	Up	0.045598	FGA	72.612	29.552	12.1	8	11	8	0.945	0.795	0.762	0.662	0.716	0.629
	B2ZI35	F11 receptor OS=Sus scrofa OX=9823 GN=F11R	3.293	Up	1.56e-05	F11R	32.287	8.4203	14.4	4	4	4	1.45	1.288	1.444	0.439	0.423	0.408
	F1RH90	Kinesin-like protein OS=Sus scrofa OX=9823 GN=KIF20A	2.563	Up	9.76e-05	KIF20A	100.26	144.04	24.6	18	23	18	1.255	1.289	1.352	0.504	0.557	0.459
	F1RJJ3	Ribosome maturation protein SBDS OS=Sus scrofa OX=9823 GN=SBDS	1.259	Up	0.00107721	SBDS	28.745	13.979	23.6	7	9	7	1.022	1.077	1.07	0.839	0.871	0.808
	F1S8S7	Transforming acidic coiled-coil containing protein 3 OS=Sus scrofa OX=9823 GN=TACC3	1.559	Up	4.43e-05	TACC3	78.668	224.19	35.9	30	51	30	1.052	1.124	1.073	0.682	0.689	0.713
	F1SAE9	Laminin subunit beta 1 OS=Sus scrofa OX=9823 GN=LAMB1	1.353	Up	0.0034414	LAMB1	194.18	9.9364	3.6	6	6	6	1.092	0.984	1.142	0.774	0.825	0.779
developmental process	I3LN62	Vesicle-associated membrane protein 7 OS=Sus scrofa OX=9823 GN=VAMP7	1.223	Up	0.036918	VAMP7	24.935	70.081	28.6	7	10	7	0.916	1.086	1.113	0.882	0.837	0.828
	F2Z5J5	Enhancer of rudimentary homolog OS=Sus scrofa OX=9823 GN=ERH	1.279	Up	0.0048443	ERH	12.259	5.7327	29.8	3	3	3	1.018	0.969	1.12	0.823	0.804	0.802
	I3LRD5	Eukaryotic translation initiation factor 4H isoform 1 OS=Sus scrofa OX=9823 GN=EIF4H	1.36	Up	0.00178104	EIF4H	27.337	51.745	29.4	7	9	7	1.196	1.083	1.07	0.822	0.851	0.789
	F1RV23	cAMP-dependent protein kinase type I-alpha regulatory subunit OS=Sus scrofa OX=9823 GN=PRKAR1A	1.21	Up	0.0046182	PRKAR1A	40.675	18.806	16.9	6	7	6	1.036	1.021	1.13	0.872	0.866	0.895
	F1SUG7	DEAD (Asp-Glu-Ala-Asp) box helicase 21 OS=Sus scrofa OX=9823 GN=DDX21	2.619	Up	3e-06	DDX21	87.193	39.436	11.4	9	10	9	1.309	1.393	1.305	0.495	0.503	0.532
	F1SMD1	DAB2 interacting protein OS=Sus scrofa OX=9823 GN=DAB2IP	1.232	Up	0.00151652	DAB2IP	127.49	90.646	16.7	19	26	19	1.066	1.047	1.07	0.841	0.836	0.907
	F1STV0	Prolylcarboxypeptidase OS=Sus scrofa OX=9823 GN=PRCP	1.217	Up	0.030637	PRCP	56.012	32.414	4.7	2	2	2	1.207	1.184	1.16	0.978	0.87	1.07
	P03970	Inhibin beta A chain OS=Sus scrofa OX=9823 GN=INHBA	1.429	Up	0.0111758	INHBA	47.476	1.7334	1.9	1	1	1	0.999	1.162	1.239	0.87	0.761	0.748
	F1RG40	Nucleoporin 133 OS=Sus scrofa OX=9823 GN=NUP133	1.657	Up	0.00025873	NUP133	110.26	16.953	8.5	8	12	8	1.078	1.156	1.229	0.702	0.675	0.713
	F1SCH5	XPA binding protein 2 OS=Sus scrofa OX=9823 GN=XAB2	1.274	Up	0.032943	XAB2	100	2.2451	1.1	1	1	1	0.921	1.043	1.117	0.832	0.729	0.858
	F1SBW4	Protein quaking OS=Sus scrofa OX=9823 GN=QKI	2.575	Up	0.00174225	QKI	28.651	2.7246	3.8	1	1	1	1.804	1.32	1.235	0.514	0.595	0.584
	F1SPF3	DNA helicase OS=Sus scrofa OX=9823 GN=MCM2	1.635	Up	0.0013014	MCM2	101.53	74.972	18.6	15	20	15	1.052	1.206	1.249	0.745	0.728	0.672
	I3LS12	Sorting nexin 2 OS=Sus scrofa OX=9823 GN=SNX2	1.234	Up	0.039742	SNX2	55.714	85.746	20.5	10	13	9	1.255	1.05	1.01	0.922	0.884	0.881
	F1RQN5	Spermatogenesis-associated protein 5 OS=Sus scrofa OX=9823 GN=SPATA5	1.501	Up	4.34e-05	SPATA5	83.731	220.32	28.6	22	34	21	1.176	1.146	1.107	0.748	0.756	0.78
	F1RKX9	"CRK like proto-oncogene, adaptor protein OS=Sus scrofa OX=9823 GN=CRKL"	1.214	Up	0.022316	CRKL	33.796	21.855	25.4	6	10	6	1.176	1.054	1.056	0.834	0.923	0.95
	F1RUS8	Tubulin-specific chaperone C OS=Sus scrofa OX=9823 GN=TBCC	3.371	Up	0.0021376	TBCC	39.029	34.347	15	5	6	5	1.703	1.243	1.52	0.386	0.36	0.579
	F1RUD8	"Geminin, DNA replication inhibitor OS=Sus scrofa OX=9823 GN=GMNN"	2.327	Up	7.52e-05	GMNN	23.507	10.63	19.6	4	4	4	1.058	1.117	1.153	0.502	0.491	0.437
	F1RV94	Uncharacterized protein OS=Sus scrofa OX=9823 GN=LOC100517166	1.302	Up	0.0117163	LOC100517166	11.657	1.599	7	1	1	1	1.206	1.016	1.129	0.902	0.806	0.865
	F1SQ17	IQ motif containing B1 OS=Sus scrofa OX=9823 GN=IQCB1	1.439	Up	0.0029432	IQCB1	69.187	51.574	20.2	12	15	12	1.184	1.007	1.162	0.79	0.742	0.798
	F1SMI8	Complement component C6 precursor OS=Sus scrofa OX=9823 GN=C6	1.233	Up	0.0191425	C6	104.63	32.506	12.5	13	19	13	0.601	0.708	0.611	0.534	0.505	0.518
	F1SGC8	Actin like 6A OS=Sus scrofa OX=9823 GN=ACTL6A	2.313	Up	0.0119769	ACTL6A	47.47	32.668	13.8	5	7	5	1.19	1.002	1.189	0.631	0.502	0.329
	F1SGX2	MORC family CW-type zinc finger 3 OS=Sus scrofa OX=9823 GN=MORC3	1.548	Up	0.00069933	MORC3	93.513	52.9	12.5	8	9	8	1.219	1.117	1.088	0.742	0.696	0.774
	B1PXG0	LIN28 OS=Sus scrofa OX=9823 GN=LIN28	1.647	Up	0.041304	LIN28	22.382	21.796	24.9	4	4	4	1.37	1.11	0.918	0.866	0.592	0.605
	F1SRU7	Protein kinase C eta type OS=Sus scrofa OX=9823 GN=PRKCH	1.635	Up	0.049301	PRKCH	77.797	4.7079	2.9	2	2	2	1.493	0.863	1.102	0.738	0.628	0.749
	Q56P20	ADP-ribosylation factor 4 OS=Sus scrofa OX=9823 GN=ARF4	1.232	Up	0.026805	ARF4	20.485	10.999	33.9	5	11	3	0.977	1.191	1.051	0.877	0.844	0.892
	F1RJC5	Uncharacterized protein OS=Sus scrofa OX=9823 GN=CDK11B	1.543	Up	0.00050164	CDK11B	90.79	7.1346	3.5	3	3	3	1.145	1.091	1.206	0.711	0.731	0.788
	F1RI52	Rap associating with DIL domain OS=Sus scrofa OX=9823 GN=RADIL	2.435	Up	1.61e-05	RADIL	115.6	8.1295	3	3	4	3	1.357	1.235	1.268	0.545	0.529	0.511
	F1SC64	"Helicase, lymphoid specific OS=Sus scrofa OX=9823 GN=HELLS"	2.711	Up	0.0187959	HELLS	97.011	2.0435	2.4	2	3	2	1.13	1.014	1.272	0.533	0.497	0.23
	Q71LE2	Histone H3.3 OS=Sus scrofa OX=9823 GN=H3F3A	2.32	Up	4.1e-05	H3F3A	15.328	4.68	11.8	2	4	1	1.122	1.19	1.135	0.531	0.463	0.492
	F1SSG6	Sialic acid synthase OS=Sus scrofa OX=9823 GN=NANS	1.783	Up	0.0029209	NANS	28.413	7.1707	11.2	3	5	3	1.248	1.354	1.075	0.754	0.691	0.617
	D2IE28	Cyclin B1 transcript variant 1 OS=Sus scrofa OX=9823 GN=CCNB1	1.94	Up	0.00024373	CCNB1	48.662	7.9922	9	4	6	4	1.067	1.134	1.206	0.61	0.539	0.607
	I3LUP6	Nucleophosmin 1 OS=Sus scrofa OX=9823 GN=NPM1	1.559	Up	0.0106004	NPM1	32.603	14.148	23.5	8	16	8	0.996	1.165	1.062	0.695	0.691	0.681
	F1S774	Uncharacterized protein OS=Sus scrofa OX=9823 GN=CHEK1	1.925	Up	3.51e-05	CHEK1	54.358	12.436	11.6	5	5	5	1.144	1.128	1.228	0.589	0.605	0.624
	P17741	High mobility group protein B2 OS=Sus scrofa OX=9823 GN=HMGB2	1.313	Up	0.0065814	HMGB2	24.133	10.235	15.2	3	3	3	0.982	0.994	1.064	0.747	0.725	0.844
	F1S0E7	Akirin-2 OS=Sus scrofa OX=9823 GN=AKIRIN2	1.684	Up	0.0008369	AKIRIN2	22.509	43.429	38.9	9	18	9	1.255	1.141	1.116	0.67	0.657	0.759
	I3LAJ6	RAS like proto-oncogene A OS=Sus scrofa OX=9823 GN=RALA	1.293	Up	0.0009217	RALA	23.521	38.441	31.1	7	14	6	1.051	1.117	1.034	0.832	0.846	0.798
	I3L7M6	Ubiquitinyl hydrolase 1 OS=Sus scrofa OX=9823	1.413	Up	0.002422	---	36.91	37.929	7	2	2	2	1.193	1.15	1.218	0.907	0.845	0.768
	B2ZI35	F11 receptor OS=Sus scrofa OX=9823 GN=F11R	3.293	Up	1.56e-05	F11R	32.287	8.4203	14.4	4	4	4	1.45	1.288	1.444	0.439	0.423	0.408
	F1SJR5	Protein kinase C and casein kinase substrate in neurons 2 OS=Sus scrofa OX=9823 GN=PACSIN2	1.216	Up	0.0047599	PACSIN2	55.602	194.8	32.9	13	17	13	1.154	1.069	1.089	0.946	0.912	0.866
	F1RH90	Kinesin-like protein OS=Sus scrofa OX=9823 GN=KIF20A	2.563	Up	9.76e-05	KIF20A	100.26	144.04	24.6	18	23	18	1.255	1.289	1.352	0.504	0.557	0.459
	F1RJJ3	Ribosome maturation protein SBDS OS=Sus scrofa OX=9823 GN=SBDS	1.259	Up	0.00107721	SBDS	28.745	13.979	23.6	7	9	7	1.022	1.077	1.07	0.839	0.871	0.808
	F1S8S7	Transforming acidic coiled-coil containing protein 3 OS=Sus scrofa OX=9823 GN=TACC3	1.559	Up	4.43e-05	TACC3	78.668	224.19	35.9	30	51	30	1.052	1.124	1.073	0.682	0.689	0.713
	F1SAE9	Laminin subunit beta 1 OS=Sus scrofa OX=9823 GN=LAMB1	1.353	Up	0.0034414	LAMB1	194.18	9.9364	3.6	6	6	6	1.092	0.984	1.142	0.774	0.825	0.779
signaling	A0A287BR95	"RAB25, member RAS oncogene family OS=Sus scrofa OX=9823 GN=RAB25"	2.008	Up	0.00039566	RAB25	23.566	-2	4.7	1	2	1	1.145	1.259	1.147	0.604	0.528	0.636
	F1SA79	Mitogen-activated protein kinase kinase 7 OS=Sus scrofa OX=9823 GN=MAP2K7	1.289	Up	0.0027804	MAP2K7	47.552	4.5415	4.8	2	2	2	1.059	1.067	1.108	0.782	0.886	0.841
	I3LH38	Bystin OS=Sus scrofa OX=9823 GN=BYSL	5.129	Up	0.0105027	BYSL	49.3	2.2765	2.1	1	2	1	1.018	1.189	1.265	0.414	0.146	0.117
	F1SGG1	Keratin 18 OS=Sus scrofa OX=9823 GN=KRT18	1.597	Up	0.0015762	KRT18	47.417	4.0276	4.3	2	3	2	1.253	1.067	1.073	0.749	0.702	0.674
	I3LJW2	Fibrinogen gamma chain precursor OS=Sus scrofa OX=9823 GN=FGG	1.253	Up	0.00061742	FGG	49.618	83.852	21	9	10	9	0.794	0.744	0.796	0.627	0.613	0.622
	F1SSH7	Transmembrane p24 trafficking protein 4 OS=Sus scrofa OX=9823 GN=TMED4	1.229	Up	0.035398	TMED4	24.957	6.5831	9.3	2	2	2	1.029	1.158	1.078	0.961	0.904	0.792
	F1SMD1	DAB2 interacting protein OS=Sus scrofa OX=9823 GN=DAB2IP	1.232	Up	0.00151652	DAB2IP	127.49	90.646	16.7	19	26	19	1.066	1.047	1.07	0.841	0.836	0.907
	P03970	Inhibin beta A chain OS=Sus scrofa OX=9823 GN=INHBA	1.429	Up	0.0111758	INHBA	47.476	1.7334	1.9	1	1	1	0.999	1.162	1.239	0.87	0.761	0.748
	F1S1M2	Synaptotagmin like 4 OS=Sus scrofa OX=9823 GN=SYTL4	1.999	Up	0.0046197	SYTL4	76.05	8.7084	8.5	6	6	5	1.615	1.198	1.111	0.618	0.693	0.652
	F1RIA7	Transmembrane protein 109 OS=Sus scrofa OX=9823 GN=TMEM109	1.801	Up	0.000181025	TMEM109	26.11	7.8537	9.1	3	5	3	1.229	1.194	1.094	0.686	0.637	0.63
	F1SUQ8	Uncharacterized protein OS=Sus scrofa OX=9823 GN=RCC2	1.261	Up	0.025338	RCC2	56.085	34.721	22.7	10	12	10	1.061	1.003	1.171	0.794	0.834	0.937
	P27917	Apolipoprotein C-III OS=Sus scrofa OX=9823 GN=APOC3	1.822	Up	0.0033358	APOC3	10.704	7.8741	38.5	3	4	3	1.091	1.308	1.197	0.636	0.761	0.577
	F1SBF0	Nuclear receptor coactivator 3 OS=Sus scrofa OX=9823 GN=NCOA3	2.152	Up	0.0091227	NCOA3	150.96	213.24	17.9	21	30	4	0.817	1.311	1.234	0.579	0.496	0.487
	F1SRZ4	Uncharacterized protein OS=Sus scrofa OX=9823 GN=ARHGAP11A	2.2	Up	0.00131818	ARHGAP11A	112.6	2.2959	2.1	2	2	2	1.007	1.248	1.322	0.487	0.572	0.567
	P00503	"Aspartate aminotransferase, cytoplasmic OS=Sus scrofa OX=9823 GN=GOT1"	1.209	Up	0.0084842	GOT1	46.474	171.38	20.6	7	10	7	1.153	1.069	1.08	0.905	0.963	0.864
	F1RFI0	SH2B adaptor protein 1 OS=Sus scrofa OX=9823 GN=SH2B1	1.225	Up	0.020939	SH2B1	76.167	3.0053	2.5	2	3	2	1.031	1.147	1.078	0.951	0.895	0.813
	F1S833	Uncharacterized protein OS=Sus scrofa OX=9823 GN=LRRC40	1.436	Up	0.0053043	LRRC40	68.169	19.783	14.3	8	10	8	1.252	1.092	1.084	0.867	0.742	0.779
	F1SRU7	Protein kinase C eta type OS=Sus scrofa OX=9823 GN=PRKCH	1.635	Up	0.049301	PRKCH	77.797	4.7079	2.9	2	2	2	1.493	0.863	1.102	0.738	0.628	0.749
	Q56P20	ADP-ribosylation factor 4 OS=Sus scrofa OX=9823 GN=ARF4	1.232	Up	0.026805	ARF4	20.485	10.999	33.9	5	11	3	0.977	1.191	1.051	0.877	0.844	0.892
	F1RI52	Rap associating with DIL domain OS=Sus scrofa OX=9823 GN=RADIL	2.435	Up	1.61e-05	RADIL	115.6	8.1295	3	3	4	3	1.357	1.235	1.268	0.545	0.529	0.511
	O77591	Inositol monophosphatase 1 OS=Sus scrofa OX=9823 GN=IMPA1	1.273	Up	0.0112994	IMPA1	30.132	86.826	24.5	7	9	7	1.197	1.06	1.049	0.925	0.833	0.84
	I3LJ42	Guanine nucleotide-binding protein subunit gamma OS=Sus scrofa OX=9823 GN=GNG2	1.343	Up	0.036382	GNG2	7.8501	5.1464	22.5	1	2	1	0.941	1.141	1.231	0.905	0.789	0.773
	A0A287BDF9	Olfactory receptor OS=Sus scrofa OX=9823	1.34	Up	0.0010026	---	34.823	2.0245	2.6	1	1	1	1.092	1.078	1.153	0.819	0.792	0.869
	P50118	Proto-oncogene serine/threonine-protein kinase mos OS=Sus scrofa OX=9823 GN=MOS	2.698	Up	8.2e-05	MOS	37.94	1.4583	2.6	1	1	1	1.436	1.238	1.394	0.508	0.465	0.535
	F1RT10	CDKN2A interacting protein OS=Sus scrofa OX=9823 GN=CDKN2AIP	1.684	Up	0.0132974	CDKN2AIP	61.508	15.471	10.1	4	4	4	1.07	1.35	0.972	0.725	0.577	0.712
	A0A287BBE2	Signal transducer and activator of transcription OS=Sus scrofa OX=9823 GN=STAT3	1.463	Up	0.000483	STAT3	81.238	15.017	8.5	6	8	6	1.168	1.123	1.074	0.805	0.732	0.763
	F1S774	Uncharacterized protein OS=Sus scrofa OX=9823 GN=CHEK1	1.925	Up	3.51e-05	CHEK1	54.358	12.436	11.6	5	5	5	1.144	1.128	1.228	0.589	0.605	0.624
	P12682	High mobility group protein B1 OS=Sus scrofa OX=9823 GN=HMGB1	1.344	Up	0.00034442	HMGB1	24.917	12.495	18.6	4	5	4	1.088	1.075	1.091	0.847	0.798	0.776
	F1ST84	Non-specific serine/threonine protein kinase OS=Sus scrofa OX=9823 GN=MELK	1.403	Up	0.0073013	MELK	70.261	21.563	11.4	7	9	2	1.145	1.072	1.211	0.906	0.793	0.745
	I3LAJ6	RAS like proto-oncogene A OS=Sus scrofa OX=9823 GN=RALA	1.293	Up	0.0009217	RALA	23.521	38.441	31.1	7	14	6	1.051	1.117	1.034	0.832	0.846	0.798
	A0A287A1W3	Tyrosine-protein kinase receptor OS=Sus scrofa OX=9823 GN=INSRR	1.507	Up	0.0123566	INSRR	144.14	-2	1.1	1	1	1	0.812	0.652	0.603	0.434	0.464	0.474
	Q8SPS7	Haptoglobin OS=Sus scrofa OX=9823 GN=HP	1.504	Up	0.0106174	HP	38.481	21.094	18.7	6	13	6	0.86	0.76	0.776	0.502	0.471	0.62
	F1RX36	Fibrinogen alpha chain OS=Sus scrofa OX=9823 GN=FGA	1.247	Up	0.045598	FGA	72.612	29.552	12.1	8	11	8	0.945	0.795	0.762	0.662	0.716	0.629
	F1RVK2	Microtubule associated serine/threonine kinase like OS=Sus scrofa OX=9823 GN=MASTL	2.132	Up	0.025937	MASTL	96.983	9.1757	5.1	4	8	3	0.914	1.036	1.374	0.508	0.512	0.539
	A0A287A4W6	"RAB21, member RAS oncogene family OS=Sus scrofa OX=9823 GN=RAB21"	1.298	Up	0.0132246	RAB21	24.132	40.224	10.4	2	5	2	1.237	1.118	1.007	0.863	0.846	0.882
	A0A287AKP7	Ribosomal protein S6 kinase OS=Sus scrofa OX=9823 GN=RPS6KA4	2.739	Up	0.0073367	RPS6KA4	82.837	2.1497	1.1	1	2	1	0.778	1.114	1.447	0.426	0.348	0.445
other | behavior	Q56P20	ADP-ribosylation factor 4 OS=Sus scrofa OX=9823 GN=ARF4	1.232	Up	0.026805	ARF4	20.485	10.999	33.9	5	11	3	0.977	1.191	1.051	0.877	0.844	0.892
	F1RWL1	F-box and leucine rich repeat protein 20 OS=Sus scrofa OX=9823 GN=FBXL20	1.561	Up	0.00166029	FBXL20	48.443	7.5024	8.5	4	4	4	0.912	1.084	0.942	0.657	0.623	0.602
other | reproduction	B5APU3	Actin-related protein 2-like protein OS=Sus scrofa OX=9823 GN=ACTR2	1.24	Up	0.0107952	ACTR2	44.76	69.578	26.6	8	19	8	1.134	1.17	1.029	0.919	0.922	0.847
	I3LRD5	Eukaryotic translation initiation factor 4H isoform 1 OS=Sus scrofa OX=9823 GN=EIF4H	1.36	Up	0.00178104	EIF4H	27.337	51.745	29.4	7	9	7	1.196	1.083	1.07	0.822	0.851	0.789
	F1SFR3	"Extra spindle pole bodies like 1, separase OS=Sus scrofa OX=9823 GN=ESPL1"	1.848	Up	0.00047914	ESPL1	229.73	53.188	9.5	19	20	19	1.108	1.238	1.228	0.657	0.588	0.689
	F1SBC5	"NDC80, kinetochore complex component OS=Sus scrofa OX=9823 GN=NDC80"	1.352	Up	0.0007232	NDC80	73.907	58.15	27.6	18	20	18	1.021	1.072	1.031	0.75	0.746	0.815
	P03970	Inhibin beta A chain OS=Sus scrofa OX=9823 GN=INHBA	1.429	Up	0.0111758	INHBA	47.476	1.7334	1.9	1	1	1	0.999	1.162	1.239	0.87	0.761	0.748
	F1SBW4	Protein quaking OS=Sus scrofa OX=9823 GN=QKI	2.575	Up	0.00174225	QKI	28.651	2.7246	3.8	1	1	1	1.804	1.32	1.235	0.514	0.595	0.584
	I3LII4	Serine/threonine-protein kinase PLK OS=Sus scrofa OX=9823 GN=PLK1	1.251	Up	0.0040206	PLK1	68.053	15.527	13.7	7	9	7	1.025	1.028	1.111	0.82	0.82	0.889
	B1PXG0	LIN28 OS=Sus scrofa OX=9823 GN=LIN28	1.647	Up	0.041304	LIN28	22.382	21.796	24.9	4	4	4	1.37	1.11	0.918	0.866	0.592	0.605
	A4PES0	Wee1-like protein kinase 2 OS=Sus scrofa OX=9823 GN=WEE2	4.027	Up	2.41e-05	WEE2	62.927	137.78	31.7	17	33	17	1.512	1.381	1.259	0.323	0.368	0.34
	I3LRF1	Uncharacterized protein OS=Sus scrofa OX=9823 GN=BUB1	1.349	Up	0.0060805	BUB1	122.24	1.7773	1.5	2	2	2	1.244	1.154	1.032	0.832	0.841	0.87
	P50118	Proto-oncogene serine/threonine-protein kinase mos OS=Sus scrofa OX=9823 GN=MOS	2.698	Up	8.2e-05	MOS	37.94	1.4583	2.6	1	1	1	1.436	1.238	1.394	0.508	0.465	0.535
	Q71LE2	Histone H3.3 OS=Sus scrofa OX=9823 GN=H3F3A	2.32	Up	4.1e-05	H3F3A	15.328	4.68	11.8	2	4	1	1.122	1.19	1.135	0.531	0.463	0.492
	F1RR55	Securin OS=Sus scrofa OX=9823 GN=PTTG1	4.108	Up	0.012159	PTTG1	22.165	9.1327	16.8	3	4	3	1.331	1.332	1.289	0.303	0.418	0.241
	P17741	High mobility group protein B2 OS=Sus scrofa OX=9823 GN=HMGB2	1.313	Up	0.0065814	HMGB2	24.133	10.235	15.2	3	3	3	0.982	0.994	1.064	0.747	0.725	0.844
	F1RVK2	Microtubule associated serine/threonine kinase like OS=Sus scrofa OX=9823 GN=MASTL	2.132	Up	0.025937	MASTL	96.983	9.1757	5.1	4	8	3	0.914	1.036	1.374	0.508	0.512	0.539
	F1RH90	Kinesin-like protein OS=Sus scrofa OX=9823 GN=KIF20A	2.563	Up	9.76e-05	KIF20A	100.26	144.04	24.6	18	23	18	1.255	1.289	1.352	0.504	0.557	0.459
	B0M1M6	DNA repair protein RAD51 homolog OS=Sus scrofa OX=9823 GN=pigRAD51	1.42	Up	0.0022166	pigRAD51	36.994	56.553	15.9	5	7	5	1.158	1.141	1.004	0.743	0.794	0.789
other | biological adhesion	F1SGG1	Keratin 18 OS=Sus scrofa OX=9823 GN=KRT18	1.597	Up	0.0015762	KRT18	47.417	4.0276	4.3	2	3	2	1.253	1.067	1.073	0.749	0.702	0.674
	F1SUQ8	Uncharacterized protein OS=Sus scrofa OX=9823 GN=RCC2	1.261	Up	0.025338	RCC2	56.085	34.721	22.7	10	12	10	1.061	1.003	1.171	0.794	0.834	0.937
	I3LM23	Cbl proto-oncogene like 1 OS=Sus scrofa OX=9823 GN=CBLL1	1.412	Up	0.00064243	CBLL1	48.955	15.851	13.2	5	6	4	1.171	1.046	1.096	0.781	0.802	0.764
	F1SNF2	Muskelin 1 OS=Sus scrofa OX=9823 GN=MKLN1	1.32	Up	0.0195224	MKLN1	80.479	2.6619	1.7	1	1	1	1.239	1.052	1.127	0.85	0.954	0.785
	F1RI52	Rap associating with DIL domain OS=Sus scrofa OX=9823 GN=RADIL	2.435	Up	1.61e-05	RADIL	115.6	8.1295	3	3	4	3	1.357	1.235	1.268	0.545	0.529	0.511
	F1SX62	Versican core protein precursor OS=Sus scrofa OX=9823 GN=VCAN	1.384	Up	0.0062616	VCAN	74.565	21.24	8.4	6	9	6	1.033	1.152	1.24	0.839	0.776	0.86
	F1RLS1	Uncharacterized protein OS=Sus scrofa OX=9823 GN=SPECC1L	1.206	Up	0.0153603	SPECC1L	121.35	126.35	15	14	19	13	0.955	1.02	1.112	0.863	0.864	0.833
	B2ZI35	F11 receptor OS=Sus scrofa OX=9823 GN=F11R	3.293	Up	1.56e-05	F11R	32.287	8.4203	14.4	4	4	4	1.45	1.288	1.444	0.439	0.423	0.408
	F1SAE9	Laminin subunit beta 1 OS=Sus scrofa OX=9823 GN=LAMB1	1.353	Up	0.0034414	LAMB1	194.18	9.9364	3.6	6	6	6	1.092	0.984	1.142	0.774	0.825	0.779
other | rhythmic process	P03970	Inhibin beta A chain OS=Sus scrofa OX=9823 GN=INHBA	1.429	Up	0.0111758	INHBA	47.476	1.7334	1.9	1	1	1	0.999	1.162	1.239	0.87	0.761	0.748
	Q06AT9	RNA-binding protein 4B OS=Sus scrofa OX=9823 GN=RBM4B	1.457	Up	0.00043945	RBM4B	40.053	17.467	18.7	7	8	7	1.1	1.125	1.115	0.805	0.773	0.715
	F1RH90	Kinesin-like protein OS=Sus scrofa OX=9823 GN=KIF20A	2.563	Up	9.76e-05	KIF20A	100.26	144.04	24.6	18	23	18	1.255	1.289	1.352	0.504	0.557	0.459
other | immune system process	I3LN62	Vesicle-associated membrane protein 7 OS=Sus scrofa OX=9823 GN=VAMP7	1.223	Up	0.036918	VAMP7	24.935	70.081	28.6	7	10	7	0.916	1.086	1.113	0.882	0.837	0.828
	Q9TUQ3	Complement component C7 OS=Sus scrofa OX=9823 GN=C7	1.407	Up	0.00129782	C7	93.061	34.541	14.2	12	16	12	0.556	0.566	0.593	0.377	0.428	0.414
	I3LH38	Bystin OS=Sus scrofa OX=9823 GN=BYSL	5.129	Up	0.0105027	BYSL	49.3	2.2765	2.1	1	2	1	1.018	1.189	1.265	0.414	0.146	0.117
	P03970	Inhibin beta A chain OS=Sus scrofa OX=9823 GN=INHBA	1.429	Up	0.0111758	INHBA	47.476	1.7334	1.9	1	1	1	0.999	1.162	1.239	0.87	0.761	0.748
	F1RVX6	Nucleoporin 85 OS=Sus scrofa OX=9823 GN=NUP85	1.204	Up	0.022455	NUP85	72.22	44.615	8	4	5	4	0.985	1.09	1.087	0.808	0.908	0.91
	F1RKX9	"CRK like proto-oncogene, adaptor protein OS=Sus scrofa OX=9823 GN=CRKL"	1.214	Up	0.022316	CRKL	33.796	21.855	25.4	6	10	6	1.176	1.054	1.056	0.834	0.923	0.95
	F1RV94	Uncharacterized protein OS=Sus scrofa OX=9823 GN=LOC100517166	1.302	Up	0.0117163	LOC100517166	11.657	1.599	7	1	1	1	1.206	1.016	1.129	0.902	0.806	0.865
	F1RQW2	Complement C4-A precursor OS=Sus scrofa OX=9823 GN=C4A	1.436	Up	0.0142446	C4A	192.43	17.44	4.9	8	10	8	0.707	0.896	0.813	0.606	0.506	0.57
	F1SMI8	Complement component C6 precursor OS=Sus scrofa OX=9823 GN=C6	1.233	Up	0.0191425	C6	104.63	32.506	12.5	13	19	13	0.601	0.708	0.611	0.534	0.505	0.518
	F1SC64	"Helicase, lymphoid specific OS=Sus scrofa OX=9823 GN=HELLS"	2.711	Up	0.0187959	HELLS	97.011	2.0435	2.4	2	3	2	1.13	1.014	1.272	0.533	0.497	0.23
	P17741	High mobility group protein B2 OS=Sus scrofa OX=9823 GN=HMGB2	1.313	Up	0.0065814	HMGB2	24.133	10.235	15.2	3	3	3	0.982	0.994	1.064	0.747	0.725	0.844
	P12682	High mobility group protein B1 OS=Sus scrofa OX=9823 GN=HMGB1	1.344	Up	0.00034442	HMGB1	24.917	12.495	18.6	4	5	4	1.088	1.075	1.091	0.847	0.798	0.776
	F1SMJ6	Complement component C9 precursor OS=Sus scrofa OX=9823 GN=C9	1.216	Up	0.034899	C9	62.441	39.962	18.6	10	18	10	0.7	0.713	0.661	0.581	0.618	0.506
	Q8SPS7	Haptoglobin OS=Sus scrofa OX=9823 GN=HP	1.504	Up	0.0106174	HP	38.481	21.094	18.7	6	13	6	0.86	0.76	0.776	0.502	0.471	0.62
	F1RJJ3	Ribosome maturation protein SBDS OS=Sus scrofa OX=9823 GN=SBDS	1.259	Up	0.00107721	SBDS	28.745	13.979	23.6	7	9	7	1.022	1.077	1.07	0.839	0.871	0.808
other | locomotion	F1SMD1	DAB2 interacting protein OS=Sus scrofa OX=9823 GN=DAB2IP	1.232	Up	0.00151652	DAB2IP	127.49	90.646	16.7	19	26	19	1.066	1.047	1.07	0.841	0.836	0.907
	F1RVX6	Nucleoporin 85 OS=Sus scrofa OX=9823 GN=NUP85	1.204	Up	0.022455	NUP85	72.22	44.615	8	4	5	4	0.985	1.09	1.087	0.808	0.908	0.91
	Q56P20	ADP-ribosylation factor 4 OS=Sus scrofa OX=9823 GN=ARF4	1.232	Up	0.026805	ARF4	20.485	10.999	33.9	5	11	3	0.977	1.191	1.051	0.877	0.844	0.892
	P17741	High mobility group protein B2 OS=Sus scrofa OX=9823 GN=HMGB2	1.313	Up	0.0065814	HMGB2	24.133	10.235	15.2	3	3	3	0.982	0.994	1.064	0.747	0.725	0.844
	P12682	High mobility group protein B1 OS=Sus scrofa OX=9823 GN=HMGB1	1.344	Up	0.00034442	HMGB1	24.917	12.495	18.6	4	5	4	1.088	1.075	1.091	0.847	0.798	0.776
	F1RLS1	Uncharacterized protein OS=Sus scrofa OX=9823 GN=SPECC1L	1.206	Up	0.0153603	SPECC1L	121.35	126.35	15	14	19	13	0.955	1.02	1.112	0.863	0.864	0.833
	I3L7M6	Ubiquitinyl hydrolase 1 OS=Sus scrofa OX=9823	1.413	Up	0.002422	---	36.91	37.929	7	2	2	2	1.193	1.15	1.218	0.907	0.845	0.768
	F1RJJ3	Ribosome maturation protein SBDS OS=Sus scrofa OX=9823 GN=SBDS	1.259	Up	0.00107721	SBDS	28.745	13.979	23.6	7	9	7	1.022	1.077	1.07	0.839	0.871	0.808
	F1SAE9	Laminin subunit beta 1 OS=Sus scrofa OX=9823 GN=LAMB1	1.353	Up	0.0034414	LAMB1	194.18	9.9364	3.6	6	6	6	1.092	0.984	1.142	0.774	0.825	0.779
other | cell killing	I3LN62	Vesicle-associated membrane protein 7 OS=Sus scrofa OX=9823 GN=VAMP7	1.223	Up	0.036918	VAMP7	24.935	70.081	28.6	7	10	7	0.916	1.086	1.113	0.882	0.837	0.828
	F1SMJ6	Complement component C9 precursor OS=Sus scrofa OX=9823 GN=C9	1.216	Up	0.034899	C9	62.441	39.962	18.6	10	18	10	0.7	0.713	0.661	0.581	0.618	0.506
other | growth	I3LRD5	Eukaryotic translation initiation factor 4H isoform 1 OS=Sus scrofa OX=9823 GN=EIF4H	1.36	Up	0.00178104	EIF4H	27.337	51.745	29.4	7	9	7	1.196	1.083	1.07	0.822	0.851	0.789
	F1RV23	cAMP-dependent protein kinase type I-alpha regulatory subunit OS=Sus scrofa OX=9823 GN=PRKAR1A	1.21	Up	0.0046182	PRKAR1A	40.675	18.806	16.9	6	7	6	1.036	1.021	1.13	0.872	0.866	0.895
	P03970	Inhibin beta A chain OS=Sus scrofa OX=9823 GN=INHBA	1.429	Up	0.0111758	INHBA	47.476	1.7334	1.9	1	1	1	0.999	1.162	1.239	0.87	0.761	0.748
	Q71LE2	Histone H3.3 OS=Sus scrofa OX=9823 GN=H3F3A	2.32	Up	4.1e-05	H3F3A	15.328	4.68	11.8	2	4	1	1.122	1.19	1.135	0.531	0.463	0.492
	F1S774	Uncharacterized protein OS=Sus scrofa OX=9823 GN=CHEK1	1.925	Up	3.51e-05	CHEK1	54.358	12.436	11.6	5	5	5	1.144	1.128	1.228	0.589	0.605	0.624
	F1RH90	Kinesin-like protein OS=Sus scrofa OX=9823 GN=KIF20A	2.563	Up	9.76e-05	KIF20A	100.26	144.04	24.6	18	23	18	1.255	1.289	1.352	0.504	0.557	0.459
	F1RJJ3	Ribosome maturation protein SBDS OS=Sus scrofa OX=9823 GN=SBDS	1.259	Up	0.00107721	SBDS	28.745	13.979	23.6	7	9	7	1.022	1.077	1.07	0.839	0.871	0.808
other | multi-organism process	I3LRD5	Eukaryotic translation initiation factor 4H isoform 1 OS=Sus scrofa OX=9823 GN=EIF4H	1.36	Up	0.00178104	EIF4H	27.337	51.745	29.4	7	9	7	1.196	1.083	1.07	0.822	0.851	0.789
	F1S386	THO complex 3 OS=Sus scrofa OX=9823 GN=THOC3	1.892	Up	0.0137759	THOC3	38.799	14.043	16	6	7	6	1.606	1.103	1.015	0.648	0.709	0.611
	F1SUG7	DEAD (Asp-Glu-Ala-Asp) box helicase 21 OS=Sus scrofa OX=9823 GN=DDX21	2.619	Up	3e-06	DDX21	87.193	39.436	11.4	9	10	9	1.309	1.393	1.305	0.495	0.503	0.532
	F1SMD1	DAB2 interacting protein OS=Sus scrofa OX=9823 GN=DAB2IP	1.232	Up	0.00151652	DAB2IP	127.49	90.646	16.7	19	26	19	1.066	1.047	1.07	0.841	0.836	0.907
	F1SBW4	Protein quaking OS=Sus scrofa OX=9823 GN=QKI	2.575	Up	0.00174225	QKI	28.651	2.7246	3.8	1	1	1	1.804	1.32	1.235	0.514	0.595	0.584
	F1S1V1	Sjogren syndrome antigen B OS=Sus scrofa OX=9823 GN=SSB	2.422	Up	0.00193924	SSB	47.267	15.636	11.5	5	6	5	1.531	1.143	1.466	0.546	0.502	0.661
	F2Z5Q1	Charged multivesicular body protein 2b OS=Sus scrofa OX=9823 GN=CHMP2B	1.267	Up	0.00159567	CHMP2B	23.934	13.536	24.4	6	7	6	1.036	1.049	1.127	0.853	0.864	0.818
	B1PXG0	LIN28 OS=Sus scrofa OX=9823 GN=LIN28	1.647	Up	0.041304	LIN28	22.382	21.796	24.9	4	4	4	1.37	1.11	0.918	0.866	0.592	0.605
	A4PES0	Wee1-like protein kinase 2 OS=Sus scrofa OX=9823 GN=WEE2	4.027	Up	2.41e-05	WEE2	62.927	137.78	31.7	17	33	17	1.512	1.381	1.259	0.323	0.368	0.34
	Q71LE2	Histone H3.3 OS=Sus scrofa OX=9823 GN=H3F3A	2.32	Up	4.1e-05	H3F3A	15.328	4.68	11.8	2	4	1	1.122	1.19	1.135	0.531	0.463	0.492
	P17741	High mobility group protein B2 OS=Sus scrofa OX=9823 GN=HMGB2	1.313	Up	0.0065814	HMGB2	24.133	10.235	15.2	3	3	3	0.982	0.994	1.064	0.747	0.725	0.844
	F1S0E7	Akirin-2 OS=Sus scrofa OX=9823 GN=AKIRIN2	1.684	Up	0.0008369	AKIRIN2	22.509	43.429	38.9	9	18	9	1.255	1.141	1.116	0.67	0.657	0.759
	Q8SPS7	Haptoglobin OS=Sus scrofa OX=9823 GN=HP	1.504	Up	0.0106174	HP	38.481	21.094	18.7	6	13	6	0.86	0.76	0.776	0.502	0.471	0.62
	F1RH90	Kinesin-like protein OS=Sus scrofa OX=9823 GN=KIF20A	2.563	Up	9.76e-05	KIF20A	100.26	144.04	24.6	18	23	18	1.255	1.289	1.352	0.504	0.557	0.459
cell	F1S9T0	DnaJ heat shock protein family (Hsp40) member B4 OS=Sus scrofa OX=9823 GN=DNAJB4	3.348	Up	0.0083622	DNAJB4	37.865	9.2422	14.2	4	5	3	1.915	1.133	0.883	0.38	0.446	0.348
	B5APU3	Actin-related protein 2-like protein OS=Sus scrofa OX=9823 GN=ACTR2	1.24	Up	0.0107952	ACTR2	44.76	69.578	26.6	8	19	8	1.134	1.17	1.029	0.919	0.922	0.847
	F1SA79	Mitogen-activated protein kinase kinase 7 OS=Sus scrofa OX=9823 GN=MAP2K7	1.289	Up	0.0027804	MAP2K7	47.552	4.5415	4.8	2	2	2	1.059	1.067	1.108	0.782	0.886	0.841
	M3V815	Heterogeneous nuclear ribonucleoprotein R tv2 OS=Sus scrofa OX=9823 GN=HNRNPR	1.38	Up	0.026676	HNRNPR	70.929	2.5035	12.3	8	11	2	0.977	1.099	1.274	0.837	0.727	0.863
	I3LN62	Vesicle-associated membrane protein 7 OS=Sus scrofa OX=9823 GN=VAMP7	1.223	Up	0.036918	VAMP7	24.935	70.081	28.6	7	10	7	0.916	1.086	1.113	0.882	0.837	0.828
	Q9TUQ3	Complement component C7 OS=Sus scrofa OX=9823 GN=C7	1.407	Up	0.00129782	C7	93.061	34.541	14.2	12	16	12	0.556	0.566	0.593	0.377	0.428	0.414
	P50828	Hemopexin OS=Sus scrofa OX=9823 GN=HPX	1.395	Up	0.002981	HPX	51.305	47.361	17.2	7	7	7	0.74	0.869	0.822	0.575	0.564	0.604
	F1SVA6	Small nuclear ribonucleoprotein U5 subunit 40 OS=Sus scrofa OX=9823 GN=SNRNP40	1.511	Up	0.00022122	SNRNP40	39.351	15.568	9.8	3	3	3	1.016	1.076	1.115	0.732	0.701	0.689
	F2Z5J5	Enhancer of rudimentary homolog OS=Sus scrofa OX=9823 GN=ERH	1.279	Up	0.0048443	ERH	12.259	5.7327	29.8	3	3	3	1.018	0.969	1.12	0.823	0.804	0.802
	I3LH38	Bystin OS=Sus scrofa OX=9823 GN=BYSL	5.129	Up	0.0105027	BYSL	49.3	2.2765	2.1	1	2	1	1.018	1.189	1.265	0.414	0.146	0.117
	F1SGG1	Keratin 18 OS=Sus scrofa OX=9823 GN=KRT18	1.597	Up	0.0015762	KRT18	47.417	4.0276	4.3	2	3	2	1.253	1.067	1.073	0.749	0.702	0.674
	A0A288CFX9	High mobility group protein HMGI-C OS=Sus scrofa OX=9823 GN=LOC100359361	1.858	Up	0.0003027	LOC100359361	11.831	13.76	33.3	5	5	5	1.08	1.066	0.974	0.546	0.527	0.606
	F1SSH7	Transmembrane p24 trafficking protein 4 OS=Sus scrofa OX=9823 GN=TMED4	1.229	Up	0.035398	TMED4	24.957	6.5831	9.3	2	2	2	1.029	1.158	1.078	0.961	0.904	0.792
	F1S563	Dihydrolipoamide acetyltransferase component of pyruvate dehydrogenase complex OS=Sus scrofa OX=9823 GN=DBT	1.402	Up	0.040159	DBT	46.898	3.1864	4	2	2	2	1.463	1.031	1.171	0.902	0.909	0.803
	I3LRD5	Eukaryotic translation initiation factor 4H isoform 1 OS=Sus scrofa OX=9823 GN=EIF4H	1.36	Up	0.00178104	EIF4H	27.337	51.745	29.4	7	9	7	1.196	1.083	1.07	0.822	0.851	0.789
	F1RMD2	Cytoskeleton associated protein 2 OS=Sus scrofa OX=9823 GN=CKAP2	2.201	Up	0.0041039	CKAP2	68.077	10.369	8.4	5	5	5	1.043	1.161	1.452	0.644	0.47	0.547
	I3LIL0	Nucleoporin like 2 OS=Sus scrofa OX=9823 GN=NUPL2	3.395	Up	0.00101772	NUPL2	44.477	13.884	10.8	4	4	4	1.58	1.103	1.252	0.399	0.441	0.319
	F1SFR3	"Extra spindle pole bodies like 1, separase OS=Sus scrofa OX=9823 GN=ESPL1"	1.848	Up	0.00047914	ESPL1	229.73	53.188	9.5	19	20	19	1.108	1.238	1.228	0.657	0.588	0.689
	F1RV23	cAMP-dependent protein kinase type I-alpha regulatory subunit OS=Sus scrofa OX=9823 GN=PRKAR1A	1.21	Up	0.0046182	PRKAR1A	40.675	18.806	16.9	6	7	6	1.036	1.021	1.13	0.872	0.866	0.895
	F1S386	THO complex 3 OS=Sus scrofa OX=9823 GN=THOC3	1.892	Up	0.0137759	THOC3	38.799	14.043	16	6	7	6	1.606	1.103	1.015	0.648	0.709	0.611
	F1SUG7	DEAD (Asp-Glu-Ala-Asp) box helicase 21 OS=Sus scrofa OX=9823 GN=DDX21	2.619	Up	3e-06	DDX21	87.193	39.436	11.4	9	10	9	1.309	1.393	1.305	0.495	0.503	0.532
	I3LCH3	RNA polymerase II subunit C OS=Sus scrofa OX=9823 GN=POLR2C	2.109	Up	0.048022	POLR2C	31.402	9.8867	13.1	3	4	3	1.229	0.836	1.619	0.396	0.712	0.639
	P11493	Serine/threonine-protein phosphatase 2A catalytic subunit beta isoform (Fragment) OS=Sus scrofa OX=9823 GN=PPP2CB	1.294	Up	0.0134983	PPP2CB	33.61	74.468	36.5	8	24	1	1.203	1.014	1.032	0.794	0.846	0.87
	I3LS70	Importin subunit alpha OS=Sus scrofa OX=9823 GN=KPNA2	1.554	Up	0.00032046	KPNA2	57.975	216.66	14.6	6	8	6	1.039	1.103	1.169	0.709	0.69	0.732
	A0A287AWQ9	Trafficking protein particle complex subunit OS=Sus scrofa OX=9823 GN=TRAPPC3	1.46	Up	0.0033642	TRAPPC3	20.29	6.4872	20.6	4	4	4	1.226	1.117	1.027	0.762	0.731	0.816
	I3LJ77	Downstream neighbor of SON OS=Sus scrofa OX=9823 GN=DONSON	5.361	Up	0.00035569	DONSON	62.387	16.252	10.7	5	5	5	1.91	1.241	1.406	0.326	0.267	0.257
	F1SBC5	"NDC80, kinetochore complex component OS=Sus scrofa OX=9823 GN=NDC80"	1.352	Up	0.0007232	NDC80	73.907	58.15	27.6	18	20	18	1.021	1.072	1.031	0.75	0.746	0.815
	Q06A94	Heterogeneous nuclear ribonucleoprotein A1 OS=Sus scrofa OX=9823 GN=HNRNPA1	1.302	Up	0.02304	HNRNPA1	34.196	38.686	27.8	7	12	7	1.006	1.113	0.922	0.819	0.813	0.704
	F1SMD1	DAB2 interacting protein OS=Sus scrofa OX=9823 GN=DAB2IP	1.232	Up	0.00151652	DAB2IP	127.49	90.646	16.7	19	26	19	1.066	1.047	1.07	0.841	0.836	0.907
	I3LDH3	Poly [ADP-ribose] polymerase OS=Sus scrofa OX=9823 GN=PARP1	1.261	Up	0.003163	PARP1	111.52	53.679	12.3	11	14	11	1.076	1.068	1.032	0.87	0.866	0.783
	A0A286ZW04	Core-binding factor beta subunit OS=Sus scrofa OX=9823 GN=CBFB	2.634	Up	0.00020459	CBFB	17.96	1.7819	5.2	1	1	1	1.262	1.192	1.273	0.51	0.406	0.499
	F1STV0	Prolylcarboxypeptidase OS=Sus scrofa OX=9823 GN=PRCP	1.217	Up	0.030637	PRCP	56.012	32.414	4.7	2	2	2	1.207	1.184	1.16	0.978	0.87	1.07
	Q2XVP5	Microtubule-associated protein RP/EB family member 1 OS=Sus scrofa OX=9823 GN=MAPRE1	1.222	Up	0.040741	MAPRE1	29.977	207.51	37.7	9	13	7	0.941	1.161	1.018	0.832	0.828	0.894
	A0A287A8G0	DNA (cytosine-5)-methyltransferase OS=Sus scrofa OX=9823 GN=DNMT1	1.94	Up	1.84e-06	DNMT1	181.95	323.31	47.6	79	284	79	1.153	1.184	1.161	0.611	0.611	0.581
	F1RKM0	Lamin B1 OS=Sus scrofa OX=9823 GN=LMNB1	1.464	Up	0.0030827	LMNB1	66.485	14.022	12.6	7	7	7	1.212	1.095	1.065	0.823	0.705	0.775
	F1RVX6	Nucleoporin 85 OS=Sus scrofa OX=9823 GN=NUP85	1.204	Up	0.022455	NUP85	72.22	44.615	8	4	5	4	0.985	1.09	1.087	0.808	0.908	0.91
	A0A287B9T5	Uncharacterized protein OS=Sus scrofa OX=9823 GN=CBX3	1.293	Up	0.041925	CBX3	19.678	43.718	35.8	6	6	5	0.942	1.183	1.227	0.835	0.866	0.892
	F1S1M2	Synaptotagmin like 4 OS=Sus scrofa OX=9823 GN=SYTL4	1.999	Up	0.0046197	SYTL4	76.05	8.7084	8.5	6	6	5	1.615	1.198	1.111	0.618	0.693	0.652
	F1S346	Kinesin-like protein OS=Sus scrofa OX=9823 GN=KIF2C	1.542	Up	0.00123815	KIF2C	80.638	64.334	21.7	15	23	14	1.182	1.081	1.093	0.765	0.75	0.662
	F1SJL5	Caseinolytic mitochondrial matrix peptidase chaperone subunit OS=Sus scrofa OX=9823 GN=CLPX	1.302	Up	0.0092393	CLPX	67.42	16.452	9.9	6	6	6	1.189	1.09	1.132	0.791	0.889	0.939
	F1RIA7	Transmembrane protein 109 OS=Sus scrofa OX=9823 GN=TMEM109	1.801	Up	0.000181025	TMEM109	26.11	7.8537	9.1	3	5	3	1.229	1.194	1.094	0.686	0.637	0.63
	F1RG40	Nucleoporin 133 OS=Sus scrofa OX=9823 GN=NUP133	1.657	Up	0.00025873	NUP133	110.26	16.953	8.5	8	12	8	1.078	1.156	1.229	0.702	0.675	0.713
	F1SCH5	XPA binding protein 2 OS=Sus scrofa OX=9823 GN=XAB2	1.274	Up	0.032943	XAB2	100	2.2451	1.1	1	1	1	0.921	1.043	1.117	0.832	0.729	0.858
	F1SUQ8	Uncharacterized protein OS=Sus scrofa OX=9823 GN=RCC2	1.261	Up	0.025338	RCC2	56.085	34.721	22.7	10	12	10	1.061	1.003	1.171	0.794	0.834	0.937
	F1SBW4	Protein quaking OS=Sus scrofa OX=9823 GN=QKI	2.575	Up	0.00174225	QKI	28.651	2.7246	3.8	1	1	1	1.804	1.32	1.235	0.514	0.595	0.584
	I3LSZ1	SUMO-conjugating enzyme UBC9 OS=Sus scrofa OX=9823 GN=UBE2I	1.25	Up	0.00092066	UBE2I	18.007	14.882	31.6	5	10	5	1.045	1.095	1.098	0.897	0.841	0.852
	I3LM23	Cbl proto-oncogene like 1 OS=Sus scrofa OX=9823 GN=CBLL1	1.412	Up	0.00064243	CBLL1	48.955	15.851	13.2	5	6	4	1.171	1.046	1.096	0.781	0.802	0.764
	F1SBF0	Nuclear receptor coactivator 3 OS=Sus scrofa OX=9823 GN=NCOA3	2.152	Up	0.0091227	NCOA3	150.96	213.24	17.9	21	30	4	0.817	1.311	1.234	0.579	0.496	0.487
	A0A287BTN0	Junctophilin 3 OS=Sus scrofa OX=9823 GN=JPH3	1.322	Up	0.03378	JPH3	77.99	5.9285	6.4	5	7	5	1.302	1.015	1.049	0.867	0.789	0.891
	F1STE6	Thioredoxin domain containing 9 OS=Sus scrofa OX=9823 GN=TXNDC9	1.906	Up	3.55e-05	TXNDC9	26.488	33.655	14.2	4	6	4	1.152	1.095	1.172	0.626	0.585	0.583
	F1RK15	RCC1 and BTB domain containing protein 2 OS=Sus scrofa OX=9823 GN=RCBTB2	1.203	Up	0.041703	RCBTB2	57.536	8.6164	3.6	2	2	2	0.9	1.067	1.088	0.866	0.832	0.841
	F1S668	Regulator of G protein signaling 16 OS=Sus scrofa OX=9823 GN=RGS16	3.166	Up	0.00043633	RGS16	22.473	2.5394	8.5	2	2	2	1.244	1.15	1.244	0.435	0.406	0.308
	F1RXC7	Cancer susceptibility 3 OS=Sus scrofa OX=9823 GN=CASC3	1.834	Up	0.0037441	CASC3	69.687	17.154	10.4	6	6	6	1.301	1.156	1.118	0.748	0.653	0.548
	F1S0D8	UBX domain protein 4 OS=Sus scrofa OX=9823 GN=UBXN4	1.492	Up	0.00193922	UBXN4	56.592	16.086	6.5	3	3	3	0.99	1.158	1.165	0.721	0.747	0.753
	A0A287B7Z3	Nucleolar and spindle associated protein 1 OS=Sus scrofa OX=9823 GN=NUSAP1	1.937	Up	0.00085802	NUSAP1	49.722	5.7328	7.3	3	3	3	1.138	1.298	1.062	0.558	0.598	0.65
	I3LII4	Serine/threonine-protein kinase PLK OS=Sus scrofa OX=9823 GN=PLK1	1.251	Up	0.0040206	PLK1	68.053	15.527	13.7	7	9	7	1.025	1.028	1.111	0.82	0.82	0.889
	F1SPF3	DNA helicase OS=Sus scrofa OX=9823 GN=MCM2	1.635	Up	0.0013014	MCM2	101.53	74.972	18.6	15	20	15	1.052	1.206	1.249	0.745	0.728	0.672
	I3LS12	Sorting nexin 2 OS=Sus scrofa OX=9823 GN=SNX2	1.234	Up	0.039742	SNX2	55.714	85.746	20.5	10	13	9	1.255	1.05	1.01	0.922	0.884	0.881
	P00503	"Aspartate aminotransferase, cytoplasmic OS=Sus scrofa OX=9823 GN=GOT1"	1.209	Up	0.0084842	GOT1	46.474	171.38	20.6	7	10	7	1.153	1.069	1.08	0.905	0.963	0.864
	I3LCW0	Nucleoporin NUP53 OS=Sus scrofa OX=9823 GN=NUP35	3.673	Up	2.35e-05	NUP35	35.049	6.9526	10.1	3	4	3	1.231	1.351	1.337	0.328	0.392	0.347
	F1S8T7	Nucleophosmin/nucleoplasmin 3 OS=Sus scrofa OX=9823 GN=NPM3	1.777	Up	0.00020281	NPM3	19.11	7.2364	18.2	3	3	3	1.074	1.169	1.179	0.632	0.611	0.683
	F1RQN5	Spermatogenesis-associated protein 5 OS=Sus scrofa OX=9823 GN=SPATA5	1.501	Up	4.34e-05	SPATA5	83.731	220.32	28.6	22	34	21	1.176	1.146	1.107	0.748	0.756	0.78
	F1RUS8	Tubulin-specific chaperone C OS=Sus scrofa OX=9823 GN=TBCC	3.371	Up	0.0021376	TBCC	39.029	34.347	15	5	6	5	1.703	1.243	1.52	0.386	0.36	0.579
	F1RUD8	"Geminin, DNA replication inhibitor OS=Sus scrofa OX=9823 GN=GMNN"	2.327	Up	7.52e-05	GMNN	23.507	10.63	19.6	4	4	4	1.058	1.117	1.153	0.502	0.491	0.437
	F1RFI0	SH2B adaptor protein 1 OS=Sus scrofa OX=9823 GN=SH2B1	1.225	Up	0.020939	SH2B1	76.167	3.0053	2.5	2	3	2	1.031	1.147	1.078	0.951	0.895	0.813
	F1RV94	Uncharacterized protein OS=Sus scrofa OX=9823 GN=LOC100517166	1.302	Up	0.0117163	LOC100517166	11.657	1.599	7	1	1	1	1.206	1.016	1.129	0.902	0.806	0.865
	I3LJR4	DNA-directed RNA polymerase subunit OS=Sus scrofa OX=9823 GN=POLR2A	1.415	Up	0.0042352	POLR2A	215.86	15.992	3.8	8	9	8	1.093	1.168	1.09	0.789	0.791	0.788
	I3L5C1	SAS-6 centriolar assembly protein OS=Sus scrofa OX=9823 GN=SASS6	1.959	Up	9.53e-05	SASS6	72.951	67.176	17.9	12	12	12	1.186	1.203	1.294	0.606	0.606	0.668
	F1RKJ9	Isochorismatase domain containing 1 OS=Sus scrofa OX=9823 GN=ISOC1	1.236	Up	0.036356	ISOC1	32.104	72.085	16.8	4	9	4	1.243	1.023	1.09	0.969	0.859	0.888
	F1SRZ7	RNA helicase aquarius OS=Sus scrofa OX=9823 GN=AQR	1.23	Up	0.0052391	AQR	168.25	7.7817	2.1	3	3	3	1.156	1.051	1.047	0.875	0.913	0.857
	F1RT18	Nei like DNA glycosylase 3 OS=Sus scrofa OX=9823 GN=NEIL3	4.915	Up	0.00089536	NEIL3	66.364	8.182	7	4	4	4	1.774	1.289	1.149	0.305	0.331	0.221
	F2Z564	DDB1 and CUL4 associated factor 7 OS=Sus scrofa OX=9823 GN=DCAF7	1.453	Up	0.0156173	DCAF7	38.926	17.484	8.8	3	3	3	1.06	1.115	1.017	0.724	0.622	0.851
	F1SQ17	IQ motif containing B1 OS=Sus scrofa OX=9823 GN=IQCB1	1.439	Up	0.0029432	IQCB1	69.187	51.574	20.2	12	15	12	1.184	1.007	1.162	0.79	0.742	0.798
	A0A286ZK95	Transcription and mRNA export factor ENY2 OS=Sus scrofa OX=9823 GN=ENY2	1.237	Up	0.0134023	ENY2	11.528	2.3366	14.9	2	2	2	0.903	1.025	1.017	0.807	0.749	0.824
	F1SV40	Splicing factor 3a subunit 3 OS=Sus scrofa OX=9823 GN=SF3A3	1.394	Up	0.0051027	SF3A3	58.891	6.1879	5.4	3	4	3	1.432	1.207	1.209	0.925	0.944	0.891
	I3LLM3	Phospholipase A2 OS=Sus scrofa OX=9823 GN=PLA2G4A	1.612	Up	0.00041713	PLA2G4A	85.375	120.26	19.4	13	23	13	1.237	1.133	1.135	0.732	0.68	0.762
	F1S1V1	Sjogren syndrome antigen B OS=Sus scrofa OX=9823 GN=SSB	2.422	Up	0.00193924	SSB	47.267	15.636	11.5	5	6	5	1.531	1.143	1.466	0.546	0.502	0.661
	F1SJJ8	TIMELESS interacting protein OS=Sus scrofa OX=9823 GN=TIPIN	1.499	Up	0.0010025	TIPIN	32.88	1.5504	3.1	1	1	1	1.248	1.154	1.118	0.802	0.731	0.815
	F1S8F7	Tetratricopeptide repeat domain 5 OS=Sus scrofa OX=9823 GN=TTC5	1.719	Up	0.00082431	TTC5	51.125	13.243	11.9	5	6	5	1.316	1.146	1.11	0.733	0.676	0.669
	F1SMI8	Complement component C6 precursor OS=Sus scrofa OX=9823 GN=C6	1.233	Up	0.0191425	C6	104.63	32.506	12.5	13	19	13	0.601	0.708	0.611	0.534	0.505	0.518
	I3LHT9	Syntaxin-12 OS=Sus scrofa OX=9823 GN=STX12	1.218	Up	0.00171924	STX12	31.416	165.27	29.7	7	17	7	1.025	1.101	1.035	0.847	0.86	0.888
	F1SGC8	Actin like 6A OS=Sus scrofa OX=9823 GN=ACTL6A	2.313	Up	0.0119769	ACTL6A	47.47	32.668	13.8	5	7	5	1.19	1.002	1.189	0.631	0.502	0.329
	F2Z5Q1	Charged multivesicular body protein 2b OS=Sus scrofa OX=9823 GN=CHMP2B	1.267	Up	0.00159567	CHMP2B	23.934	13.536	24.4	6	7	6	1.036	1.049	1.127	0.853	0.864	0.818
	F1RPP2	Uncharacterized protein OS=Sus scrofa OX=9823 GN=SKA1	1.687	Up	0.0125002	SKA1	29.365	13.654	19.6	5	7	5	0.841	1.219	1.159	0.658	0.61	0.64
	A5GFN6	mRNA export factor OS=Sus scrofa OX=9823 GN=RAE1	1.223	Up	0.0117447	RAE1	41.025	105.06	34.8	10	17	10	1.083	1.151	1.039	0.906	0.937	0.833
	A0A286ZML8	Nuclear receptor coactivator 3 OS=Sus scrofa OX=9823 GN=NCOA3	2.082	Up	0.0009044	NCOA3	143.83	8.9794	17.1	19	27	2	1.079	1.362	1.23	0.608	0.533	0.622
	F1S833	Uncharacterized protein OS=Sus scrofa OX=9823 GN=LRRC40	1.436	Up	0.0053043	LRRC40	68.169	19.783	14.3	8	10	8	1.252	1.092	1.084	0.867	0.742	0.779
	F1S359	"RB binding protein 5, histone lysine methyltransferase complex subunit OS=Sus scrofa OX=9823 GN=RBBP5"	4.458	Up	0.0029591	RBBP5	59.152	7.9556	7.4	4	4	4	1.08	1.353	1.196	0.179	0.394	0.241
	I3LM99	Grancalcin OS=Sus scrofa OX=9823 GN=GCA	1.69	Up	0.00047549	GCA	33.425	26.021	16.2	5	8	5	1.262	1.173	1.137	0.682	0.761	0.671
	F1S3P8	Syntaxin 7 OS=Sus scrofa OX=9823 GN=STX7	1.432	Up	4.13e-05	STX7	29.864	12.254	9.2	2	4	2	1.095	1.151	1.101	0.782	0.791	0.765
	F1SPI2	"XPC complex subunit, DNA damage recognition and repair factor OS=Sus scrofa OX=9823 GN=XPC"	1.227	Up	0.00130013	XPC	105.35	6.7547	4.6	4	4	4	1.046	1.018	1.058	0.84	0.819	0.885
	A0A287BR93	Structural maintenance of chromosomes protein OS=Sus scrofa OX=9823 GN=SMC1B	1.667	Up	0.00050166	SMC1B	145.05	3.4143	1.4	2	2	2	1.168	1.047	1.208	0.718	0.666	0.669
	F1SGX2	MORC family CW-type zinc finger 3 OS=Sus scrofa OX=9823 GN=MORC3	1.548	Up	0.00069933	MORC3	93.513	52.9	12.5	8	9	8	1.219	1.117	1.088	0.742	0.696	0.774
	I3LU53	Sin3A associated protein 30 OS=Sus scrofa OX=9823 GN=SAP30	2.956	Up	0.00054138	SAP30	23.373	6.7599	13.6	3	5	3	1.387	1.163	1.373	0.515	0.375	0.437
	F1S534	Down-regulator of transcription 1 OS=Sus scrofa OX=9823 GN=DR1	3.485	Up	0.00059839	DR1	19.429	12.434	15.9	3	4	3	1.291	1.305	1.419	0.45	0.405	0.297
	B1PXG0	LIN28 OS=Sus scrofa OX=9823 GN=LIN28	1.647	Up	0.041304	LIN28	22.382	21.796	24.9	4	4	4	1.37	1.11	0.918	0.866	0.592	0.605
	F1SQR4	Small nuclear ribonucleoprotein F OS=Sus scrofa OX=9823 GN=SNRPF	1.554	Up	0.035375	SNRPF	9.7251	1.6859	9.3	1	1	1	0.817	1.246	1.043	0.595	0.74	0.664
	F1SNF2	Muskelin 1 OS=Sus scrofa OX=9823 GN=MKLN1	1.32	Up	0.0195224	MKLN1	80.479	2.6619	1.7	1	1	1	1.239	1.052	1.127	0.85	0.954	0.785
	F1SFW4	Integrator complex subunit 3 OS=Sus scrofa OX=9823 GN=INTS3	1.439	Up	0.0095607	INTS3	117.85	35.79	4.8	3	4	3	1.185	1.013	1.187	0.877	0.731	0.745
	F1S890	Serine/threonine kinase 35 OS=Sus scrofa OX=9823 GN=STK35	1.782	Up	0.0010594	STK35	59.201	3.1779	3.2	1	1	1	1.053	1.189	1.201	0.645	0.584	0.703
	A4PES0	Wee1-like protein kinase 2 OS=Sus scrofa OX=9823 GN=WEE2	4.027	Up	2.41e-05	WEE2	62.927	137.78	31.7	17	33	17	1.512	1.381	1.259	0.323	0.368	0.34
	F1SRU7	Protein kinase C eta type OS=Sus scrofa OX=9823 GN=PRKCH	1.635	Up	0.049301	PRKCH	77.797	4.7079	2.9	2	2	2	1.493	0.863	1.102	0.738	0.628	0.749
	F1SH24	TBC1 domain family member 15 OS=Sus scrofa OX=9823 GN=TBC1D15	1.759	Up	3.93e-05	TBC1D15	74.667	50.54	12.9	8	9	8	1.216	1.14	1.154	0.681	0.676	0.638
	F1SC47	Delta-1-pyrroline-5-carboxylate synthase OS=Sus scrofa OX=9823 GN=ALDH18A1	1.293	Up	0.034077	ALDH18A1	87.085	27.937	16.4	12	16	12	1.145	1.178	0.99	0.866	0.937	0.76
	I3LML4	Tubulin alpha chain OS=Sus scrofa OX=9823 GN=TUBAL3	1.765	Up	0.00043563	TUBAL3	49.327	12.911	7.4	3	4	3	1.049	1.124	1.034	0.551	0.627	0.639
	Q56P20	ADP-ribosylation factor 4 OS=Sus scrofa OX=9823 GN=ARF4	1.232	Up	0.026805	ARF4	20.485	10.999	33.9	5	11	3	0.977	1.191	1.051	0.877	0.844	0.892
	F1RN89	"NUFIP2, FMR1 interacting protein 2 OS=Sus scrofa OX=9823 GN=NUFIP2"	1.367	Up	0.00159736	NUFIP2	68.39	11.556	7.3	4	4	4	1.077	0.977	1.098	0.778	0.74	0.788
	F1RU28	DR1 associated protein 1 OS=Sus scrofa OX=9823 GN=DRAP1	1.548	Up	0.00082252	DRAP1	22.314	2.061	3.9	1	1	1	1.234	1.079	1.24	0.758	0.788	0.749
	F1RJC5	Uncharacterized protein OS=Sus scrofa OX=9823 GN=CDK11B	1.543	Up	0.00050164	CDK11B	90.79	7.1346	3.5	3	3	3	1.145	1.091	1.206	0.711	0.731	0.788
	F1SQ87	WW domain binding protein 11 OS=Sus scrofa OX=9823 GN=WBP11	1.42	Up	0.037961	WBP11	70.058	2.8051	3.1	2	2	2	1.334	0.936	1.212	0.814	0.768	0.87
	F1RSY9	Cell division cycle 40 OS=Sus scrofa OX=9823 GN=CDC40	1.926	Up	0.0088436	CDC40	65.43	2.0129	2.1	1	1	1	1.372	0.962	1.404	0.63	0.592	0.719
	F1RM08	Amino acid transporter OS=Sus scrofa OX=9823 GN=SLC1A5	2.566	Up	0.000124067	SLC1A5	56.448	3.7684	3	2	2	2	1.145	1.216	1.188	0.519	0.441	0.423
	F1SQH4	DNA mismatch repair protein OS=Sus scrofa OX=9823 GN=MSH2	1.482	Up	0.0005597	MSH2	103.19	56.749	13	13	14	13	1.145	1.161	1.042	0.78	0.75	0.729
	F1RJ04	Centrosomal protein 44 OS=Sus scrofa OX=9823 GN=CEP44	2.323	Up	5.56e-05	CEP44	40.618	4.1931	5	2	3	2	1.097	1.26	1.222	0.498	0.513	0.53
	F1RI52	Rap associating with DIL domain OS=Sus scrofa OX=9823 GN=RADIL	2.435	Up	1.61e-05	RADIL	115.6	8.1295	3	3	4	3	1.357	1.235	1.268	0.545	0.529	0.511
	F1RP25	Citrate lyase beta like OS=Sus scrofa OX=9823 GN=CLYBL	1.282	Up	0.0078416	CLYBL	37.493	5.8854	8.8	3	3	3	1.154	1.109	1.202	0.837	0.977	0.888
	O77591	Inositol monophosphatase 1 OS=Sus scrofa OX=9823 GN=IMPA1	1.273	Up	0.0112994	IMPA1	30.132	86.826	24.5	7	9	7	1.197	1.06	1.049	0.925	0.833	0.84
	F1SA10	REST corepressor 1 OS=Sus scrofa OX=9823 GN=RCOR1	1.315	Up	0.000623	RCOR1	53.438	5.5609	8	3	3	3	1.157	1.073	1.165	0.869	0.869	0.844
	F1SK26	Survival motor neuron protein OS=Sus scrofa OX=9823 GN=SMN1	1.749	Up	9.95e-05	SMN1	31.641	4.6951	10.2	2	2	1	1.311	1.212	1.186	0.688	0.7	0.733
	F1RK78	Ess-2 splicing factor homolog OS=Sus scrofa OX=9823 GN=ESS2	1.423	Up	0.00133591	ESS2	52.593	15.06	7.1	3	3	3	1.187	1.045	1.063	0.744	0.789	0.783
	I3LD81	Cell division cycle 7 OS=Sus scrofa OX=9823 GN=CDC7	1.954	Up	0.0029611	CDC7	61.478	26.339	5	2	2	2	1.11	1.182	1.255	0.492	0.669	0.654
	F1SC78	Ubiquitin conjugating enzyme E2 C OS=Sus scrofa OX=9823 GN=UBE2C	2.455	Up	0.00063912	UBE2C	19.642	23.704	22.3	4	5	4	1.447	1.249	1.148	0.555	0.553	0.458
	F1RM10	Transcription elongation regulator 1 OS=Sus scrofa OX=9823 GN=TCERG1	1.45	Up	0.045096	TCERG1	121.05	4.6974	3.9	4	5	3	1.282	1.094	1.272	0.922	0.947	0.647
	F1S718	Uncharacterized protein OS=Sus scrofa OX=9823 GN=LTV1	1.367	Up	0.0038425	LTV1	54.45	28.529	13.5	6	10	6	0.982	1.037	1.13	0.749	0.817	0.737
	I3LRF1	Uncharacterized protein OS=Sus scrofa OX=9823 GN=BUB1	1.349	Up	0.0060805	BUB1	122.24	1.7773	1.5	2	2	2	1.244	1.154	1.032	0.832	0.841	0.87
	I3LJ42	Guanine nucleotide-binding protein subunit gamma OS=Sus scrofa OX=9823 GN=GNG2	1.343	Up	0.036382	GNG2	7.8501	5.1464	22.5	1	2	1	0.941	1.141	1.231	0.905	0.789	0.773
	F1SC64	"Helicase, lymphoid specific OS=Sus scrofa OX=9823 GN=HELLS"	2.711	Up	0.0187959	HELLS	97.011	2.0435	2.4	2	3	2	1.13	1.014	1.272	0.533	0.497	0.23
	Q6UGB2	Methylsterol monooxygenase 1 OS=Sus scrofa OX=9823 GN=MSMO1	1.754	Up	0.02012	MSMO1	35.101	20.575	8.9	2	3	2	1.551	1.282	1.011	0.739	0.827	0.626
	F1SMR7	Ubiquitin conjugating enzyme E2 H OS=Sus scrofa OX=9823 GN=UBE2H	1.785	Up	2.29e-06	UBE2H	19.985	21.858	28	4	7	4	1.149	1.207	1.151	0.661	0.656	0.648
	F1S413	Mini-chromosome maintenance complex-binding protein OS=Sus scrofa OX=9823 GN=MCMBP	1.403	Up	0.0187971	MCMBP	72.904	1.9216	2.5	2	2	2	1.315	1.078	0.992	0.81	0.768	0.834
	A0A286ZLA5	Nuclear receptor coactivator 2 OS=Sus scrofa OX=9823 GN=NCOA2	4.151	Up	3.9e-06	NCOA2	148.65	1.8603	0.6	1	1	1	1.258	1.371	1.252	0.295	0.305	0.335
	F1SQF7	Transcriptional adapter 3 OS=Sus scrofa OX=9823 GN=TADA3	1.587	Up	0.0031381	TADA3	48.934	51.554	21.1	8	13	8	0.964	1.184	1.198	0.686	0.704	0.719
	H9KVH0	Importin subunit alpha OS=Sus scrofa OX=9823 GN=KPNA7	1.831	Up	0.0027239	KPNA7	55.536	64.068	14.6	8	15	8	0.891	1.088	1.181	0.59	0.6	0.536
	I3LM93	Transportin 1 OS=Sus scrofa OX=9823 GN=TNPO1	1.316	Up	0.0118553	TNPO1	101.32	95.151	11.9	10	16	8	0.954	1.085	1.163	0.788	0.8	0.846
	P50118	Proto-oncogene serine/threonine-protein kinase mos OS=Sus scrofa OX=9823 GN=MOS	2.698	Up	8.2e-05	MOS	37.94	1.4583	2.6	1	1	1	1.436	1.238	1.394	0.508	0.465	0.535
	B9TRX0	Leptin receptor gene-related protein OS=Sus scrofa OX=9823 GN=LEPROT	3.066	Up	0.0108616	LEPROT	14.198	1.7223	9.9	1	1	1	1.624	1.155	1.173	0.258	0.489	0.542
	F1S9W3	Calcium homeostasis endoplasmic reticulum protein OS=Sus scrofa OX=9823 GN=CHERP	2.301	Up	0.000183455	CHERP	103.83	18.536	6.7	6	8	6	1.197	1.295	1.335	0.502	0.556	0.605
	Q71LE2	Histone H3.3 OS=Sus scrofa OX=9823 GN=H3F3A	2.32	Up	4.1e-05	H3F3A	15.328	4.68	11.8	2	4	1	1.122	1.19	1.135	0.531	0.463	0.492
	F1RMM1	Family with sequence similarity 160 member A2 OS=Sus scrofa OX=9823 GN=FAM160A2	1.253	Up	0.026736	FAM160A2	89.909	1.8714	1.1	1	1	1	1.281	1.09	1.042	0.934	0.881	0.908
	F1RT10	CDKN2A interacting protein OS=Sus scrofa OX=9823 GN=CDKN2AIP	1.684	Up	0.0132974	CDKN2AIP	61.508	15.471	10.1	4	4	4	1.07	1.35	0.972	0.725	0.577	0.712
	F1SSG6	Sialic acid synthase OS=Sus scrofa OX=9823 GN=NANS	1.783	Up	0.0029209	NANS	28.413	7.1707	11.2	3	5	3	1.248	1.354	1.075	0.754	0.691	0.617
	F1RN05	Serine palmitoyltransferase long chain base subunit 1 OS=Sus scrofa OX=9823 GN=SPTLC1	2.022	Up	0.00095945	SPTLC1	52.642	5.595	3.6	3	3	3	1.487	1.14	1.322	0.68	0.629	0.644
	F1RS44	N-glycanase 1 OS=Sus scrofa OX=9823 GN=NGLY1	2.433	Up	1.76e-05	NGLY1	74.485	122.4	23.7	15	24	15	1.133	1.233	1.233	0.492	0.475	0.512
	D2IE28	Cyclin B1 transcript variant 1 OS=Sus scrofa OX=9823 GN=CCNB1	1.94	Up	0.00024373	CCNB1	48.662	7.9922	9	4	6	4	1.067	1.134	1.206	0.61	0.539	0.607
	F1SKQ0	DEAD-box helicase 17 OS=Sus scrofa OX=9823 GN=DDX17	1.666	Up	0.00038247	DDX17	70.58	47.101	27	16	27	11	1.211	1.15	1.043	0.672	0.701	0.67
	F1SD82	Syntaxin 10 OS=Sus scrofa OX=9823 GN=STX10	1.536	Up	0.0033599	STX10	28.241	17.438	4.4	1	1	1	1.046	1.134	1.23	0.695	0.709	0.816
	F1SB61	Pre-mRNA-splicing regulator WTAP isoform 1 OS=Sus scrofa OX=9823 GN=WTAP	1.698	Up	0.000102443	WTAP	43.985	25.697	15.7	5	5	5	1.116	1.136	1.197	0.673	0.711	0.647
	I3L908	WD repeat and HMG-box DNA binding protein 1 OS=Sus scrofa OX=9823 GN=WDHD1	1.322	Up	0.037002	WDHD1	117.21	23.403	8	8	10	8	0.869	1.141	1.104	0.802	0.752	0.802
	I3LUP6	Nucleophosmin 1 OS=Sus scrofa OX=9823 GN=NPM1	1.559	Up	0.0106004	NPM1	32.603	14.148	23.5	8	16	8	0.996	1.165	1.062	0.695	0.691	0.681
	F1SF87	Solute carrier family 25 member 13 OS=Sus scrofa OX=9823 GN=SLC25A13	1.219	Up	0.0138041	SLC25A13	74.329	89.481	27.2	18	27	16	1.156	1.063	1.032	0.888	0.94	0.839
	F1RR55	Securin OS=Sus scrofa OX=9823 GN=PTTG1	4.108	Up	0.012159	PTTG1	22.165	9.1327	16.8	3	4	3	1.331	1.332	1.289	0.303	0.418	0.241
	A0A287AFB9	U2 snRNP auxiliary factor large subunit OS=Sus scrofa OX=9823 GN=U2AF2	1.595	Up	0.00153807	U2AF2	51.532	4.0351	3.9	2	3	2	1.127	1.133	1.033	0.671	0.759	0.634
	I3LAI8	ZW10 interacting kinetochore protein OS=Sus scrofa OX=9823 GN=ZWINT	1.917	Up	0.049124	ZWINT	33.245	17.861	9.9	2	2	2	1.141	1.271	1.611	0.709	0.44	0.95
	F1S1R4	SH3 domain-binding glutamic acid-rich-like protein OS=Sus scrofa OX=9823 GN=SH3BGRL	1.535	Up	0.00121862	SH3BGRL	12.842	23.96	34.2	4	5	4	1.009	1.119	1.204	0.712	0.735	0.724
	I3LPX9	Structural maintenance of chromosomes flexible hinge domain containing 1 OS=Sus scrofa OX=9823 GN=SMCHD1	1.568	Up	0.00082383	SMCHD1	209.56	11.09	2.6	4	5	4	1.175	1.134	1.268	0.729	0.734	0.818
	F1S774	Uncharacterized protein OS=Sus scrofa OX=9823 GN=CHEK1	1.925	Up	3.51e-05	CHEK1	54.358	12.436	11.6	5	5	5	1.144	1.128	1.228	0.589	0.605	0.624
	P17741	High mobility group protein B2 OS=Sus scrofa OX=9823 GN=HMGB2	1.313	Up	0.0065814	HMGB2	24.133	10.235	15.2	3	3	3	0.982	0.994	1.064	0.747	0.725	0.844
	F2Z5J6	General transcription factor IIB OS=Sus scrofa OX=9823 GN=GTF2B	1.734	Up	0.00028364	GTF2B	34.833	52.276	29.4	8	9	8	1.233	1.078	1.137	0.687	0.67	0.632
	F1S0G2	"Arginyl-tRNA synthetase 2, mitochondrial OS=Sus scrofa OX=9823 GN=RARS2"	1.396	Up	0.004217	RARS2	62.51	5.131	7.8	4	4	4	1.061	1.018	1.063	0.692	0.833	0.726
	F1SLL6	Mtr4 exosome RNA helicase OS=Sus scrofa OX=9823 GN=MTREX	1.49	Up	0.000183435	MTREX	117.86	5.8802	3.3	4	4	4	1.121	1.125	1.152	0.8	0.724	0.757
	P61958	Small ubiquitin-related modifier 2 OS=Sus scrofa OX=9823 GN=SUMO2	1.906	Up	0.00031533	SUMO2	10.871	19.176	23.2	2	5	2	1.118	1.213	1.145	0.581	0.67	0.573
	F1RP28	UBA domain containing 2 OS=Sus scrofa OX=9823 GN=UBAC2	1.544	Up	0.010917	UBAC2	37.244	5.4994	6.4	2	2	2	1.44	1.089	1.105	0.782	0.824	0.747
	F1SJ93	Reticulocalbin-2 precursor OS=Sus scrofa OX=9823 GN=RCN2	1.201	Up	0.007539	RCN2	36.248	58.998	29.1	8	18	8	1.157	1.043	1.063	0.926	0.874	0.917
	F1SK02	Arpin OS=Sus scrofa OX=9823 GN=ARPIN	1.443	Up	5.66e-05	ARPIN	24.625	11.571	24.9	5	5	5	1.19	1.169	1.174	0.841	0.821	0.787
	F1RJR9	Lymphokine-activated killer T-cell-originated protein kinase OS=Sus scrofa OX=9823 GN=PBK	1.391	Up	0.0080406	PBK	36.187	15.539	15.5	5	8	5	0.925	1.132	1.058	0.793	0.725	0.722
	P12682	High mobility group protein B1 OS=Sus scrofa OX=9823 GN=HMGB1	1.344	Up	0.00034442	HMGB1	24.917	12.495	18.6	4	5	4	1.088	1.075	1.091	0.847	0.798	0.776
	F1SMJ6	Complement component C9 precursor OS=Sus scrofa OX=9823 GN=C9	1.216	Up	0.034899	C9	62.441	39.962	18.6	10	18	10	0.7	0.713	0.661	0.581	0.618	0.506
	I3LRD3	Centromere protein E OS=Sus scrofa OX=9823 GN=CENPE	1.715	Up	0.00027958	CENPE	313.39	25.579	4.9	14	15	14	1.027	1.067	1.133	0.669	0.619	0.594
	I3L640	Bromodomain containing 7 OS=Sus scrofa OX=9823 GN=BRD7	1.94	Up	0.018721	BRD7	74.091	10.51	6.6	4	4	4	1.144	1.097	1.132	0.521	0.527	0.691
	Q06AT9	RNA-binding protein 4B OS=Sus scrofa OX=9823 GN=RBM4B	1.457	Up	0.00043945	RBM4B	40.053	17.467	18.7	7	8	7	1.1	1.125	1.115	0.805	0.773	0.715
	F1SC89	Kinesin family member 11 OS=Sus scrofa OX=9823 GN=KIF11	1.621	Up	0.00071848	KIF11	119.4	15.945	7.6	8	8	8	0.988	1.135	1.155	0.662	0.668	0.692
	F1S0E7	Akirin-2 OS=Sus scrofa OX=9823 GN=AKIRIN2	1.684	Up	0.0008369	AKIRIN2	22.509	43.429	38.9	9	18	9	1.255	1.141	1.116	0.67	0.657	0.759
	F1RLS1	Uncharacterized protein OS=Sus scrofa OX=9823 GN=SPECC1L	1.206	Up	0.0153603	SPECC1L	121.35	126.35	15	14	19	13	0.955	1.02	1.112	0.863	0.864	0.833
	F1ST84	Non-specific serine/threonine protein kinase OS=Sus scrofa OX=9823 GN=MELK	1.403	Up	0.0073013	MELK	70.261	21.563	11.4	7	9	2	1.145	1.072	1.211	0.906	0.793	0.745
	F1SME6	"Proteasome 26S subunit, non-ATPase 5 OS=Sus scrofa OX=9823 GN=PSMD5"	1.234	Up	0.0187984	PSMD5	52.169	71.696	23.6	9	12	9	1.212	1.029	1.051	0.905	0.905	0.857
	I3LMG8	SAGA complex associated factor 29 OS=Sus scrofa OX=9823 GN=SGF29	1.598	Up	0.022299	SGF29	33.254	9.9718	6.1	2	2	2	1.496	1.026	1.044	0.729	0.78	0.722
	I3LAJ6	RAS like proto-oncogene A OS=Sus scrofa OX=9823 GN=RALA	1.293	Up	0.0009217	RALA	23.521	38.441	31.1	7	14	6	1.051	1.117	1.034	0.832	0.846	0.798
	F1RKE4	RNA polymerase II subunit J OS=Sus scrofa OX=9823 GN=POLR2J	1.634	Up	0.00180029	POLR2J	13.293	6.1771	17.1	2	4	2	1.039	1.15	1.124	0.664	0.612	0.751
	I3L7M6	Ubiquitinyl hydrolase 1 OS=Sus scrofa OX=9823	1.413	Up	0.002422	---	36.91	37.929	7	2	2	2	1.193	1.15	1.218	0.907	0.845	0.768
	F1SPK2	Histone H1oo OS=Sus scrofa OX=9823 GN=H1FOO	2.418	Up	1.67e-05	H1FOO	36.449	171.87	37.6	13	24	13	1.344	1.297	1.209	0.53	0.544	0.518
	F1RIW7	Zinc finger AN1-type containing 2A OS=Sus scrofa OX=9823 GN=ZFAND2A	4.473	Up	0.0022842	ZFAND2A	15.986	38.271	40.3	6	10	6	1.155	1.309	1.329	0.198	0.411	0.239
	F1SQR0	"RB binding protein 7, chromatin remodeling factor OS=Sus scrofa OX=9823 GN=RBBP7"	2.029	Up	0.00021925	RBBP7	47.834	52.312	23.5	10	20	3	1.303	1.134	1.149	0.569	0.629	0.569
	I3LCZ0	Uncharacterized protein OS=Sus scrofa OX=9823 GN=LOC106504145	1.636	Up	0.00048122	LOC106504145	52.239	9.7499	9.6	5	6	5	1.268	1.118	1.23	0.773	0.701	0.736
	F1RRG9	"SWI/SNF related, matrix associated, actin dependent regulator of chromatin, subfamily a, member 5 OS=Sus scrofa OX=9823 GN=SMARCA5"	1.645	Up	0.00127825	SMARCA5	121.99	20.209	9.2	10	10	10	0.99	1.169	1.054	0.63	0.622	0.701
	F1S980	Uncharacterized protein OS=Sus scrofa OX=9823 GN=BTBD10	1.656	Up	0.0057806	BTBD10	52.376	6.879	10.4	4	4	4	0.915	1.119	1.143	0.578	0.628	0.713
	F1SH64	Nucleoporin 107 OS=Sus scrofa OX=9823 GN=NUP107	1.747	Up	0.0054597	NUP107	106.68	55.155	10.6	8	11	8	1.433	1.052	1.093	0.652	0.685	0.711
	B2ZI35	F11 receptor OS=Sus scrofa OX=9823 GN=F11R	3.293	Up	1.56e-05	F11R	32.287	8.4203	14.4	4	4	4	1.45	1.288	1.444	0.439	0.423	0.408
	F2Z5F7	Protein dpy-30 homolog OS=Sus scrofa OX=9823 GN=DPY30	1.399	Up	0.0168007	DPY30	11.25	3.0184	9.1	1	1	1	0.968	1.188	1.154	0.839	0.704	0.823
	F1RXU4	ORM1-like protein OS=Sus scrofa OX=9823 GN=ORMDL1	1.724	Up	0.00045512	ORMDL1	17.357	6.7896	12.4	2	2	2	1.099	1.16	1.264	0.64	0.693	0.71
	A0A287B187	Autophagy protein 5 OS=Sus scrofa OX=9823 GN=ATG5	1.255	Up	0.0142757	ATG5	28.767	21.667	35.7	8	11	8	1.048	1.143	1.06	0.867	0.864	0.859
	F1S459	Uncharacterized protein OS=Sus scrofa OX=9823 GN=TERF2IP	1.412	Up	0.0056614	TERF2IP	44.313	19.579	14.2	5	5	5	0.985	1.021	1.083	0.702	0.672	0.814
	A0A287AR84	DNA helicase OS=Sus scrofa OX=9823 GN=MCM6	1.505	Up	5.65e-05	MCM6	89.587	53.994	16.1	12	18	12	1.11	1.148	1.114	0.745	0.722	0.773
	F1RUL1	RNA binding motif protein 17 OS=Sus scrofa OX=9823 GN=RBM17	1.469	Up	0.004302	RBM17	44.931	14.447	13	6	8	6	1.231	1.222	1.039	0.849	0.76	0.768
	F1S216	"NUF2, NDC80 kinetochore complex component OS=Sus scrofa OX=9823 GN=NUF2"	1.33	Up	0.0147797	NUF2	54.456	31.148	11.4	5	5	5	1.114	1.141	1.022	0.871	0.869	0.723
	A0A287BBF8	Mediator of RNA polymerase II transcription subunit 6 OS=Sus scrofa OX=9823 GN=MED6	1.731	Up	0.022461	MED6	28.435	3.9035	8.5	2	2	2	1.318	1.04	1.194	0.552	0.62	0.88
	I3LN54	ADP-ribosylation factor-like protein 6-interacting protein 1 OS=Sus scrofa OX=9823 GN=ARL6IP1	1.262	Up	0.0158237	ARL6IP1	23.446	4.191	8.9	2	2	2	1.163	0.979	1.062	0.852	0.802	0.885
	A0A286ZU83	Versican core protein precursor OS=Sus scrofa OX=9823 GN=VCAN	1.358	Up	0.00061838	VCAN	38.274	41.09	27.3	9	16	9	1.11	1.134	1.116	0.786	0.815	0.873
	F1SJR5	Protein kinase C and casein kinase substrate in neurons 2 OS=Sus scrofa OX=9823 GN=PACSIN2	1.216	Up	0.0047599	PACSIN2	55.602	194.8	32.9	13	17	13	1.154	1.069	1.089	0.946	0.912	0.866
	A0A287AUN2	Methyltransferase like 3 OS=Sus scrofa OX=9823 GN=METTL3	2.011	Up	0.043658	METTL3	55.58	4.6612	6.6	3	3	3	1.759	1.165	0.956	0.463	0.752	0.714
	F1RVK2	Microtubule associated serine/threonine kinase like OS=Sus scrofa OX=9823 GN=MASTL	2.132	Up	0.025937	MASTL	96.983	9.1757	5.1	4	8	3	0.914	1.036	1.374	0.508	0.512	0.539
	A0A287AJB4	U2 small nuclear RNA auxiliary factor 1 like 5 OS=Sus scrofa OX=9823 GN=U2AF1L5	3.024	Up	0.0022224	U2AF1L5	27.815	47.019	17.6	4	6	4	1.487	1.065	1.137	0.468	0.315	0.437
	F1RWJ9	Ubiquitin-conjugating enzyme E2 W OS=Sus scrofa OX=9823 GN=UBE2W	1.355	Up	0.042116	UBE2W	17.315	3.5098	11.9	1	1	1	1.442	1.117	1.126	0.822	1.003	0.895
	F1RH90	Kinesin-like protein OS=Sus scrofa OX=9823 GN=KIF20A	2.563	Up	9.76e-05	KIF20A	100.26	144.04	24.6	18	23	18	1.255	1.289	1.352	0.504	0.557	0.459
	A0A287AKA3	Core histone macro-H2A OS=Sus scrofa OX=9823 GN=H2AFY2	1.278	Up	0.0133983	H2AFY2	40.044	-2	1.9	1	2	1	1.151	0.963	0.983	0.813	0.819	0.791
	I3LKT8	Histone-binding protein RBBP4 OS=Sus scrofa OX=9823 GN=RBBP4	1.425	Up	0.0023606	RBBP4	47.655	46.822	24.5	10	20	3	1.24	1.091	1.125	0.816	0.758	0.852
	B0M1M6	DNA repair protein RAD51 homolog OS=Sus scrofa OX=9823 GN=pigRAD51	1.42	Up	0.0022166	pigRAD51	36.994	56.553	15.9	5	7	5	1.158	1.141	1.004	0.743	0.794	0.789
	F1SRY9	Angio associated migratory cell protein OS=Sus scrofa OX=9823 GN=AAMP	1.766	Up	0.028895	AAMP	41.988	19.643	13.1	4	6	4	0.897	1.281	1.517	0.652	0.776	0.664
	I3L8T3	tRNA (guanine(37)-N1)-methyltransferase OS=Sus scrofa OX=9823 GN=TRMT5	1.998	Up	4.27e-05	TRMT5	57.071	26.202	17.4	9	12	9	1.18	1.17	1.239	0.584	0.637	0.575
	I3LND7	Cell division cycle protein 123 homolog OS=Sus scrofa OX=9823 GN=CDC123	3.191	Up	0.00100206	CDC123	35.518	9.2155	16.4	5	5	5	1.112	1.198	1.261	0.414	0.282	0.423
	F1RJJ3	Ribosome maturation protein SBDS OS=Sus scrofa OX=9823 GN=SBDS	1.259	Up	0.00107721	SBDS	28.745	13.979	23.6	7	9	7	1.022	1.077	1.07	0.839	0.871	0.808
	F1SIF8	Nucleoporin 160 OS=Sus scrofa OX=9823 GN=NUP160	1.327	Up	0.00028235	NUP160	158.36	8.1493	4.1	6	7	6	1.071	1.08	1.066	0.845	0.781	0.798
	F1SSR3	Kinetochore localized astrin/SPAG5 binding protein OS=Sus scrofa OX=9823 GN=KNSTRN	1.752	Up	0.0115573	KNSTRN	26.753	4.2474	8.9	2	2	2	1.02	1.434	1.144	0.589	0.764	0.701
	F1S8S7	Transforming acidic coiled-coil containing protein 3 OS=Sus scrofa OX=9823 GN=TACC3	1.559	Up	4.43e-05	TACC3	78.668	224.19	35.9	30	51	30	1.052	1.124	1.073	0.682	0.689	0.713
	F1RKS3	Flap endonuclease 1 OS=Sus scrofa OX=9823 GN=FEN1	1.371	Up	0.026478	FEN1	42.402	9.8943	8.9	3	4	3	0.94	1.04	1.111	0.648	0.853	0.753
	F1SP18	Threonyl-tRNA synthetase OS=Sus scrofa OX=9823 GN=TARS	1.206	Up	0.0042552	TARS	76.963	66.113	21.4	14	20	14	1.061	1.062	1.012	0.912	0.829	0.858
	F1S134	H/ACA ribonucleoprotein complex subunit OS=Sus scrofa OX=9823 GN=GAR1	1.643	Up	0.00021686	GAR1	20.943	3.3879	7.9	2	2	2	1.083	1.158	1.15	0.661	0.67	0.733
	A0A287A5X5	Coatomer subunit gamma OS=Sus scrofa OX=9823 GN=COPG2	2.094	Up	0.0043777	COPG2	89.152	7.232	5.9	4	6	4	1.458	1.039	1.371	0.534	0.634	0.679
	F1RZ16	U1 small nuclear ribonucleoprotein C OS=Sus scrofa OX=9823 GN=SNRPC	2.161	Up	0.042037	SNRPC	17.394	2.5386	5.7	1	2	1	0.841	1.36	1.343	0.544	0.547	0.549
organelle	F1S9T0	DnaJ heat shock protein family (Hsp40) member B4 OS=Sus scrofa OX=9823 GN=DNAJB4	3.348	Up	0.0083622	DNAJB4	37.865	9.2422	14.2	4	5	3	1.915	1.133	0.883	0.38	0.446	0.348
	B5APU3	Actin-related protein 2-like protein OS=Sus scrofa OX=9823 GN=ACTR2	1.24	Up	0.0107952	ACTR2	44.76	69.578	26.6	8	19	8	1.134	1.17	1.029	0.919	0.922	0.847
	I3LN62	Vesicle-associated membrane protein 7 OS=Sus scrofa OX=9823 GN=VAMP7	1.223	Up	0.036918	VAMP7	24.935	70.081	28.6	7	10	7	0.916	1.086	1.113	0.882	0.837	0.828
	F1SVA6	Small nuclear ribonucleoprotein U5 subunit 40 OS=Sus scrofa OX=9823 GN=SNRNP40	1.511	Up	0.00022122	SNRNP40	39.351	15.568	9.8	3	3	3	1.016	1.076	1.115	0.732	0.701	0.689
	I3LH38	Bystin OS=Sus scrofa OX=9823 GN=BYSL	5.129	Up	0.0105027	BYSL	49.3	2.2765	2.1	1	2	1	1.018	1.189	1.265	0.414	0.146	0.117
	F1SGG1	Keratin 18 OS=Sus scrofa OX=9823 GN=KRT18	1.597	Up	0.0015762	KRT18	47.417	4.0276	4.3	2	3	2	1.253	1.067	1.073	0.749	0.702	0.674
	A0A288CFX9	High mobility group protein HMGI-C OS=Sus scrofa OX=9823 GN=LOC100359361	1.858	Up	0.0003027	LOC100359361	11.831	13.76	33.3	5	5	5	1.08	1.066	0.974	0.546	0.527	0.606
	F1SSH7	Transmembrane p24 trafficking protein 4 OS=Sus scrofa OX=9823 GN=TMED4	1.229	Up	0.035398	TMED4	24.957	6.5831	9.3	2	2	2	1.029	1.158	1.078	0.961	0.904	0.792
	F1S563	Dihydrolipoamide acetyltransferase component of pyruvate dehydrogenase complex OS=Sus scrofa OX=9823 GN=DBT	1.402	Up	0.040159	DBT	46.898	3.1864	4	2	2	2	1.463	1.031	1.171	0.902	0.909	0.803
	F1RMD2	Cytoskeleton associated protein 2 OS=Sus scrofa OX=9823 GN=CKAP2	2.201	Up	0.0041039	CKAP2	68.077	10.369	8.4	5	5	5	1.043	1.161	1.452	0.644	0.47	0.547
	I3LIL0	Nucleoporin like 2 OS=Sus scrofa OX=9823 GN=NUPL2	3.395	Up	0.00101772	NUPL2	44.477	13.884	10.8	4	4	4	1.58	1.103	1.252	0.399	0.441	0.319
	F1SFR3	"Extra spindle pole bodies like 1, separase OS=Sus scrofa OX=9823 GN=ESPL1"	1.848	Up	0.00047914	ESPL1	229.73	53.188	9.5	19	20	19	1.108	1.238	1.228	0.657	0.588	0.689
	F1S386	THO complex 3 OS=Sus scrofa OX=9823 GN=THOC3	1.892	Up	0.0137759	THOC3	38.799	14.043	16	6	7	6	1.606	1.103	1.015	0.648	0.709	0.611
	F1SUG7	DEAD (Asp-Glu-Ala-Asp) box helicase 21 OS=Sus scrofa OX=9823 GN=DDX21	2.619	Up	3e-06	DDX21	87.193	39.436	11.4	9	10	9	1.309	1.393	1.305	0.495	0.503	0.532
	I3LCH3	RNA polymerase II subunit C OS=Sus scrofa OX=9823 GN=POLR2C	2.109	Up	0.048022	POLR2C	31.402	9.8867	13.1	3	4	3	1.229	0.836	1.619	0.396	0.712	0.639
	A0SEH3	Complement component C8 gamma chain precursor OS=Sus scrofa OX=9823 GN=C8G	1.359	Up	0.044805	C8G	22.283	16.232	27.7	4	5	4	1.067	0.768	0.874	0.692	0.612	0.689
	P11493	Serine/threonine-protein phosphatase 2A catalytic subunit beta isoform (Fragment) OS=Sus scrofa OX=9823 GN=PPP2CB	1.294	Up	0.0134983	PPP2CB	33.61	74.468	36.5	8	24	1	1.203	1.014	1.032	0.794	0.846	0.87
	F1SV35	Aminoadipate-semialdehyde dehydrogenase-phosphopantetheinyl transferase OS=Sus scrofa OX=9823 GN=AASDHPPT	1.481	Up	0.0113603	AASDHPPT	35.353	18.446	13.4	4	6	4	1.383	1.105	1.065	0.834	0.812	0.753
	I3LS70	Importin subunit alpha OS=Sus scrofa OX=9823 GN=KPNA2	1.554	Up	0.00032046	KPNA2	57.975	216.66	14.6	6	8	6	1.039	1.103	1.169	0.709	0.69	0.732
	I3LJ77	Downstream neighbor of SON OS=Sus scrofa OX=9823 GN=DONSON	5.361	Up	0.00035569	DONSON	62.387	16.252	10.7	5	5	5	1.91	1.241	1.406	0.326	0.267	0.257
	F1SBC5	"NDC80, kinetochore complex component OS=Sus scrofa OX=9823 GN=NDC80"	1.352	Up	0.0007232	NDC80	73.907	58.15	27.6	18	20	18	1.021	1.072	1.031	0.75	0.746	0.815
	Q06A94	Heterogeneous nuclear ribonucleoprotein A1 OS=Sus scrofa OX=9823 GN=HNRNPA1	1.302	Up	0.02304	HNRNPA1	34.196	38.686	27.8	7	12	7	1.006	1.113	0.922	0.819	0.813	0.704
	F1SMD1	DAB2 interacting protein OS=Sus scrofa OX=9823 GN=DAB2IP	1.232	Up	0.00151652	DAB2IP	127.49	90.646	16.7	19	26	19	1.066	1.047	1.07	0.841	0.836	0.907
	I3LDH3	Poly [ADP-ribose] polymerase OS=Sus scrofa OX=9823 GN=PARP1	1.261	Up	0.003163	PARP1	111.52	53.679	12.3	11	14	11	1.076	1.068	1.032	0.87	0.866	0.783
	A0A286ZW04	Core-binding factor beta subunit OS=Sus scrofa OX=9823 GN=CBFB	2.634	Up	0.00020459	CBFB	17.96	1.7819	5.2	1	1	1	1.262	1.192	1.273	0.51	0.406	0.499
	F1STV0	Prolylcarboxypeptidase OS=Sus scrofa OX=9823 GN=PRCP	1.217	Up	0.030637	PRCP	56.012	32.414	4.7	2	2	2	1.207	1.184	1.16	0.978	0.87	1.07
	Q2XVP5	Microtubule-associated protein RP/EB family member 1 OS=Sus scrofa OX=9823 GN=MAPRE1	1.222	Up	0.040741	MAPRE1	29.977	207.51	37.7	9	13	7	0.941	1.161	1.018	0.832	0.828	0.894
	A0A287A8G0	DNA (cytosine-5)-methyltransferase OS=Sus scrofa OX=9823 GN=DNMT1	1.94	Up	1.84e-06	DNMT1	181.95	323.31	47.6	79	284	79	1.153	1.184	1.161	0.611	0.611	0.581
	F1RKM0	Lamin B1 OS=Sus scrofa OX=9823 GN=LMNB1	1.464	Up	0.0030827	LMNB1	66.485	14.022	12.6	7	7	7	1.212	1.095	1.065	0.823	0.705	0.775
	F1RVX6	Nucleoporin 85 OS=Sus scrofa OX=9823 GN=NUP85	1.204	Up	0.022455	NUP85	72.22	44.615	8	4	5	4	0.985	1.09	1.087	0.808	0.908	0.91
	A0A287B9T5	Uncharacterized protein OS=Sus scrofa OX=9823 GN=CBX3	1.293	Up	0.041925	CBX3	19.678	43.718	35.8	6	6	5	0.942	1.183	1.227	0.835	0.866	0.892
	F1S1M2	Synaptotagmin like 4 OS=Sus scrofa OX=9823 GN=SYTL4	1.999	Up	0.0046197	SYTL4	76.05	8.7084	8.5	6	6	5	1.615	1.198	1.111	0.618	0.693	0.652
	F1S346	Kinesin-like protein OS=Sus scrofa OX=9823 GN=KIF2C	1.542	Up	0.00123815	KIF2C	80.638	64.334	21.7	15	23	14	1.182	1.081	1.093	0.765	0.75	0.662
	F1SJL5	Caseinolytic mitochondrial matrix peptidase chaperone subunit OS=Sus scrofa OX=9823 GN=CLPX	1.302	Up	0.0092393	CLPX	67.42	16.452	9.9	6	6	6	1.189	1.09	1.132	0.791	0.889	0.939
	F1RIA7	Transmembrane protein 109 OS=Sus scrofa OX=9823 GN=TMEM109	1.801	Up	0.000181025	TMEM109	26.11	7.8537	9.1	3	5	3	1.229	1.194	1.094	0.686	0.637	0.63
	F1RG40	Nucleoporin 133 OS=Sus scrofa OX=9823 GN=NUP133	1.657	Up	0.00025873	NUP133	110.26	16.953	8.5	8	12	8	1.078	1.156	1.229	0.702	0.675	0.713
	F1SCH5	XPA binding protein 2 OS=Sus scrofa OX=9823 GN=XAB2	1.274	Up	0.032943	XAB2	100	2.2451	1.1	1	1	1	0.921	1.043	1.117	0.832	0.729	0.858
	F1SUQ8	Uncharacterized protein OS=Sus scrofa OX=9823 GN=RCC2	1.261	Up	0.025338	RCC2	56.085	34.721	22.7	10	12	10	1.061	1.003	1.171	0.794	0.834	0.937
	F1SBW4	Protein quaking OS=Sus scrofa OX=9823 GN=QKI	2.575	Up	0.00174225	QKI	28.651	2.7246	3.8	1	1	1	1.804	1.32	1.235	0.514	0.595	0.584
	I3LSZ1	SUMO-conjugating enzyme UBC9 OS=Sus scrofa OX=9823 GN=UBE2I	1.25	Up	0.00092066	UBE2I	18.007	14.882	31.6	5	10	5	1.045	1.095	1.098	0.897	0.841	0.852
	I3LM23	Cbl proto-oncogene like 1 OS=Sus scrofa OX=9823 GN=CBLL1	1.412	Up	0.00064243	CBLL1	48.955	15.851	13.2	5	6	4	1.171	1.046	1.096	0.781	0.802	0.764
	P27917	Apolipoprotein C-III OS=Sus scrofa OX=9823 GN=APOC3	1.822	Up	0.0033358	APOC3	10.704	7.8741	38.5	3	4	3	1.091	1.308	1.197	0.636	0.761	0.577
	F1SBF0	Nuclear receptor coactivator 3 OS=Sus scrofa OX=9823 GN=NCOA3	2.152	Up	0.0091227	NCOA3	150.96	213.24	17.9	21	30	4	0.817	1.311	1.234	0.579	0.496	0.487
	F1STE6	Thioredoxin domain containing 9 OS=Sus scrofa OX=9823 GN=TXNDC9	1.906	Up	3.55e-05	TXNDC9	26.488	33.655	14.2	4	6	4	1.152	1.095	1.172	0.626	0.585	0.583
	F1RK15	RCC1 and BTB domain containing protein 2 OS=Sus scrofa OX=9823 GN=RCBTB2	1.203	Up	0.041703	RCBTB2	57.536	8.6164	3.6	2	2	2	0.9	1.067	1.088	0.866	0.832	0.841
	F1RXC7	Cancer susceptibility 3 OS=Sus scrofa OX=9823 GN=CASC3	1.834	Up	0.0037441	CASC3	69.687	17.154	10.4	6	6	6	1.301	1.156	1.118	0.748	0.653	0.548
	F1S0D8	UBX domain protein 4 OS=Sus scrofa OX=9823 GN=UBXN4	1.492	Up	0.00193922	UBXN4	56.592	16.086	6.5	3	3	3	0.99	1.158	1.165	0.721	0.747	0.753
	A0A287B7Z3	Nucleolar and spindle associated protein 1 OS=Sus scrofa OX=9823 GN=NUSAP1	1.937	Up	0.00085802	NUSAP1	49.722	5.7328	7.3	3	3	3	1.138	1.298	1.062	0.558	0.598	0.65
	I3LII4	Serine/threonine-protein kinase PLK OS=Sus scrofa OX=9823 GN=PLK1	1.251	Up	0.0040206	PLK1	68.053	15.527	13.7	7	9	7	1.025	1.028	1.111	0.82	0.82	0.889
	F1SPF3	DNA helicase OS=Sus scrofa OX=9823 GN=MCM2	1.635	Up	0.0013014	MCM2	101.53	74.972	18.6	15	20	15	1.052	1.206	1.249	0.745	0.728	0.672
	I3LS12	Sorting nexin 2 OS=Sus scrofa OX=9823 GN=SNX2	1.234	Up	0.039742	SNX2	55.714	85.746	20.5	10	13	9	1.255	1.05	1.01	0.922	0.884	0.881
	P00503	"Aspartate aminotransferase, cytoplasmic OS=Sus scrofa OX=9823 GN=GOT1"	1.209	Up	0.0084842	GOT1	46.474	171.38	20.6	7	10	7	1.153	1.069	1.08	0.905	0.963	0.864
	I3LCW0	Nucleoporin NUP53 OS=Sus scrofa OX=9823 GN=NUP35	3.673	Up	2.35e-05	NUP35	35.049	6.9526	10.1	3	4	3	1.231	1.351	1.337	0.328	0.392	0.347
	F1S8T7	Nucleophosmin/nucleoplasmin 3 OS=Sus scrofa OX=9823 GN=NPM3	1.777	Up	0.00020281	NPM3	19.11	7.2364	18.2	3	3	3	1.074	1.169	1.179	0.632	0.611	0.683
	F1RKX9	"CRK like proto-oncogene, adaptor protein OS=Sus scrofa OX=9823 GN=CRKL"	1.214	Up	0.022316	CRKL	33.796	21.855	25.4	6	10	6	1.176	1.054	1.056	0.834	0.923	0.95
	F1RUS8	Tubulin-specific chaperone C OS=Sus scrofa OX=9823 GN=TBCC	3.371	Up	0.0021376	TBCC	39.029	34.347	15	5	6	5	1.703	1.243	1.52	0.386	0.36	0.579
	F1RUD8	"Geminin, DNA replication inhibitor OS=Sus scrofa OX=9823 GN=GMNN"	2.327	Up	7.52e-05	GMNN	23.507	10.63	19.6	4	4	4	1.058	1.117	1.153	0.502	0.491	0.437
	F1RV94	Uncharacterized protein OS=Sus scrofa OX=9823 GN=LOC100517166	1.302	Up	0.0117163	LOC100517166	11.657	1.599	7	1	1	1	1.206	1.016	1.129	0.902	0.806	0.865
	I3LJR4	DNA-directed RNA polymerase subunit OS=Sus scrofa OX=9823 GN=POLR2A	1.415	Up	0.0042352	POLR2A	215.86	15.992	3.8	8	9	8	1.093	1.168	1.09	0.789	0.791	0.788
	I3L5C1	SAS-6 centriolar assembly protein OS=Sus scrofa OX=9823 GN=SASS6	1.959	Up	9.53e-05	SASS6	72.951	67.176	17.9	12	12	12	1.186	1.203	1.294	0.606	0.606	0.668
	F1RKJ9	Isochorismatase domain containing 1 OS=Sus scrofa OX=9823 GN=ISOC1	1.236	Up	0.036356	ISOC1	32.104	72.085	16.8	4	9	4	1.243	1.023	1.09	0.969	0.859	0.888
	F1SRZ7	RNA helicase aquarius OS=Sus scrofa OX=9823 GN=AQR	1.23	Up	0.0052391	AQR	168.25	7.7817	2.1	3	3	3	1.156	1.051	1.047	0.875	0.913	0.857
	F1RT18	Nei like DNA glycosylase 3 OS=Sus scrofa OX=9823 GN=NEIL3	4.915	Up	0.00089536	NEIL3	66.364	8.182	7	4	4	4	1.774	1.289	1.149	0.305	0.331	0.221
	F2Z564	DDB1 and CUL4 associated factor 7 OS=Sus scrofa OX=9823 GN=DCAF7	1.453	Up	0.0156173	DCAF7	38.926	17.484	8.8	3	3	3	1.06	1.115	1.017	0.724	0.622	0.851
	F1SQ17	IQ motif containing B1 OS=Sus scrofa OX=9823 GN=IQCB1	1.439	Up	0.0029432	IQCB1	69.187	51.574	20.2	12	15	12	1.184	1.007	1.162	0.79	0.742	0.798
	A0A286ZK95	Transcription and mRNA export factor ENY2 OS=Sus scrofa OX=9823 GN=ENY2	1.237	Up	0.0134023	ENY2	11.528	2.3366	14.9	2	2	2	0.903	1.025	1.017	0.807	0.749	0.824
	F1SV40	Splicing factor 3a subunit 3 OS=Sus scrofa OX=9823 GN=SF3A3	1.394	Up	0.0051027	SF3A3	58.891	6.1879	5.4	3	4	3	1.432	1.207	1.209	0.925	0.944	0.891
	I3LLM3	Phospholipase A2 OS=Sus scrofa OX=9823 GN=PLA2G4A	1.612	Up	0.00041713	PLA2G4A	85.375	120.26	19.4	13	23	13	1.237	1.133	1.135	0.732	0.68	0.762
	F1S1V1	Sjogren syndrome antigen B OS=Sus scrofa OX=9823 GN=SSB	2.422	Up	0.00193924	SSB	47.267	15.636	11.5	5	6	5	1.531	1.143	1.466	0.546	0.502	0.661
	F1SJJ8	TIMELESS interacting protein OS=Sus scrofa OX=9823 GN=TIPIN	1.499	Up	0.0010025	TIPIN	32.88	1.5504	3.1	1	1	1	1.248	1.154	1.118	0.802	0.731	0.815
	F1S8F7	Tetratricopeptide repeat domain 5 OS=Sus scrofa OX=9823 GN=TTC5	1.719	Up	0.00082431	TTC5	51.125	13.243	11.9	5	6	5	1.316	1.146	1.11	0.733	0.676	0.669
	F1SMI8	Complement component C6 precursor OS=Sus scrofa OX=9823 GN=C6	1.233	Up	0.0191425	C6	104.63	32.506	12.5	13	19	13	0.601	0.708	0.611	0.534	0.505	0.518
	I3LHT9	Syntaxin-12 OS=Sus scrofa OX=9823 GN=STX12	1.218	Up	0.00171924	STX12	31.416	165.27	29.7	7	17	7	1.025	1.101	1.035	0.847	0.86	0.888
	F1SGC8	Actin like 6A OS=Sus scrofa OX=9823 GN=ACTL6A	2.313	Up	0.0119769	ACTL6A	47.47	32.668	13.8	5	7	5	1.19	1.002	1.189	0.631	0.502	0.329
	F2Z5Q1	Charged multivesicular body protein 2b OS=Sus scrofa OX=9823 GN=CHMP2B	1.267	Up	0.00159567	CHMP2B	23.934	13.536	24.4	6	7	6	1.036	1.049	1.127	0.853	0.864	0.818
	F1RPP2	Uncharacterized protein OS=Sus scrofa OX=9823 GN=SKA1	1.687	Up	0.0125002	SKA1	29.365	13.654	19.6	5	7	5	0.841	1.219	1.159	0.658	0.61	0.64
	A5GFN6	mRNA export factor OS=Sus scrofa OX=9823 GN=RAE1	1.223	Up	0.0117447	RAE1	41.025	105.06	34.8	10	17	10	1.083	1.151	1.039	0.906	0.937	0.833
	A0A286ZML8	Nuclear receptor coactivator 3 OS=Sus scrofa OX=9823 GN=NCOA3	2.082	Up	0.0009044	NCOA3	143.83	8.9794	17.1	19	27	2	1.079	1.362	1.23	0.608	0.533	0.622
	F1S359	"RB binding protein 5, histone lysine methyltransferase complex subunit OS=Sus scrofa OX=9823 GN=RBBP5"	4.458	Up	0.0029591	RBBP5	59.152	7.9556	7.4	4	4	4	1.08	1.353	1.196	0.179	0.394	0.241
	F1S3P8	Syntaxin 7 OS=Sus scrofa OX=9823 GN=STX7	1.432	Up	4.13e-05	STX7	29.864	12.254	9.2	2	4	2	1.095	1.151	1.101	0.782	0.791	0.765
	F1SPI2	"XPC complex subunit, DNA damage recognition and repair factor OS=Sus scrofa OX=9823 GN=XPC"	1.227	Up	0.00130013	XPC	105.35	6.7547	4.6	4	4	4	1.046	1.018	1.058	0.84	0.819	0.885
	A0A287BR93	Structural maintenance of chromosomes protein OS=Sus scrofa OX=9823 GN=SMC1B	1.667	Up	0.00050166	SMC1B	145.05	3.4143	1.4	2	2	2	1.168	1.047	1.208	0.718	0.666	0.669
	F1SGX2	MORC family CW-type zinc finger 3 OS=Sus scrofa OX=9823 GN=MORC3	1.548	Up	0.00069933	MORC3	93.513	52.9	12.5	8	9	8	1.219	1.117	1.088	0.742	0.696	0.774
	I3LU53	Sin3A associated protein 30 OS=Sus scrofa OX=9823 GN=SAP30	2.956	Up	0.00054138	SAP30	23.373	6.7599	13.6	3	5	3	1.387	1.163	1.373	0.515	0.375	0.437
	F1S534	Down-regulator of transcription 1 OS=Sus scrofa OX=9823 GN=DR1	3.485	Up	0.00059839	DR1	19.429	12.434	15.9	3	4	3	1.291	1.305	1.419	0.45	0.405	0.297
	B1PXG0	LIN28 OS=Sus scrofa OX=9823 GN=LIN28	1.647	Up	0.041304	LIN28	22.382	21.796	24.9	4	4	4	1.37	1.11	0.918	0.866	0.592	0.605
	F1SQR4	Small nuclear ribonucleoprotein F OS=Sus scrofa OX=9823 GN=SNRPF	1.554	Up	0.035375	SNRPF	9.7251	1.6859	9.3	1	1	1	0.817	1.246	1.043	0.595	0.74	0.664
	F1SFW4	Integrator complex subunit 3 OS=Sus scrofa OX=9823 GN=INTS3	1.439	Up	0.0095607	INTS3	117.85	35.79	4.8	3	4	3	1.185	1.013	1.187	0.877	0.731	0.745
	F1S890	Serine/threonine kinase 35 OS=Sus scrofa OX=9823 GN=STK35	1.782	Up	0.0010594	STK35	59.201	3.1779	3.2	1	1	1	1.053	1.189	1.201	0.645	0.584	0.703
	A4PES0	Wee1-like protein kinase 2 OS=Sus scrofa OX=9823 GN=WEE2	4.027	Up	2.41e-05	WEE2	62.927	137.78	31.7	17	33	17	1.512	1.381	1.259	0.323	0.368	0.34
	F1SRU7	Protein kinase C eta type OS=Sus scrofa OX=9823 GN=PRKCH	1.635	Up	0.049301	PRKCH	77.797	4.7079	2.9	2	2	2	1.493	0.863	1.102	0.738	0.628	0.749
	F1SH24	TBC1 domain family member 15 OS=Sus scrofa OX=9823 GN=TBC1D15	1.759	Up	3.93e-05	TBC1D15	74.667	50.54	12.9	8	9	8	1.216	1.14	1.154	0.681	0.676	0.638
	F1SC47	Delta-1-pyrroline-5-carboxylate synthase OS=Sus scrofa OX=9823 GN=ALDH18A1	1.293	Up	0.034077	ALDH18A1	87.085	27.937	16.4	12	16	12	1.145	1.178	0.99	0.866	0.937	0.76
	I3LML4	Tubulin alpha chain OS=Sus scrofa OX=9823 GN=TUBAL3	1.765	Up	0.00043563	TUBAL3	49.327	12.911	7.4	3	4	3	1.049	1.124	1.034	0.551	0.627	0.639
	Q56P20	ADP-ribosylation factor 4 OS=Sus scrofa OX=9823 GN=ARF4	1.232	Up	0.026805	ARF4	20.485	10.999	33.9	5	11	3	0.977	1.191	1.051	0.877	0.844	0.892
	F1RN89	"NUFIP2, FMR1 interacting protein 2 OS=Sus scrofa OX=9823 GN=NUFIP2"	1.367	Up	0.00159736	NUFIP2	68.39	11.556	7.3	4	4	4	1.077	0.977	1.098	0.778	0.74	0.788
	F1RU28	DR1 associated protein 1 OS=Sus scrofa OX=9823 GN=DRAP1	1.548	Up	0.00082252	DRAP1	22.314	2.061	3.9	1	1	1	1.234	1.079	1.24	0.758	0.788	0.749
	F1RJC5	Uncharacterized protein OS=Sus scrofa OX=9823 GN=CDK11B	1.543	Up	0.00050164	CDK11B	90.79	7.1346	3.5	3	3	3	1.145	1.091	1.206	0.711	0.731	0.788
	F1SQ87	WW domain binding protein 11 OS=Sus scrofa OX=9823 GN=WBP11	1.42	Up	0.037961	WBP11	70.058	2.8051	3.1	2	2	2	1.334	0.936	1.212	0.814	0.768	0.87
	F1RSY9	Cell division cycle 40 OS=Sus scrofa OX=9823 GN=CDC40	1.926	Up	0.0088436	CDC40	65.43	2.0129	2.1	1	1	1	1.372	0.962	1.404	0.63	0.592	0.719
	F1RM08	Amino acid transporter OS=Sus scrofa OX=9823 GN=SLC1A5	2.566	Up	0.000124067	SLC1A5	56.448	3.7684	3	2	2	2	1.145	1.216	1.188	0.519	0.441	0.423
	F1RJ04	Centrosomal protein 44 OS=Sus scrofa OX=9823 GN=CEP44	2.323	Up	5.56e-05	CEP44	40.618	4.1931	5	2	3	2	1.097	1.26	1.222	0.498	0.513	0.53
	F1RI52	Rap associating with DIL domain OS=Sus scrofa OX=9823 GN=RADIL	2.435	Up	1.61e-05	RADIL	115.6	8.1295	3	3	4	3	1.357	1.235	1.268	0.545	0.529	0.511
	F1RP25	Citrate lyase beta like OS=Sus scrofa OX=9823 GN=CLYBL	1.282	Up	0.0078416	CLYBL	37.493	5.8854	8.8	3	3	3	1.154	1.109	1.202	0.837	0.977	0.888
	F1SA10	REST corepressor 1 OS=Sus scrofa OX=9823 GN=RCOR1	1.315	Up	0.000623	RCOR1	53.438	5.5609	8	3	3	3	1.157	1.073	1.165	0.869	0.869	0.844
	F1SK26	Survival motor neuron protein OS=Sus scrofa OX=9823 GN=SMN1	1.749	Up	9.95e-05	SMN1	31.641	4.6951	10.2	2	2	1	1.311	1.212	1.186	0.688	0.7	0.733
	F1RK78	Ess-2 splicing factor homolog OS=Sus scrofa OX=9823 GN=ESS2	1.423	Up	0.00133591	ESS2	52.593	15.06	7.1	3	3	3	1.187	1.045	1.063	0.744	0.789	0.783
	I3LD81	Cell division cycle 7 OS=Sus scrofa OX=9823 GN=CDC7	1.954	Up	0.0029611	CDC7	61.478	26.339	5	2	2	2	1.11	1.182	1.255	0.492	0.669	0.654
	F1SC78	Ubiquitin conjugating enzyme E2 C OS=Sus scrofa OX=9823 GN=UBE2C	2.455	Up	0.00063912	UBE2C	19.642	23.704	22.3	4	5	4	1.447	1.249	1.148	0.555	0.553	0.458
	F1RM10	Transcription elongation regulator 1 OS=Sus scrofa OX=9823 GN=TCERG1	1.45	Up	0.045096	TCERG1	121.05	4.6974	3.9	4	5	3	1.282	1.094	1.272	0.922	0.947	0.647
	F1S718	Uncharacterized protein OS=Sus scrofa OX=9823 GN=LTV1	1.367	Up	0.0038425	LTV1	54.45	28.529	13.5	6	10	6	0.982	1.037	1.13	0.749	0.817	0.737
	I3LRF1	Uncharacterized protein OS=Sus scrofa OX=9823 GN=BUB1	1.349	Up	0.0060805	BUB1	122.24	1.7773	1.5	2	2	2	1.244	1.154	1.032	0.832	0.841	0.87
	I3LJ42	Guanine nucleotide-binding protein subunit gamma OS=Sus scrofa OX=9823 GN=GNG2	1.343	Up	0.036382	GNG2	7.8501	5.1464	22.5	1	2	1	0.941	1.141	1.231	0.905	0.789	0.773
	F1SC64	"Helicase, lymphoid specific OS=Sus scrofa OX=9823 GN=HELLS"	2.711	Up	0.0187959	HELLS	97.011	2.0435	2.4	2	3	2	1.13	1.014	1.272	0.533	0.497	0.23
	Q6UGB2	Methylsterol monooxygenase 1 OS=Sus scrofa OX=9823 GN=MSMO1	1.754	Up	0.02012	MSMO1	35.101	20.575	8.9	2	3	2	1.551	1.282	1.011	0.739	0.827	0.626
	F1S413	Mini-chromosome maintenance complex-binding protein OS=Sus scrofa OX=9823 GN=MCMBP	1.403	Up	0.0187971	MCMBP	72.904	1.9216	2.5	2	2	2	1.315	1.078	0.992	0.81	0.768	0.834
	A0A286ZLA5	Nuclear receptor coactivator 2 OS=Sus scrofa OX=9823 GN=NCOA2	4.151	Up	3.9e-06	NCOA2	148.65	1.8603	0.6	1	1	1	1.258	1.371	1.252	0.295	0.305	0.335
	F1SQF7	Transcriptional adapter 3 OS=Sus scrofa OX=9823 GN=TADA3	1.587	Up	0.0031381	TADA3	48.934	51.554	21.1	8	13	8	0.964	1.184	1.198	0.686	0.704	0.719
	H9KVH0	Importin subunit alpha OS=Sus scrofa OX=9823 GN=KPNA7	1.831	Up	0.0027239	KPNA7	55.536	64.068	14.6	8	15	8	0.891	1.088	1.181	0.59	0.6	0.536
	I3LM93	Transportin 1 OS=Sus scrofa OX=9823 GN=TNPO1	1.316	Up	0.0118553	TNPO1	101.32	95.151	11.9	10	16	8	0.954	1.085	1.163	0.788	0.8	0.846
	B9TRX0	Leptin receptor gene-related protein OS=Sus scrofa OX=9823 GN=LEPROT	3.066	Up	0.0108616	LEPROT	14.198	1.7223	9.9	1	1	1	1.624	1.155	1.173	0.258	0.489	0.542
	Q71LE2	Histone H3.3 OS=Sus scrofa OX=9823 GN=H3F3A	2.32	Up	4.1e-05	H3F3A	15.328	4.68	11.8	2	4	1	1.122	1.19	1.135	0.531	0.463	0.492
	F1RT10	CDKN2A interacting protein OS=Sus scrofa OX=9823 GN=CDKN2AIP	1.684	Up	0.0132974	CDKN2AIP	61.508	15.471	10.1	4	4	4	1.07	1.35	0.972	0.725	0.577	0.712
	F1SSG6	Sialic acid synthase OS=Sus scrofa OX=9823 GN=NANS	1.783	Up	0.0029209	NANS	28.413	7.1707	11.2	3	5	3	1.248	1.354	1.075	0.754	0.691	0.617
	F1RN05	Serine palmitoyltransferase long chain base subunit 1 OS=Sus scrofa OX=9823 GN=SPTLC1	2.022	Up	0.00095945	SPTLC1	52.642	5.595	3.6	3	3	3	1.487	1.14	1.322	0.68	0.629	0.644
	F1RS44	N-glycanase 1 OS=Sus scrofa OX=9823 GN=NGLY1	2.433	Up	1.76e-05	NGLY1	74.485	122.4	23.7	15	24	15	1.133	1.233	1.233	0.492	0.475	0.512
	D2IE28	Cyclin B1 transcript variant 1 OS=Sus scrofa OX=9823 GN=CCNB1	1.94	Up	0.00024373	CCNB1	48.662	7.9922	9	4	6	4	1.067	1.134	1.206	0.61	0.539	0.607
	F1SKQ0	DEAD-box helicase 17 OS=Sus scrofa OX=9823 GN=DDX17	1.666	Up	0.00038247	DDX17	70.58	47.101	27	16	27	11	1.211	1.15	1.043	0.672	0.701	0.67
	F1SD82	Syntaxin 10 OS=Sus scrofa OX=9823 GN=STX10	1.536	Up	0.0033599	STX10	28.241	17.438	4.4	1	1	1	1.046	1.134	1.23	0.695	0.709	0.816
	F1SB61	Pre-mRNA-splicing regulator WTAP isoform 1 OS=Sus scrofa OX=9823 GN=WTAP	1.698	Up	0.000102443	WTAP	43.985	25.697	15.7	5	5	5	1.116	1.136	1.197	0.673	0.711	0.647
	I3L908	WD repeat and HMG-box DNA binding protein 1 OS=Sus scrofa OX=9823 GN=WDHD1	1.322	Up	0.037002	WDHD1	117.21	23.403	8	8	10	8	0.869	1.141	1.104	0.802	0.752	0.802
	I3LUP6	Nucleophosmin 1 OS=Sus scrofa OX=9823 GN=NPM1	1.559	Up	0.0106004	NPM1	32.603	14.148	23.5	8	16	8	0.996	1.165	1.062	0.695	0.691	0.681
	F1SF87	Solute carrier family 25 member 13 OS=Sus scrofa OX=9823 GN=SLC25A13	1.219	Up	0.0138041	SLC25A13	74.329	89.481	27.2	18	27	16	1.156	1.063	1.032	0.888	0.94	0.839
	F1RR55	Securin OS=Sus scrofa OX=9823 GN=PTTG1	4.108	Up	0.012159	PTTG1	22.165	9.1327	16.8	3	4	3	1.331	1.332	1.289	0.303	0.418	0.241
	A0A287AFB9	U2 snRNP auxiliary factor large subunit OS=Sus scrofa OX=9823 GN=U2AF2	1.595	Up	0.00153807	U2AF2	51.532	4.0351	3.9	2	3	2	1.127	1.133	1.033	0.671	0.759	0.634
	I3LAI8	ZW10 interacting kinetochore protein OS=Sus scrofa OX=9823 GN=ZWINT	1.917	Up	0.049124	ZWINT	33.245	17.861	9.9	2	2	2	1.141	1.271	1.611	0.709	0.44	0.95
	F1S1R4	SH3 domain-binding glutamic acid-rich-like protein OS=Sus scrofa OX=9823 GN=SH3BGRL	1.535	Up	0.00121862	SH3BGRL	12.842	23.96	34.2	4	5	4	1.009	1.119	1.204	0.712	0.735	0.724
	I3LPX9	Structural maintenance of chromosomes flexible hinge domain containing 1 OS=Sus scrofa OX=9823 GN=SMCHD1	1.568	Up	0.00082383	SMCHD1	209.56	11.09	2.6	4	5	4	1.175	1.134	1.268	0.729	0.734	0.818
	F1S774	Uncharacterized protein OS=Sus scrofa OX=9823 GN=CHEK1	1.925	Up	3.51e-05	CHEK1	54.358	12.436	11.6	5	5	5	1.144	1.128	1.228	0.589	0.605	0.624
	P17741	High mobility group protein B2 OS=Sus scrofa OX=9823 GN=HMGB2	1.313	Up	0.0065814	HMGB2	24.133	10.235	15.2	3	3	3	0.982	0.994	1.064	0.747	0.725	0.844
	F2Z5J6	General transcription factor IIB OS=Sus scrofa OX=9823 GN=GTF2B	1.734	Up	0.00028364	GTF2B	34.833	52.276	29.4	8	9	8	1.233	1.078	1.137	0.687	0.67	0.632
	F1S0G2	"Arginyl-tRNA synthetase 2, mitochondrial OS=Sus scrofa OX=9823 GN=RARS2"	1.396	Up	0.004217	RARS2	62.51	5.131	7.8	4	4	4	1.061	1.018	1.063	0.692	0.833	0.726
	F1SLL6	Mtr4 exosome RNA helicase OS=Sus scrofa OX=9823 GN=MTREX	1.49	Up	0.000183435	MTREX	117.86	5.8802	3.3	4	4	4	1.121	1.125	1.152	0.8	0.724	0.757
	P61958	Small ubiquitin-related modifier 2 OS=Sus scrofa OX=9823 GN=SUMO2	1.906	Up	0.00031533	SUMO2	10.871	19.176	23.2	2	5	2	1.118	1.213	1.145	0.581	0.67	0.573
	F1RP28	UBA domain containing 2 OS=Sus scrofa OX=9823 GN=UBAC2	1.544	Up	0.010917	UBAC2	37.244	5.4994	6.4	2	2	2	1.44	1.089	1.105	0.782	0.824	0.747
	F1SJ93	Reticulocalbin-2 precursor OS=Sus scrofa OX=9823 GN=RCN2	1.201	Up	0.007539	RCN2	36.248	58.998	29.1	8	18	8	1.157	1.043	1.063	0.926	0.874	0.917
	F1RJR9	Lymphokine-activated killer T-cell-originated protein kinase OS=Sus scrofa OX=9823 GN=PBK	1.391	Up	0.0080406	PBK	36.187	15.539	15.5	5	8	5	0.925	1.132	1.058	0.793	0.725	0.722
	P12682	High mobility group protein B1 OS=Sus scrofa OX=9823 GN=HMGB1	1.344	Up	0.00034442	HMGB1	24.917	12.495	18.6	4	5	4	1.088	1.075	1.091	0.847	0.798	0.776
	F1SMJ6	Complement component C9 precursor OS=Sus scrofa OX=9823 GN=C9	1.216	Up	0.034899	C9	62.441	39.962	18.6	10	18	10	0.7	0.713	0.661	0.581	0.618	0.506
	I3LRD3	Centromere protein E OS=Sus scrofa OX=9823 GN=CENPE	1.715	Up	0.00027958	CENPE	313.39	25.579	4.9	14	15	14	1.027	1.067	1.133	0.669	0.619	0.594
	I3L640	Bromodomain containing 7 OS=Sus scrofa OX=9823 GN=BRD7	1.94	Up	0.018721	BRD7	74.091	10.51	6.6	4	4	4	1.144	1.097	1.132	0.521	0.527	0.691
	Q06AT9	RNA-binding protein 4B OS=Sus scrofa OX=9823 GN=RBM4B	1.457	Up	0.00043945	RBM4B	40.053	17.467	18.7	7	8	7	1.1	1.125	1.115	0.805	0.773	0.715
	F1SC89	Kinesin family member 11 OS=Sus scrofa OX=9823 GN=KIF11	1.621	Up	0.00071848	KIF11	119.4	15.945	7.6	8	8	8	0.988	1.135	1.155	0.662	0.668	0.692
	F1S0E7	Akirin-2 OS=Sus scrofa OX=9823 GN=AKIRIN2	1.684	Up	0.0008369	AKIRIN2	22.509	43.429	38.9	9	18	9	1.255	1.141	1.116	0.67	0.657	0.759
	F1RLS1	Uncharacterized protein OS=Sus scrofa OX=9823 GN=SPECC1L	1.206	Up	0.0153603	SPECC1L	121.35	126.35	15	14	19	13	0.955	1.02	1.112	0.863	0.864	0.833
	F1ST84	Non-specific serine/threonine protein kinase OS=Sus scrofa OX=9823 GN=MELK	1.403	Up	0.0073013	MELK	70.261	21.563	11.4	7	9	2	1.145	1.072	1.211	0.906	0.793	0.745
	I3LMG8	SAGA complex associated factor 29 OS=Sus scrofa OX=9823 GN=SGF29	1.598	Up	0.022299	SGF29	33.254	9.9718	6.1	2	2	2	1.496	1.026	1.044	0.729	0.78	0.722
	I3LAJ6	RAS like proto-oncogene A OS=Sus scrofa OX=9823 GN=RALA	1.293	Up	0.0009217	RALA	23.521	38.441	31.1	7	14	6	1.051	1.117	1.034	0.832	0.846	0.798
	F1RKE4	RNA polymerase II subunit J OS=Sus scrofa OX=9823 GN=POLR2J	1.634	Up	0.00180029	POLR2J	13.293	6.1771	17.1	2	4	2	1.039	1.15	1.124	0.664	0.612	0.751
	I3L7M6	Ubiquitinyl hydrolase 1 OS=Sus scrofa OX=9823	1.413	Up	0.002422	---	36.91	37.929	7	2	2	2	1.193	1.15	1.218	0.907	0.845	0.768
	F1SPK2	Histone H1oo OS=Sus scrofa OX=9823 GN=H1FOO	2.418	Up	1.67e-05	H1FOO	36.449	171.87	37.6	13	24	13	1.344	1.297	1.209	0.53	0.544	0.518
	F1SQR0	"RB binding protein 7, chromatin remodeling factor OS=Sus scrofa OX=9823 GN=RBBP7"	2.029	Up	0.00021925	RBBP7	47.834	52.312	23.5	10	20	3	1.303	1.134	1.149	0.569	0.629	0.569
	F1RRG9	"SWI/SNF related, matrix associated, actin dependent regulator of chromatin, subfamily a, member 5 OS=Sus scrofa OX=9823 GN=SMARCA5"	1.645	Up	0.00127825	SMARCA5	121.99	20.209	9.2	10	10	10	0.99	1.169	1.054	0.63	0.622	0.701
	F1S980	Uncharacterized protein OS=Sus scrofa OX=9823 GN=BTBD10	1.656	Up	0.0057806	BTBD10	52.376	6.879	10.4	4	4	4	0.915	1.119	1.143	0.578	0.628	0.713
	F1SH64	Nucleoporin 107 OS=Sus scrofa OX=9823 GN=NUP107	1.747	Up	0.0054597	NUP107	106.68	55.155	10.6	8	11	8	1.433	1.052	1.093	0.652	0.685	0.711
	B2ZI35	F11 receptor OS=Sus scrofa OX=9823 GN=F11R	3.293	Up	1.56e-05	F11R	32.287	8.4203	14.4	4	4	4	1.45	1.288	1.444	0.439	0.423	0.408
	F2Z5F7	Protein dpy-30 homolog OS=Sus scrofa OX=9823 GN=DPY30	1.399	Up	0.0168007	DPY30	11.25	3.0184	9.1	1	1	1	0.968	1.188	1.154	0.839	0.704	0.823
	F1RXU4	ORM1-like protein OS=Sus scrofa OX=9823 GN=ORMDL1	1.724	Up	0.00045512	ORMDL1	17.357	6.7896	12.4	2	2	2	1.099	1.16	1.264	0.64	0.693	0.71
	F1S459	Uncharacterized protein OS=Sus scrofa OX=9823 GN=TERF2IP	1.412	Up	0.0056614	TERF2IP	44.313	19.579	14.2	5	5	5	0.985	1.021	1.083	0.702	0.672	0.814
	A0A287AR84	DNA helicase OS=Sus scrofa OX=9823 GN=MCM6	1.505	Up	5.65e-05	MCM6	89.587	53.994	16.1	12	18	12	1.11	1.148	1.114	0.745	0.722	0.773
	F1RUL1	RNA binding motif protein 17 OS=Sus scrofa OX=9823 GN=RBM17	1.469	Up	0.004302	RBM17	44.931	14.447	13	6	8	6	1.231	1.222	1.039	0.849	0.76	0.768
	F1S216	"NUF2, NDC80 kinetochore complex component OS=Sus scrofa OX=9823 GN=NUF2"	1.33	Up	0.0147797	NUF2	54.456	31.148	11.4	5	5	5	1.114	1.141	1.022	0.871	0.869	0.723
	A0A287BBF8	Mediator of RNA polymerase II transcription subunit 6 OS=Sus scrofa OX=9823 GN=MED6	1.731	Up	0.022461	MED6	28.435	3.9035	8.5	2	2	2	1.318	1.04	1.194	0.552	0.62	0.88
	I3LN54	ADP-ribosylation factor-like protein 6-interacting protein 1 OS=Sus scrofa OX=9823 GN=ARL6IP1	1.262	Up	0.0158237	ARL6IP1	23.446	4.191	8.9	2	2	2	1.163	0.979	1.062	0.852	0.802	0.885
	A0A286ZU83	Versican core protein precursor OS=Sus scrofa OX=9823 GN=VCAN	1.358	Up	0.00061838	VCAN	38.274	41.09	27.3	9	16	9	1.11	1.134	1.116	0.786	0.815	0.873
	F1SJR5	Protein kinase C and casein kinase substrate in neurons 2 OS=Sus scrofa OX=9823 GN=PACSIN2	1.216	Up	0.0047599	PACSIN2	55.602	194.8	32.9	13	17	13	1.154	1.069	1.089	0.946	0.912	0.866
	A0A287AUN2	Methyltransferase like 3 OS=Sus scrofa OX=9823 GN=METTL3	2.011	Up	0.043658	METTL3	55.58	4.6612	6.6	3	3	3	1.759	1.165	0.956	0.463	0.752	0.714
	F1RVK2	Microtubule associated serine/threonine kinase like OS=Sus scrofa OX=9823 GN=MASTL	2.132	Up	0.025937	MASTL	96.983	9.1757	5.1	4	8	3	0.914	1.036	1.374	0.508	0.512	0.539
	I3L7N6	Uncharacterized protein OS=Sus scrofa OX=9823 GN=CCZ1	1.247	Up	0.0092169	CCZ1	55.627	16.123	14.9	6	8	6	1.031	1.03	1.145	0.876	0.89	0.806
	A0A287AJB4	U2 small nuclear RNA auxiliary factor 1 like 5 OS=Sus scrofa OX=9823 GN=U2AF1L5	3.024	Up	0.0022224	U2AF1L5	27.815	47.019	17.6	4	6	4	1.487	1.065	1.137	0.468	0.315	0.437
	F1RWJ9	Ubiquitin-conjugating enzyme E2 W OS=Sus scrofa OX=9823 GN=UBE2W	1.355	Up	0.042116	UBE2W	17.315	3.5098	11.9	1	1	1	1.442	1.117	1.126	0.822	1.003	0.895
	F1RH90	Kinesin-like protein OS=Sus scrofa OX=9823 GN=KIF20A	2.563	Up	9.76e-05	KIF20A	100.26	144.04	24.6	18	23	18	1.255	1.289	1.352	0.504	0.557	0.459
	A0A287AKA3	Core histone macro-H2A OS=Sus scrofa OX=9823 GN=H2AFY2	1.278	Up	0.0133983	H2AFY2	40.044	-2	1.9	1	2	1	1.151	0.963	0.983	0.813	0.819	0.791
	I3LKT8	Histone-binding protein RBBP4 OS=Sus scrofa OX=9823 GN=RBBP4	1.425	Up	0.0023606	RBBP4	47.655	46.822	24.5	10	20	3	1.24	1.091	1.125	0.816	0.758	0.852
	B0M1M6	DNA repair protein RAD51 homolog OS=Sus scrofa OX=9823 GN=pigRAD51	1.42	Up	0.0022166	pigRAD51	36.994	56.553	15.9	5	7	5	1.158	1.141	1.004	0.743	0.794	0.789
	I3L8T3	tRNA (guanine(37)-N1)-methyltransferase OS=Sus scrofa OX=9823 GN=TRMT5	1.998	Up	4.27e-05	TRMT5	57.071	26.202	17.4	9	12	9	1.18	1.17	1.239	0.584	0.637	0.575
	F1RJJ3	Ribosome maturation protein SBDS OS=Sus scrofa OX=9823 GN=SBDS	1.259	Up	0.00107721	SBDS	28.745	13.979	23.6	7	9	7	1.022	1.077	1.07	0.839	0.871	0.808
	F1SIF8	Nucleoporin 160 OS=Sus scrofa OX=9823 GN=NUP160	1.327	Up	0.00028235	NUP160	158.36	8.1493	4.1	6	7	6	1.071	1.08	1.066	0.845	0.781	0.798
	F1SSR3	Kinetochore localized astrin/SPAG5 binding protein OS=Sus scrofa OX=9823 GN=KNSTRN	1.752	Up	0.0115573	KNSTRN	26.753	4.2474	8.9	2	2	2	1.02	1.434	1.144	0.589	0.764	0.701
	F1S8S7	Transforming acidic coiled-coil containing protein 3 OS=Sus scrofa OX=9823 GN=TACC3	1.559	Up	4.43e-05	TACC3	78.668	224.19	35.9	30	51	30	1.052	1.124	1.073	0.682	0.689	0.713
	F1RKS3	Flap endonuclease 1 OS=Sus scrofa OX=9823 GN=FEN1	1.371	Up	0.026478	FEN1	42.402	9.8943	8.9	3	4	3	0.94	1.04	1.111	0.648	0.853	0.753
	F1SAE9	Laminin subunit beta 1 OS=Sus scrofa OX=9823 GN=LAMB1	1.353	Up	0.0034414	LAMB1	194.18	9.9364	3.6	6	6	6	1.092	0.984	1.142	0.774	0.825	0.779
	F1SP18	Threonyl-tRNA synthetase OS=Sus scrofa OX=9823 GN=TARS	1.206	Up	0.0042552	TARS	76.963	66.113	21.4	14	20	14	1.061	1.062	1.012	0.912	0.829	0.858
	F1S134	H/ACA ribonucleoprotein complex subunit OS=Sus scrofa OX=9823 GN=GAR1	1.643	Up	0.00021686	GAR1	20.943	3.3879	7.9	2	2	2	1.083	1.158	1.15	0.661	0.67	0.733
	A0A287A5X5	Coatomer subunit gamma OS=Sus scrofa OX=9823 GN=COPG2	2.094	Up	0.0043777	COPG2	89.152	7.232	5.9	4	6	4	1.458	1.039	1.371	0.534	0.634	0.679
	F1RZ16	U1 small nuclear ribonucleoprotein C OS=Sus scrofa OX=9823 GN=SNRPC	2.161	Up	0.042037	SNRPC	17.394	2.5386	5.7	1	2	1	0.841	1.36	1.343	0.544	0.547	0.549
macromolecular complex	B5APU3	Actin-related protein 2-like protein OS=Sus scrofa OX=9823 GN=ACTR2	1.24	Up	0.0107952	ACTR2	44.76	69.578	26.6	8	19	8	1.134	1.17	1.029	0.919	0.922	0.847
	M3V815	Heterogeneous nuclear ribonucleoprotein R tv2 OS=Sus scrofa OX=9823 GN=HNRNPR	1.38	Up	0.026676	HNRNPR	70.929	2.5035	12.3	8	11	2	0.977	1.099	1.274	0.837	0.727	0.863
	I3LN62	Vesicle-associated membrane protein 7 OS=Sus scrofa OX=9823 GN=VAMP7	1.223	Up	0.036918	VAMP7	24.935	70.081	28.6	7	10	7	0.916	1.086	1.113	0.882	0.837	0.828
	Q9TUQ3	Complement component C7 OS=Sus scrofa OX=9823 GN=C7	1.407	Up	0.00129782	C7	93.061	34.541	14.2	12	16	12	0.556	0.566	0.593	0.377	0.428	0.414
	F1SVA6	Small nuclear ribonucleoprotein U5 subunit 40 OS=Sus scrofa OX=9823 GN=SNRNP40	1.511	Up	0.00022122	SNRNP40	39.351	15.568	9.8	3	3	3	1.016	1.076	1.115	0.732	0.701	0.689
	F2Z5J5	Enhancer of rudimentary homolog OS=Sus scrofa OX=9823 GN=ERH	1.279	Up	0.0048443	ERH	12.259	5.7327	29.8	3	3	3	1.018	0.969	1.12	0.823	0.804	0.802
	I3LH38	Bystin OS=Sus scrofa OX=9823 GN=BYSL	5.129	Up	0.0105027	BYSL	49.3	2.2765	2.1	1	2	1	1.018	1.189	1.265	0.414	0.146	0.117
	I3LJW2	Fibrinogen gamma chain precursor OS=Sus scrofa OX=9823 GN=FGG	1.253	Up	0.00061742	FGG	49.618	83.852	21	9	10	9	0.794	0.744	0.796	0.627	0.613	0.622
	I3LRD5	Eukaryotic translation initiation factor 4H isoform 1 OS=Sus scrofa OX=9823 GN=EIF4H	1.36	Up	0.00178104	EIF4H	27.337	51.745	29.4	7	9	7	1.196	1.083	1.07	0.822	0.851	0.789
	F1RV23	cAMP-dependent protein kinase type I-alpha regulatory subunit OS=Sus scrofa OX=9823 GN=PRKAR1A	1.21	Up	0.0046182	PRKAR1A	40.675	18.806	16.9	6	7	6	1.036	1.021	1.13	0.872	0.866	0.895
	F1S386	THO complex 3 OS=Sus scrofa OX=9823 GN=THOC3	1.892	Up	0.0137759	THOC3	38.799	14.043	16	6	7	6	1.606	1.103	1.015	0.648	0.709	0.611
	I3LCH3	RNA polymerase II subunit C OS=Sus scrofa OX=9823 GN=POLR2C	2.109	Up	0.048022	POLR2C	31.402	9.8867	13.1	3	4	3	1.229	0.836	1.619	0.396	0.712	0.639
	I3LS70	Importin subunit alpha OS=Sus scrofa OX=9823 GN=KPNA2	1.554	Up	0.00032046	KPNA2	57.975	216.66	14.6	6	8	6	1.039	1.103	1.169	0.709	0.69	0.732
	A0A287AWQ9	Trafficking protein particle complex subunit OS=Sus scrofa OX=9823 GN=TRAPPC3	1.46	Up	0.0033642	TRAPPC3	20.29	6.4872	20.6	4	4	4	1.226	1.117	1.027	0.762	0.731	0.816
	F1SBC5	"NDC80, kinetochore complex component OS=Sus scrofa OX=9823 GN=NDC80"	1.352	Up	0.0007232	NDC80	73.907	58.15	27.6	18	20	18	1.021	1.072	1.031	0.75	0.746	0.815
	Q06A94	Heterogeneous nuclear ribonucleoprotein A1 OS=Sus scrofa OX=9823 GN=HNRNPA1	1.302	Up	0.02304	HNRNPA1	34.196	38.686	27.8	7	12	7	1.006	1.113	0.922	0.819	0.813	0.704
	F1SMD1	DAB2 interacting protein OS=Sus scrofa OX=9823 GN=DAB2IP	1.232	Up	0.00151652	DAB2IP	127.49	90.646	16.7	19	26	19	1.066	1.047	1.07	0.841	0.836	0.907
	I3LDH3	Poly [ADP-ribose] polymerase OS=Sus scrofa OX=9823 GN=PARP1	1.261	Up	0.003163	PARP1	111.52	53.679	12.3	11	14	11	1.076	1.068	1.032	0.87	0.866	0.783
	P03970	Inhibin beta A chain OS=Sus scrofa OX=9823 GN=INHBA	1.429	Up	0.0111758	INHBA	47.476	1.7334	1.9	1	1	1	0.999	1.162	1.239	0.87	0.761	0.748
	F1RVX6	Nucleoporin 85 OS=Sus scrofa OX=9823 GN=NUP85	1.204	Up	0.022455	NUP85	72.22	44.615	8	4	5	4	0.985	1.09	1.087	0.808	0.908	0.91
	F1S346	Kinesin-like protein OS=Sus scrofa OX=9823 GN=KIF2C	1.542	Up	0.00123815	KIF2C	80.638	64.334	21.7	15	23	14	1.182	1.081	1.093	0.765	0.75	0.662
	F1SJL5	Caseinolytic mitochondrial matrix peptidase chaperone subunit OS=Sus scrofa OX=9823 GN=CLPX	1.302	Up	0.0092393	CLPX	67.42	16.452	9.9	6	6	6	1.189	1.09	1.132	0.791	0.889	0.939
	F1RG40	Nucleoporin 133 OS=Sus scrofa OX=9823 GN=NUP133	1.657	Up	0.00025873	NUP133	110.26	16.953	8.5	8	12	8	1.078	1.156	1.229	0.702	0.675	0.713
	F1SCH5	XPA binding protein 2 OS=Sus scrofa OX=9823 GN=XAB2	1.274	Up	0.032943	XAB2	100	2.2451	1.1	1	1	1	0.921	1.043	1.117	0.832	0.729	0.858
	I3LSZ1	SUMO-conjugating enzyme UBC9 OS=Sus scrofa OX=9823 GN=UBE2I	1.25	Up	0.00092066	UBE2I	18.007	14.882	31.6	5	10	5	1.045	1.095	1.098	0.897	0.841	0.852
	P27917	Apolipoprotein C-III OS=Sus scrofa OX=9823 GN=APOC3	1.822	Up	0.0033358	APOC3	10.704	7.8741	38.5	3	4	3	1.091	1.308	1.197	0.636	0.761	0.577
	A0A287BTN0	Junctophilin 3 OS=Sus scrofa OX=9823 GN=JPH3	1.322	Up	0.03378	JPH3	77.99	5.9285	6.4	5	7	5	1.302	1.015	1.049	0.867	0.789	0.891
	F1RXC7	Cancer susceptibility 3 OS=Sus scrofa OX=9823 GN=CASC3	1.834	Up	0.0037441	CASC3	69.687	17.154	10.4	6	6	6	1.301	1.156	1.118	0.748	0.653	0.548
	I3LII4	Serine/threonine-protein kinase PLK OS=Sus scrofa OX=9823 GN=PLK1	1.251	Up	0.0040206	PLK1	68.053	15.527	13.7	7	9	7	1.025	1.028	1.111	0.82	0.82	0.889
	F1SPF3	DNA helicase OS=Sus scrofa OX=9823 GN=MCM2	1.635	Up	0.0013014	MCM2	101.53	74.972	18.6	15	20	15	1.052	1.206	1.249	0.745	0.728	0.672
	I3LS12	Sorting nexin 2 OS=Sus scrofa OX=9823 GN=SNX2	1.234	Up	0.039742	SNX2	55.714	85.746	20.5	10	13	9	1.255	1.05	1.01	0.922	0.884	0.881
	I3LJR4	DNA-directed RNA polymerase subunit OS=Sus scrofa OX=9823 GN=POLR2A	1.415	Up	0.0042352	POLR2A	215.86	15.992	3.8	8	9	8	1.093	1.168	1.09	0.789	0.791	0.788
	F1SRZ7	RNA helicase aquarius OS=Sus scrofa OX=9823 GN=AQR	1.23	Up	0.0052391	AQR	168.25	7.7817	2.1	3	3	3	1.156	1.051	1.047	0.875	0.913	0.857
	F2Z564	DDB1 and CUL4 associated factor 7 OS=Sus scrofa OX=9823 GN=DCAF7	1.453	Up	0.0156173	DCAF7	38.926	17.484	8.8	3	3	3	1.06	1.115	1.017	0.724	0.622	0.851
	A0A286ZK95	Transcription and mRNA export factor ENY2 OS=Sus scrofa OX=9823 GN=ENY2	1.237	Up	0.0134023	ENY2	11.528	2.3366	14.9	2	2	2	0.903	1.025	1.017	0.807	0.749	0.824
	F1SV40	Splicing factor 3a subunit 3 OS=Sus scrofa OX=9823 GN=SF3A3	1.394	Up	0.0051027	SF3A3	58.891	6.1879	5.4	3	4	3	1.432	1.207	1.209	0.925	0.944	0.891
	F1S1V1	Sjogren syndrome antigen B OS=Sus scrofa OX=9823 GN=SSB	2.422	Up	0.00193924	SSB	47.267	15.636	11.5	5	6	5	1.531	1.143	1.466	0.546	0.502	0.661
	F1SJJ8	TIMELESS interacting protein OS=Sus scrofa OX=9823 GN=TIPIN	1.499	Up	0.0010025	TIPIN	32.88	1.5504	3.1	1	1	1	1.248	1.154	1.118	0.802	0.731	0.815
	F1SMI8	Complement component C6 precursor OS=Sus scrofa OX=9823 GN=C6	1.233	Up	0.0191425	C6	104.63	32.506	12.5	13	19	13	0.601	0.708	0.611	0.534	0.505	0.518
	I3LHT9	Syntaxin-12 OS=Sus scrofa OX=9823 GN=STX12	1.218	Up	0.00171924	STX12	31.416	165.27	29.7	7	17	7	1.025	1.101	1.035	0.847	0.86	0.888
	F1SGC8	Actin like 6A OS=Sus scrofa OX=9823 GN=ACTL6A	2.313	Up	0.0119769	ACTL6A	47.47	32.668	13.8	5	7	5	1.19	1.002	1.189	0.631	0.502	0.329
	F2Z5Q1	Charged multivesicular body protein 2b OS=Sus scrofa OX=9823 GN=CHMP2B	1.267	Up	0.00159567	CHMP2B	23.934	13.536	24.4	6	7	6	1.036	1.049	1.127	0.853	0.864	0.818
	F1RPP2	Uncharacterized protein OS=Sus scrofa OX=9823 GN=SKA1	1.687	Up	0.0125002	SKA1	29.365	13.654	19.6	5	7	5	0.841	1.219	1.159	0.658	0.61	0.64
	A5GFN6	mRNA export factor OS=Sus scrofa OX=9823 GN=RAE1	1.223	Up	0.0117447	RAE1	41.025	105.06	34.8	10	17	10	1.083	1.151	1.039	0.906	0.937	0.833
	F1S359	"RB binding protein 5, histone lysine methyltransferase complex subunit OS=Sus scrofa OX=9823 GN=RBBP5"	4.458	Up	0.0029591	RBBP5	59.152	7.9556	7.4	4	4	4	1.08	1.353	1.196	0.179	0.394	0.241
	F1S3P8	Syntaxin 7 OS=Sus scrofa OX=9823 GN=STX7	1.432	Up	4.13e-05	STX7	29.864	12.254	9.2	2	4	2	1.095	1.151	1.101	0.782	0.791	0.765
	F1SPI2	"XPC complex subunit, DNA damage recognition and repair factor OS=Sus scrofa OX=9823 GN=XPC"	1.227	Up	0.00130013	XPC	105.35	6.7547	4.6	4	4	4	1.046	1.018	1.058	0.84	0.819	0.885
	I3LU53	Sin3A associated protein 30 OS=Sus scrofa OX=9823 GN=SAP30	2.956	Up	0.00054138	SAP30	23.373	6.7599	13.6	3	5	3	1.387	1.163	1.373	0.515	0.375	0.437
	F1S534	Down-regulator of transcription 1 OS=Sus scrofa OX=9823 GN=DR1	3.485	Up	0.00059839	DR1	19.429	12.434	15.9	3	4	3	1.291	1.305	1.419	0.45	0.405	0.297
	B1PXG0	LIN28 OS=Sus scrofa OX=9823 GN=LIN28	1.647	Up	0.041304	LIN28	22.382	21.796	24.9	4	4	4	1.37	1.11	0.918	0.866	0.592	0.605
	F1SQR4	Small nuclear ribonucleoprotein F OS=Sus scrofa OX=9823 GN=SNRPF	1.554	Up	0.035375	SNRPF	9.7251	1.6859	9.3	1	1	1	0.817	1.246	1.043	0.595	0.74	0.664
	F1SFW4	Integrator complex subunit 3 OS=Sus scrofa OX=9823 GN=INTS3	1.439	Up	0.0095607	INTS3	117.85	35.79	4.8	3	4	3	1.185	1.013	1.187	0.877	0.731	0.745
	F1RN89	"NUFIP2, FMR1 interacting protein 2 OS=Sus scrofa OX=9823 GN=NUFIP2"	1.367	Up	0.00159736	NUFIP2	68.39	11.556	7.3	4	4	4	1.077	0.977	1.098	0.778	0.74	0.788
	F1SQ87	WW domain binding protein 11 OS=Sus scrofa OX=9823 GN=WBP11	1.42	Up	0.037961	WBP11	70.058	2.8051	3.1	2	2	2	1.334	0.936	1.212	0.814	0.768	0.87
	F1RSY9	Cell division cycle 40 OS=Sus scrofa OX=9823 GN=CDC40	1.926	Up	0.0088436	CDC40	65.43	2.0129	2.1	1	1	1	1.372	0.962	1.404	0.63	0.592	0.719
	F1SQH4	DNA mismatch repair protein OS=Sus scrofa OX=9823 GN=MSH2	1.482	Up	0.0005597	MSH2	103.19	56.749	13	13	14	13	1.145	1.161	1.042	0.78	0.75	0.729
	F1SA10	REST corepressor 1 OS=Sus scrofa OX=9823 GN=RCOR1	1.315	Up	0.000623	RCOR1	53.438	5.5609	8	3	3	3	1.157	1.073	1.165	0.869	0.869	0.844
	F1RK78	Ess-2 splicing factor homolog OS=Sus scrofa OX=9823 GN=ESS2	1.423	Up	0.00133591	ESS2	52.593	15.06	7.1	3	3	3	1.187	1.045	1.063	0.744	0.789	0.783
	F1SC78	Ubiquitin conjugating enzyme E2 C OS=Sus scrofa OX=9823 GN=UBE2C	2.455	Up	0.00063912	UBE2C	19.642	23.704	22.3	4	5	4	1.447	1.249	1.148	0.555	0.553	0.458
	F1S718	Uncharacterized protein OS=Sus scrofa OX=9823 GN=LTV1	1.367	Up	0.0038425	LTV1	54.45	28.529	13.5	6	10	6	0.982	1.037	1.13	0.749	0.817	0.737
	I3LRF1	Uncharacterized protein OS=Sus scrofa OX=9823 GN=BUB1	1.349	Up	0.0060805	BUB1	122.24	1.7773	1.5	2	2	2	1.244	1.154	1.032	0.832	0.841	0.87
	I3LJ42	Guanine nucleotide-binding protein subunit gamma OS=Sus scrofa OX=9823 GN=GNG2	1.343	Up	0.036382	GNG2	7.8501	5.1464	22.5	1	2	1	0.941	1.141	1.231	0.905	0.789	0.773
	F1S413	Mini-chromosome maintenance complex-binding protein OS=Sus scrofa OX=9823 GN=MCMBP	1.403	Up	0.0187971	MCMBP	72.904	1.9216	2.5	2	2	2	1.315	1.078	0.992	0.81	0.768	0.834
	F1SQF7	Transcriptional adapter 3 OS=Sus scrofa OX=9823 GN=TADA3	1.587	Up	0.0031381	TADA3	48.934	51.554	21.1	8	13	8	0.964	1.184	1.198	0.686	0.704	0.719
	Q71LE2	Histone H3.3 OS=Sus scrofa OX=9823 GN=H3F3A	2.32	Up	4.1e-05	H3F3A	15.328	4.68	11.8	2	4	1	1.122	1.19	1.135	0.531	0.463	0.492
	F1RMM1	Family with sequence similarity 160 member A2 OS=Sus scrofa OX=9823 GN=FAM160A2	1.253	Up	0.026736	FAM160A2	89.909	1.8714	1.1	1	1	1	1.281	1.09	1.042	0.934	0.881	0.908
	F1RN05	Serine palmitoyltransferase long chain base subunit 1 OS=Sus scrofa OX=9823 GN=SPTLC1	2.022	Up	0.00095945	SPTLC1	52.642	5.595	3.6	3	3	3	1.487	1.14	1.322	0.68	0.629	0.644
	D2IE28	Cyclin B1 transcript variant 1 OS=Sus scrofa OX=9823 GN=CCNB1	1.94	Up	0.00024373	CCNB1	48.662	7.9922	9	4	6	4	1.067	1.134	1.206	0.61	0.539	0.607
	F1SD82	Syntaxin 10 OS=Sus scrofa OX=9823 GN=STX10	1.536	Up	0.0033599	STX10	28.241	17.438	4.4	1	1	1	1.046	1.134	1.23	0.695	0.709	0.816
	F1SB61	Pre-mRNA-splicing regulator WTAP isoform 1 OS=Sus scrofa OX=9823 GN=WTAP	1.698	Up	0.000102443	WTAP	43.985	25.697	15.7	5	5	5	1.116	1.136	1.197	0.673	0.711	0.647
	I3LUP6	Nucleophosmin 1 OS=Sus scrofa OX=9823 GN=NPM1	1.559	Up	0.0106004	NPM1	32.603	14.148	23.5	8	16	8	0.996	1.165	1.062	0.695	0.691	0.681
	I3LAI8	ZW10 interacting kinetochore protein OS=Sus scrofa OX=9823 GN=ZWINT	1.917	Up	0.049124	ZWINT	33.245	17.861	9.9	2	2	2	1.141	1.271	1.611	0.709	0.44	0.95
	F2Z5J6	General transcription factor IIB OS=Sus scrofa OX=9823 GN=GTF2B	1.734	Up	0.00028364	GTF2B	34.833	52.276	29.4	8	9	8	1.233	1.078	1.137	0.687	0.67	0.632
	F1SLL6	Mtr4 exosome RNA helicase OS=Sus scrofa OX=9823 GN=MTREX	1.49	Up	0.000183435	MTREX	117.86	5.8802	3.3	4	4	4	1.121	1.125	1.152	0.8	0.724	0.757
	F1SMJ6	Complement component C9 precursor OS=Sus scrofa OX=9823 GN=C9	1.216	Up	0.034899	C9	62.441	39.962	18.6	10	18	10	0.7	0.713	0.661	0.581	0.618	0.506
	I3LRD3	Centromere protein E OS=Sus scrofa OX=9823 GN=CENPE	1.715	Up	0.00027958	CENPE	313.39	25.579	4.9	14	15	14	1.027	1.067	1.133	0.669	0.619	0.594
	I3L640	Bromodomain containing 7 OS=Sus scrofa OX=9823 GN=BRD7	1.94	Up	0.018721	BRD7	74.091	10.51	6.6	4	4	4	1.144	1.097	1.132	0.521	0.527	0.691
	F1SC89	Kinesin family member 11 OS=Sus scrofa OX=9823 GN=KIF11	1.621	Up	0.00071848	KIF11	119.4	15.945	7.6	8	8	8	0.988	1.135	1.155	0.662	0.668	0.692
	F1RLS1	Uncharacterized protein OS=Sus scrofa OX=9823 GN=SPECC1L	1.206	Up	0.0153603	SPECC1L	121.35	126.35	15	14	19	13	0.955	1.02	1.112	0.863	0.864	0.833
	F1SME6	"Proteasome 26S subunit, non-ATPase 5 OS=Sus scrofa OX=9823 GN=PSMD5"	1.234	Up	0.0187984	PSMD5	52.169	71.696	23.6	9	12	9	1.212	1.029	1.051	0.905	0.905	0.857
	I3LMG8	SAGA complex associated factor 29 OS=Sus scrofa OX=9823 GN=SGF29	1.598	Up	0.022299	SGF29	33.254	9.9718	6.1	2	2	2	1.496	1.026	1.044	0.729	0.78	0.722
	F1RKE4	RNA polymerase II subunit J OS=Sus scrofa OX=9823 GN=POLR2J	1.634	Up	0.00180029	POLR2J	13.293	6.1771	17.1	2	4	2	1.039	1.15	1.124	0.664	0.612	0.751
	F1SPK2	Histone H1oo OS=Sus scrofa OX=9823 GN=H1FOO	2.418	Up	1.67e-05	H1FOO	36.449	171.87	37.6	13	24	13	1.344	1.297	1.209	0.53	0.544	0.518
	F1RIW7	Zinc finger AN1-type containing 2A OS=Sus scrofa OX=9823 GN=ZFAND2A	4.473	Up	0.0022842	ZFAND2A	15.986	38.271	40.3	6	10	6	1.155	1.309	1.329	0.198	0.411	0.239
	F1SQR0	"RB binding protein 7, chromatin remodeling factor OS=Sus scrofa OX=9823 GN=RBBP7"	2.029	Up	0.00021925	RBBP7	47.834	52.312	23.5	10	20	3	1.303	1.134	1.149	0.569	0.629	0.569
	F1RRG9	"SWI/SNF related, matrix associated, actin dependent regulator of chromatin, subfamily a, member 5 OS=Sus scrofa OX=9823 GN=SMARCA5"	1.645	Up	0.00127825	SMARCA5	121.99	20.209	9.2	10	10	10	0.99	1.169	1.054	0.63	0.622	0.701
	F1SH64	Nucleoporin 107 OS=Sus scrofa OX=9823 GN=NUP107	1.747	Up	0.0054597	NUP107	106.68	55.155	10.6	8	11	8	1.433	1.052	1.093	0.652	0.685	0.711
	F1RX36	Fibrinogen alpha chain OS=Sus scrofa OX=9823 GN=FGA	1.247	Up	0.045598	FGA	72.612	29.552	12.1	8	11	8	0.945	0.795	0.762	0.662	0.716	0.629
	F2Z5F7	Protein dpy-30 homolog OS=Sus scrofa OX=9823 GN=DPY30	1.399	Up	0.0168007	DPY30	11.25	3.0184	9.1	1	1	1	0.968	1.188	1.154	0.839	0.704	0.823
	F1RXU4	ORM1-like protein OS=Sus scrofa OX=9823 GN=ORMDL1	1.724	Up	0.00045512	ORMDL1	17.357	6.7896	12.4	2	2	2	1.099	1.16	1.264	0.64	0.693	0.71
	F1S459	Uncharacterized protein OS=Sus scrofa OX=9823 GN=TERF2IP	1.412	Up	0.0056614	TERF2IP	44.313	19.579	14.2	5	5	5	0.985	1.021	1.083	0.702	0.672	0.814
	A0A287AR84	DNA helicase OS=Sus scrofa OX=9823 GN=MCM6	1.505	Up	5.65e-05	MCM6	89.587	53.994	16.1	12	18	12	1.11	1.148	1.114	0.745	0.722	0.773
	F1RUL1	RNA binding motif protein 17 OS=Sus scrofa OX=9823 GN=RBM17	1.469	Up	0.004302	RBM17	44.931	14.447	13	6	8	6	1.231	1.222	1.039	0.849	0.76	0.768
	F1S216	"NUF2, NDC80 kinetochore complex component OS=Sus scrofa OX=9823 GN=NUF2"	1.33	Up	0.0147797	NUF2	54.456	31.148	11.4	5	5	5	1.114	1.141	1.022	0.871	0.869	0.723
	A0A287BBF8	Mediator of RNA polymerase II transcription subunit 6 OS=Sus scrofa OX=9823 GN=MED6	1.731	Up	0.022461	MED6	28.435	3.9035	8.5	2	2	2	1.318	1.04	1.194	0.552	0.62	0.88
	I3LN54	ADP-ribosylation factor-like protein 6-interacting protein 1 OS=Sus scrofa OX=9823 GN=ARL6IP1	1.262	Up	0.0158237	ARL6IP1	23.446	4.191	8.9	2	2	2	1.163	0.979	1.062	0.852	0.802	0.885
	A0A287AJB4	U2 small nuclear RNA auxiliary factor 1 like 5 OS=Sus scrofa OX=9823 GN=U2AF1L5	3.024	Up	0.0022224	U2AF1L5	27.815	47.019	17.6	4	6	4	1.487	1.065	1.137	0.468	0.315	0.437
	F1RH90	Kinesin-like protein OS=Sus scrofa OX=9823 GN=KIF20A	2.563	Up	9.76e-05	KIF20A	100.26	144.04	24.6	18	23	18	1.255	1.289	1.352	0.504	0.557	0.459
	A0A287AKA3	Core histone macro-H2A OS=Sus scrofa OX=9823 GN=H2AFY2	1.278	Up	0.0133983	H2AFY2	40.044	-2	1.9	1	2	1	1.151	0.963	0.983	0.813	0.819	0.791
	I3LKT8	Histone-binding protein RBBP4 OS=Sus scrofa OX=9823 GN=RBBP4	1.425	Up	0.0023606	RBBP4	47.655	46.822	24.5	10	20	3	1.24	1.091	1.125	0.816	0.758	0.852
	F1SRY9	Angio associated migratory cell protein OS=Sus scrofa OX=9823 GN=AAMP	1.766	Up	0.028895	AAMP	41.988	19.643	13.1	4	6	4	0.897	1.281	1.517	0.652	0.776	0.664
	F1SIF8	Nucleoporin 160 OS=Sus scrofa OX=9823 GN=NUP160	1.327	Up	0.00028235	NUP160	158.36	8.1493	4.1	6	7	6	1.071	1.08	1.066	0.845	0.781	0.798
	F1SSR3	Kinetochore localized astrin/SPAG5 binding protein OS=Sus scrofa OX=9823 GN=KNSTRN	1.752	Up	0.0115573	KNSTRN	26.753	4.2474	8.9	2	2	2	1.02	1.434	1.144	0.589	0.764	0.701
	F1RKS3	Flap endonuclease 1 OS=Sus scrofa OX=9823 GN=FEN1	1.371	Up	0.026478	FEN1	42.402	9.8943	8.9	3	4	3	0.94	1.04	1.111	0.648	0.853	0.753
	F1SAE9	Laminin subunit beta 1 OS=Sus scrofa OX=9823 GN=LAMB1	1.353	Up	0.0034414	LAMB1	194.18	9.9364	3.6	6	6	6	1.092	0.984	1.142	0.774	0.825	0.779
	F1S134	H/ACA ribonucleoprotein complex subunit OS=Sus scrofa OX=9823 GN=GAR1	1.643	Up	0.00021686	GAR1	20.943	3.3879	7.9	2	2	2	1.083	1.158	1.15	0.661	0.67	0.733
	A0A287A5X5	Coatomer subunit gamma OS=Sus scrofa OX=9823 GN=COPG2	2.094	Up	0.0043777	COPG2	89.152	7.232	5.9	4	6	4	1.458	1.039	1.371	0.534	0.634	0.679
	F1RZ16	U1 small nuclear ribonucleoprotein C OS=Sus scrofa OX=9823 GN=SNRPC	2.161	Up	0.042037	SNRPC	17.394	2.5386	5.7	1	2	1	0.841	1.36	1.343	0.544	0.547	0.549
membrane	B5APU3	Actin-related protein 2-like protein OS=Sus scrofa OX=9823 GN=ACTR2	1.24	Up	0.0107952	ACTR2	44.76	69.578	26.6	8	19	8	1.134	1.17	1.029	0.919	0.922	0.847
	I3LN62	Vesicle-associated membrane protein 7 OS=Sus scrofa OX=9823 GN=VAMP7	1.223	Up	0.036918	VAMP7	24.935	70.081	28.6	7	10	7	0.916	1.086	1.113	0.882	0.837	0.828
	Q9TUQ3	Complement component C7 OS=Sus scrofa OX=9823 GN=C7	1.407	Up	0.00129782	C7	93.061	34.541	14.2	12	16	12	0.556	0.566	0.593	0.377	0.428	0.414
	F2Z5J5	Enhancer of rudimentary homolog OS=Sus scrofa OX=9823 GN=ERH	1.279	Up	0.0048443	ERH	12.259	5.7327	29.8	3	3	3	1.018	0.969	1.12	0.823	0.804	0.802
	I3LH38	Bystin OS=Sus scrofa OX=9823 GN=BYSL	5.129	Up	0.0105027	BYSL	49.3	2.2765	2.1	1	2	1	1.018	1.189	1.265	0.414	0.146	0.117
	F1SSH7	Transmembrane p24 trafficking protein 4 OS=Sus scrofa OX=9823 GN=TMED4	1.229	Up	0.035398	TMED4	24.957	6.5831	9.3	2	2	2	1.029	1.158	1.078	0.961	0.904	0.792
	I3LRD5	Eukaryotic translation initiation factor 4H isoform 1 OS=Sus scrofa OX=9823 GN=EIF4H	1.36	Up	0.00178104	EIF4H	27.337	51.745	29.4	7	9	7	1.196	1.083	1.07	0.822	0.851	0.789
	I3LUX4	Palmitoyltransferase OS=Sus scrofa OX=9823 GN=ZDHHC13	1.288	Up	0.0170833	ZDHHC13	71.308	25.604	9.5	5	6	5	1.293	1.057	1.203	0.935	0.947	0.876
	F1RV23	cAMP-dependent protein kinase type I-alpha regulatory subunit OS=Sus scrofa OX=9823 GN=PRKAR1A	1.21	Up	0.0046182	PRKAR1A	40.675	18.806	16.9	6	7	6	1.036	1.021	1.13	0.872	0.866	0.895
	F1SUG7	DEAD (Asp-Glu-Ala-Asp) box helicase 21 OS=Sus scrofa OX=9823 GN=DDX21	2.619	Up	3e-06	DDX21	87.193	39.436	11.4	9	10	9	1.309	1.393	1.305	0.495	0.503	0.532
	Q75R37	Hyaluronan synthase 3 OS=Sus scrofa OX=9823 GN=shas3	2.897	Up	8.24e-05	shas3	63.11	4.654	4.5	3	3	3	1.227	1.409	1.373	0.422	0.46	0.502
	F1SBC5	"NDC80, kinetochore complex component OS=Sus scrofa OX=9823 GN=NDC80"	1.352	Up	0.0007232	NDC80	73.907	58.15	27.6	18	20	18	1.021	1.072	1.031	0.75	0.746	0.815
	Q06A94	Heterogeneous nuclear ribonucleoprotein A1 OS=Sus scrofa OX=9823 GN=HNRNPA1	1.302	Up	0.02304	HNRNPA1	34.196	38.686	27.8	7	12	7	1.006	1.113	0.922	0.819	0.813	0.704
	F1SMD1	DAB2 interacting protein OS=Sus scrofa OX=9823 GN=DAB2IP	1.232	Up	0.00151652	DAB2IP	127.49	90.646	16.7	19	26	19	1.066	1.047	1.07	0.841	0.836	0.907
	I3LDH3	Poly [ADP-ribose] polymerase OS=Sus scrofa OX=9823 GN=PARP1	1.261	Up	0.003163	PARP1	111.52	53.679	12.3	11	14	11	1.076	1.068	1.032	0.87	0.866	0.783
	Q2XVP5	Microtubule-associated protein RP/EB family member 1 OS=Sus scrofa OX=9823 GN=MAPRE1	1.222	Up	0.040741	MAPRE1	29.977	207.51	37.7	9	13	7	0.941	1.161	1.018	0.832	0.828	0.894
	F1RKM0	Lamin B1 OS=Sus scrofa OX=9823 GN=LMNB1	1.464	Up	0.0030827	LMNB1	66.485	14.022	12.6	7	7	7	1.212	1.095	1.065	0.823	0.705	0.775
	F1RVX6	Nucleoporin 85 OS=Sus scrofa OX=9823 GN=NUP85	1.204	Up	0.022455	NUP85	72.22	44.615	8	4	5	4	0.985	1.09	1.087	0.808	0.908	0.91
	F1S1M2	Synaptotagmin like 4 OS=Sus scrofa OX=9823 GN=SYTL4	1.999	Up	0.0046197	SYTL4	76.05	8.7084	8.5	6	6	5	1.615	1.198	1.111	0.618	0.693	0.652
	F1STD1	Semaphorin 4C OS=Sus scrofa OX=9823 GN=SEMA4C	2.716	Up	0.0030624	SEMA4C	92.504	2.1737	1.4	1	1	1	1.849	1.238	1.134	0.543	0.513	0.498
	F1S346	Kinesin-like protein OS=Sus scrofa OX=9823 GN=KIF2C	1.542	Up	0.00123815	KIF2C	80.638	64.334	21.7	15	23	14	1.182	1.081	1.093	0.765	0.75	0.662
	F1SJL5	Caseinolytic mitochondrial matrix peptidase chaperone subunit OS=Sus scrofa OX=9823 GN=CLPX	1.302	Up	0.0092393	CLPX	67.42	16.452	9.9	6	6	6	1.189	1.09	1.132	0.791	0.889	0.939
	F1RIA7	Transmembrane protein 109 OS=Sus scrofa OX=9823 GN=TMEM109	1.801	Up	0.000181025	TMEM109	26.11	7.8537	9.1	3	5	3	1.229	1.194	1.094	0.686	0.637	0.63
	F1RG40	Nucleoporin 133 OS=Sus scrofa OX=9823 GN=NUP133	1.657	Up	0.00025873	NUP133	110.26	16.953	8.5	8	12	8	1.078	1.156	1.229	0.702	0.675	0.713
	F1SCH5	XPA binding protein 2 OS=Sus scrofa OX=9823 GN=XAB2	1.274	Up	0.032943	XAB2	100	2.2451	1.1	1	1	1	0.921	1.043	1.117	0.832	0.729	0.858
	F1SUQ8	Uncharacterized protein OS=Sus scrofa OX=9823 GN=RCC2	1.261	Up	0.025338	RCC2	56.085	34.721	22.7	10	12	10	1.061	1.003	1.171	0.794	0.834	0.937
	F1SIR4	Uncharacterized protein OS=Sus scrofa OX=9823 GN=MIA2	1.249	Up	0.027215	MIA2	88.942	72.049	21.7	15	21	15	0.933	1.037	1.149	0.865	0.799	0.834
	A0A287BBW0	"ATP-binding cassette, sub-family B (MDR/TAP), member 1 OS=Sus scrofa OX=9823 GN=ABCB1"	1.256	Up	0.000117571	ABCB1	134.44	69.013	20.6	25	38	25	1.079	1.053	1.101	0.872	0.853	0.85
	F1S668	Regulator of G protein signaling 16 OS=Sus scrofa OX=9823 GN=RGS16	3.166	Up	0.00043633	RGS16	22.473	2.5394	8.5	2	2	2	1.244	1.15	1.244	0.435	0.406	0.308
	F1RXC7	Cancer susceptibility 3 OS=Sus scrofa OX=9823 GN=CASC3	1.834	Up	0.0037441	CASC3	69.687	17.154	10.4	6	6	6	1.301	1.156	1.118	0.748	0.653	0.548
	I3LS12	Sorting nexin 2 OS=Sus scrofa OX=9823 GN=SNX2	1.234	Up	0.039742	SNX2	55.714	85.746	20.5	10	13	9	1.255	1.05	1.01	0.922	0.884	0.881
	I3LCW0	Nucleoporin NUP53 OS=Sus scrofa OX=9823 GN=NUP35	3.673	Up	2.35e-05	NUP35	35.049	6.9526	10.1	3	4	3	1.231	1.351	1.337	0.328	0.392	0.347
	A0A287AH59	Syntaxin 3 OS=Sus scrofa OX=9823 GN=STX3	1.399	Up	0.0048213	STX3	30.2	7.5164	14.5	4	4	4	1.07	1.041	1.084	0.717	0.713	0.853
	F1RV94	Uncharacterized protein OS=Sus scrofa OX=9823 GN=LOC100517166	1.302	Up	0.0117163	LOC100517166	11.657	1.599	7	1	1	1	1.206	1.016	1.129	0.902	0.806	0.865
	F1RM78	Lipolysis stimulated lipoprotein receptor OS=Sus scrofa OX=9823 GN=LSR	1.531	Up	0.0154385	LSR	66.103	6.5863	4.2	2	2	2	1.136	1.306	0.973	0.824	0.669	0.738
	F1SRZ7	RNA helicase aquarius OS=Sus scrofa OX=9823 GN=AQR	1.23	Up	0.0052391	AQR	168.25	7.7817	2.1	3	3	3	1.156	1.051	1.047	0.875	0.913	0.857
	F1SMI8	Complement component C6 precursor OS=Sus scrofa OX=9823 GN=C6	1.233	Up	0.0191425	C6	104.63	32.506	12.5	13	19	13	0.601	0.708	0.611	0.534	0.505	0.518
	I3LHT9	Syntaxin-12 OS=Sus scrofa OX=9823 GN=STX12	1.218	Up	0.00171924	STX12	31.416	165.27	29.7	7	17	7	1.025	1.101	1.035	0.847	0.86	0.888
	F1SGC8	Actin like 6A OS=Sus scrofa OX=9823 GN=ACTL6A	2.313	Up	0.0119769	ACTL6A	47.47	32.668	13.8	5	7	5	1.19	1.002	1.189	0.631	0.502	0.329
	F2Z5Q1	Charged multivesicular body protein 2b OS=Sus scrofa OX=9823 GN=CHMP2B	1.267	Up	0.00159567	CHMP2B	23.934	13.536	24.4	6	7	6	1.036	1.049	1.127	0.853	0.864	0.818
	A0A286ZXY8	Squalene synthase OS=Sus scrofa OX=9823 GN=FDFT1	1.433	Up	0.00049911	FDFT1	47.76	59.545	26.6	10	27	10	1.2	1.081	1.112	0.77	0.785	0.812
	I3LJB6	SAC1 like phosphatidylinositide phosphatase OS=Sus scrofa OX=9823 GN=SACM1L	1.274	Up	0.04402	SACM1L	67.13	28.397	12.6	7	11	7	1.256	1.015	1.012	0.793	0.876	0.908
	F1S833	Uncharacterized protein OS=Sus scrofa OX=9823 GN=LRRC40	1.436	Up	0.0053043	LRRC40	68.169	19.783	14.3	8	10	8	1.252	1.092	1.084	0.867	0.742	0.779
	F1S3P8	Syntaxin 7 OS=Sus scrofa OX=9823 GN=STX7	1.432	Up	4.13e-05	STX7	29.864	12.254	9.2	2	4	2	1.095	1.151	1.101	0.782	0.791	0.765
	F1SPI2	"XPC complex subunit, DNA damage recognition and repair factor OS=Sus scrofa OX=9823 GN=XPC"	1.227	Up	0.00130013	XPC	105.35	6.7547	4.6	4	4	4	1.046	1.018	1.058	0.84	0.819	0.885
	F1SRU7	Protein kinase C eta type OS=Sus scrofa OX=9823 GN=PRKCH	1.635	Up	0.049301	PRKCH	77.797	4.7079	2.9	2	2	2	1.493	0.863	1.102	0.738	0.628	0.749
	F1RZB9	Uncharacterized protein OS=Sus scrofa OX=9823 GN=BCL2L10	2.776	Up	0.00047566	BCL2L10	21.246	7.0567	12	2	3	2	1.46	1.26	1.194	0.496	0.513	0.401
	Q56P20	ADP-ribosylation factor 4 OS=Sus scrofa OX=9823 GN=ARF4	1.232	Up	0.026805	ARF4	20.485	10.999	33.9	5	11	3	0.977	1.191	1.051	0.877	0.844	0.892
	F1RN89	"NUFIP2, FMR1 interacting protein 2 OS=Sus scrofa OX=9823 GN=NUFIP2"	1.367	Up	0.00159736	NUFIP2	68.39	11.556	7.3	4	4	4	1.077	0.977	1.098	0.778	0.74	0.788
	F1RM08	Amino acid transporter OS=Sus scrofa OX=9823 GN=SLC1A5	2.566	Up	0.000124067	SLC1A5	56.448	3.7684	3	2	2	2	1.145	1.216	1.188	0.519	0.441	0.423
	F1SC78	Ubiquitin conjugating enzyme E2 C OS=Sus scrofa OX=9823 GN=UBE2C	2.455	Up	0.00063912	UBE2C	19.642	23.704	22.3	4	5	4	1.447	1.249	1.148	0.555	0.553	0.458
	F1S718	Uncharacterized protein OS=Sus scrofa OX=9823 GN=LTV1	1.367	Up	0.0038425	LTV1	54.45	28.529	13.5	6	10	6	0.982	1.037	1.13	0.749	0.817	0.737
	A0A287AR09	Syntaxin-6 OS=Sus scrofa OX=9823 GN=STX6	1.631	Up	0.00139942	STX6	28.206	59.424	30	6	9	6	1.302	1.087	1.236	0.772	0.753	0.697
	I3LJ42	Guanine nucleotide-binding protein subunit gamma OS=Sus scrofa OX=9823 GN=GNG2	1.343	Up	0.036382	GNG2	7.8501	5.1464	22.5	1	2	1	0.941	1.141	1.231	0.905	0.789	0.773
	F1SFJ4	Lymphoid restricted membrane protein OS=Sus scrofa OX=9823 GN=LRMP	1.353	Up	0.0074769	LRMP	50.726	2.2022	2.7	1	1	1	0.978	1.134	1.164	0.768	0.815	0.838
	A0A287BDF9	Olfactory receptor OS=Sus scrofa OX=9823	1.34	Up	0.0010026	---	34.823	2.0245	2.6	1	1	1	1.092	1.078	1.153	0.819	0.792	0.869
	Q6UGB2	Methylsterol monooxygenase 1 OS=Sus scrofa OX=9823 GN=MSMO1	1.754	Up	0.02012	MSMO1	35.101	20.575	8.9	2	3	2	1.551	1.282	1.011	0.739	0.827	0.626
	F1S413	Mini-chromosome maintenance complex-binding protein OS=Sus scrofa OX=9823 GN=MCMBP	1.403	Up	0.0187971	MCMBP	72.904	1.9216	2.5	2	2	2	1.315	1.078	0.992	0.81	0.768	0.834
	I3LM93	Transportin 1 OS=Sus scrofa OX=9823 GN=TNPO1	1.316	Up	0.0118553	TNPO1	101.32	95.151	11.9	10	16	8	0.954	1.085	1.163	0.788	0.8	0.846
	B9TRX0	Leptin receptor gene-related protein OS=Sus scrofa OX=9823 GN=LEPROT	3.066	Up	0.0108616	LEPROT	14.198	1.7223	9.9	1	1	1	1.624	1.155	1.173	0.258	0.489	0.542
	F1S9W3	Calcium homeostasis endoplasmic reticulum protein OS=Sus scrofa OX=9823 GN=CHERP	2.301	Up	0.000183455	CHERP	103.83	18.536	6.7	6	8	6	1.197	1.295	1.335	0.502	0.556	0.605
	F1RN05	Serine palmitoyltransferase long chain base subunit 1 OS=Sus scrofa OX=9823 GN=SPTLC1	2.022	Up	0.00095945	SPTLC1	52.642	5.595	3.6	3	3	3	1.487	1.14	1.322	0.68	0.629	0.644
	D2IE28	Cyclin B1 transcript variant 1 OS=Sus scrofa OX=9823 GN=CCNB1	1.94	Up	0.00024373	CCNB1	48.662	7.9922	9	4	6	4	1.067	1.134	1.206	0.61	0.539	0.607
	F1SD82	Syntaxin 10 OS=Sus scrofa OX=9823 GN=STX10	1.536	Up	0.0033599	STX10	28.241	17.438	4.4	1	1	1	1.046	1.134	1.23	0.695	0.709	0.816
	F1SB61	Pre-mRNA-splicing regulator WTAP isoform 1 OS=Sus scrofa OX=9823 GN=WTAP	1.698	Up	0.000102443	WTAP	43.985	25.697	15.7	5	5	5	1.116	1.136	1.197	0.673	0.711	0.647
	I3LUP6	Nucleophosmin 1 OS=Sus scrofa OX=9823 GN=NPM1	1.559	Up	0.0106004	NPM1	32.603	14.148	23.5	8	16	8	0.996	1.165	1.062	0.695	0.691	0.681
	F1SF87	Solute carrier family 25 member 13 OS=Sus scrofa OX=9823 GN=SLC25A13	1.219	Up	0.0138041	SLC25A13	74.329	89.481	27.2	18	27	16	1.156	1.063	1.032	0.888	0.94	0.839
	A0A287B167	Uncharacterized protein OS=Sus scrofa OX=9823 GN=PARL	1.273	Up	4.17e-05	PARL	45.833	23.932	11.2	6	13	6	1.083	1.045	1.045	0.835	0.824	0.833
	F1RP28	UBA domain containing 2 OS=Sus scrofa OX=9823 GN=UBAC2	1.544	Up	0.010917	UBAC2	37.244	5.4994	6.4	2	2	2	1.44	1.089	1.105	0.782	0.824	0.747
	P12682	High mobility group protein B1 OS=Sus scrofa OX=9823 GN=HMGB1	1.344	Up	0.00034442	HMGB1	24.917	12.495	18.6	4	5	4	1.088	1.075	1.091	0.847	0.798	0.776
	F1SMJ6	Complement component C9 precursor OS=Sus scrofa OX=9823 GN=C9	1.216	Up	0.034899	C9	62.441	39.962	18.6	10	18	10	0.7	0.713	0.661	0.581	0.618	0.506
	I3LRD3	Centromere protein E OS=Sus scrofa OX=9823 GN=CENPE	1.715	Up	0.00027958	CENPE	313.39	25.579	4.9	14	15	14	1.027	1.067	1.133	0.669	0.619	0.594
	F1SC89	Kinesin family member 11 OS=Sus scrofa OX=9823 GN=KIF11	1.621	Up	0.00071848	KIF11	119.4	15.945	7.6	8	8	8	0.988	1.135	1.155	0.662	0.668	0.692
	F1ST84	Non-specific serine/threonine protein kinase OS=Sus scrofa OX=9823 GN=MELK	1.403	Up	0.0073013	MELK	70.261	21.563	11.4	7	9	2	1.145	1.072	1.211	0.906	0.793	0.745
	I3LAJ6	RAS like proto-oncogene A OS=Sus scrofa OX=9823 GN=RALA	1.293	Up	0.0009217	RALA	23.521	38.441	31.1	7	14	6	1.051	1.117	1.034	0.832	0.846	0.798
	K7GSC4	Hyaluronan mediated motility receptor OS=Sus scrofa OX=9823 GN=HMMR	2.465	Up	1.57e-05	HMMR	82.359	103.63	27.8	18	22	18	1.265	1.144	1.207	0.473	0.495	0.499
	A0A287AJW9	Hydrogen voltage gated channel 1 OS=Sus scrofa OX=9823 GN=HVCN1	1.426	Up	0.00019556	HVCN1	29.594	4.7001	8.7	2	2	2	1.139	1.094	1.11	0.77	0.819	0.756
	A0A287A1W3	Tyrosine-protein kinase receptor OS=Sus scrofa OX=9823 GN=INSRR	1.507	Up	0.0123566	INSRR	144.14	-2	1.1	1	1	1	0.812	0.652	0.603	0.434	0.464	0.474
	B2ZI35	F11 receptor OS=Sus scrofa OX=9823 GN=F11R	3.293	Up	1.56e-05	F11R	32.287	8.4203	14.4	4	4	4	1.45	1.288	1.444	0.439	0.423	0.408
	A0A287BES3	Transmembrane protein 33 OS=Sus scrofa OX=9823 GN=TMEM33	2.107	Up	0.000196214	TMEM33	27.793	3.9313	7.7	2	4	2	1.388	1.207	1.241	0.605	0.647	0.569
	F1RXU4	ORM1-like protein OS=Sus scrofa OX=9823 GN=ORMDL1	1.724	Up	0.00045512	ORMDL1	17.357	6.7896	12.4	2	2	2	1.099	1.16	1.264	0.64	0.693	0.71
	F1S216	"NUF2, NDC80 kinetochore complex component OS=Sus scrofa OX=9823 GN=NUF2"	1.33	Up	0.0147797	NUF2	54.456	31.148	11.4	5	5	5	1.114	1.141	1.022	0.871	0.869	0.723
	F1RJJ2	Uncharacterized protein OS=Sus scrofa OX=9823 GN=TYW1	1.46	Up	3.55e-05	TYW1	76.086	9.8994	6.7	4	6	4	1.045	1.073	1.039	0.742	0.716	0.705
	I3LN54	ADP-ribosylation factor-like protein 6-interacting protein 1 OS=Sus scrofa OX=9823 GN=ARL6IP1	1.262	Up	0.0158237	ARL6IP1	23.446	4.191	8.9	2	2	2	1.163	0.979	1.062	0.852	0.802	0.885
	F1SJR5	Protein kinase C and casein kinase substrate in neurons 2 OS=Sus scrofa OX=9823 GN=PACSIN2	1.216	Up	0.0047599	PACSIN2	55.602	194.8	32.9	13	17	13	1.154	1.069	1.089	0.946	0.912	0.866
	F1RKS3	Flap endonuclease 1 OS=Sus scrofa OX=9823 GN=FEN1	1.371	Up	0.026478	FEN1	42.402	9.8943	8.9	3	4	3	0.94	1.04	1.111	0.648	0.853	0.753
	A0A287A5X5	Coatomer subunit gamma OS=Sus scrofa OX=9823 GN=COPG2	2.094	Up	0.0043777	COPG2	89.152	7.232	5.9	4	6	4	1.458	1.039	1.371	0.534	0.634	0.679
membrane-enclosed lumen	F1SVA6	Small nuclear ribonucleoprotein U5 subunit 40 OS=Sus scrofa OX=9823 GN=SNRNP40	1.511	Up	0.00022122	SNRNP40	39.351	15.568	9.8	3	3	3	1.016	1.076	1.115	0.732	0.701	0.689
	F1S563	Dihydrolipoamide acetyltransferase component of pyruvate dehydrogenase complex OS=Sus scrofa OX=9823 GN=DBT	1.402	Up	0.040159	DBT	46.898	3.1864	4	2	2	2	1.463	1.031	1.171	0.902	0.909	0.803
	I3LIL0	Nucleoporin like 2 OS=Sus scrofa OX=9823 GN=NUPL2	3.395	Up	0.00101772	NUPL2	44.477	13.884	10.8	4	4	4	1.58	1.103	1.252	0.399	0.441	0.319
	F1S386	THO complex 3 OS=Sus scrofa OX=9823 GN=THOC3	1.892	Up	0.0137759	THOC3	38.799	14.043	16	6	7	6	1.606	1.103	1.015	0.648	0.709	0.611
	F1SUG7	DEAD (Asp-Glu-Ala-Asp) box helicase 21 OS=Sus scrofa OX=9823 GN=DDX21	2.619	Up	3e-06	DDX21	87.193	39.436	11.4	9	10	9	1.309	1.393	1.305	0.495	0.503	0.532
	I3LCH3	RNA polymerase II subunit C OS=Sus scrofa OX=9823 GN=POLR2C	2.109	Up	0.048022	POLR2C	31.402	9.8867	13.1	3	4	3	1.229	0.836	1.619	0.396	0.712	0.639
	I3LS70	Importin subunit alpha OS=Sus scrofa OX=9823 GN=KPNA2	1.554	Up	0.00032046	KPNA2	57.975	216.66	14.6	6	8	6	1.039	1.103	1.169	0.709	0.69	0.732
	F1SBC5	"NDC80, kinetochore complex component OS=Sus scrofa OX=9823 GN=NDC80"	1.352	Up	0.0007232	NDC80	73.907	58.15	27.6	18	20	18	1.021	1.072	1.031	0.75	0.746	0.815
	Q06A94	Heterogeneous nuclear ribonucleoprotein A1 OS=Sus scrofa OX=9823 GN=HNRNPA1	1.302	Up	0.02304	HNRNPA1	34.196	38.686	27.8	7	12	7	1.006	1.113	0.922	0.819	0.813	0.704
	I3LDH3	Poly [ADP-ribose] polymerase OS=Sus scrofa OX=9823 GN=PARP1	1.261	Up	0.003163	PARP1	111.52	53.679	12.3	11	14	11	1.076	1.068	1.032	0.87	0.866	0.783
	F1RKM0	Lamin B1 OS=Sus scrofa OX=9823 GN=LMNB1	1.464	Up	0.0030827	LMNB1	66.485	14.022	12.6	7	7	7	1.212	1.095	1.065	0.823	0.705	0.775
	F1S346	Kinesin-like protein OS=Sus scrofa OX=9823 GN=KIF2C	1.542	Up	0.00123815	KIF2C	80.638	64.334	21.7	15	23	14	1.182	1.081	1.093	0.765	0.75	0.662
	F1SJL5	Caseinolytic mitochondrial matrix peptidase chaperone subunit OS=Sus scrofa OX=9823 GN=CLPX	1.302	Up	0.0092393	CLPX	67.42	16.452	9.9	6	6	6	1.189	1.09	1.132	0.791	0.889	0.939
	I3LSZ1	SUMO-conjugating enzyme UBC9 OS=Sus scrofa OX=9823 GN=UBE2I	1.25	Up	0.00092066	UBE2I	18.007	14.882	31.6	5	10	5	1.045	1.095	1.098	0.897	0.841	0.852
	I3LM23	Cbl proto-oncogene like 1 OS=Sus scrofa OX=9823 GN=CBLL1	1.412	Up	0.00064243	CBLL1	48.955	15.851	13.2	5	6	4	1.171	1.046	1.096	0.781	0.802	0.764
	F1SBF0	Nuclear receptor coactivator 3 OS=Sus scrofa OX=9823 GN=NCOA3	2.152	Up	0.0091227	NCOA3	150.96	213.24	17.9	21	30	4	0.817	1.311	1.234	0.579	0.496	0.487
	I3LII4	Serine/threonine-protein kinase PLK OS=Sus scrofa OX=9823 GN=PLK1	1.251	Up	0.0040206	PLK1	68.053	15.527	13.7	7	9	7	1.025	1.028	1.111	0.82	0.82	0.889
	F1SPF3	DNA helicase OS=Sus scrofa OX=9823 GN=MCM2	1.635	Up	0.0013014	MCM2	101.53	74.972	18.6	15	20	15	1.052	1.206	1.249	0.745	0.728	0.672
	P00503	"Aspartate aminotransferase, cytoplasmic OS=Sus scrofa OX=9823 GN=GOT1"	1.209	Up	0.0084842	GOT1	46.474	171.38	20.6	7	10	7	1.153	1.069	1.08	0.905	0.963	0.864
	F1S8T7	Nucleophosmin/nucleoplasmin 3 OS=Sus scrofa OX=9823 GN=NPM3	1.777	Up	0.00020281	NPM3	19.11	7.2364	18.2	3	3	3	1.074	1.169	1.179	0.632	0.611	0.683
	I3LJR4	DNA-directed RNA polymerase subunit OS=Sus scrofa OX=9823 GN=POLR2A	1.415	Up	0.0042352	POLR2A	215.86	15.992	3.8	8	9	8	1.093	1.168	1.09	0.789	0.791	0.788
	F1SRZ7	RNA helicase aquarius OS=Sus scrofa OX=9823 GN=AQR	1.23	Up	0.0052391	AQR	168.25	7.7817	2.1	3	3	3	1.156	1.051	1.047	0.875	0.913	0.857
	F1RT18	Nei like DNA glycosylase 3 OS=Sus scrofa OX=9823 GN=NEIL3	4.915	Up	0.00089536	NEIL3	66.364	8.182	7	4	4	4	1.774	1.289	1.149	0.305	0.331	0.221
	F2Z564	DDB1 and CUL4 associated factor 7 OS=Sus scrofa OX=9823 GN=DCAF7	1.453	Up	0.0156173	DCAF7	38.926	17.484	8.8	3	3	3	1.06	1.115	1.017	0.724	0.622	0.851
	A0A286ZK95	Transcription and mRNA export factor ENY2 OS=Sus scrofa OX=9823 GN=ENY2	1.237	Up	0.0134023	ENY2	11.528	2.3366	14.9	2	2	2	0.903	1.025	1.017	0.807	0.749	0.824
	F1SV40	Splicing factor 3a subunit 3 OS=Sus scrofa OX=9823 GN=SF3A3	1.394	Up	0.0051027	SF3A3	58.891	6.1879	5.4	3	4	3	1.432	1.207	1.209	0.925	0.944	0.891
	F1S1V1	Sjogren syndrome antigen B OS=Sus scrofa OX=9823 GN=SSB	2.422	Up	0.00193924	SSB	47.267	15.636	11.5	5	6	5	1.531	1.143	1.466	0.546	0.502	0.661
	F1SJJ8	TIMELESS interacting protein OS=Sus scrofa OX=9823 GN=TIPIN	1.499	Up	0.0010025	TIPIN	32.88	1.5504	3.1	1	1	1	1.248	1.154	1.118	0.802	0.731	0.815
	F1S8F7	Tetratricopeptide repeat domain 5 OS=Sus scrofa OX=9823 GN=TTC5	1.719	Up	0.00082431	TTC5	51.125	13.243	11.9	5	6	5	1.316	1.146	1.11	0.733	0.676	0.669
	F1SGC8	Actin like 6A OS=Sus scrofa OX=9823 GN=ACTL6A	2.313	Up	0.0119769	ACTL6A	47.47	32.668	13.8	5	7	5	1.19	1.002	1.189	0.631	0.502	0.329
	A5GFN6	mRNA export factor OS=Sus scrofa OX=9823 GN=RAE1	1.223	Up	0.0117447	RAE1	41.025	105.06	34.8	10	17	10	1.083	1.151	1.039	0.906	0.937	0.833
	F1S359	"RB binding protein 5, histone lysine methyltransferase complex subunit OS=Sus scrofa OX=9823 GN=RBBP5"	4.458	Up	0.0029591	RBBP5	59.152	7.9556	7.4	4	4	4	1.08	1.353	1.196	0.179	0.394	0.241
	F1SPI2	"XPC complex subunit, DNA damage recognition and repair factor OS=Sus scrofa OX=9823 GN=XPC"	1.227	Up	0.00130013	XPC	105.35	6.7547	4.6	4	4	4	1.046	1.018	1.058	0.84	0.819	0.885
	F1SGX2	MORC family CW-type zinc finger 3 OS=Sus scrofa OX=9823 GN=MORC3	1.548	Up	0.00069933	MORC3	93.513	52.9	12.5	8	9	8	1.219	1.117	1.088	0.742	0.696	0.774
	I3LU53	Sin3A associated protein 30 OS=Sus scrofa OX=9823 GN=SAP30	2.956	Up	0.00054138	SAP30	23.373	6.7599	13.6	3	5	3	1.387	1.163	1.373	0.515	0.375	0.437
	F1S534	Down-regulator of transcription 1 OS=Sus scrofa OX=9823 GN=DR1	3.485	Up	0.00059839	DR1	19.429	12.434	15.9	3	4	3	1.291	1.305	1.419	0.45	0.405	0.297
	B1PXG0	LIN28 OS=Sus scrofa OX=9823 GN=LIN28	1.647	Up	0.041304	LIN28	22.382	21.796	24.9	4	4	4	1.37	1.11	0.918	0.866	0.592	0.605
	F1SFW4	Integrator complex subunit 3 OS=Sus scrofa OX=9823 GN=INTS3	1.439	Up	0.0095607	INTS3	117.85	35.79	4.8	3	4	3	1.185	1.013	1.187	0.877	0.731	0.745
	F1S890	Serine/threonine kinase 35 OS=Sus scrofa OX=9823 GN=STK35	1.782	Up	0.0010594	STK35	59.201	3.1779	3.2	1	1	1	1.053	1.189	1.201	0.645	0.584	0.703
	A4PES0	Wee1-like protein kinase 2 OS=Sus scrofa OX=9823 GN=WEE2	4.027	Up	2.41e-05	WEE2	62.927	137.78	31.7	17	33	17	1.512	1.381	1.259	0.323	0.368	0.34
	F1RN89	"NUFIP2, FMR1 interacting protein 2 OS=Sus scrofa OX=9823 GN=NUFIP2"	1.367	Up	0.00159736	NUFIP2	68.39	11.556	7.3	4	4	4	1.077	0.977	1.098	0.778	0.74	0.788
	F1SQ87	WW domain binding protein 11 OS=Sus scrofa OX=9823 GN=WBP11	1.42	Up	0.037961	WBP11	70.058	2.8051	3.1	2	2	2	1.334	0.936	1.212	0.814	0.768	0.87
	I3LD81	Cell division cycle 7 OS=Sus scrofa OX=9823 GN=CDC7	1.954	Up	0.0029611	CDC7	61.478	26.339	5	2	2	2	1.11	1.182	1.255	0.492	0.669	0.654
	F1RM10	Transcription elongation regulator 1 OS=Sus scrofa OX=9823 GN=TCERG1	1.45	Up	0.045096	TCERG1	121.05	4.6974	3.9	4	5	3	1.282	1.094	1.272	0.922	0.947	0.647
	I3LRF1	Uncharacterized protein OS=Sus scrofa OX=9823 GN=BUB1	1.349	Up	0.0060805	BUB1	122.24	1.7773	1.5	2	2	2	1.244	1.154	1.032	0.832	0.841	0.87
	F1S413	Mini-chromosome maintenance complex-binding protein OS=Sus scrofa OX=9823 GN=MCMBP	1.403	Up	0.0187971	MCMBP	72.904	1.9216	2.5	2	2	2	1.315	1.078	0.992	0.81	0.768	0.834
	F1SQF7	Transcriptional adapter 3 OS=Sus scrofa OX=9823 GN=TADA3	1.587	Up	0.0031381	TADA3	48.934	51.554	21.1	8	13	8	0.964	1.184	1.198	0.686	0.704	0.719
	I3LM93	Transportin 1 OS=Sus scrofa OX=9823 GN=TNPO1	1.316	Up	0.0118553	TNPO1	101.32	95.151	11.9	10	16	8	0.954	1.085	1.163	0.788	0.8	0.846
	Q71LE2	Histone H3.3 OS=Sus scrofa OX=9823 GN=H3F3A	2.32	Up	4.1e-05	H3F3A	15.328	4.68	11.8	2	4	1	1.122	1.19	1.135	0.531	0.463	0.492
	F1RT10	CDKN2A interacting protein OS=Sus scrofa OX=9823 GN=CDKN2AIP	1.684	Up	0.0132974	CDKN2AIP	61.508	15.471	10.1	4	4	4	1.07	1.35	0.972	0.725	0.577	0.712
	F1SSG6	Sialic acid synthase OS=Sus scrofa OX=9823 GN=NANS	1.783	Up	0.0029209	NANS	28.413	7.1707	11.2	3	5	3	1.248	1.354	1.075	0.754	0.691	0.617
	D2IE28	Cyclin B1 transcript variant 1 OS=Sus scrofa OX=9823 GN=CCNB1	1.94	Up	0.00024373	CCNB1	48.662	7.9922	9	4	6	4	1.067	1.134	1.206	0.61	0.539	0.607
	F1SKQ0	DEAD-box helicase 17 OS=Sus scrofa OX=9823 GN=DDX17	1.666	Up	0.00038247	DDX17	70.58	47.101	27	16	27	11	1.211	1.15	1.043	0.672	0.701	0.67
	F1SB61	Pre-mRNA-splicing regulator WTAP isoform 1 OS=Sus scrofa OX=9823 GN=WTAP	1.698	Up	0.000102443	WTAP	43.985	25.697	15.7	5	5	5	1.116	1.136	1.197	0.673	0.711	0.647
	I3LUP6	Nucleophosmin 1 OS=Sus scrofa OX=9823 GN=NPM1	1.559	Up	0.0106004	NPM1	32.603	14.148	23.5	8	16	8	0.996	1.165	1.062	0.695	0.691	0.681
	I3LAI8	ZW10 interacting kinetochore protein OS=Sus scrofa OX=9823 GN=ZWINT	1.917	Up	0.049124	ZWINT	33.245	17.861	9.9	2	2	2	1.141	1.271	1.611	0.709	0.44	0.95
	F1S774	Uncharacterized protein OS=Sus scrofa OX=9823 GN=CHEK1	1.925	Up	3.51e-05	CHEK1	54.358	12.436	11.6	5	5	5	1.144	1.128	1.228	0.589	0.605	0.624
	P17741	High mobility group protein B2 OS=Sus scrofa OX=9823 GN=HMGB2	1.313	Up	0.0065814	HMGB2	24.133	10.235	15.2	3	3	3	0.982	0.994	1.064	0.747	0.725	0.844
	F2Z5J6	General transcription factor IIB OS=Sus scrofa OX=9823 GN=GTF2B	1.734	Up	0.00028364	GTF2B	34.833	52.276	29.4	8	9	8	1.233	1.078	1.137	0.687	0.67	0.632
	P61958	Small ubiquitin-related modifier 2 OS=Sus scrofa OX=9823 GN=SUMO2	1.906	Up	0.00031533	SUMO2	10.871	19.176	23.2	2	5	2	1.118	1.213	1.145	0.581	0.67	0.573
	F1SJ93	Reticulocalbin-2 precursor OS=Sus scrofa OX=9823 GN=RCN2	1.201	Up	0.007539	RCN2	36.248	58.998	29.1	8	18	8	1.157	1.043	1.063	0.926	0.874	0.917
	P12682	High mobility group protein B1 OS=Sus scrofa OX=9823 GN=HMGB1	1.344	Up	0.00034442	HMGB1	24.917	12.495	18.6	4	5	4	1.088	1.075	1.091	0.847	0.798	0.776
	I3L640	Bromodomain containing 7 OS=Sus scrofa OX=9823 GN=BRD7	1.94	Up	0.018721	BRD7	74.091	10.51	6.6	4	4	4	1.144	1.097	1.132	0.521	0.527	0.691
	Q06AT9	RNA-binding protein 4B OS=Sus scrofa OX=9823 GN=RBM4B	1.457	Up	0.00043945	RBM4B	40.053	17.467	18.7	7	8	7	1.1	1.125	1.115	0.805	0.773	0.715
	F1S0E7	Akirin-2 OS=Sus scrofa OX=9823 GN=AKIRIN2	1.684	Up	0.0008369	AKIRIN2	22.509	43.429	38.9	9	18	9	1.255	1.141	1.116	0.67	0.657	0.759
	I3LMG8	SAGA complex associated factor 29 OS=Sus scrofa OX=9823 GN=SGF29	1.598	Up	0.022299	SGF29	33.254	9.9718	6.1	2	2	2	1.496	1.026	1.044	0.729	0.78	0.722
	F1RKE4	RNA polymerase II subunit J OS=Sus scrofa OX=9823 GN=POLR2J	1.634	Up	0.00180029	POLR2J	13.293	6.1771	17.1	2	4	2	1.039	1.15	1.124	0.664	0.612	0.751
	I3L7M6	Ubiquitinyl hydrolase 1 OS=Sus scrofa OX=9823	1.413	Up	0.002422	---	36.91	37.929	7	2	2	2	1.193	1.15	1.218	0.907	0.845	0.768
	F1SQR0	"RB binding protein 7, chromatin remodeling factor OS=Sus scrofa OX=9823 GN=RBBP7"	2.029	Up	0.00021925	RBBP7	47.834	52.312	23.5	10	20	3	1.303	1.134	1.149	0.569	0.629	0.569
	F1RRG9	"SWI/SNF related, matrix associated, actin dependent regulator of chromatin, subfamily a, member 5 OS=Sus scrofa OX=9823 GN=SMARCA5"	1.645	Up	0.00127825	SMARCA5	121.99	20.209	9.2	10	10	10	0.99	1.169	1.054	0.63	0.622	0.701
	F1S980	Uncharacterized protein OS=Sus scrofa OX=9823 GN=BTBD10	1.656	Up	0.0057806	BTBD10	52.376	6.879	10.4	4	4	4	0.915	1.119	1.143	0.578	0.628	0.713
	F2Z5F7	Protein dpy-30 homolog OS=Sus scrofa OX=9823 GN=DPY30	1.399	Up	0.0168007	DPY30	11.25	3.0184	9.1	1	1	1	0.968	1.188	1.154	0.839	0.704	0.823
	F1S459	Uncharacterized protein OS=Sus scrofa OX=9823 GN=TERF2IP	1.412	Up	0.0056614	TERF2IP	44.313	19.579	14.2	5	5	5	0.985	1.021	1.083	0.702	0.672	0.814
	F1RUL1	RNA binding motif protein 17 OS=Sus scrofa OX=9823 GN=RBM17	1.469	Up	0.004302	RBM17	44.931	14.447	13	6	8	6	1.231	1.222	1.039	0.849	0.76	0.768
	A0A287BBF8	Mediator of RNA polymerase II transcription subunit 6 OS=Sus scrofa OX=9823 GN=MED6	1.731	Up	0.022461	MED6	28.435	3.9035	8.5	2	2	2	1.318	1.04	1.194	0.552	0.62	0.88
	F1SJR5	Protein kinase C and casein kinase substrate in neurons 2 OS=Sus scrofa OX=9823 GN=PACSIN2	1.216	Up	0.0047599	PACSIN2	55.602	194.8	32.9	13	17	13	1.154	1.069	1.089	0.946	0.912	0.866
	F1RVK2	Microtubule associated serine/threonine kinase like OS=Sus scrofa OX=9823 GN=MASTL	2.132	Up	0.025937	MASTL	96.983	9.1757	5.1	4	8	3	0.914	1.036	1.374	0.508	0.512	0.539
	I3LKT8	Histone-binding protein RBBP4 OS=Sus scrofa OX=9823 GN=RBBP4	1.425	Up	0.0023606	RBBP4	47.655	46.822	24.5	10	20	3	1.24	1.091	1.125	0.816	0.758	0.852
	B0M1M6	DNA repair protein RAD51 homolog OS=Sus scrofa OX=9823 GN=pigRAD51	1.42	Up	0.0022166	pigRAD51	36.994	56.553	15.9	5	7	5	1.158	1.141	1.004	0.743	0.794	0.789
	I3L8T3	tRNA (guanine(37)-N1)-methyltransferase OS=Sus scrofa OX=9823 GN=TRMT5	1.998	Up	4.27e-05	TRMT5	57.071	26.202	17.4	9	12	9	1.18	1.17	1.239	0.584	0.637	0.575
	F1RJJ3	Ribosome maturation protein SBDS OS=Sus scrofa OX=9823 GN=SBDS	1.259	Up	0.00107721	SBDS	28.745	13.979	23.6	7	9	7	1.022	1.077	1.07	0.839	0.871	0.808
	F1RKS3	Flap endonuclease 1 OS=Sus scrofa OX=9823 GN=FEN1	1.371	Up	0.026478	FEN1	42.402	9.8943	8.9	3	4	3	0.94	1.04	1.111	0.648	0.853	0.753
	F1S134	H/ACA ribonucleoprotein complex subunit OS=Sus scrofa OX=9823 GN=GAR1	1.643	Up	0.00021686	GAR1	20.943	3.3879	7.9	2	2	2	1.083	1.158	1.15	0.661	0.67	0.733
	F1RZ16	U1 small nuclear ribonucleoprotein C OS=Sus scrofa OX=9823 GN=SNRPC	2.161	Up	0.042037	SNRPC	17.394	2.5386	5.7	1	2	1	0.841	1.36	1.343	0.544	0.547	0.549
extracellular region	F1S9T0	DnaJ heat shock protein family (Hsp40) member B4 OS=Sus scrofa OX=9823 GN=DNAJB4	3.348	Up	0.0083622	DNAJB4	37.865	9.2422	14.2	4	5	3	1.915	1.133	0.883	0.38	0.446	0.348
	B5APU3	Actin-related protein 2-like protein OS=Sus scrofa OX=9823 GN=ACTR2	1.24	Up	0.0107952	ACTR2	44.76	69.578	26.6	8	19	8	1.134	1.17	1.029	0.919	0.922	0.847
	I3LN62	Vesicle-associated membrane protein 7 OS=Sus scrofa OX=9823 GN=VAMP7	1.223	Up	0.036918	VAMP7	24.935	70.081	28.6	7	10	7	0.916	1.086	1.113	0.882	0.837	0.828
	Q9TUQ3	Complement component C7 OS=Sus scrofa OX=9823 GN=C7	1.407	Up	0.00129782	C7	93.061	34.541	14.2	12	16	12	0.556	0.566	0.593	0.377	0.428	0.414
	P50828	Hemopexin OS=Sus scrofa OX=9823 GN=HPX	1.395	Up	0.002981	HPX	51.305	47.361	17.2	7	7	7	0.74	0.869	0.822	0.575	0.564	0.604
	F1SGG1	Keratin 18 OS=Sus scrofa OX=9823 GN=KRT18	1.597	Up	0.0015762	KRT18	47.417	4.0276	4.3	2	3	2	1.253	1.067	1.073	0.749	0.702	0.674
	I3LJW2	Fibrinogen gamma chain precursor OS=Sus scrofa OX=9823 GN=FGG	1.253	Up	0.00061742	FGG	49.618	83.852	21	9	10	9	0.794	0.744	0.796	0.627	0.613	0.622
	F1SSH7	Transmembrane p24 trafficking protein 4 OS=Sus scrofa OX=9823 GN=TMED4	1.229	Up	0.035398	TMED4	24.957	6.5831	9.3	2	2	2	1.029	1.158	1.078	0.961	0.904	0.792
	Q9GK37	Corticosteroid-binding globulin OS=Sus scrofa OX=9823 GN=Serpina6	1.343	Up	0.037075	Serpina6	45.188	4.9104	4.9	2	3	2	1.323	1.054	1.349	0.972	0.831	0.971
	A0SEH3	Complement component C8 gamma chain precursor OS=Sus scrofa OX=9823 GN=C8G	1.359	Up	0.044805	C8G	22.283	16.232	27.7	4	5	4	1.067	0.768	0.874	0.692	0.612	0.689
	F1SV35	Aminoadipate-semialdehyde dehydrogenase-phosphopantetheinyl transferase OS=Sus scrofa OX=9823 GN=AASDHPPT	1.481	Up	0.0113603	AASDHPPT	35.353	18.446	13.4	4	6	4	1.383	1.105	1.065	0.834	0.812	0.753
	Q06A94	Heterogeneous nuclear ribonucleoprotein A1 OS=Sus scrofa OX=9823 GN=HNRNPA1	1.302	Up	0.02304	HNRNPA1	34.196	38.686	27.8	7	12	7	1.006	1.113	0.922	0.819	0.813	0.704
	F1SMD1	DAB2 interacting protein OS=Sus scrofa OX=9823 GN=DAB2IP	1.232	Up	0.00151652	DAB2IP	127.49	90.646	16.7	19	26	19	1.066	1.047	1.07	0.841	0.836	0.907
	F1STV0	Prolylcarboxypeptidase OS=Sus scrofa OX=9823 GN=PRCP	1.217	Up	0.030637	PRCP	56.012	32.414	4.7	2	2	2	1.207	1.184	1.16	0.978	0.87	1.07
	A0A287B2M8	Proline rich and Gla domain 1 OS=Sus scrofa OX=9823 GN=PRRG1	1.698	Up	0.0159831	PRRG1	22.791	2.2171	4.1	1	1	1	1.455	1.03	0.983	0.692	0.714	0.636
	P03970	Inhibin beta A chain OS=Sus scrofa OX=9823 GN=INHBA	1.429	Up	0.0111758	INHBA	47.476	1.7334	1.9	1	1	1	0.999	1.162	1.239	0.87	0.761	0.748
	K7GM40	Apolipoprotein A-I OS=Sus scrofa OX=9823 GN=APOA1	1.678	Up	0.00166132	APOA1	30.33	61.496	43.4	11	13	8	1.13	1.023	0.926	0.625	0.642	0.568
	F1RIA7	Transmembrane protein 109 OS=Sus scrofa OX=9823 GN=TMEM109	1.801	Up	0.000181025	TMEM109	26.11	7.8537	9.1	3	5	3	1.229	1.194	1.094	0.686	0.637	0.63
	P27917	Apolipoprotein C-III OS=Sus scrofa OX=9823 GN=APOC3	1.822	Up	0.0033358	APOC3	10.704	7.8741	38.5	3	4	3	1.091	1.308	1.197	0.636	0.761	0.577
	F1SBF0	Nuclear receptor coactivator 3 OS=Sus scrofa OX=9823 GN=NCOA3	2.152	Up	0.0091227	NCOA3	150.96	213.24	17.9	21	30	4	0.817	1.311	1.234	0.579	0.496	0.487
	I3LS12	Sorting nexin 2 OS=Sus scrofa OX=9823 GN=SNX2	1.234	Up	0.039742	SNX2	55.714	85.746	20.5	10	13	9	1.255	1.05	1.01	0.922	0.884	0.881
	P00503	"Aspartate aminotransferase, cytoplasmic OS=Sus scrofa OX=9823 GN=GOT1"	1.209	Up	0.0084842	GOT1	46.474	171.38	20.6	7	10	7	1.153	1.069	1.08	0.905	0.963	0.864
	F1RKX9	"CRK like proto-oncogene, adaptor protein OS=Sus scrofa OX=9823 GN=CRKL"	1.214	Up	0.022316	CRKL	33.796	21.855	25.4	6	10	6	1.176	1.054	1.056	0.834	0.923	0.95
	F1RKJ9	Isochorismatase domain containing 1 OS=Sus scrofa OX=9823 GN=ISOC1	1.236	Up	0.036356	ISOC1	32.104	72.085	16.8	4	9	4	1.243	1.023	1.09	0.969	0.859	0.888
	F1SQ17	IQ motif containing B1 OS=Sus scrofa OX=9823 GN=IQCB1	1.439	Up	0.0029432	IQCB1	69.187	51.574	20.2	12	15	12	1.184	1.007	1.162	0.79	0.742	0.798
	F1RQW2	Complement C4-A precursor OS=Sus scrofa OX=9823 GN=C4A	1.436	Up	0.0142446	C4A	192.43	17.44	4.9	8	10	8	0.707	0.896	0.813	0.606	0.506	0.57
	F1SMI8	Complement component C6 precursor OS=Sus scrofa OX=9823 GN=C6	1.233	Up	0.0191425	C6	104.63	32.506	12.5	13	19	13	0.601	0.708	0.611	0.534	0.505	0.518
	I3LHT9	Syntaxin-12 OS=Sus scrofa OX=9823 GN=STX12	1.218	Up	0.00171924	STX12	31.416	165.27	29.7	7	17	7	1.025	1.101	1.035	0.847	0.86	0.888
	F2Z5Q1	Charged multivesicular body protein 2b OS=Sus scrofa OX=9823 GN=CHMP2B	1.267	Up	0.00159567	CHMP2B	23.934	13.536	24.4	6	7	6	1.036	1.049	1.127	0.853	0.864	0.818
	F1S3P8	Syntaxin 7 OS=Sus scrofa OX=9823 GN=STX7	1.432	Up	4.13e-05	STX7	29.864	12.254	9.2	2	4	2	1.095	1.151	1.101	0.782	0.791	0.765
	F1SPI2	"XPC complex subunit, DNA damage recognition and repair factor OS=Sus scrofa OX=9823 GN=XPC"	1.227	Up	0.00130013	XPC	105.35	6.7547	4.6	4	4	4	1.046	1.018	1.058	0.84	0.819	0.885
	F1SRU7	Protein kinase C eta type OS=Sus scrofa OX=9823 GN=PRKCH	1.635	Up	0.049301	PRKCH	77.797	4.7079	2.9	2	2	2	1.493	0.863	1.102	0.738	0.628	0.749
	F1SH24	TBC1 domain family member 15 OS=Sus scrofa OX=9823 GN=TBC1D15	1.759	Up	3.93e-05	TBC1D15	74.667	50.54	12.9	8	9	8	1.216	1.14	1.154	0.681	0.676	0.638
	Q56P20	ADP-ribosylation factor 4 OS=Sus scrofa OX=9823 GN=ARF4	1.232	Up	0.026805	ARF4	20.485	10.999	33.9	5	11	3	0.977	1.191	1.051	0.877	0.844	0.892
	F1RM08	Amino acid transporter OS=Sus scrofa OX=9823 GN=SLC1A5	2.566	Up	0.000124067	SLC1A5	56.448	3.7684	3	2	2	2	1.145	1.216	1.188	0.519	0.441	0.423
	I3LD81	Cell division cycle 7 OS=Sus scrofa OX=9823 GN=CDC7	1.954	Up	0.0029611	CDC7	61.478	26.339	5	2	2	2	1.11	1.182	1.255	0.492	0.669	0.654
	I3LJ42	Guanine nucleotide-binding protein subunit gamma OS=Sus scrofa OX=9823 GN=GNG2	1.343	Up	0.036382	GNG2	7.8501	5.1464	22.5	1	2	1	0.941	1.141	1.231	0.905	0.789	0.773
	I3LM93	Transportin 1 OS=Sus scrofa OX=9823 GN=TNPO1	1.316	Up	0.0118553	TNPO1	101.32	95.151	11.9	10	16	8	0.954	1.085	1.163	0.788	0.8	0.846
	Q71LE2	Histone H3.3 OS=Sus scrofa OX=9823 GN=H3F3A	2.32	Up	4.1e-05	H3F3A	15.328	4.68	11.8	2	4	1	1.122	1.19	1.135	0.531	0.463	0.492
	F1SSG6	Sialic acid synthase OS=Sus scrofa OX=9823 GN=NANS	1.783	Up	0.0029209	NANS	28.413	7.1707	11.2	3	5	3	1.248	1.354	1.075	0.754	0.691	0.617
	F1S1R4	SH3 domain-binding glutamic acid-rich-like protein OS=Sus scrofa OX=9823 GN=SH3BGRL	1.535	Up	0.00121862	SH3BGRL	12.842	23.96	34.2	4	5	4	1.009	1.119	1.204	0.712	0.735	0.724
	P17741	High mobility group protein B2 OS=Sus scrofa OX=9823 GN=HMGB2	1.313	Up	0.0065814	HMGB2	24.133	10.235	15.2	3	3	3	0.982	0.994	1.064	0.747	0.725	0.844
	P12682	High mobility group protein B1 OS=Sus scrofa OX=9823 GN=HMGB1	1.344	Up	0.00034442	HMGB1	24.917	12.495	18.6	4	5	4	1.088	1.075	1.091	0.847	0.798	0.776
	F1SMJ6	Complement component C9 precursor OS=Sus scrofa OX=9823 GN=C9	1.216	Up	0.034899	C9	62.441	39.962	18.6	10	18	10	0.7	0.713	0.661	0.581	0.618	0.506
	I3LAJ6	RAS like proto-oncogene A OS=Sus scrofa OX=9823 GN=RALA	1.293	Up	0.0009217	RALA	23.521	38.441	31.1	7	14	6	1.051	1.117	1.034	0.832	0.846	0.798
	Q8SPS7	Haptoglobin OS=Sus scrofa OX=9823 GN=HP	1.504	Up	0.0106174	HP	38.481	21.094	18.7	6	13	6	0.86	0.76	0.776	0.502	0.471	0.62
	F1RX36	Fibrinogen alpha chain OS=Sus scrofa OX=9823 GN=FGA	1.247	Up	0.045598	FGA	72.612	29.552	12.1	8	11	8	0.945	0.795	0.762	0.662	0.716	0.629
	B2ZI35	F11 receptor OS=Sus scrofa OX=9823 GN=F11R	3.293	Up	1.56e-05	F11R	32.287	8.4203	14.4	4	4	4	1.45	1.288	1.444	0.439	0.423	0.408
	F1SJR5	Protein kinase C and casein kinase substrate in neurons 2 OS=Sus scrofa OX=9823 GN=PACSIN2	1.216	Up	0.0047599	PACSIN2	55.602	194.8	32.9	13	17	13	1.154	1.069	1.089	0.946	0.912	0.866
	F1SAE9	Laminin subunit beta 1 OS=Sus scrofa OX=9823 GN=LAMB1	1.353	Up	0.0034414	LAMB1	194.18	9.9364	3.6	6	6	6	1.092	0.984	1.142	0.774	0.825	0.779
	F1SP18	Threonyl-tRNA synthetase OS=Sus scrofa OX=9823 GN=TARS	1.206	Up	0.0042552	TARS	76.963	66.113	21.4	14	20	14	1.061	1.062	1.012	0.912	0.829	0.858
other | cell junction	B5APU3	Actin-related protein 2-like protein OS=Sus scrofa OX=9823 GN=ACTR2	1.24	Up	0.0107952	ACTR2	44.76	69.578	26.6	8	19	8	1.134	1.17	1.029	0.919	0.922	0.847
	I3LH38	Bystin OS=Sus scrofa OX=9823 GN=BYSL	5.129	Up	0.0105027	BYSL	49.3	2.2765	2.1	1	2	1	1.018	1.189	1.265	0.414	0.146	0.117
	F1SGG1	Keratin 18 OS=Sus scrofa OX=9823 GN=KRT18	1.597	Up	0.0015762	KRT18	47.417	4.0276	4.3	2	3	2	1.253	1.067	1.073	0.749	0.702	0.674
	F1SRU7	Protein kinase C eta type OS=Sus scrofa OX=9823 GN=PRKCH	1.635	Up	0.049301	PRKCH	77.797	4.7079	2.9	2	2	2	1.493	0.863	1.102	0.738	0.628	0.749
	I3LUP6	Nucleophosmin 1 OS=Sus scrofa OX=9823 GN=NPM1	1.559	Up	0.0106004	NPM1	32.603	14.148	23.5	8	16	8	0.996	1.165	1.062	0.695	0.691	0.681
	I3LAJ6	RAS like proto-oncogene A OS=Sus scrofa OX=9823 GN=RALA	1.293	Up	0.0009217	RALA	23.521	38.441	31.1	7	14	6	1.051	1.117	1.034	0.832	0.846	0.798
	I3L7M6	Ubiquitinyl hydrolase 1 OS=Sus scrofa OX=9823	1.413	Up	0.002422	---	36.91	37.929	7	2	2	2	1.193	1.15	1.218	0.907	0.845	0.768
	B2ZI35	F11 receptor OS=Sus scrofa OX=9823 GN=F11R	3.293	Up	1.56e-05	F11R	32.287	8.4203	14.4	4	4	4	1.45	1.288	1.444	0.439	0.423	0.408
	F1SJR5	Protein kinase C and casein kinase substrate in neurons 2 OS=Sus scrofa OX=9823 GN=PACSIN2	1.216	Up	0.0047599	PACSIN2	55.602	194.8	32.9	13	17	13	1.154	1.069	1.089	0.946	0.912	0.866
other | virion	M3V815	Heterogeneous nuclear ribonucleoprotein R tv2 OS=Sus scrofa OX=9823 GN=HNRNPR	1.38	Up	0.026676	HNRNPR	70.929	2.5035	12.3	8	11	2	0.977	1.099	1.274	0.837	0.727	0.863
	Q06A94	Heterogeneous nuclear ribonucleoprotein A1 OS=Sus scrofa OX=9823 GN=HNRNPA1	1.302	Up	0.02304	HNRNPA1	34.196	38.686	27.8	7	12	7	1.006	1.113	0.922	0.819	0.813	0.704
other | supramolecular complex	F1SGG1	Keratin 18 OS=Sus scrofa OX=9823 GN=KRT18	1.597	Up	0.0015762	KRT18	47.417	4.0276	4.3	2	3	2	1.253	1.067	1.073	0.749	0.702	0.674
	F1RMD2	Cytoskeleton associated protein 2 OS=Sus scrofa OX=9823 GN=CKAP2	2.201	Up	0.0041039	CKAP2	68.077	10.369	8.4	5	5	5	1.043	1.161	1.452	0.644	0.47	0.547
	Q2XVP5	Microtubule-associated protein RP/EB family member 1 OS=Sus scrofa OX=9823 GN=MAPRE1	1.222	Up	0.040741	MAPRE1	29.977	207.51	37.7	9	13	7	0.941	1.161	1.018	0.832	0.828	0.894
	F1RKM0	Lamin B1 OS=Sus scrofa OX=9823 GN=LMNB1	1.464	Up	0.0030827	LMNB1	66.485	14.022	12.6	7	7	7	1.212	1.095	1.065	0.823	0.705	0.775
	F1S346	Kinesin-like protein OS=Sus scrofa OX=9823 GN=KIF2C	1.542	Up	0.00123815	KIF2C	80.638	64.334	21.7	15	23	14	1.182	1.081	1.093	0.765	0.75	0.662
	A0A287B7Z3	Nucleolar and spindle associated protein 1 OS=Sus scrofa OX=9823 GN=NUSAP1	1.937	Up	0.00085802	NUSAP1	49.722	5.7328	7.3	3	3	3	1.138	1.298	1.062	0.558	0.598	0.65
	I3LII4	Serine/threonine-protein kinase PLK OS=Sus scrofa OX=9823 GN=PLK1	1.251	Up	0.0040206	PLK1	68.053	15.527	13.7	7	9	7	1.025	1.028	1.111	0.82	0.82	0.889
	F1RPP2	Uncharacterized protein OS=Sus scrofa OX=9823 GN=SKA1	1.687	Up	0.0125002	SKA1	29.365	13.654	19.6	5	7	5	0.841	1.219	1.159	0.658	0.61	0.64
	I3LML4	Tubulin alpha chain OS=Sus scrofa OX=9823 GN=TUBAL3	1.765	Up	0.00043563	TUBAL3	49.327	12.911	7.4	3	4	3	1.049	1.124	1.034	0.551	0.627	0.639
	F1RI52	Rap associating with DIL domain OS=Sus scrofa OX=9823 GN=RADIL	2.435	Up	1.61e-05	RADIL	115.6	8.1295	3	3	4	3	1.357	1.235	1.268	0.545	0.529	0.511
	I3LRD3	Centromere protein E OS=Sus scrofa OX=9823 GN=CENPE	1.715	Up	0.00027958	CENPE	313.39	25.579	4.9	14	15	14	1.027	1.067	1.133	0.669	0.619	0.594
	F1SC89	Kinesin family member 11 OS=Sus scrofa OX=9823 GN=KIF11	1.621	Up	0.00071848	KIF11	119.4	15.945	7.6	8	8	8	0.988	1.135	1.155	0.662	0.668	0.692
	F1RLS1	Uncharacterized protein OS=Sus scrofa OX=9823 GN=SPECC1L	1.206	Up	0.0153603	SPECC1L	121.35	126.35	15	14	19	13	0.955	1.02	1.112	0.863	0.864	0.833
	F1RH90	Kinesin-like protein OS=Sus scrofa OX=9823 GN=KIF20A	2.563	Up	9.76e-05	KIF20A	100.26	144.04	24.6	18	23	18	1.255	1.289	1.352	0.504	0.557	0.459
	F1SSR3	Kinetochore localized astrin/SPAG5 binding protein OS=Sus scrofa OX=9823 GN=KNSTRN	1.752	Up	0.0115573	KNSTRN	26.753	4.2474	8.9	2	2	2	1.02	1.434	1.144	0.589	0.764	0.701
other | nucleoid	F1S563	Dihydrolipoamide acetyltransferase component of pyruvate dehydrogenase complex OS=Sus scrofa OX=9823 GN=DBT	1.402	Up	0.040159	DBT	46.898	3.1864	4	2	2	2	1.463	1.031	1.171	0.902	0.909	0.803
	F1SJL5	Caseinolytic mitochondrial matrix peptidase chaperone subunit OS=Sus scrofa OX=9823 GN=CLPX	1.302	Up	0.0092393	CLPX	67.42	16.452	9.9	6	6	6	1.189	1.09	1.132	0.791	0.889	0.939
other | synapse	F1RV23	cAMP-dependent protein kinase type I-alpha regulatory subunit OS=Sus scrofa OX=9823 GN=PRKAR1A	1.21	Up	0.0046182	PRKAR1A	40.675	18.806	16.9	6	7	6	1.036	1.021	1.13	0.872	0.866	0.895
	F1S1M2	Synaptotagmin like 4 OS=Sus scrofa OX=9823 GN=SYTL4	1.999	Up	0.0046197	SYTL4	76.05	8.7084	8.5	6	6	5	1.615	1.198	1.111	0.618	0.693	0.652
	Q56P20	ADP-ribosylation factor 4 OS=Sus scrofa OX=9823 GN=ARF4	1.232	Up	0.026805	ARF4	20.485	10.999	33.9	5	11	3	0.977	1.191	1.051	0.877	0.844	0.892
binding	A0A287AR26	Uncharacterized protein OS=Sus scrofa OX=9823 GN=KIF4A	2.002	Up	2.17e-05	KIF4A	135.51	88.279	17	21	27	20	1.211	1.23	1.181	0.636	0.577	0.596
	F1S9T0	DnaJ heat shock protein family (Hsp40) member B4 OS=Sus scrofa OX=9823 GN=DNAJB4	3.348	Up	0.0083622	DNAJB4	37.865	9.2422	14.2	4	5	3	1.915	1.133	0.883	0.38	0.446	0.348
	A0A287BR95	"RAB25, member RAS oncogene family OS=Sus scrofa OX=9823 GN=RAB25"	2.008	Up	0.00039566	RAB25	23.566	-2	4.7	1	2	1	1.145	1.259	1.147	0.604	0.528	0.636
	B5APU3	Actin-related protein 2-like protein OS=Sus scrofa OX=9823 GN=ACTR2	1.24	Up	0.0107952	ACTR2	44.76	69.578	26.6	8	19	8	1.134	1.17	1.029	0.919	0.922	0.847
	A0A286ZLG1	Tescalcin OS=Sus scrofa OX=9823 GN=TESC	1.355	Up	0.00068018	TESC	22.807	42.288	19.7	4	5	4	1.239	1.159	1.175	0.903	0.897	0.836
	A0A287AXM2	FYN binding protein 2 OS=Sus scrofa OX=9823 GN=FYB2	1.393	Up	0.02166	FYB2	83.724	20.173	10	7	8	7	1.216	0.998	1.154	0.869	0.85	0.699
	A0A287AIA3	Yes associated protein 1 OS=Sus scrofa OX=9823 GN=YAP1	1.459	Up	0.0031205	YAP1	45.539	23.711	14.7	5	6	5	0.944	1.074	1.136	0.72	0.694	0.748
	F1SA79	Mitogen-activated protein kinase kinase 7 OS=Sus scrofa OX=9823 GN=MAP2K7	1.289	Up	0.0027804	MAP2K7	47.552	4.5415	4.8	2	2	2	1.059	1.067	1.108	0.782	0.886	0.841
	M3V815	Heterogeneous nuclear ribonucleoprotein R tv2 OS=Sus scrofa OX=9823 GN=HNRNPR	1.38	Up	0.026676	HNRNPR	70.929	2.5035	12.3	8	11	2	0.977	1.099	1.274	0.837	0.727	0.863
	I3LN62	Vesicle-associated membrane protein 7 OS=Sus scrofa OX=9823 GN=VAMP7	1.223	Up	0.036918	VAMP7	24.935	70.081	28.6	7	10	7	0.916	1.086	1.113	0.882	0.837	0.828
	A0A287BP09	BUB1 mitotic checkpoint serine/threonine kinase B OS=Sus scrofa OX=9823 GN=BUB1B	1.657	Up	0.00066009	BUB1B	116.62	189.14	19.5	17	28	17	1.191	1.14	1.103	0.627	0.715	0.731
	Q9TUQ3	Complement component C7 OS=Sus scrofa OX=9823 GN=C7	1.407	Up	0.00129782	C7	93.061	34.541	14.2	12	16	12	0.556	0.566	0.593	0.377	0.428	0.414
	P50828	Hemopexin OS=Sus scrofa OX=9823 GN=HPX	1.395	Up	0.002981	HPX	51.305	47.361	17.2	7	7	7	0.74	0.869	0.822	0.575	0.564	0.604
	F1SVA6	Small nuclear ribonucleoprotein U5 subunit 40 OS=Sus scrofa OX=9823 GN=SNRNP40	1.511	Up	0.00022122	SNRNP40	39.351	15.568	9.8	3	3	3	1.016	1.076	1.115	0.732	0.701	0.689
	F2Z5J5	Enhancer of rudimentary homolog OS=Sus scrofa OX=9823 GN=ERH	1.279	Up	0.0048443	ERH	12.259	5.7327	29.8	3	3	3	1.018	0.969	1.12	0.823	0.804	0.802
	I3LH38	Bystin OS=Sus scrofa OX=9823 GN=BYSL	5.129	Up	0.0105027	BYSL	49.3	2.2765	2.1	1	2	1	1.018	1.189	1.265	0.414	0.146	0.117
	F1SGG1	Keratin 18 OS=Sus scrofa OX=9823 GN=KRT18	1.597	Up	0.0015762	KRT18	47.417	4.0276	4.3	2	3	2	1.253	1.067	1.073	0.749	0.702	0.674
	A0A288CFX9	High mobility group protein HMGI-C OS=Sus scrofa OX=9823 GN=LOC100359361	1.858	Up	0.0003027	LOC100359361	11.831	13.76	33.3	5	5	5	1.08	1.066	0.974	0.546	0.527	0.606
	I3LJW2	Fibrinogen gamma chain precursor OS=Sus scrofa OX=9823 GN=FGG	1.253	Up	0.00061742	FGG	49.618	83.852	21	9	10	9	0.794	0.744	0.796	0.627	0.613	0.622
	F1SHH9	1-aminocyclopropane-1-carboxylate synthase homolog (inactive) like OS=Sus scrofa OX=9823 GN=ACCSL	2.166	Up	4.32e-05	ACCSL	64.624	323.31	44.2	22	100	22	1.217	1.248	1.172	0.565	0.592	0.522
	A0A287BHZ9	Calcium/calmodulin-dependent protein kinase type 1 OS=Sus scrofa OX=9823 GN=CAMK1	1.496	Up	0.031465	CAMK1	34.378	6.0609	6.5	2	4	2	1.508	1.046	1.073	0.817	0.832	0.775
	A0A286ZLP7	Uncharacterized protein OS=Sus scrofa OX=9823 GN=PSMD9	1.326	Up	0.00171977	PSMD9	24.416	103.51	35	9	16	9	1.172	1.094	1.048	0.863	0.828	0.809
	A0A287BQI0	Beta-catenin-like protein 1 OS=Sus scrofa OX=9823 GN=CTNNBL1	2.215	Up	0.031765	CTNNBL1	65.232	1.8284	3.2	2	2	2	1.108	0.894	0.975	0.524	0.566	0.254
	F1S563	Dihydrolipoamide acetyltransferase component of pyruvate dehydrogenase complex OS=Sus scrofa OX=9823 GN=DBT	1.402	Up	0.040159	DBT	46.898	3.1864	4	2	2	2	1.463	1.031	1.171	0.902	0.909	0.803
	D7RA17	WD repeat domain phosphoinositide-interacting protein 3 OS=Sus scrofa OX=9823 GN=WDR45B	1.502	Up	0.00326	WDR45B	38.107	1.6594	2.3	1	2	1	1.092	1.047	1.181	0.72	0.814	0.676
	A0A287AMX6	Atlastin GTPase 2 OS=Sus scrofa OX=9823 GN=ATL2	1.855	Up	7.83e-05	ATL2	62.522	16.871	17.4	8	8	7	1.062	1.196	1.159	0.608	0.627	0.607
	A0A287BA78	Cytochrome b5 type B OS=Sus scrofa OX=9823 GN=CYB5B	1.336	Up	0.025042	CYB5B	16.199	20.903	36.8	5	8	5	1.331	1.074	1.123	0.883	0.955	0.803
	I3LRD5	Eukaryotic translation initiation factor 4H isoform 1 OS=Sus scrofa OX=9823 GN=EIF4H	1.36	Up	0.00178104	EIF4H	27.337	51.745	29.4	7	9	7	1.196	1.083	1.07	0.822	0.851	0.789
	I3LIL0	Nucleoporin like 2 OS=Sus scrofa OX=9823 GN=NUPL2	3.395	Up	0.00101772	NUPL2	44.477	13.884	10.8	4	4	4	1.58	1.103	1.252	0.399	0.441	0.319
	A0A287B9L0	Nucleoporin 214 OS=Sus scrofa OX=9823 GN=NUP214	1.721	Up	0.0050807	NUP214	194.8	323.31	27.9	43	77	43	1.081	1.234	1.167	0.678	0.678	0.667
	F2Z5D8	WD40 repeat-containing protein SMU1 OS=Sus scrofa OX=9823 GN=SMU1	1.902	Up	0.0006208	SMU1	57.543	12.196	11.7	6	6	6	1.197	1.078	1.078	0.627	0.524	0.612
	A0A286ZPN8	Far upstream element binding protein 1 OS=Sus scrofa OX=9823 GN=FUBP1	1.254	Up	0.0135172	FUBP1	69.85	86.034	22.2	13	13	11	1.231	1.096	1.032	0.913	0.888	0.878
	Q9GK37	Corticosteroid-binding globulin OS=Sus scrofa OX=9823 GN=Serpina6	1.343	Up	0.037075	Serpina6	45.188	4.9104	4.9	2	3	2	1.323	1.054	1.349	0.972	0.831	0.971
	I3LUX4	Palmitoyltransferase OS=Sus scrofa OX=9823 GN=ZDHHC13	1.288	Up	0.0170833	ZDHHC13	71.308	25.604	9.5	5	6	5	1.293	1.057	1.203	0.935	0.947	0.876
	F1RV23	cAMP-dependent protein kinase type I-alpha regulatory subunit OS=Sus scrofa OX=9823 GN=PRKAR1A	1.21	Up	0.0046182	PRKAR1A	40.675	18.806	16.9	6	7	6	1.036	1.021	1.13	0.872	0.866	0.895
	F1SC75	Zinc finger SWIM-type containing 3 OS=Sus scrofa OX=9823 GN=ZSWIM3	2.324	Up	0.006378	ZSWIM3	78.656	124.72	35.5	19	32	19	1.32	1.283	1.282	0.595	0.485	0.592
	F1S386	THO complex 3 OS=Sus scrofa OX=9823 GN=THOC3	1.892	Up	0.0137759	THOC3	38.799	14.043	16	6	7	6	1.606	1.103	1.015	0.648	0.709	0.611
	A0A287B101	Uncharacterized protein OS=Sus scrofa OX=9823 GN=TIAL1	1.281	Up	0.036002	TIAL1	37.222	19.659	12.8	4	7	4	1.266	1.073	1.044	0.958	0.882	0.801
	F1SUG7	DEAD (Asp-Glu-Ala-Asp) box helicase 21 OS=Sus scrofa OX=9823 GN=DDX21	2.619	Up	3e-06	DDX21	87.193	39.436	11.4	9	10	9	1.309	1.393	1.305	0.495	0.503	0.532
	I3LCH3	RNA polymerase II subunit C OS=Sus scrofa OX=9823 GN=POLR2C	2.109	Up	0.048022	POLR2C	31.402	9.8867	13.1	3	4	3	1.229	0.836	1.619	0.396	0.712	0.639
	A0A287AX01	Mitogen-activated protein kinase OS=Sus scrofa OX=9823 GN=MAPK14	1.395	Up	0.00085599	MAPK14	39.561	20.335	12.2	4	7	2	1.096	1.046	1.099	0.731	0.821	0.771
	A0A287B160	Uncharacterized protein OS=Sus scrofa OX=9823 GN=TARDBP	1.219	Up	0.026485	TARDBP	33.596	9.029	11.7	4	4	4	0.937	1.136	1.018	0.838	0.833	0.864
	A0A287AQT0	Replication factor C subunit 4 OS=Sus scrofa OX=9823 GN=RFC4	1.317	Up	0.0176812	RFC4	32.792	5.0203	9.7	3	3	3	0.964	1.099	1.093	0.86	0.713	0.824
	P11493	Serine/threonine-protein phosphatase 2A catalytic subunit beta isoform (Fragment) OS=Sus scrofa OX=9823 GN=PPP2CB	1.294	Up	0.0134983	PPP2CB	33.61	74.468	36.5	8	24	1	1.203	1.014	1.032	0.794	0.846	0.87
	F1SV35	Aminoadipate-semialdehyde dehydrogenase-phosphopantetheinyl transferase OS=Sus scrofa OX=9823 GN=AASDHPPT	1.481	Up	0.0113603	AASDHPPT	35.353	18.446	13.4	4	6	4	1.383	1.105	1.065	0.834	0.812	0.753
	I3LS70	Importin subunit alpha OS=Sus scrofa OX=9823 GN=KPNA2	1.554	Up	0.00032046	KPNA2	57.975	216.66	14.6	6	8	6	1.039	1.103	1.169	0.709	0.69	0.732
	F1SBC5	"NDC80, kinetochore complex component OS=Sus scrofa OX=9823 GN=NDC80"	1.352	Up	0.0007232	NDC80	73.907	58.15	27.6	18	20	18	1.021	1.072	1.031	0.75	0.746	0.815
	F1RX38	Pleiotropic regulator 1 OS=Sus scrofa OX=9823 GN=PLRG1	1.445	Up	0.040738	PLRG1	56.43	7.6057	6.3	3	3	3	1.096	0.82	1.022	0.75	0.566	0.717
	A4U9C9	AN1-type zinc finger protein 5 OS=Sus scrofa OX=9823 GN=ZFAND5	1.479	Up	0.00085728	ZFAND5	23.102	1.8028	8.5	2	3	2	1.264	1.119	1.126	0.765	0.793	0.814
	Q06A94	Heterogeneous nuclear ribonucleoprotein A1 OS=Sus scrofa OX=9823 GN=HNRNPA1	1.302	Up	0.02304	HNRNPA1	34.196	38.686	27.8	7	12	7	1.006	1.113	0.922	0.819	0.813	0.704
	F1SMD1	DAB2 interacting protein OS=Sus scrofa OX=9823 GN=DAB2IP	1.232	Up	0.00151652	DAB2IP	127.49	90.646	16.7	19	26	19	1.066	1.047	1.07	0.841	0.836	0.907
	I3LDH3	Poly [ADP-ribose] polymerase OS=Sus scrofa OX=9823 GN=PARP1	1.261	Up	0.003163	PARP1	111.52	53.679	12.3	11	14	11	1.076	1.068	1.032	0.87	0.866	0.783
	Q2XVP5	Microtubule-associated protein RP/EB family member 1 OS=Sus scrofa OX=9823 GN=MAPRE1	1.222	Up	0.040741	MAPRE1	29.977	207.51	37.7	9	13	7	0.941	1.161	1.018	0.832	0.828	0.894
	A0A287A8G0	DNA (cytosine-5)-methyltransferase OS=Sus scrofa OX=9823 GN=DNMT1	1.94	Up	1.84e-06	DNMT1	181.95	323.31	47.6	79	284	79	1.153	1.184	1.161	0.611	0.611	0.581
	A0A287APF7	Kinesin-like protein OS=Sus scrofa OX=9823 GN=KIFC1	1.405	Up	0.0062566	KIFC1	60.384	6.3703	10.3	5	6	5	1.067	1.137	1.265	0.835	0.76	0.874
	A0A287B2M8	Proline rich and Gla domain 1 OS=Sus scrofa OX=9823 GN=PRRG1	1.698	Up	0.0159831	PRRG1	22.791	2.2171	4.1	1	1	1	1.455	1.03	0.983	0.692	0.714	0.636
	F1RKM0	Lamin B1 OS=Sus scrofa OX=9823 GN=LMNB1	1.464	Up	0.0030827	LMNB1	66.485	14.022	12.6	7	7	7	1.212	1.095	1.065	0.823	0.705	0.775
	P03970	Inhibin beta A chain OS=Sus scrofa OX=9823 GN=INHBA	1.429	Up	0.0111758	INHBA	47.476	1.7334	1.9	1	1	1	0.999	1.162	1.239	0.87	0.761	0.748
	A0A287B1H5	Importin 8 OS=Sus scrofa OX=9823 GN=IPO8	1.811	Up	0.00089785	IPO8	113.79	9.0505	5.1	5	5	5	1.121	1.207	1.313	0.649	0.626	0.736
	I3LDW0	Centrosomal protein 170 OS=Sus scrofa OX=9823 GN=CEP170	1.294	Up	0.0169782	CEP170	151.61	14.749	5.6	6	6	6	1.281	1.055	1.12	0.881	0.941	0.849
	K7GM40	Apolipoprotein A-I OS=Sus scrofa OX=9823 GN=APOA1	1.678	Up	0.00166132	APOA1	30.33	61.496	43.4	11	13	8	1.13	1.023	0.926	0.625	0.642	0.568
	F1S1M2	Synaptotagmin like 4 OS=Sus scrofa OX=9823 GN=SYTL4	1.999	Up	0.0046197	SYTL4	76.05	8.7084	8.5	6	6	5	1.615	1.198	1.111	0.618	0.693	0.652
	F1STD1	Semaphorin 4C OS=Sus scrofa OX=9823 GN=SEMA4C	2.716	Up	0.0030624	SEMA4C	92.504	2.1737	1.4	1	1	1	1.849	1.238	1.134	0.543	0.513	0.498
	F1S346	Kinesin-like protein OS=Sus scrofa OX=9823 GN=KIF2C	1.542	Up	0.00123815	KIF2C	80.638	64.334	21.7	15	23	14	1.182	1.081	1.093	0.765	0.75	0.662
	F1SJL5	Caseinolytic mitochondrial matrix peptidase chaperone subunit OS=Sus scrofa OX=9823 GN=CLPX	1.302	Up	0.0092393	CLPX	67.42	16.452	9.9	6	6	6	1.189	1.09	1.132	0.791	0.889	0.939
	I3LBG5	Regulator of MON1-CCZ1 OS=Sus scrofa OX=9823 GN=RMC1	1.339	Up	0.010199	RMC1	67.34	29.563	15.7	8	13	8	0.984	1.157	1.14	0.767	0.871	0.813
	A0A286ZYI8	"Lon protease homolog 2, peroxisomal OS=Sus scrofa OX=9823 GN=LONP2"	1.39	Up	0.00080131	LONP2	89.517	14.569	7.3	6	8	6	1.116	1.065	1.158	0.789	0.771	0.843
	F1RG40	Nucleoporin 133 OS=Sus scrofa OX=9823 GN=NUP133	1.657	Up	0.00025873	NUP133	110.26	16.953	8.5	8	12	8	1.078	1.156	1.229	0.702	0.675	0.713
	F1SCH5	XPA binding protein 2 OS=Sus scrofa OX=9823 GN=XAB2	1.274	Up	0.032943	XAB2	100	2.2451	1.1	1	1	1	0.921	1.043	1.117	0.832	0.729	0.858
	F1SUQ8	Uncharacterized protein OS=Sus scrofa OX=9823 GN=RCC2	1.261	Up	0.025338	RCC2	56.085	34.721	22.7	10	12	10	1.061	1.003	1.171	0.794	0.834	0.937
	F1SBW4	Protein quaking OS=Sus scrofa OX=9823 GN=QKI	2.575	Up	0.00174225	QKI	28.651	2.7246	3.8	1	1	1	1.804	1.32	1.235	0.514	0.595	0.584
	I3LSZ1	SUMO-conjugating enzyme UBC9 OS=Sus scrofa OX=9823 GN=UBE2I	1.25	Up	0.00092066	UBE2I	18.007	14.882	31.6	5	10	5	1.045	1.095	1.098	0.897	0.841	0.852
	I3LM23	Cbl proto-oncogene like 1 OS=Sus scrofa OX=9823 GN=CBLL1	1.412	Up	0.00064243	CBLL1	48.955	15.851	13.2	5	6	4	1.171	1.046	1.096	0.781	0.802	0.764
	P27917	Apolipoprotein C-III OS=Sus scrofa OX=9823 GN=APOC3	1.822	Up	0.0033358	APOC3	10.704	7.8741	38.5	3	4	3	1.091	1.308	1.197	0.636	0.761	0.577
	F1SBF0	Nuclear receptor coactivator 3 OS=Sus scrofa OX=9823 GN=NCOA3	2.152	Up	0.0091227	NCOA3	150.96	213.24	17.9	21	30	4	0.817	1.311	1.234	0.579	0.496	0.487
	F1STE6	Thioredoxin domain containing 9 OS=Sus scrofa OX=9823 GN=TXNDC9	1.906	Up	3.55e-05	TXNDC9	26.488	33.655	14.2	4	6	4	1.152	1.095	1.172	0.626	0.585	0.583
	F1RK15	RCC1 and BTB domain containing protein 2 OS=Sus scrofa OX=9823 GN=RCBTB2	1.203	Up	0.041703	RCBTB2	57.536	8.6164	3.6	2	2	2	0.9	1.067	1.088	0.866	0.832	0.841
	A0A287BBW0	"ATP-binding cassette, sub-family B (MDR/TAP), member 1 OS=Sus scrofa OX=9823 GN=ABCB1"	1.256	Up	0.000117571	ABCB1	134.44	69.013	20.6	25	38	25	1.079	1.053	1.101	0.872	0.853	0.85
	F1RXC7	Cancer susceptibility 3 OS=Sus scrofa OX=9823 GN=CASC3	1.834	Up	0.0037441	CASC3	69.687	17.154	10.4	6	6	6	1.301	1.156	1.118	0.748	0.653	0.548
	A0A287AB69	Abnormal spindle microtubule assembly OS=Sus scrofa OX=9823 GN=ASPM	1.406	Up	0.00159531	ASPM	350.94	56.139	4.6	12	12	12	1.107	1.164	1.079	0.849	0.792	0.742
	F1S0D8	UBX domain protein 4 OS=Sus scrofa OX=9823 GN=UBXN4	1.492	Up	0.00193922	UBXN4	56.592	16.086	6.5	3	3	3	0.99	1.158	1.165	0.721	0.747	0.753
	A0A286ZYJ3	"KH RNA binding domain containing, signal transduction associated 2 OS=Sus scrofa OX=9823 GN=KHDRBS2"	1.597	Up	0.0065755	KHDRBS2	33.992	2.2983	2.9	1	3	1	1.373	1.252	1.071	0.76	0.848	0.707
	I3LII4	Serine/threonine-protein kinase PLK OS=Sus scrofa OX=9823 GN=PLK1	1.251	Up	0.0040206	PLK1	68.053	15.527	13.7	7	9	7	1.025	1.028	1.111	0.82	0.82	0.889
	F1SPF3	DNA helicase OS=Sus scrofa OX=9823 GN=MCM2	1.635	Up	0.0013014	MCM2	101.53	74.972	18.6	15	20	15	1.052	1.206	1.249	0.745	0.728	0.672
	A0A287BF57	"MTSS1, I-BAR domain containing OS=Sus scrofa OX=9823 GN=MTSS1"	2.167	Up	0.00187832	MTSS1	75.334	8.8814	3.5	2	2	2	1.717	1.236	1.344	0.686	0.682	0.615
	I3LS12	Sorting nexin 2 OS=Sus scrofa OX=9823 GN=SNX2	1.234	Up	0.039742	SNX2	55.714	85.746	20.5	10	13	9	1.255	1.05	1.01	0.922	0.884	0.881
	P00503	"Aspartate aminotransferase, cytoplasmic OS=Sus scrofa OX=9823 GN=GOT1"	1.209	Up	0.0084842	GOT1	46.474	171.38	20.6	7	10	7	1.153	1.069	1.08	0.905	0.963	0.864
[truncated: 420 more rows]

## Sheet: Regulated Classification
GO Terms Level 1	GO Terms Level 2	No. of Protein
Biological Process	cellular process	343
	single-organism process	239
	metabolic process	237
	biological regulation	228
	cellular component organizatio...	146
	response to stimulus	118
	localization	117
	developmental process	76
	multicellular organismal process	75
	signaling	68
	other	79
Cellular Component	cell	349
	organelle	304
	macromolecular complex	163
	membrane	162
	membrane-enclosed lumen	109
	extracellular region	89
	cell junction	27
	other	34
Molecular Function	binding	536
	catalytic activity	186
	molecular function regulator	34
	structural molecule activity	19
	transporter activity	19
	transcription factor activity,...	18
	other	31

## Sheet: Regulated list
Category	Protein accession	Protein description	Ratio	Regulated Type	P value	Gene name	MW [kDa]	Score	Coverage [%]	Peptides	PSMs	Unique peptides	MII_1	MII_2	MII_3	GV_1	GV_2	GV_3
cellular process	F1RK02	Lymphocyte cytosolic protein 1 OS=Sus scrofa OX=9823 GN=LCP1	0.611	Down	0.0031633	LCP1	70.203	-2	10.8	7	12	1	0.726	0.864	0.902	1.421	1.406	1.25
	I3LPI5	Peroxisomal biogenesis factor 1 OS=Sus scrofa OX=9823 GN=PEX1	0.801	Down	0.030339	PEX1	146.17	40.491	11.2	14	16	14	1.025	0.932	0.857	1.098	1.271	1.143
	A0A287AR26	Uncharacterized protein OS=Sus scrofa OX=9823 GN=KIF4A	2.002	Up	2.17e-05	KIF4A	135.51	88.279	17	21	27	20	1.211	1.23	1.181	0.636	0.577	0.596
	F1S9T0	DnaJ heat shock protein family (Hsp40) member B4 OS=Sus scrofa OX=9823 GN=DNAJB4	3.348	Up	0.0083622	DNAJB4	37.865	9.2422	14.2	4	5	3	1.915	1.133	0.883	0.38	0.446	0.348
	A0A287BR95	"RAB25, member RAS oncogene family OS=Sus scrofa OX=9823 GN=RAB25"	2.008	Up	0.00039566	RAB25	23.566	-2	4.7	1	2	1	1.145	1.259	1.147	0.604	0.528	0.636
	B5APU3	Actin-related protein 2-like protein OS=Sus scrofa OX=9823 GN=ACTR2	1.24	Up	0.0107952	ACTR2	44.76	69.578	26.6	8	19	8	1.134	1.17	1.029	0.919	0.922	0.847
	Q06AU2	Ras-related protein Rap-2a OS=Sus scrofa OX=9823 GN=RAP2A	0.556	Down	0.031415	RAP2A	20.504	16.633	24.6	4	6	2	0.921	0.794	0.635	1.41	1.431	1.383
	F1SA79	Mitogen-activated protein kinase kinase 7 OS=Sus scrofa OX=9823 GN=MAP2K7	1.289	Up	0.0027804	MAP2K7	47.552	4.5415	4.8	2	2	2	1.059	1.067	1.108	0.782	0.886	0.841
	I3LN62	Vesicle-associated membrane protein 7 OS=Sus scrofa OX=9823 GN=VAMP7	1.223	Up	0.036918	VAMP7	24.935	70.081	28.6	7	10	7	0.916	1.086	1.113	0.882	0.837	0.828
	B5APU6	Actin-related protein 2/3 complex subunit OS=Sus scrofa OX=9823 GN=ARPC1B	0.822	Down	0.0097848	ARPC1B	40.974	46.294	21.2	7	7	7	0.833	0.959	0.917	1.119	1.085	1.091
	A0A287BP09	BUB1 mitotic checkpoint serine/threonine kinase B OS=Sus scrofa OX=9823 GN=BUB1B	1.657	Up	0.00066009	BUB1B	116.62	189.14	19.5	17	28	17	1.191	1.14	1.103	0.627	0.715	0.731
	A0A287A853	G protein subunit alpha 13 OS=Sus scrofa OX=9823 GN=GNA13	0.685	Down	0.0025849	GNA13	44.028	9.2799	9.5	4	4	4	0.906	0.824	0.832	1.248	1.349	1.144
	Q9TUQ3	Complement component C7 OS=Sus scrofa OX=9823 GN=C7	1.407	Up	0.00129782	C7	93.061	34.541	14.2	12	16	12	0.556	0.566	0.593	0.377	0.428	0.414
	P50828	Hemopexin OS=Sus scrofa OX=9823 GN=HPX	1.395	Up	0.002981	HPX	51.305	47.361	17.2	7	7	7	0.74	0.869	0.822	0.575	0.564	0.604
	F1SVA6	Small nuclear ribonucleoprotein U5 subunit 40 OS=Sus scrofa OX=9823 GN=SNRNP40	1.511	Up	0.00022122	SNRNP40	39.351	15.568	9.8	3	3	3	1.016	1.076	1.115	0.732	0.701	0.689
	F2Z5J5	Enhancer of rudimentary homolog OS=Sus scrofa OX=9823 GN=ERH	1.279	Up	0.0048443	ERH	12.259	5.7327	29.8	3	3	3	1.018	0.969	1.12	0.823	0.804	0.802
	I3LH38	Bystin OS=Sus scrofa OX=9823 GN=BYSL	5.129	Up	0.0105027	BYSL	49.3	2.2765	2.1	1	2	1	1.018	1.189	1.265	0.414	0.146	0.117
	A0A287AHN8	Methyltransferase like 14 OS=Sus scrofa OX=9823 GN=METTL14	1.523	Up	0.0181577	METTL14	48.599	4.6984	4.8	2	3	2	1.007	0.91	1.113	0.595	0.602	0.793
	F1SGG1	Keratin 18 OS=Sus scrofa OX=9823 GN=KRT18	1.597	Up	0.0015762	KRT18	47.417	4.0276	4.3	2	3	2	1.253	1.067	1.073	0.749	0.702	0.674
	I3LJW2	Fibrinogen gamma chain precursor OS=Sus scrofa OX=9823 GN=FGG	1.253	Up	0.00061742	FGG	49.618	83.852	21	9	10	9	0.794	0.744	0.796	0.627	0.613	0.622
	F1SSH7	Transmembrane p24 trafficking protein 4 OS=Sus scrofa OX=9823 GN=TMED4	1.229	Up	0.035398	TMED4	24.957	6.5831	9.3	2	2	2	1.029	1.158	1.078	0.961	0.904	0.792
	A0A287BHZ9	Calcium/calmodulin-dependent protein kinase type 1 OS=Sus scrofa OX=9823 GN=CAMK1	1.496	Up	0.031465	CAMK1	34.378	6.0609	6.5	2	4	2	1.508	1.046	1.073	0.817	0.832	0.775
	I3LKM6	Tudor domain containing 1 OS=Sus scrofa OX=9823 GN=TDRD1	0.657	Down	9.53e-05	TDRD1	129.85	91.296	12.9	13	16	13	0.847	0.79	0.802	1.199	1.257	1.257
	F1RGA9	Coronin OS=Sus scrofa OX=9823 GN=CORO1C	0.783	Down	0.027078	CORO1C	53.234	44.62	24.5	15	31	15	0.756	0.902	0.954	1.094	1.084	1.157
	Q767L7	Tubulin beta chain OS=Sus scrofa OX=9823 GN=TUBB	0.803	Down	0.035837	TUBB	49.67	32.183	34.5	13	73	2	0.927	0.943	0.899	1.169	1.27	1.008
	A0A287BRU6	Tyrosine-protein kinase OS=Sus scrofa OX=9823 GN=CSK	0.806	Down	0.0199554	CSK	50.572	6.0581	6.2	3	3	3	0.833	0.943	0.911	1.161	1.016	1.157
	F1RGP0	Gamma-glutamyltransferase 6 OS=Sus scrofa OX=9823 GN=GGT6	0.806	Down	0.0069175	GGT6	56.037	1.6871	1.5	1	2	1	0.88	0.954	0.849	1.087	1.078	1.165
	I3LRD5	Eukaryotic translation initiation factor 4H isoform 1 OS=Sus scrofa OX=9823 GN=EIF4H	1.36	Up	0.00178104	EIF4H	27.337	51.745	29.4	7	9	7	1.196	1.083	1.07	0.822	0.851	0.789
	F1RMD2	Cytoskeleton associated protein 2 OS=Sus scrofa OX=9823 GN=CKAP2	2.201	Up	0.0041039	CKAP2	68.077	10.369	8.4	5	5	5	1.043	1.161	1.452	0.644	0.47	0.547
	I3LTY7	Engulfment and cell motility 2 OS=Sus scrofa OX=9823 GN=ELMO2	0.827	Down	0.0179409	ELMO2	70.262	9.7603	7.4	4	6	4	0.947	0.832	0.954	1.118	1.055	1.13
	F1SFR3	"Extra spindle pole bodies like 1, separase OS=Sus scrofa OX=9823 GN=ESPL1"	1.848	Up	0.00047914	ESPL1	229.73	53.188	9.5	19	20	19	1.108	1.238	1.228	0.657	0.588	0.689
	I3LFV7	Synaptotagmin 5 OS=Sus scrofa OX=9823 GN=SYT5	0.798	Down	0.034903	SYT5	43.091	18.004	21.8	7	7	5	0.895	0.801	1.006	1.096	1.089	1.2
	F1RV23	cAMP-dependent protein kinase type I-alpha regulatory subunit OS=Sus scrofa OX=9823 GN=PRKAR1A	1.21	Up	0.0046182	PRKAR1A	40.675	18.806	16.9	6	7	6	1.036	1.021	1.13	0.872	0.866	0.895
	F1S386	THO complex 3 OS=Sus scrofa OX=9823 GN=THOC3	1.892	Up	0.0137759	THOC3	38.799	14.043	16	6	7	6	1.606	1.103	1.015	0.648	0.709	0.611
	F1SUG7	DEAD (Asp-Glu-Ala-Asp) box helicase 21 OS=Sus scrofa OX=9823 GN=DDX21	2.619	Up	3e-06	DDX21	87.193	39.436	11.4	9	10	9	1.309	1.393	1.305	0.495	0.503	0.532
	I3LCH3	RNA polymerase II subunit C OS=Sus scrofa OX=9823 GN=POLR2C	2.109	Up	0.048022	POLR2C	31.402	9.8867	13.1	3	4	3	1.229	0.836	1.619	0.396	0.712	0.639
	A0A287AX01	Mitogen-activated protein kinase OS=Sus scrofa OX=9823 GN=MAPK14	1.395	Up	0.00085599	MAPK14	39.561	20.335	12.2	4	7	2	1.096	1.046	1.099	0.731	0.821	0.771
	F1S5Y5	Syntaxin binding protein 3 OS=Sus scrofa OX=9823 GN=STXBP3	0.775	Down	0.00046112	STXBP3	68.039	10.058	7.7	4	4	4	0.883	0.896	0.899	1.166	1.1	1.19
	F1RGU8	"Nucleoside-triphosphatase, cancer-related OS=Sus scrofa OX=9823 GN=NTPCR"	0.519	Down	0.00043985	NTPCR	20.33	23.679	18	3	3	3	0.828	0.743	0.681	1.519	1.399	1.423
	P11493	Serine/threonine-protein phosphatase 2A catalytic subunit beta isoform (Fragment) OS=Sus scrofa OX=9823 GN=PPP2CB	1.294	Up	0.0134983	PPP2CB	33.61	74.468	36.5	8	24	1	1.203	1.014	1.032	0.794	0.846	0.87
	F1SKK3	NCK interacting protein with SH3 domain OS=Sus scrofa OX=9823 GN=NCKIPSD	0.806	Down	1.51e-05	NCKIPSD	78.147	33.916	5.7	3	3	3	0.928	0.913	0.935	1.151	1.14	1.152
	F1SV35	Aminoadipate-semialdehyde dehydrogenase-phosphopantetheinyl transferase OS=Sus scrofa OX=9823 GN=AASDHPPT	1.481	Up	0.0113603	AASDHPPT	35.353	18.446	13.4	4	6	4	1.383	1.105	1.065	0.834	0.812	0.753
	A0A286ZMD7	Gem nuclear organelle associated protein 6 OS=Sus scrofa OX=9823 GN=GEMIN6	0.728	Down	0.043857	GEMIN6	18.732	7.2239	14.5	3	3	3	0.985	0.848	0.728	1.246	1.254	1.02
	Q767L0	ATP-binding cassette sub-family F member 1 OS=Sus scrofa OX=9823 GN=ABCF1	0.804	Down	2.24e-05	ABCF1	91.636	72.751	21.4	16	35	16	0.925	0.904	0.91	1.125	1.151	1.129
	I3LJ77	Downstream neighbor of SON OS=Sus scrofa OX=9823 GN=DONSON	5.361	Up	0.00035569	DONSON	62.387	16.252	10.7	5	5	5	1.91	1.241	1.406	0.326	0.267	0.257
	F1SBC5	"NDC80, kinetochore complex component OS=Sus scrofa OX=9823 GN=NDC80"	1.352	Up	0.0007232	NDC80	73.907	58.15	27.6	18	20	18	1.021	1.072	1.031	0.75	0.746	0.815
	F1SJB5	Annexin OS=Sus scrofa OX=9823 GN=ANXA1	0.326	Down	0.0082774	ANXA1	38.744	56.653	18.5	5	7	5	0.782	0.372	0.584	1.977	1.444	1.915
	F1RUG5	WNK lysine deficient protein kinase 3 OS=Sus scrofa OX=9823 GN=WNK3	0.777	Down	0.0047026	WNK3	191.54	9.9783	4.2	7	8	5	0.962	0.848	0.847	1.173	1.118	1.13
	K7GSA5	Arginase OS=Sus scrofa OX=9823 GN=ARG2	0.673	Down	0.00053517	ARG2	35.668	23.248	11.1	3	4	3	0.792	0.882	0.888	1.259	1.248	1.301
	Q06A94	Heterogeneous nuclear ribonucleoprotein A1 OS=Sus scrofa OX=9823 GN=HNRNPA1	1.302	Up	0.02304	HNRNPA1	34.196	38.686	27.8	7	12	7	1.006	1.113	0.922	0.819	0.813	0.704
	F1SMD1	DAB2 interacting protein OS=Sus scrofa OX=9823 GN=DAB2IP	1.232	Up	0.00151652	DAB2IP	127.49	90.646	16.7	19	26	19	1.066	1.047	1.07	0.841	0.836	0.907
	I3LDH3	Poly [ADP-ribose] polymerase OS=Sus scrofa OX=9823 GN=PARP1	1.261	Up	0.003163	PARP1	111.52	53.679	12.3	11	14	11	1.076	1.068	1.032	0.87	0.866	0.783
	F1SA62	Uncharacterized protein OS=Sus scrofa OX=9823 GN=NDUFA7	0.754	Down	0.0026024	NDUFA7	12.628	9.7107	25.7	3	4	3	0.88	0.84	0.865	1.102	1.091	1.235
	A0A287A8G0	DNA (cytosine-5)-methyltransferase OS=Sus scrofa OX=9823 GN=DNMT1	1.94	Up	1.84e-06	DNMT1	181.95	323.31	47.6	79	284	79	1.153	1.184	1.161	0.611	0.611	0.581
	A0A287APF7	Kinesin-like protein OS=Sus scrofa OX=9823 GN=KIFC1	1.405	Up	0.0062566	KIFC1	60.384	6.3703	10.3	5	6	5	1.067	1.137	1.265	0.835	0.76	0.874
	F1S549	Polypyrimidine tract binding protein 2 OS=Sus scrofa OX=9823 GN=PTBP2	0.797	Down	0.019642	PTBP2	57.49	10.11	6.8	4	6	4	0.813	0.979	0.944	1.183	1.151	1.098
	P03970	Inhibin beta A chain OS=Sus scrofa OX=9823 GN=INHBA	1.429	Up	0.0111758	INHBA	47.476	1.7334	1.9	1	1	1	0.999	1.162	1.239	0.87	0.761	0.748
	F1RVX6	Nucleoporin 85 OS=Sus scrofa OX=9823 GN=NUP85	1.204	Up	0.022455	NUP85	72.22	44.615	8	4	5	4	0.985	1.09	1.087	0.808	0.908	0.91
	I3LFX1	"ArfGAP with RhoGAP domain, ankyrin repeat and PH domain 1 OS=Sus scrofa OX=9823 GN=ARAP1"	0.379	Down	0.0002829	ARAP1	156.59	1.7989	0.9	1	1	1	0.648	0.614	0.788	1.713	1.787	1.906
	Q95JH1	Integrin beta OS=Sus scrofa OX=9823 GN=CD61	0.617	Down	0.04306	CD61	86.365	33.211	7.9	5	5	5	1.106	0.618	0.75	1.265	1.426	1.316
	F1S1M2	Synaptotagmin like 4 OS=Sus scrofa OX=9823 GN=SYTL4	1.999	Up	0.0046197	SYTL4	76.05	8.7084	8.5	6	6	5	1.615	1.198	1.111	0.618	0.693	0.652
	F1S346	Kinesin-like protein OS=Sus scrofa OX=9823 GN=KIF2C	1.542	Up	0.00123815	KIF2C	80.638	64.334	21.7	15	23	14	1.182	1.081	1.093	0.765	0.75	0.662
	F1SJL5	Caseinolytic mitochondrial matrix peptidase chaperone subunit OS=Sus scrofa OX=9823 GN=CLPX	1.302	Up	0.0092393	CLPX	67.42	16.452	9.9	6	6	6	1.189	1.09	1.132	0.791	0.889	0.939
	F1RIA7	Transmembrane protein 109 OS=Sus scrofa OX=9823 GN=TMEM109	1.801	Up	0.000181025	TMEM109	26.11	7.8537	9.1	3	5	3	1.229	1.194	1.094	0.686	0.637	0.63
	A0A286ZYI8	"Lon protease homolog 2, peroxisomal OS=Sus scrofa OX=9823 GN=LONP2"	1.39	Up	0.00080131	LONP2	89.517	14.569	7.3	6	8	6	1.116	1.065	1.158	0.789	0.771	0.843
	F1RG40	Nucleoporin 133 OS=Sus scrofa OX=9823 GN=NUP133	1.657	Up	0.00025873	NUP133	110.26	16.953	8.5	8	12	8	1.078	1.156	1.229	0.702	0.675	0.713
	F1SCH5	XPA binding protein 2 OS=Sus scrofa OX=9823 GN=XAB2	1.274	Up	0.032943	XAB2	100	2.2451	1.1	1	1	1	0.921	1.043	1.117	0.832	0.729	0.858
	F1SUQ8	Uncharacterized protein OS=Sus scrofa OX=9823 GN=RCC2	1.261	Up	0.025338	RCC2	56.085	34.721	22.7	10	12	10	1.061	1.003	1.171	0.794	0.834	0.937
	F1SBW4	Protein quaking OS=Sus scrofa OX=9823 GN=QKI	2.575	Up	0.00174225	QKI	28.651	2.7246	3.8	1	1	1	1.804	1.32	1.235	0.514	0.595	0.584
	I3LSZ1	SUMO-conjugating enzyme UBC9 OS=Sus scrofa OX=9823 GN=UBE2I	1.25	Up	0.00092066	UBE2I	18.007	14.882	31.6	5	10	5	1.045	1.095	1.098	0.897	0.841	0.852
	I3LM23	Cbl proto-oncogene like 1 OS=Sus scrofa OX=9823 GN=CBLL1	1.412	Up	0.00064243	CBLL1	48.955	15.851	13.2	5	6	4	1.171	1.046	1.096	0.781	0.802	0.764
	P27917	Apolipoprotein C-III OS=Sus scrofa OX=9823 GN=APOC3	1.822	Up	0.0033358	APOC3	10.704	7.8741	38.5	3	4	3	1.091	1.308	1.197	0.636	0.761	0.577
	F1SBF0	Nuclear receptor coactivator 3 OS=Sus scrofa OX=9823 GN=NCOA3	2.152	Up	0.0091227	NCOA3	150.96	213.24	17.9	21	30	4	0.817	1.311	1.234	0.579	0.496	0.487
	F1STE6	Thioredoxin domain containing 9 OS=Sus scrofa OX=9823 GN=TXNDC9	1.906	Up	3.55e-05	TXNDC9	26.488	33.655	14.2	4	6	4	1.152	1.095	1.172	0.626	0.585	0.583
	F1SSH4	NudC domain containing 3 OS=Sus scrofa OX=9823 GN=NUDCD3	0.817	Down	0.0094809	NUDCD3	40.122	48.19	33.1	13	20	13	1.018	0.921	0.905	1.14	1.213	1.126
	A0A287ADE6	Ribosomal protein S15a OS=Sus scrofa OX=9823 GN=RPS15A	0.783	Down	0.022421	RPS15A	14.839	3.4973	12.3	2	6	2	0.769	0.931	0.937	1.086	1.11	1.17
	A0A287AGZ9	Riboflavin kinase OS=Sus scrofa OX=9823 GN=RFK	1.611	Up	0.0023593	RFK	16.756	4.5624	12.2	2	2	2	0.976	1.146	1.176	0.734	0.659	0.654
	I3L6X7	Vacuolar-sorting protein SNF8 OS=Sus scrofa OX=9823 GN=SNF8	0.753	Down	0.038115	SNF8	28.88	6.6998	9.7	2	2	2	0.732	1	0.92	1.133	1.169	1.219
	F1S150	La-related protein 7 OS=Sus scrofa OX=9823 GN=LARP7	0.696	Down	0.0168168	LARP7	66.692	2.162	1.5	1	1	1	0.875	0.994	0.734	1.175	1.312	1.255
	Q864B5	DnaJ homolog subfamily A member 4 OS=Sus scrofa OX=9823 GN=DNAJA4	0.792	Down	0.039922	DNAJA4	44.838	11.351	11.8	4	5	4	0.898	0.997	0.815	1.261	1.069	1.092
	A0A287ABC9	Protein tyrosine kinase 2 OS=Sus scrofa OX=9823 GN=PTK2	0.822	Down	0.00177865	PTK2	105.87	5.1121	2.9	3	3	3	0.936	0.925	0.869	1.083	1.106	1.134
	F1RXC7	Cancer susceptibility 3 OS=Sus scrofa OX=9823 GN=CASC3	1.834	Up	0.0037441	CASC3	69.687	17.154	10.4	6	6	6	1.301	1.156	1.118	0.748	0.653	0.548
	A0A287AG68	Uncharacterized protein OS=Sus scrofa OX=9823	0.632	Down	0.022557	---	22.486	12.492	5.7	1	1	1	0.78	0.869	0.593	1.041	1.243	1.265
	F1S0D8	UBX domain protein 4 OS=Sus scrofa OX=9823 GN=UBXN4	1.492	Up	0.00193922	UBXN4	56.592	16.086	6.5	3	3	3	0.99	1.158	1.165	0.721	0.747	0.753
	A0A287B7Z3	Nucleolar and spindle associated protein 1 OS=Sus scrofa OX=9823 GN=NUSAP1	1.937	Up	0.00085802	NUSAP1	49.722	5.7328	7.3	3	3	3	1.138	1.298	1.062	0.558	0.598	0.65
	I3LFU3	Ring finger protein 213 OS=Sus scrofa OX=9823 GN=RNF213	0.614	Down	0.00041558	RNF213	233.61	1.5365	0.4	1	1	1	0.846	0.756	0.755	1.339	1.232	1.265
	F1SRZ4	Uncharacterized protein OS=Sus scrofa OX=9823 GN=ARHGAP11A	2.2	Up	0.00131818	ARHGAP11A	112.6	2.2959	2.1	2	2	2	1.007	1.248	1.322	0.487	0.572	0.567
	F1RPU6	Myelin protein zero like 1 OS=Sus scrofa OX=9823 GN=MPZL1	0.663	Down	0.0192425	MPZL1	29.241	4.1739	7.1	2	2	2	0.768	0.786	1.067	1.31	1.245	1.398
	A0A287BT13	Non-specific serine/threonine protein kinase OS=Sus scrofa OX=9823 GN=MARK3	0.683	Down	0.0027037	MARK3	81.38	10.022	10.4	6	6	4	0.749	0.902	0.799	1.149	1.211	1.225
	I3LII4	Serine/threonine-protein kinase PLK OS=Sus scrofa OX=9823 GN=PLK1	1.251	Up	0.0040206	PLK1	68.053	15.527	13.7	7	9	7	1.025	1.028	1.111	0.82	0.82	0.889
	F1SPF3	DNA helicase OS=Sus scrofa OX=9823 GN=MCM2	1.635	Up	0.0013014	MCM2	101.53	74.972	18.6	15	20	15	1.052	1.206	1.249	0.745	0.728	0.672
	A0A287AP19	Eukaryotic translation initiation factor 4E type 2 OS=Sus scrofa OX=9823 GN=EIF4E2	0.68	Down	0.005583	EIF4E2	26.674	19.081	14.2	3	4	3	0.942	0.824	0.74	1.198	1.269	1.218
	A0A287BF57	"MTSS1, I-BAR domain containing OS=Sus scrofa OX=9823 GN=MTSS1"	2.167	Up	0.00187832	MTSS1	75.334	8.8814	3.5	2	2	2	1.717	1.236	1.344	0.686	0.682	0.615
	I3LS12	Sorting nexin 2 OS=Sus scrofa OX=9823 GN=SNX2	1.234	Up	0.039742	SNX2	55.714	85.746	20.5	10	13	9	1.255	1.05	1.01	0.922	0.884	0.881
	P00503	"Aspartate aminotransferase, cytoplasmic OS=Sus scrofa OX=9823 GN=GOT1"	1.209	Up	0.0084842	GOT1	46.474	171.38	20.6	7	10	7	1.153	1.069	1.08	0.905	0.963	0.864
	Q08094	Calponin-2 (Fragment) OS=Sus scrofa OX=9823 GN=CNN2	0.666	Down	0.00070254	CNN2	32.03	31.055	30.1	8	20	8	0.882	0.882	0.777	1.249	1.289	1.277
	F1S8T7	Nucleophosmin/nucleoplasmin 3 OS=Sus scrofa OX=9823 GN=NPM3	1.777	Up	0.00020281	NPM3	19.11	7.2364	18.2	3	3	3	1.074	1.169	1.179	0.632	0.611	0.683
	F1RGD1	Bet1 golgi vesicular membrane trafficking protein like OS=Sus scrofa OX=9823 GN=BET1L	0.496	Down	0.00042182	BET1L	12.39	24.607	32.4	3	4	3	0.695	0.673	0.823	1.483	1.417	1.516
	C0LZL0	Fascin OS=Sus scrofa OX=9823 GN=FSCN1	0.474	Down	1.72e-05	FSCN1	54.683	48.831	20.7	9	11	9	0.739	0.69	0.744	1.569	1.48	1.535
	A0A287BKY1	MAP kinase-interacting serine/threonine-protein kinase 1 OS=Sus scrofa OX=9823 GN=MKNK1	1.454	Up	0.02186	MKNK1	42.467	6.4183	6.3	2	2	2	1.312	0.944	1.101	0.723	0.779	0.807
	F1RFK7	BAI1 associated protein 2 like 1 OS=Sus scrofa OX=9823 GN=BAIAP2L1	0.702	Down	0.00064023	BAIAP2L1	56.238	38.305	26.1	13	17	13	0.803	0.868	0.906	1.202	1.224	1.244
	A0A287A8W9	Septin-2 OS=Sus scrofa OX=9823 GN=SEPT2	1.293	Up	0.00184205	2-Sep	40.514	75.35	27.3	8	12	8	1.066	1.118	1.008	0.818	0.851	0.8
	F1RUS8	Tubulin-specific chaperone C OS=Sus scrofa OX=9823 GN=TBCC	3.371	Up	0.0021376	TBCC	39.029	34.347	15	5	6	5	1.703	1.243	1.52	0.386	0.36	0.579
	A0A287BRR9	BAI1 associated protein 2 OS=Sus scrofa OX=9823 GN=BAIAP2	1.589	Up	0.000124604	BAIAP2	57.301	88.687	32.6	16	22	16	1.172	1.208	1.112	0.735	0.757	0.705
	F1SIE7	Enhancer of mRNA decapping 3 OS=Sus scrofa OX=9823 GN=EDC3	0.672	Down	0.0070179	EDC3	55.992	15.057	11.4	5	6	5	0.727	0.818	0.947	1.224	1.287	1.2
	F1RUD8	"Geminin, DNA replication inhibitor OS=Sus scrofa OX=9823 GN=GMNN"	2.327	Up	7.52e-05	GMNN	23.507	10.63	19.6	4	4	4	1.058	1.117	1.153	0.502	0.491	0.437
	F1RFI0	SH2B adaptor protein 1 OS=Sus scrofa OX=9823 GN=SH2B1	1.225	Up	0.020939	SH2B1	76.167	3.0053	2.5	2	3	2	1.031	1.147	1.078	0.951	0.895	0.813
	A0A287BDG5	Kinesin family member 20B OS=Sus scrofa OX=9823 GN=KIF20B	2.071	Up	0.020284	KIF20B	203.13	37.962	10	18	20	18	0.753	1.308	1.267	0.477	0.576	0.554
	F6PYW2	Histone cluster 1 H1 family member d OS=Sus scrofa OX=9823 GN=HIST1H1D	0.489	Down	4.14e-05	HIST1H1D	27.675	4.5052	16.5	6	8	3	0.752	0.696	0.706	1.387	1.519	1.501
	F1RV94	Uncharacterized protein OS=Sus scrofa OX=9823 GN=LOC100517166	1.302	Up	0.0117163	LOC100517166	11.657	1.599	7	1	1	1	1.206	1.016	1.129	0.902	0.806	0.865
	A0A287ACQ4	Catenin beta-1 OS=Sus scrofa OX=9823 GN=CTNNB1	1.365	Up	0.000405	CTNNB1	84.146	92.708	19.3	14	29	14	1.102	1.125	1.074	0.777	0.795	0.846
	P05024	Sodium/potassium-transporting ATPase subunit alpha-1 OS=Sus scrofa OX=9823 GN=ATP1A1	0.812	Down	0.0031356	ATP1A1	112.68	214.31	21.2	20	31	20	0.986	0.904	0.907	1.184	1.121	1.138
	I3LJR4	DNA-directed RNA polymerase subunit OS=Sus scrofa OX=9823 GN=POLR2A	1.415	Up	0.0042352	POLR2A	215.86	15.992	3.8	8	9	8	1.093	1.168	1.09	0.789	0.791	0.788
	F1RMW4	X-ray repair cross complementing 1 OS=Sus scrofa OX=9823 GN=XRCC1	0.594	Down	0.020879	XRCC1	59.262	14.015	11.4	6	7	6	0.877	0.599	0.927	1.274	1.294	1.48
	I3L5C1	SAS-6 centriolar assembly protein OS=Sus scrofa OX=9823 GN=SASS6	1.959	Up	9.53e-05	SASS6	72.951	67.176	17.9	12	12	12	1.186	1.203	1.294	0.606	0.606	0.668
	F1SRZ7	RNA helicase aquarius OS=Sus scrofa OX=9823 GN=AQR	1.23	Up	0.0052391	AQR	168.25	7.7817	2.1	3	3	3	1.156	1.051	1.047	0.875	0.913	0.857
	F1S1J9	Eukaryotic translation initiation factor 3 subunit H OS=Sus scrofa OX=9823 GN=EIF3H	0.762	Down	0.0040164	EIF3H	37.144	76.796	27.2	10	16	10	0.86	0.906	0.983	1.153	1.2	1.254
	A0A287AWN0	"BRCA2, DNA repair associated OS=Sus scrofa OX=9823 GN=BRCA2"	1.527	Up	0.025136	BRCA2	356.53	16.302	2.8	8	8	8	1.615	1.176	1.146	0.929	0.804	0.846
	F1SEB1	Ubiquitin-associated protein 1 OS=Sus scrofa OX=9823 GN=UBAP1	0.497	Down	0.0003986	UBAP1	54.907	7.1057	8.6	4	5	4	0.799	0.678	0.669	1.526	1.403	1.392
	F1RN04	Uncharacterized protein OS=Sus scrofa OX=9823	0.812	Down	0.0027387	---	39.84	-2	2.3	1	1	1	0.83	0.86	0.916	1.076	1.043	1.09
	F1RT18	Nei like DNA glycosylase 3 OS=Sus scrofa OX=9823 GN=NEIL3	4.915	Up	0.00089536	NEIL3	66.364	8.182	7	4	4	4	1.774	1.289	1.149	0.305	0.331	0.221
	F1SQ17	IQ motif containing B1 OS=Sus scrofa OX=9823 GN=IQCB1	1.439	Up	0.0029432	IQCB1	69.187	51.574	20.2	12	15	12	1.184	1.007	1.162	0.79	0.742	0.798
	F1SV40	Splicing factor 3a subunit 3 OS=Sus scrofa OX=9823 GN=SF3A3	1.394	Up	0.0051027	SF3A3	58.891	6.1879	5.4	3	4	3	1.432	1.207	1.209	0.925	0.944	0.891
	A0A287BDL1	H/ACA ribonucleoprotein complex subunit 4 OS=Sus scrofa OX=9823 GN=DKC1	0.824	Down	0.022601	DKC1	53.292	1.806	3.5	2	2	2	0.822	0.988	0.893	1.112	1.07	1.098
	I3LLM3	Phospholipase A2 OS=Sus scrofa OX=9823 GN=PLA2G4A	1.612	Up	0.00041713	PLA2G4A	85.375	120.26	19.4	13	23	13	1.237	1.133	1.135	0.732	0.68	0.762
	A0A287BK75	Dual specificity mitogen-activated protein kinase kinase 1 OS=Sus scrofa OX=9823 GN=MAP2K1	1.443	Up	0.0065043	MAP2K1	43.439	31.872	19.1	8	12	4	1.036	1.187	1.18	0.704	0.809	0.845
	F1S1V1	Sjogren syndrome antigen B OS=Sus scrofa OX=9823 GN=SSB	2.422	Up	0.00193924	SSB	47.267	15.636	11.5	5	6	5	1.531	1.143	1.466	0.546	0.502	0.661
	K7GPM9	Tyrosine-protein kinase OS=Sus scrofa OX=9823 GN=FYN	2.068	Up	0.0021825	FYN	54.44	19.732	8.3	4	4	1	1.016	1.188	1.224	0.562	0.467	0.629
	F1SJJ8	TIMELESS interacting protein OS=Sus scrofa OX=9823 GN=TIPIN	1.499	Up	0.0010025	TIPIN	32.88	1.5504	3.1	1	1	1	1.248	1.154	1.118	0.802	0.731	0.815
	I3LHT9	Syntaxin-12 OS=Sus scrofa OX=9823 GN=STX12	1.218	Up	0.00171924	STX12	31.416	165.27	29.7	7	17	7	1.025	1.101	1.035	0.847	0.86	0.888
	F1SGC8	Actin like 6A OS=Sus scrofa OX=9823 GN=ACTL6A	2.313	Up	0.0119769	ACTL6A	47.47	32.668	13.8	5	7	5	1.19	1.002	1.189	0.631	0.502	0.329
	F2Z5Q1	Charged multivesicular body protein 2b OS=Sus scrofa OX=9823 GN=CHMP2B	1.267	Up	0.00159567	CHMP2B	23.934	13.536	24.4	6	7	6	1.036	1.049	1.127	0.853	0.864	0.818
	P63053	Ubiquitin-60S ribosomal protein L40 OS=Sus scrofa OX=9823 GN=UBA52	0.72	Down	0.038085	UBA52	14.728	28.044	32	6	88	2	0.795	0.99	0.832	1.217	1.215	1.203
	Q29205	60S ribosomal protein L11 OS=Sus scrofa OX=9823 GN=RPL11	0.351	Down	0.0085829	RPL11	20.212	9.1997	20.2	4	8	3	0.326	0.632	0.625	1.574	1.594	1.338
	A0A286ZXY8	Squalene synthase OS=Sus scrofa OX=9823 GN=FDFT1	1.433	Up	0.00049911	FDFT1	47.76	59.545	26.6	10	27	10	1.2	1.081	1.112	0.77	0.785	0.812
	F1RPP2	Uncharacterized protein OS=Sus scrofa OX=9823 GN=SKA1	1.687	Up	0.0125002	SKA1	29.365	13.654	19.6	5	7	5	0.841	1.219	1.159	0.658	0.61	0.64
	A0A287BN19	Dishevelled associated activator of morphogenesis 1 OS=Sus scrofa OX=9823 GN=DAAM1	0.734	Down	0.033121	DAAM1	122.22	26.109	8.3	9	9	9	0.727	0.872	1.005	1.109	1.201	1.239
	Q9GLP0	Integrin beta-1 OS=Sus scrofa OX=9823 GN=ITGB1	0.655	Down	0.00113945	ITGB1	88.265	52.405	14.5	10	16	10	0.734	0.836	0.835	1.288	1.177	1.205
	A5GFN6	mRNA export factor OS=Sus scrofa OX=9823 GN=RAE1	1.223	Up	0.0117447	RAE1	41.025	105.06	34.8	10	17	10	1.083	1.151	1.039	0.906	0.937	0.833
	I3LPU8	Uncharacterized protein OS=Sus scrofa OX=9823 GN=HNRNPL	0.679	Down	0.030436	HNRNPL	29.28	8.5838	11.9	3	5	3	0.863	0.844	0.708	0.976	1.362	1.219
	F1SDX6	Transglutaminase 2 OS=Sus scrofa OX=9823 GN=TGM2	0.541	Down	0.0025802	TGM2	77.211	14.63	7.9	5	5	5	0.749	0.637	0.706	1.472	1.273	1.124
	B7U6F4	Serine/threonine protein kinase MST4 OS=Sus scrofa OX=9823 GN=STK26	0.707	Down	0.00026105	STK26	46.556	8.1496	16.6	6	9	2	0.861	0.861	0.924	1.215	1.242	1.284
	F1S579	HEN methyltransferase 1 OS=Sus scrofa OX=9823 GN=HENMT1	2.76	Up	0.0038022	HENMT1	44.073	22.809	19.3	6	7	6	0.893	1.465	1.257	0.499	0.43	0.381
	F1S833	Uncharacterized protein OS=Sus scrofa OX=9823 GN=LRRC40	1.436	Up	0.0053043	LRRC40	68.169	19.783	14.3	8	10	8	1.252	1.092	1.084	0.867	0.742	0.779
	F1S359	"RB binding protein 5, histone lysine methyltransferase complex subunit OS=Sus scrofa OX=9823 GN=RBBP5"	4.458	Up	0.0029591	RBBP5	59.152	7.9556	7.4	4	4	4	1.08	1.353	1.196	0.179	0.394	0.241
	F1SRJ8	Phenylalanine hydroxylase OS=Sus scrofa OX=9823 GN=PAH	0.745	Down	0.0087153	PAH	45.756	17.6	15.7	6	8	6	0.999	0.886	0.89	1.32	1.13	1.275
	F1S3P8	Syntaxin 7 OS=Sus scrofa OX=9823 GN=STX7	1.432	Up	4.13e-05	STX7	29.864	12.254	9.2	2	4	2	1.095	1.151	1.101	0.782	0.791	0.765
	F1SPI2	"XPC complex subunit, DNA damage recognition and repair factor OS=Sus scrofa OX=9823 GN=XPC"	1.227	Up	0.00130013	XPC	105.35	6.7547	4.6	4	4	4	1.046	1.018	1.058	0.84	0.819	0.885
	A0A287BR93	Structural maintenance of chromosomes protein OS=Sus scrofa OX=9823 GN=SMC1B	1.667	Up	0.00050166	SMC1B	145.05	3.4143	1.4	2	2	2	1.168	1.047	1.208	0.718	0.666	0.669
	F1SGX2	MORC family CW-type zinc finger 3 OS=Sus scrofa OX=9823 GN=MORC3	1.548	Up	0.00069933	MORC3	93.513	52.9	12.5	8	9	8	1.219	1.117	1.088	0.742	0.696	0.774
	I3LU53	Sin3A associated protein 30 OS=Sus scrofa OX=9823 GN=SAP30	2.956	Up	0.00054138	SAP30	23.373	6.7599	13.6	3	5	3	1.387	1.163	1.373	0.515	0.375	0.437
	F1S534	Down-regulator of transcription 1 OS=Sus scrofa OX=9823 GN=DR1	3.485	Up	0.00059839	DR1	19.429	12.434	15.9	3	4	3	1.291	1.305	1.419	0.45	0.405	0.297
	B1PXG0	LIN28 OS=Sus scrofa OX=9823 GN=LIN28	1.647	Up	0.041304	LIN28	22.382	21.796	24.9	4	4	4	1.37	1.11	0.918	0.866	0.592	0.605
	F1SQR4	Small nuclear ribonucleoprotein F OS=Sus scrofa OX=9823 GN=SNRPF	1.554	Up	0.035375	SNRPF	9.7251	1.6859	9.3	1	1	1	0.817	1.246	1.043	0.595	0.74	0.664
	F1SNF2	Muskelin 1 OS=Sus scrofa OX=9823 GN=MKLN1	1.32	Up	0.0195224	MKLN1	80.479	2.6619	1.7	1	1	1	1.239	1.052	1.127	0.85	0.954	0.785
	F1SFW4	Integrator complex subunit 3 OS=Sus scrofa OX=9823 GN=INTS3	1.439	Up	0.0095607	INTS3	117.85	35.79	4.8	3	4	3	1.185	1.013	1.187	0.877	0.731	0.745
	F1S890	Serine/threonine kinase 35 OS=Sus scrofa OX=9823 GN=STK35	1.782	Up	0.0010594	STK35	59.201	3.1779	3.2	1	1	1	1.053	1.189	1.201	0.645	0.584	0.703
	A4PES0	Wee1-like protein kinase 2 OS=Sus scrofa OX=9823 GN=WEE2	4.027	Up	2.41e-05	WEE2	62.927	137.78	31.7	17	33	17	1.512	1.381	1.259	0.323	0.368	0.34
	F1SRU7	Protein kinase C eta type OS=Sus scrofa OX=9823 GN=PRKCH	1.635	Up	0.049301	PRKCH	77.797	4.7079	2.9	2	2	2	1.493	0.863	1.102	0.738	0.628	0.749
	F1RWT2	Plastin 3 OS=Sus scrofa OX=9823 GN=PLS3	0.818	Down	0.0133002	PLS3	63.85	323.31	40.7	21	56	15	0.845	0.933	0.994	1.121	1.148	1.12
	F1SC47	Delta-1-pyrroline-5-carboxylate synthase OS=Sus scrofa OX=9823 GN=ALDH18A1	1.293	Up	0.034077	ALDH18A1	87.085	27.937	16.4	12	16	12	1.145	1.178	0.99	0.866	0.937	0.76
	I3L8M9	Ubiquitin specific peptidase 25 OS=Sus scrofa OX=9823 GN=USP25	1.224	Up	0.035196	USP25	122.07	12.844	3.4	3	3	3	0.94	1.076	1.163	0.847	0.869	0.882
	I3LML4	Tubulin alpha chain OS=Sus scrofa OX=9823 GN=TUBAL3	1.765	Up	0.00043563	TUBAL3	49.327	12.911	7.4	3	4	3	1.049	1.124	1.034	0.551	0.627	0.639
	Q56P20	ADP-ribosylation factor 4 OS=Sus scrofa OX=9823 GN=ARF4	1.232	Up	0.026805	ARF4	20.485	10.999	33.9	5	11	3	0.977	1.191	1.051	0.877	0.844	0.892
	A0A286ZJR2	"Peptidyl-tRNA hydrolase ICT1, mitochondrial OS=Sus scrofa OX=9823 GN=MRPL58"	0.676	Down	0.0043396	MRPL58	23.502	1.7023	3.9	1	1	1	0.8	0.926	0.992	1.4	1.331	1.289
	A0A286ZSM4	Myotubularin related protein 2 OS=Sus scrofa OX=9823 GN=MTMR2	0.678	Down	0.0023008	MTMR2	66.05	32.061	20.3	12	13	12	0.956	0.862	0.794	1.292	1.318	1.241
	F1RJC5	Uncharacterized protein OS=Sus scrofa OX=9823 GN=CDK11B	1.543	Up	0.00050164	CDK11B	90.79	7.1346	3.5	3	3	3	1.145	1.091	1.206	0.711	0.731	0.788
	F1SQ87	WW domain binding protein 11 OS=Sus scrofa OX=9823 GN=WBP11	1.42	Up	0.037961	WBP11	70.058	2.8051	3.1	2	2	2	1.334	0.936	1.212	0.814	0.768	0.87
	F1RSY9	Cell division cycle 40 OS=Sus scrofa OX=9823 GN=CDC40	1.926	Up	0.0088436	CDC40	65.43	2.0129	2.1	1	1	1	1.372	0.962	1.404	0.63	0.592	0.719
	F1SQH4	DNA mismatch repair protein OS=Sus scrofa OX=9823 GN=MSH2	1.482	Up	0.0005597	MSH2	103.19	56.749	13	13	14	13	1.145	1.161	1.042	0.78	0.75	0.729
	F1S0B2	"RNA binding protein, mRNA processing factor 2 OS=Sus scrofa OX=9823 GN=RBPMS2"	0.466	Down	0.00024099	RBPMS2	23.107	23.359	28.8	6	10	6	0.64	0.75	0.746	1.553	1.433	1.602
	F1RF51	Ribonuclease K OS=Sus scrofa OX=9823 GN=RNASEK	0.451	Down	0.00066289	RNASEK	11.007	2.318	11.2	1	3	1	0.61	0.796	0.704	1.494	1.662	1.521
	A0A287AFN2	Thymidylate synthase OS=Sus scrofa OX=9823 GN=TYMS	1.895	Up	0.00042076	TYMS	42.168	49.537	21.3	7	12	7	1.317	1.111	1.123	0.636	0.64	0.598
	F1RI52	Rap associating with DIL domain OS=Sus scrofa OX=9823 GN=RADIL	2.435	Up	1.61e-05	RADIL	115.6	8.1295	3	3	4	3	1.357	1.235	1.268	0.545	0.529	0.511
	A0A287AB59	Plexin B2 OS=Sus scrofa OX=9823 GN=PLXNB2	0.675	Down	0.0166007	PLXNB2	180.41	1.818	1	2	2	2	0.734	0.814	0.966	1.203	1.135	1.388
	F1S9J0	Non-specific serine/threonine protein kinase OS=Sus scrofa OX=9823 GN=MARK1	0.681	Down	0.0156228	MARK1	87.162	4.777	5.3	3	3	1	1.041	0.979	0.764	1.312	1.359	1.416
	F1S5Z7	Sortilin OS=Sus scrofa OX=9823 GN=SORT1	0.491	Down	0.00071695	SORT1	101.39	6.6992	2.8	2	2	2	0.692	0.789	0.796	1.371	1.679	1.588
	O77591	Inositol monophosphatase 1 OS=Sus scrofa OX=9823 GN=IMPA1	1.273	Up	0.0112994	IMPA1	30.132	86.826	24.5	7	9	7	1.197	1.06	1.049	0.925	0.833	0.84
	O62680	CD59 glycoprotein OS=Sus scrofa OX=9823 GN=CD59	0.777	Down	0.049099	CD59	13.79	8.6928	14.6	2	2	2	0.981	0.874	0.784	1.228	1.171	0.997
	A0A287B858	Kinesin family member 14 OS=Sus scrofa OX=9823 GN=KIF14	1.39	Up	0.0165007	KIF14	174.3	21.581	7.8	12	12	12	1.31	1.106	1.024	0.88	0.822	0.772
	A0A287BFW1	Sodium/glucose cotransporter 5 OS=Sus scrofa OX=9823 GN=PRPSAP2	1.35	Up	0.048478	PRPSAP2	37.966	35.91	15.9	6	11	5	1.351	1.012	1.022	0.83	0.775	0.902
	F1RQH3	Formin like 2 OS=Sus scrofa OX=9823 GN=FMNL2	2.216	Up	0.0066989	FMNL2	116.4	14.49	7.6	8	8	6	1.761	1.1	1.217	0.565	0.61	0.665
	F1RQ90	"RNA-binding motif protein, X chromosome OS=Sus scrofa OX=9823 GN=RBMX"	0.748	Down	0.00022194	RBMX	42.274	30.114	19.2	8	10	6	0.913	0.89	0.955	1.208	1.228	1.251
	A0A287A9P3	"Myosin light chain kinase, smooth muscle OS=Sus scrofa OX=9823 GN=MYLK"	0.626	Down	0.00172257	MYLK	194.76	21.299	4.7	8	9	8	0.855	0.958	0.795	1.444	1.42	1.302
	F1SK26	Survival motor neuron protein OS=Sus scrofa OX=9823 GN=SMN1	1.749	Up	9.95e-05	SMN1	31.641	4.6951	10.2	2	2	1	1.311	1.212	1.186	0.688	0.7	0.733
	A0A286ZZB7	Histone cluster 1 H1 family member e OS=Sus scrofa OX=9823 GN=HIST1H1E	0.695	Down	0.00138018	HIST1H1E	21.993	11.277	23.7	6	9	3	0.856	0.788	0.897	1.262	1.235	1.157
	F1ST91	Serine/threonine kinase 31 OS=Sus scrofa OX=9823 GN=STK31	0.809	Down	7.87e-05	STK31	111.82	55.4	13.4	12	13	12	0.979	0.98	0.969	1.22	1.222	1.177
	Q52NJ1	Ras-related protein Rab-11A OS=Sus scrofa OX=9823 GN=RAB11A	0.341	Down	0.0039768	RAB11A	24.393	10.183	49.5	9	17	1	0.418	0.658	0.763	1.692	1.936	1.764
	I3LD81	Cell division cycle 7 OS=Sus scrofa OX=9823 GN=CDC7	1.954	Up	0.0029611	CDC7	61.478	26.339	5	2	2	2	1.11	1.182	1.255	0.492	0.669	0.654
	F2Z5I8	Ras-related protein Rab-8A OS=Sus scrofa OX=9823 GN=RAB8A	0.793	Down	0.037395	RAB8A	26.63	8.2746	22.9	6	11	3	0.824	0.966	0.88	1.129	1.133	1.107
	F1SC78	Ubiquitin conjugating enzyme E2 C OS=Sus scrofa OX=9823 GN=UBE2C	2.455	Up	0.00063912	UBE2C	19.642	23.704	22.3	4	5	4	1.447	1.249	1.148	0.555	0.553	0.458
	I3LRF1	Uncharacterized protein OS=Sus scrofa OX=9823 GN=BUB1	1.349	Up	0.0060805	BUB1	122.24	1.7773	1.5	2	2	2	1.244	1.154	1.032	0.832	0.841	0.87
	A0A287AM78	Purine nucleoside phosphorylase OS=Sus scrofa OX=9823 GN=PNP	1.543	Up	0.0012822	PNP	32.042	151	51	13	36	13	1.292	1.129	1.099	0.771	0.732	0.778
	I3LJ42	Guanine nucleotide-binding protein subunit gamma OS=Sus scrofa OX=9823 GN=GNG2	1.343	Up	0.036382	GNG2	7.8501	5.1464	22.5	1	2	1	0.941	1.141	1.231	0.905	0.789	0.773
	F1RUP2	G-rich RNA sequence binding factor 1 OS=Sus scrofa OX=9823 GN=GRSF1	0.688	Down	0.0095756	GRSF1	52.984	14.25	7.7	4	4	4	0.893	0.804	0.827	1.175	1.399	1.095
	A0A287BDF9	Olfactory receptor OS=Sus scrofa OX=9823	1.34	Up	0.0010026	---	34.823	2.0245	2.6	1	1	1	1.092	1.078	1.153	0.819	0.792	0.869
	F1SC64	"Helicase, lymphoid specific OS=Sus scrofa OX=9823 GN=HELLS"	2.711	Up	0.0187959	HELLS	97.011	2.0435	2.4	2	3	2	1.13	1.014	1.272	0.533	0.497	0.23
	Q6UGB2	Methylsterol monooxygenase 1 OS=Sus scrofa OX=9823 GN=MSMO1	1.754	Up	0.02012	MSMO1	35.101	20.575	8.9	2	3	2	1.551	1.282	1.011	0.739	0.827	0.626
	F1SMR7	Ubiquitin conjugating enzyme E2 H OS=Sus scrofa OX=9823 GN=UBE2H	1.785	Up	2.29e-06	UBE2H	19.985	21.858	28	4	7	4	1.149	1.207	1.151	0.661	0.656	0.648
	F1S413	Mini-chromosome maintenance complex-binding protein OS=Sus scrofa OX=9823 GN=MCMBP	1.403	Up	0.0187971	MCMBP	72.904	1.9216	2.5	2	2	2	1.315	1.078	0.992	0.81	0.768	0.834
	A0A287AHP4	Kinesin-like protein OS=Sus scrofa OX=9823 GN=KIF18A	1.8	Up	0.000115378	KIF18A	88.537	4.9529	4	3	3	3	1.034	1.008	1.113	0.594	0.556	0.603
	I3LGC2	Ribosome binding protein 1 OS=Sus scrofa OX=9823 GN=RRBP1	0.586	Down	1.97e-06	RRBP1	160.75	257.09	48.2	67	87	67	0.831	0.804	0.814	1.425	1.387	1.369
	P67937	Tropomyosin alpha-4 chain OS=Sus scrofa OX=9823 GN=TPM4	0.472	Down	5.72e-05	TPM4	28.521	67.532	38.7	12	9	6	0.722	0.811	0.798	1.601	1.626	1.71
	F1S057	Myosin IE OS=Sus scrofa OX=9823 GN=MYO1E	0.75	Down	0.0099557	MYO1E	127.28	16.695	7.3	8	8	8	0.956	0.869	0.917	1.102	1.219	1.335
	F1SSF6	DNA-directed DNA/RNA polymerase mu OS=Sus scrofa OX=9823 GN=POLM	0.654	Down	0.015638	POLM	60.003	12.337	5.2	2	2	2	0.929	0.844	0.806	1.111	1.293	1.542
	F1SQF7	Transcriptional adapter 3 OS=Sus scrofa OX=9823 GN=TADA3	1.587	Up	0.0031381	TADA3	48.934	51.554	21.1	8	13	8	0.964	1.184	1.198	0.686	0.704	0.719
	A0A287ARE4	Myotubularin related protein 6 OS=Sus scrofa OX=9823 GN=MTMR6	0.67	Down	0.043539	MTMR6	62.367	15.838	11.1	7	8	6	0.877	0.909	0.687	1.234	1.449	1.01
	A0A287BBS5	Aurora kinase C OS=Sus scrofa OX=9823 GN=AURKC	1.266	Up	0.0107022	AURKC	34.226	46.243	23.2	6	8	6	0.913	0.865	1.019	0.731	0.715	0.763
	F1SCI4	Uncharacterized protein OS=Sus scrofa OX=9823 GN=AKAP13	0.707	Down	0.047382	AKAP13	160.03	10.633	3.2	4	4	4	0.694	1.039	0.896	1.183	1.358	1.179
	P50118	Proto-oncogene serine/threonine-protein kinase mos OS=Sus scrofa OX=9823 GN=MOS	2.698	Up	8.2e-05	MOS	37.94	1.4583	2.6	1	1	1	1.436	1.238	1.394	0.508	0.465	0.535
	A0A287BN74	Tumor protein p63 OS=Sus scrofa OX=9823 GN=TP63	0.751	Down	0.041715	TP63	71.336	9.6488	5.8	4	5	4	0.772	0.916	0.913	1.112	1.022	1.329
	F1S9W3	Calcium homeostasis endoplasmic reticulum protein OS=Sus scrofa OX=9823 GN=CHERP	2.301	Up	0.000183455	CHERP	103.83	18.536	6.7	6	8	6	1.197	1.295	1.335	0.502	0.556	0.605
	Q71LE2	Histone H3.3 OS=Sus scrofa OX=9823 GN=H3F3A	2.32	Up	4.1e-05	H3F3A	15.328	4.68	11.8	2	4	1	1.122	1.19	1.135	0.531	0.463	0.492
	F1RMM1	Family with sequence similarity 160 member A2 OS=Sus scrofa OX=9823 GN=FAM160A2	1.253	Up	0.026736	FAM160A2	89.909	1.8714	1.1	1	1	1	1.281	1.09	1.042	0.934	0.881	0.908
	F1RMU2	TATA-box binding protein associated factor 7 OS=Sus scrofa OX=9823 GN=TAF7	0.655	Down	0.0035202	TAF7	40.245	3.3572	6	2	3	2	0.856	0.701	0.806	1.179	1.142	1.286
	F1RT10	CDKN2A interacting protein OS=Sus scrofa OX=9823 GN=CDKN2AIP	1.684	Up	0.0132974	CDKN2AIP	61.508	15.471	10.1	4	4	4	1.07	1.35	0.972	0.725	0.577	0.712
	F1SSG6	Sialic acid synthase OS=Sus scrofa OX=9823 GN=NANS	1.783	Up	0.0029209	NANS	28.413	7.1707	11.2	3	5	3	1.248	1.354	1.075	0.754	0.691	0.617
	A0A287BBE2	Signal transducer and activator of transcription OS=Sus scrofa OX=9823 GN=STAT3	1.463	Up	0.000483	STAT3	81.238	15.017	8.5	6	8	6	1.168	1.123	1.074	0.805	0.732	0.763
	A0A287BLB5	PEST proteolytic signal containing nuclear protein OS=Sus scrofa OX=9823 GN=PCNP	1.744	Up	0.0176838	PCNP	18.963	21.632	24.7	3	3	3	1.103	1.001	1.261	0.757	0.681	0.492
	F1RN05	Serine palmitoyltransferase long chain base subunit 1 OS=Sus scrofa OX=9823 GN=SPTLC1	2.022	Up	0.00095945	SPTLC1	52.642	5.595	3.6	3	3	3	1.487	1.14	1.322	0.68	0.629	0.644
	F1RS44	N-glycanase 1 OS=Sus scrofa OX=9823 GN=NGLY1	2.433	Up	1.76e-05	NGLY1	74.485	122.4	23.7	15	24	15	1.133	1.233	1.233	0.492	0.475	0.512
	D2IE28	Cyclin B1 transcript variant 1 OS=Sus scrofa OX=9823 GN=CCNB1	1.94	Up	0.00024373	CCNB1	48.662	7.9922	9	4	6	4	1.067	1.134	1.206	0.61	0.539	0.607
	F1SKQ0	DEAD-box helicase 17 OS=Sus scrofa OX=9823 GN=DDX17	1.666	Up	0.00038247	DDX17	70.58	47.101	27	16	27	11	1.211	1.15	1.043	0.672	0.701	0.67
	F1SD82	Syntaxin 10 OS=Sus scrofa OX=9823 GN=STX10	1.536	Up	0.0033599	STX10	28.241	17.438	4.4	1	1	1	1.046	1.134	1.23	0.695	0.709	0.816
	F1SB61	Pre-mRNA-splicing regulator WTAP isoform 1 OS=Sus scrofa OX=9823 GN=WTAP	1.698	Up	0.000102443	WTAP	43.985	25.697	15.7	5	5	5	1.116	1.136	1.197	0.673	0.711	0.647
	M3TYR7	Nicotinate phosphoribosyltransferase domain containing 1 OS=Sus scrofa OX=9823 GN=NAPRT1	1.235	Up	0.025941	NAPRT1	57.877	32.546	14.5	6	6	6	1.135	0.999	1.196	0.948	0.887	0.861
	F1SB65	"PARN like, ribonuclease domain containing 1 OS=Sus scrofa OX=9823 GN=PNLDC1"	0.808	Down	0.0110439	PNLDC1	59.224	25.31	16.8	9	13	9	0.981	0.907	0.837	1.154	1.122	1.097
	Q2F7Z4	Mediator of RNA polymerase II transcription subunit 7 OS=Sus scrofa OX=9823 GN=MED7	0.817	Down	0.00130222	MED7	27.165	2.6136	3.9	1	1	1	0.883	0.926	0.887	1.063	1.096	1.139
	I3LUP6	Nucleophosmin 1 OS=Sus scrofa OX=9823 GN=NPM1	1.559	Up	0.0106004	NPM1	32.603	14.148	23.5	8	16	8	0.996	1.165	1.062	0.695	0.691	0.681
	F1RVS1	Cap methyltransferase 1 OS=Sus scrofa OX=9823 GN=CMTR1	1.3	Up	0.0063824	CMTR1	83.121	23.22	12.2	11	14	11	0.97	1.06	1.106	0.835	0.754	0.823
	Q06AA3	Regucalcin OS=Sus scrofa OX=9823 GN=RGN	0.265	Down	0.00029741	RGN	33.117	2.1573	3	1	1	1	0.422	0.616	0.484	2.01	1.895	1.841
	F1RFT3	"Proline, glutamate and leucine rich protein 1 OS=Sus scrofa OX=9823 GN=PELP1"	0.61	Down	0.0074172	PELP1	116.79	9.812	4.6	4	5	4	0.632	0.76	0.776	1.077	1.362	1.113
	F1RR69	Protein SET OS=Sus scrofa OX=9823 GN=SET	0.694	Down	0.0102849	SET	29.991	15.725	13.6	4	6	4	0.738	0.896	0.954	1.274	1.182	1.275
	F1RV73	Bone morphogenetic protein 15 OS=Sus scrofa OX=9823 GN=BMP15	0.774	Down	0.0033016	BMP15	45.966	27.226	19.2	9	23	9	0.89	0.791	0.806	1.033	1.08	1.099
	F1SF87	Solute carrier family 25 member 13 OS=Sus scrofa OX=9823 GN=SLC25A13	1.219	Up	0.0138041	SLC25A13	74.329	89.481	27.2	18	27	16	1.156	1.063	1.032	0.888	0.94	0.839
	F1RR55	Securin OS=Sus scrofa OX=9823 GN=PTTG1	4.108	Up	0.012159	PTTG1	22.165	9.1327	16.8	3	4	3	1.331	1.332	1.289	0.303	0.418	0.241
	A0A287A4P9	Ubiquitin carboxyl-terminal hydrolase 16 OS=Sus scrofa OX=9823 GN=USP16	0.737	Down	0.0143641	USP16	88.005	8.3961	4.8	4	4	4	1.007	0.88	0.819	1.247	1.298	1.125
	A0A287AFB9	U2 snRNP auxiliary factor large subunit OS=Sus scrofa OX=9823 GN=U2AF2	1.595	Up	0.00153807	U2AF2	51.532	4.0351	3.9	2	3	2	1.127	1.133	1.033	0.671	0.759	0.634
	I3LAI8	ZW10 interacting kinetochore protein OS=Sus scrofa OX=9823 GN=ZWINT	1.917	Up	0.049124	ZWINT	33.245	17.861	9.9	2	2	2	1.141	1.271	1.611	0.709	0.44	0.95
	I3LPX9	Structural maintenance of chromosomes flexible hinge domain containing 1 OS=Sus scrofa OX=9823 GN=SMCHD1	1.568	Up	0.00082383	SMCHD1	209.56	11.09	2.6	4	5	4	1.175	1.134	1.268	0.729	0.734	0.818
	A0A287AAY5	"Afadin, adherens junction formation factor OS=Sus scrofa OX=9823 GN=AFDN"	0.691	Down	0.0181791	AFDN	177.86	19.717	3.4	5	5	5	1.061	0.771	0.858	1.286	1.367	1.241
	F1RHZ8	PIH1 domain-containing protein 1 OS=Sus scrofa OX=9823 GN=PIH1D1	0.816	Down	0.043398	PIH1D1	32.265	27.394	24.5	7	7	7	0.777	0.966	0.94	1.126	1.103	1.057
	E7CR04	Suppressor of cytokine signaling 1 OS=Sus scrofa OX=9823 GN=socs1	0.667	Down	0.002339	socs1	24.374	1.5372	8.6	1	1	1	0.912	0.848	0.782	1.364	1.194	1.255
	F1S774	Uncharacterized protein OS=Sus scrofa OX=9823 GN=CHEK1	1.925	Up	3.51e-05	CHEK1	54.358	12.436	11.6	5	5	5	1.144	1.128	1.228	0.589	0.605	0.624
	F1SF95	Peptidyl-prolyl cis-trans isomerase OS=Sus scrofa OX=9823 GN=PPIH	1.246	Up	0.036776	PPIH	19.208	3.4954	10.2	2	3	2	1.171	1.063	1.053	0.775	0.962	0.9
	A0A286ZUC0	Non-specific serine/threonine protein kinase OS=Sus scrofa OX=9823 GN=MARK2	0.782	Down	0.0181979	MARK2	79.356	16.084	11.4	6	6	6	0.804	0.891	0.925	1.225	1.047	1.08
	F1RKQ9	"Succinate dehydrogenase assembly factor 2, mitochondrial OS=Sus scrofa OX=9823 GN=SDHAF2"	0.52	Down	7.76e-05	SDHAF2	19.57	4.7763	12	3	3	3	0.735	0.811	0.763	1.543	1.408	1.489
	F1S939	Microtubule-associated protein 1S OS=Sus scrofa OX=9823 GN=MAP1S	0.108	Down	9.1e-08	MAP1S	112.6	2.1768	1.9	2	2	2	0.267	0.243	0.249	2.334	2.303	2.368
	A0A287AKN4	Kinesin family member 15 OS=Sus scrofa OX=9823 GN=KIF15	1.343	Up	0.029603	KIF15	157.67	44.531	13.8	18	18	18	1.257	1.004	1.132	0.783	0.796	0.947
	I3LUM8	Uncharacterized protein OS=Sus scrofa OX=9823 GN=FARSB	0.737	Down	0.00053777	FARSB	66.321	136.62	28.9	16	29	16	0.849	0.855	0.896	1.122	1.183	1.222
	P17741	High mobility group protein B2 OS=Sus scrofa OX=9823 GN=HMGB2	1.313	Up	0.0065814	HMGB2	24.133	10.235	15.2	3	3	3	0.982	0.994	1.064	0.747	0.725	0.844
	F2Z5J6	General transcription factor IIB OS=Sus scrofa OX=9823 GN=GTF2B	1.734	Up	0.00028364	GTF2B	34.833	52.276	29.4	8	9	8	1.233	1.078	1.137	0.687	0.67	0.632
	F1S0G2	"Arginyl-tRNA synthetase 2, mitochondrial OS=Sus scrofa OX=9823 GN=RARS2"	1.396	Up	0.004217	RARS2	62.51	5.131	7.8	4	4	4	1.061	1.018	1.063	0.692	0.833	0.726
	F1SLL6	Mtr4 exosome RNA helicase OS=Sus scrofa OX=9823 GN=MTREX	1.49	Up	0.000183435	MTREX	117.86	5.8802	3.3	4	4	4	1.121	1.125	1.152	0.8	0.724	0.757
	P61958	Small ubiquitin-related modifier 2 OS=Sus scrofa OX=9823 GN=SUMO2	1.906	Up	0.00031533	SUMO2	10.871	19.176	23.2	2	5	2	1.118	1.213	1.145	0.581	0.67	0.573
	F1RN68	Carboxypeptidase D OS=Sus scrofa OX=9823 GN=CPD	0.802	Down	0.0087599	CPD	152.18	16.629	5.5	8	11	8	0.997	0.885	0.97	1.132	1.174	1.25
	F1SJR4	ADP ribosylation factor GTPase activating protein 3 OS=Sus scrofa OX=9823 GN=ARFGAP3	0.711	Down	0.041484	ARFGAP3	57.023	24.847	14.5	8	9	8	0.743	0.927	0.916	1.193	1.238	1.205
	A0A287ANE9	Serine/threonine kinase 38 OS=Sus scrofa OX=9823 GN=STK38	1.746	Up	0.00187526	STK38	47.431	6.4863	6.9	3	3	2	1.096	1.117	1.273	0.648	0.743	0.605
	F1RJR9	Lymphokine-activated killer T-cell-originated protein kinase OS=Sus scrofa OX=9823 GN=PBK	1.391	Up	0.0080406	PBK	36.187	15.539	15.5	5	8	5	0.925	1.132	1.058	0.793	0.725	0.722
	F1RLV6	Eukaryotic translation initiation factor 4E nuclear import factor 1 OS=Sus scrofa OX=9823 GN=EIF4ENIF1	0.643	Down	0.0017798	EIF4ENIF1	108.25	322.7	23.7	23	38	23	0.745	0.903	0.866	1.304	1.336	1.271
	A0A287AP27	Cyclin-dependent kinase 9 OS=Sus scrofa OX=9823 GN=CDK9	1.319	Up	0.04606	CDK9	37.001	8.1098	10.3	3	3	2	0.871	1.057	1.115	0.84	0.684	0.783
	I3LSA2	Glutaminase 2 OS=Sus scrofa OX=9823 GN=GLS2	1.331	Up	0.00145816	GLS2	64.034	91.685	15.5	8	11	8	1.194	1.104	1.098	0.81	0.878	0.864
	A2TEQ2	Nectin-2 precursor OS=Sus scrofa OX=9823 GN=prr2	0.602	Down	0.0056835	prr2	51.525	5.346	4.6	2	3	2	0.705	0.908	0.698	1.312	1.346	1.18
	P12682	High mobility group protein B1 OS=Sus scrofa OX=9823 GN=HMGB1	1.344	Up	0.00034442	HMGB1	24.917	12.495	18.6	4	5	4	1.088	1.075	1.091	0.847	0.798	0.776
	F1SQN4	Non-specific serine/threonine protein kinase OS=Sus scrofa OX=9823 GN=RPS6KA3	0.607	Down	6.27e-05	RPS6KA3	80.708	69.603	21.1	14	16	9	0.777	0.812	0.814	1.329	1.369	1.259
	F1RF36	Adhesion G-protein coupled receptor G1 precursor OS=Sus scrofa OX=9823 GN=ADGRG1	0.649	Down	0.00036232	ADGRG1	77.308	20.048	5.7	3	4	3	0.848	0.782	0.881	1.249	1.319	1.299
	F1SMJ6	Complement component C9 precursor OS=Sus scrofa OX=9823 GN=C9	1.216	Up	0.034899	C9	62.441	39.962	18.6	10	18	10	0.7	0.713	0.661	0.581	0.618	0.506
	I3LRD3	Centromere protein E OS=Sus scrofa OX=9823 GN=CENPE	1.715	Up	0.00027958	CENPE	313.39	25.579	4.9	14	15	14	1.027	1.067	1.133	0.669	0.619	0.594
	F1RG63	Uncharacterized protein OS=Sus scrofa OX=9823 GN=DCTPP1	1.234	Up	0.00157949	DCTPP1	18.498	28.302	34.5	5	8	5	1.079	1.081	1.059	0.916	0.854	0.839
	Q06AT9	RNA-binding protein 4B OS=Sus scrofa OX=9823 GN=RBM4B	1.457	Up	0.00043945	RBM4B	40.053	17.467	18.7	7	8	7	1.1	1.125	1.115	0.805	0.773	0.715
	F1SC89	Kinesin family member 11 OS=Sus scrofa OX=9823 GN=KIF11	1.621	Up	0.00071848	KIF11	119.4	15.945	7.6	8	8	8	0.988	1.135	1.155	0.662	0.668	0.692
	Q5S1U1	Heat shock protein beta-1 OS=Sus scrofa OX=9823 GN=HSPB1	0.778	Down	0.023097	HSPB1	22.941	100.94	55.1	9	17	9	1.004	0.877	0.939	1.204	1.208	1.214
	P02543	Vimentin OS=Sus scrofa OX=9823 GN=VIM	0.678	Down	5.56e-07	VIM	53.667	143.39	48.1	24	47	21	0.899	0.922	0.903	1.337	1.336	1.345
	F1RLS1	Uncharacterized protein OS=Sus scrofa OX=9823 GN=SPECC1L	1.206	Up	0.0153603	SPECC1L	121.35	126.35	15	14	19	13	0.955	1.02	1.112	0.863	0.864	0.833
	F1ST84	Non-specific serine/threonine protein kinase OS=Sus scrofa OX=9823 GN=MELK	1.403	Up	0.0073013	MELK	70.261	21.563	11.4	7	9	2	1.145	1.072	1.211	0.906	0.793	0.745
	K7GPD4	Integrin subunit beta 4 OS=Sus scrofa OX=9823 GN=ITGB4	0.784	Down	0.00176393	ITGB4	167.7	34.989	9.6	13	14	13	0.9	0.874	0.948	1.139	1.123	1.209
	D2D0D8	Acetyl-CoA carboxylase 1 OS=Sus scrofa OX=9823 GN=ACACA	0.748	Down	0.0034767	ACACA	265.34	20.468	3.3	7	8	7	0.879	0.901	0.937	1.144	1.314	1.172
	F1RQN0	Adenosine deaminase domain containing 1 OS=Sus scrofa OX=9823 GN=ADAD1	0.687	Down	0.01894	ADAD1	67.175	6.9166	6.1	3	4	3	1.037	0.758	0.853	1.362	1.307	1.185
	F1SME6	"Proteasome 26S subunit, non-ATPase 5 OS=Sus scrofa OX=9823 GN=PSMD5"	1.234	Up	0.0187984	PSMD5	52.169	71.696	23.6	9	12	9	1.212	1.029	1.051	0.905	0.905	0.857
	I3LAJ6	RAS like proto-oncogene A OS=Sus scrofa OX=9823 GN=RALA	1.293	Up	0.0009217	RALA	23.521	38.441	31.1	7	14	6	1.051	1.117	1.034	0.832	0.846	0.798
	F1RKE4	RNA polymerase II subunit J OS=Sus scrofa OX=9823 GN=POLR2J	1.634	Up	0.00180029	POLR2J	13.293	6.1771	17.1	2	4	2	1.039	1.15	1.124	0.664	0.612	0.751
	A0A287A9S9	Golgin A5 OS=Sus scrofa OX=9823 GN=GOLGA5	1.263	Up	0.0084193	GOLGA5	71.804	59.721	27.8	16	17	16	1.187	1.056	1.051	0.826	0.906	0.876
	A0A287AP63	U4/U6 small nuclear ribonucleoprotein Prp3 OS=Sus scrofa OX=9823 GN=PRPF3	1.298	Up	0.0123174	PRPF3	77.528	11.88	9.8	7	7	7	1.057	0.948	1.108	0.813	0.742	0.844
	I3L7M6	Ubiquitinyl hydrolase 1 OS=Sus scrofa OX=9823	1.413	Up	0.002422	---	36.91	37.929	7	2	2	2	1.193	1.15	1.218	0.907	0.845	0.768
	A0A287A225	Diphosphomevalonate decarboxylase OS=Sus scrofa OX=9823 GN=MVD	0.741	Down	0.025456	MVD	38.215	2.2765	2.6	1	1	1	0.781	1.015	0.88	1.283	1.107	1.22
	F1SPK2	Histone H1oo OS=Sus scrofa OX=9823 GN=H1FOO	2.418	Up	1.67e-05	H1FOO	36.449	171.87	37.6	13	24	13	1.344	1.297	1.209	0.53	0.544	0.518
	A0A287A1W3	Tyrosine-protein kinase receptor OS=Sus scrofa OX=9823 GN=INSRR	1.507	Up	0.0123566	INSRR	144.14	-2	1.1	1	1	1	0.812	0.652	0.603	0.434	0.464	0.474
	A0A287ATT3	Uncharacterized protein OS=Sus scrofa OX=9823 GN=LOC100523244	1.923	Up	0.000122737	LOC100523244	43.28	28.413	20.1	7	7	6	1.219	1.144	1.108	0.571	0.592	0.642
	F1RIW7	Zinc finger AN1-type containing 2A OS=Sus scrofa OX=9823 GN=ZFAND2A	4.473	Up	0.0022842	ZFAND2A	15.986	38.271	40.3	6	10	6	1.155	1.309	1.329	0.198	0.411	0.239
	F1SQR0	"RB binding protein 7, chromatin remodeling factor OS=Sus scrofa OX=9823 GN=RBBP7"	2.029	Up	0.00021925	RBBP7	47.834	52.312	23.5	10	20	3	1.303	1.134	1.149	0.569	0.629	0.569
	F1RRG9	"SWI/SNF related, matrix associated, actin dependent regulator of chromatin, subfamily a, member 5 OS=Sus scrofa OX=9823 GN=SMARCA5"	1.645	Up	0.00127825	SMARCA5	121.99	20.209	9.2	10	10	10	0.99	1.169	1.054	0.63	0.622	0.701
	Q8SPS7	Haptoglobin OS=Sus scrofa OX=9823 GN=HP	1.504	Up	0.0106174	HP	38.481	21.094	18.7	6	13	6	0.86	0.76	0.776	0.502	0.471	0.62
	F1SH64	Nucleoporin 107 OS=Sus scrofa OX=9823 GN=NUP107	1.747	Up	0.0054597	NUP107	106.68	55.155	10.6	8	11	8	1.433	1.052	1.093	0.652	0.685	0.711
	A0A287BNQ9	Kinesin-like protein OS=Sus scrofa OX=9823 GN=KIF23	1.454	Up	0.00033513	KIF23	88.645	54.834	11.5	8	9	8	1.102	1.191	1.128	0.819	0.777	0.757
	F1RX36	Fibrinogen alpha chain OS=Sus scrofa OX=9823 GN=FGA	1.247	Up	0.045598	FGA	72.612	29.552	12.1	8	11	8	0.945	0.795	0.762	0.662	0.716	0.629
	K7GSK1	NAD(P)(+)--arginine ADP-ribosyltransferase OS=Sus scrofa OX=9823 GN=ART3	1.543	Up	0.0027354	ART3	41.505	2.4524	2.7	1	1	1	1.308	1.158	1.118	0.843	0.724	0.755
	B2ZI35	F11 receptor OS=Sus scrofa OX=9823 GN=F11R	3.293	Up	1.56e-05	F11R	32.287	8.4203	14.4	4	4	4	1.45	1.288	1.444	0.439	0.423	0.408
	F2Z5F7	Protein dpy-30 homolog OS=Sus scrofa OX=9823 GN=DPY30	1.399	Up	0.0168007	DPY30	11.25	3.0184	9.1	1	1	1	0.968	1.188	1.154	0.839	0.704	0.823
	F1RXU4	ORM1-like protein OS=Sus scrofa OX=9823 GN=ORMDL1	1.724	Up	0.00045512	ORMDL1	17.357	6.7896	12.4	2	2	2	1.099	1.16	1.264	0.64	0.693	0.71
	A0A287B187	Autophagy protein 5 OS=Sus scrofa OX=9823 GN=ATG5	1.255	Up	0.0142757	ATG5	28.767	21.667	35.7	8	11	8	1.048	1.143	1.06	0.867	0.864	0.859
	F1RTF0	Protein PRRC2A OS=Sus scrofa OX=9823 GN=PRRC2A	0.767	Down	0.0082233	PRRC2A	229.1	62.69	4.5	8	11	8	0.818	0.953	0.898	1.098	1.156	1.226
	F1S459	Uncharacterized protein OS=Sus scrofa OX=9823 GN=TERF2IP	1.412	Up	0.0056614	TERF2IP	44.313	19.579	14.2	5	5	5	0.985	1.021	1.083	0.702	0.672	0.814
	A0A287AR84	DNA helicase OS=Sus scrofa OX=9823 GN=MCM6	1.505	Up	5.65e-05	MCM6	89.587	53.994	16.1	12	18	12	1.11	1.148	1.114	0.745	0.722	0.773
	F1RUL1	RNA binding motif protein 17 OS=Sus scrofa OX=9823 GN=RBM17	1.469	Up	0.004302	RBM17	44.931	14.447	13	6	8	6	1.231	1.222	1.039	0.849	0.76	0.768
	F1SB43	Synaptotagmin like 3 OS=Sus scrofa OX=9823 GN=SYTL3	0.694	Down	0.00036365	SYTL3	68.324	68.666	16.4	10	12	10	0.808	0.857	0.884	1.245	1.25	1.177
	F1S216	"NUF2, NDC80 kinetochore complex component OS=Sus scrofa OX=9823 GN=NUF2"	1.33	Up	0.0147797	NUF2	54.456	31.148	11.4	5	5	5	1.114	1.141	1.022	0.871	0.869	0.723
	F1SE53	Mast/stem cell growth factor receptor OS=Sus scrofa OX=9823 GN=KIT	0.567	Down	0.00033912	KIT	109.06	11.826	5.9	6	6	6	0.698	0.772	0.784	1.32	1.25	1.406
	I3LN54	ADP-ribosylation factor-like protein 6-interacting protein 1 OS=Sus scrofa OX=9823 GN=ARL6IP1	1.262	Up	0.0158237	ARL6IP1	23.446	4.191	8.9	2	2	2	1.163	0.979	1.062	0.852	0.802	0.885
	B7U6F1	MAP kinase-activated protein kinase 5 OS=Sus scrofa OX=9823 GN=MAPKAPK5	0.612	Down	1.57e-05	MAPKAPK5	54.025	1.7347	1.7	1	1	1	0.776	0.802	0.823	1.326	1.304	1.296
	A0A286ZU83	Versican core protein precursor OS=Sus scrofa OX=9823 GN=VCAN	1.358	Up	0.00061838	VCAN	38.274	41.09	27.3	9	16	9	1.11	1.134	1.116	0.786	0.815	0.873
	I3LMA9	Syntaxin binding protein 5 like OS=Sus scrofa OX=9823 GN=STXBP5L	1.93	Up	3.54e-05	STXBP5L	50.66	87.684	20	8	10	8	1.137	1.157	1.112	0.592	0.616	0.557
	F1SJR5	Protein kinase C and casein kinase substrate in neurons 2 OS=Sus scrofa OX=9823 GN=PACSIN2	1.216	Up	0.0047599	PACSIN2	55.602	194.8	32.9	13	17	13	1.154	1.069	1.089	0.946	0.912	0.866
	A0A287AUN2	Methyltransferase like 3 OS=Sus scrofa OX=9823 GN=METTL3	2.011	Up	0.043658	METTL3	55.58	4.6612	6.6	3	3	3	1.759	1.165	0.956	0.463	0.752	0.714
	F1RVK2	Microtubule associated serine/threonine kinase like OS=Sus scrofa OX=9823 GN=MASTL	2.132	Up	0.025937	MASTL	96.983	9.1757	5.1	4	8	3	0.914	1.036	1.374	0.508	0.512	0.539
	A0A287AJB4	U2 small nuclear RNA auxiliary factor 1 like 5 OS=Sus scrofa OX=9823 GN=U2AF1L5	3.024	Up	0.0022224	U2AF1L5	27.815	47.019	17.6	4	6	4	1.487	1.065	1.137	0.468	0.315	0.437
	F1RWJ9	Ubiquitin-conjugating enzyme E2 W OS=Sus scrofa OX=9823 GN=UBE2W	1.355	Up	0.042116	UBE2W	17.315	3.5098	11.9	1	1	1	1.442	1.117	1.126	0.822	1.003	0.895
	I3L664	Amyloid beta precursor protein binding family A member 1 OS=Sus scrofa OX=9823 GN=APBA1	0.705	Down	0.0121796	APBA1	91.529	57.551	10	6	9	6	0.989	0.805	0.785	1.149	1.299	1.21
	F1RH90	Kinesin-like protein OS=Sus scrofa OX=9823 GN=KIF20A	2.563	Up	9.76e-05	KIF20A	100.26	144.04	24.6	18	23	18	1.255	1.289	1.352	0.504	0.557	0.459
	A0A287AKA3	Core histone macro-H2A OS=Sus scrofa OX=9823 GN=H2AFY2	1.278	Up	0.0133983	H2AFY2	40.044	-2	1.9	1	2	1	1.151	0.963	0.983	0.813	0.819	0.791
	A0A287A4W6	"RAB21, member RAS oncogene family OS=Sus scrofa OX=9823 GN=RAB21"	1.298	Up	0.0132246	RAB21	24.132	40.224	10.4	2	5	2	1.237	1.118	1.007	0.863	0.846	0.882
	A0A286ZTN0	Nuclear receptor-binding protein OS=Sus scrofa OX=9823 GN=NRBP1	0.768	Down	0.034795	NRBP1	59.83	32.829	12.9	5	5	5	0.764	0.873	0.982	1.183	1.038	1.189
	I3LKT8	Histone-binding protein RBBP4 OS=Sus scrofa OX=9823 GN=RBBP4	1.425	Up	0.0023606	RBBP4	47.655	46.822	24.5	10	20	3	1.24	1.091	1.125	0.816	0.758	0.852
	I3LP40	Tudor and KH domain-containing protein OS=Sus scrofa OX=9823 GN=TDRKH	0.797	Down	0.0047555	TDRKH	61.529	145.89	20.1	9	18	9	0.943	0.988	0.885	1.234	1.164	1.137
	B0M1M6	DNA repair protein RAD51 homolog OS=Sus scrofa OX=9823 GN=pigRAD51	1.42	Up	0.0022166	pigRAD51	36.994	56.553	15.9	5	7	5	1.158	1.141	1.004	0.743	0.794	0.789
	A0A287BSJ6	Uncharacterized protein OS=Sus scrofa OX=9823 GN=LOC100511376	1.321	Up	0.00021819	LOC100511376	349.68	60.876	10.3	29	31	28	1.046	1.024	1.095	0.787	0.812	0.797
	I3L8T3	tRNA (guanine(37)-N1)-methyltransferase OS=Sus scrofa OX=9823 GN=TRMT5	1.998	Up	4.27e-05	TRMT5	57.071	26.202	17.4	9	12	9	1.18	1.17	1.239	0.584	0.637	0.575
	I3LND7	Cell division cycle protein 123 homolog OS=Sus scrofa OX=9823 GN=CDC123	3.191	Up	0.00100206	CDC123	35.518	9.2155	16.4	5	5	5	1.112	1.198	1.261	0.414	0.282	0.423
	F1RJJ3	Ribosome maturation protein SBDS OS=Sus scrofa OX=9823 GN=SBDS	1.259	Up	0.00107721	SBDS	28.745	13.979	23.6	7	9	7	1.022	1.077	1.07	0.839	0.871	0.808
	A0A287ATX4	Wiskott-Aldrich syndrome like OS=Sus scrofa OX=9823 GN=WASL	0.618	Down	0.0059987	WASL	54.641	4.6561	5.3	3	3	3	0.807	0.815	0.773	1.114	1.505	1.255
	F1SSR3	Kinetochore localized astrin/SPAG5 binding protein OS=Sus scrofa OX=9823 GN=KNSTRN	1.752	Up	0.0115573	KNSTRN	26.753	4.2474	8.9	2	2	2	1.02	1.434	1.144	0.589	0.764	0.701
	F1S8S7	Transforming acidic coiled-coil containing protein 3 OS=Sus scrofa OX=9823 GN=TACC3	1.559	Up	4.43e-05	TACC3	78.668	224.19	35.9	30	51	30	1.052	1.124	1.073	0.682	0.689	0.713
	F1RKS3	Flap endonuclease 1 OS=Sus scrofa OX=9823 GN=FEN1	1.371	Up	0.026478	FEN1	42.402	9.8943	8.9	3	4	3	0.94	1.04	1.111	0.648	0.853	0.753
	F1SAE9	Laminin subunit beta 1 OS=Sus scrofa OX=9823 GN=LAMB1	1.353	Up	0.0034414	LAMB1	194.18	9.9364	3.6	6	6	6	1.092	0.984	1.142	0.774	0.825	0.779
	F1S3K2	"Zinc finger, GATA-like protein 1 OS=Sus scrofa OX=9823 GN=ZGLP1"	0.659	Down	0.0149229	ZGLP1	28.792	2.9809	9.7	2	2	2	0.853	0.673	0.953	1.273	1.208	1.28
	F1SP18	Threonyl-tRNA synthetase OS=Sus scrofa OX=9823 GN=TARS	1.206	Up	0.0042552	TARS	76.963	66.113	21.4	14	20	14	1.061	1.062	1.012	0.912	0.829	0.858
	F1SBQ5	Monocarboxylate transporter 1 OS=Sus scrofa OX=9823 GN=SLC16A1	0.466	Down	0.0079591	SLC16A1	51.706	3.134	4	2	2	2	0.565	0.62	0.726	1.521	1.55	1.027
	A0A287BJB2	Serine/threonine-protein kinase VRK1 OS=Sus scrofa OX=9823 GN=VRK1	1.618	Up	0.0041004	VRK1	44.972	18.627	18.2	7	9	7	1.139	1.073	1.209	0.664	0.638	0.812
	F1RKU1	Acyl-CoA synthetase bubblegum family member 1 OS=Sus scrofa OX=9823 GN=ACSBG1	0.667	Down	0.035963	ACSBG1	78.521	2.8343	2.4	2	2	2	1.045	0.689	0.876	1.38	1.374	1.158
	F1S134	H/ACA ribonucleoprotein complex subunit OS=Sus scrofa OX=9823 GN=GAR1	1.643	Up	0.00021686	GAR1	20.943	3.3879	7.9	2	2	2	1.083	1.158	1.15	0.661	0.67	0.733
	A0A287BIV6	Mitochondrial ribosomal protein L37 OS=Sus scrofa OX=9823 GN=MRPL37	0.767	Down	0.0116552	MRPL37	47.855	7.3701	10.4	3	3	3	1.026	0.977	0.896	1.377	1.204	1.2
	A0A287AKP7	Ribosomal protein S6 kinase OS=Sus scrofa OX=9823 GN=RPS6KA4	2.739	Up	0.0073367	RPS6KA4	82.837	2.1497	1.1	1	2	1	0.778	1.114	1.447	0.426	0.348	0.445
	Q6GUA6	Growth differentiation factor 9 OS=Sus scrofa OX=9823 GN=GDF9	0.762	Down	0.0029631	GDF9	50.595	263	32.7	15	38	15	0.934	0.84	0.819	1.12	1.118	1.163
	F1RZ16	U1 small nuclear ribonucleoprotein C OS=Sus scrofa OX=9823 GN=SNRPC	2.161	Up	0.042037	SNRPC	17.394	2.5386	5.7	1	2	1	0.841	1.36	1.343	0.544	0.547	0.549
single-organism process	F1RK02	Lymphocyte cytosolic protein 1 OS=Sus scrofa OX=9823 GN=LCP1	0.611	Down	0.0031633	LCP1	70.203	-2	10.8	7	12	1	0.726	0.864	0.902	1.421	1.406	1.25
	I3LPI5	Peroxisomal biogenesis factor 1 OS=Sus scrofa OX=9823 GN=PEX1	0.801	Down	0.030339	PEX1	146.17	40.491	11.2	14	16	14	1.025	0.932	0.857	1.098	1.271	1.143
	A0A287AR26	Uncharacterized protein OS=Sus scrofa OX=9823 GN=KIF4A	2.002	Up	2.17e-05	KIF4A	135.51	88.279	17	21	27	20	1.211	1.23	1.181	0.636	0.577	0.596
	A0A287BR95	"RAB25, member RAS oncogene family OS=Sus scrofa OX=9823 GN=RAB25"	2.008	Up	0.00039566	RAB25	23.566	-2	4.7	1	2	1	1.145	1.259	1.147	0.604	0.528	0.636
	B5APU3	Actin-related protein 2-like protein OS=Sus scrofa OX=9823 GN=ACTR2	1.24	Up	0.0107952	ACTR2	44.76	69.578	26.6	8	19	8	1.134	1.17	1.029	0.919	0.922	0.847
	Q06AU2	Ras-related protein Rap-2a OS=Sus scrofa OX=9823 GN=RAP2A	0.556	Down	0.031415	RAP2A	20.504	16.633	24.6	4	6	2	0.921	0.794	0.635	1.41	1.431	1.383
	F1SA79	Mitogen-activated protein kinase kinase 7 OS=Sus scrofa OX=9823 GN=MAP2K7	1.289	Up	0.0027804	MAP2K7	47.552	4.5415	4.8	2	2	2	1.059	1.067	1.108	0.782	0.886	0.841
	I3LN62	Vesicle-associated membrane protein 7 OS=Sus scrofa OX=9823 GN=VAMP7	1.223	Up	0.036918	VAMP7	24.935	70.081	28.6	7	10	7	0.916	1.086	1.113	0.882	0.837	0.828
	B5APU6	Actin-related protein 2/3 complex subunit OS=Sus scrofa OX=9823 GN=ARPC1B	0.822	Down	0.0097848	ARPC1B	40.974	46.294	21.2	7	7	7	0.833	0.959	0.917	1.119	1.085	1.091
	A0A287A853	G protein subunit alpha 13 OS=Sus scrofa OX=9823 GN=GNA13	0.685	Down	0.0025849	GNA13	44.028	9.2799	9.5	4	4	4	0.906	0.824	0.832	1.248	1.349	1.144
	P50828	Hemopexin OS=Sus scrofa OX=9823 GN=HPX	1.395	Up	0.002981	HPX	51.305	47.361	17.2	7	7	7	0.74	0.869	0.822	0.575	0.564	0.604
	F2Z5J5	Enhancer of rudimentary homolog OS=Sus scrofa OX=9823 GN=ERH	1.279	Up	0.0048443	ERH	12.259	5.7327	29.8	3	3	3	1.018	0.969	1.12	0.823	0.804	0.802
	I3LH38	Bystin OS=Sus scrofa OX=9823 GN=BYSL	5.129	Up	0.0105027	BYSL	49.3	2.2765	2.1	1	2	1	1.018	1.189	1.265	0.414	0.146	0.117
	F1SGG1	Keratin 18 OS=Sus scrofa OX=9823 GN=KRT18	1.597	Up	0.0015762	KRT18	47.417	4.0276	4.3	2	3	2	1.253	1.067	1.073	0.749	0.702	0.674
	I3LJW2	Fibrinogen gamma chain precursor OS=Sus scrofa OX=9823 GN=FGG	1.253	Up	0.00061742	FGG	49.618	83.852	21	9	10	9	0.794	0.744	0.796	0.627	0.613	0.622
	F1SSH7	Transmembrane p24 trafficking protein 4 OS=Sus scrofa OX=9823 GN=TMED4	1.229	Up	0.035398	TMED4	24.957	6.5831	9.3	2	2	2	1.029	1.158	1.078	0.961	0.904	0.792
	I3LKM6	Tudor domain containing 1 OS=Sus scrofa OX=9823 GN=TDRD1	0.657	Down	9.53e-05	TDRD1	129.85	91.296	12.9	13	16	13	0.847	0.79	0.802	1.199	1.257	1.257
	F1RGA9	Coronin OS=Sus scrofa OX=9823 GN=CORO1C	0.783	Down	0.027078	CORO1C	53.234	44.62	24.5	15	31	15	0.756	0.902	0.954	1.094	1.084	1.157
	Q767L7	Tubulin beta chain OS=Sus scrofa OX=9823 GN=TUBB	0.803	Down	0.035837	TUBB	49.67	32.183	34.5	13	73	2	0.927	0.943	0.899	1.169	1.27	1.008
	I3LRD5	Eukaryotic translation initiation factor 4H isoform 1 OS=Sus scrofa OX=9823 GN=EIF4H	1.36	Up	0.00178104	EIF4H	27.337	51.745	29.4	7	9	7	1.196	1.083	1.07	0.822	0.851	0.789
	F1RMD2	Cytoskeleton associated protein 2 OS=Sus scrofa OX=9823 GN=CKAP2	2.201	Up	0.0041039	CKAP2	68.077	10.369	8.4	5	5	5	1.043	1.161	1.452	0.644	0.47	0.547
	I3LTY7	Engulfment and cell motility 2 OS=Sus scrofa OX=9823 GN=ELMO2	0.827	Down	0.0179409	ELMO2	70.262	9.7603	7.4	4	6	4	0.947	0.832	0.954	1.118	1.055	1.13
	F1SFR3	"Extra spindle pole bodies like 1, separase OS=Sus scrofa OX=9823 GN=ESPL1"	1.848	Up	0.00047914	ESPL1	229.73	53.188	9.5	19	20	19	1.108	1.238	1.228	0.657	0.588	0.689
	F1RV23	cAMP-dependent protein kinase type I-alpha regulatory subunit OS=Sus scrofa OX=9823 GN=PRKAR1A	1.21	Up	0.0046182	PRKAR1A	40.675	18.806	16.9	6	7	6	1.036	1.021	1.13	0.872	0.866	0.895
	F1SBP8	Monocarboxylate transporter 1 OS=Sus scrofa OX=9823 GN=SLC16A1	0.626	Down	0.042058	SLC16A1	52.245	4.8848	5	2	4	2	0.579	0.916	0.946	1.327	1.394	1.179
	F1SUG7	DEAD (Asp-Glu-Ala-Asp) box helicase 21 OS=Sus scrofa OX=9823 GN=DDX21	2.619	Up	3e-06	DDX21	87.193	39.436	11.4	9	10	9	1.309	1.393	1.305	0.495	0.503	0.532
	F1S5Y5	Syntaxin binding protein 3 OS=Sus scrofa OX=9823 GN=STXBP3	0.775	Down	0.00046112	STXBP3	68.039	10.058	7.7	4	4	4	0.883	0.896	0.899	1.166	1.1	1.19
	F1SKK3	NCK interacting protein with SH3 domain OS=Sus scrofa OX=9823 GN=NCKIPSD	0.806	Down	1.51e-05	NCKIPSD	78.147	33.916	5.7	3	3	3	0.928	0.913	0.935	1.151	1.14	1.152
	F1SV35	Aminoadipate-semialdehyde dehydrogenase-phosphopantetheinyl transferase OS=Sus scrofa OX=9823 GN=AASDHPPT	1.481	Up	0.0113603	AASDHPPT	35.353	18.446	13.4	4	6	4	1.383	1.105	1.065	0.834	0.812	0.753
	I3LS70	Importin subunit alpha OS=Sus scrofa OX=9823 GN=KPNA2	1.554	Up	0.00032046	KPNA2	57.975	216.66	14.6	6	8	6	1.039	1.103	1.169	0.709	0.69	0.732
	I3LJ77	Downstream neighbor of SON OS=Sus scrofa OX=9823 GN=DONSON	5.361	Up	0.00035569	DONSON	62.387	16.252	10.7	5	5	5	1.91	1.241	1.406	0.326	0.267	0.257
	F1SBC5	"NDC80, kinetochore complex component OS=Sus scrofa OX=9823 GN=NDC80"	1.352	Up	0.0007232	NDC80	73.907	58.15	27.6	18	20	18	1.021	1.072	1.031	0.75	0.746	0.815
	F1SJB5	Annexin OS=Sus scrofa OX=9823 GN=ANXA1	0.326	Down	0.0082774	ANXA1	38.744	56.653	18.5	5	7	5	0.782	0.372	0.584	1.977	1.444	1.915
	F1RUG5	WNK lysine deficient protein kinase 3 OS=Sus scrofa OX=9823 GN=WNK3	0.777	Down	0.0047026	WNK3	191.54	9.9783	4.2	7	8	5	0.962	0.848	0.847	1.173	1.118	1.13
	K7GSA5	Arginase OS=Sus scrofa OX=9823 GN=ARG2	0.673	Down	0.00053517	ARG2	35.668	23.248	11.1	3	4	3	0.792	0.882	0.888	1.259	1.248	1.301
	F1SMD1	DAB2 interacting protein OS=Sus scrofa OX=9823 GN=DAB2IP	1.232	Up	0.00151652	DAB2IP	127.49	90.646	16.7	19	26	19	1.066	1.047	1.07	0.841	0.836	0.907
	I3LDH3	Poly [ADP-ribose] polymerase OS=Sus scrofa OX=9823 GN=PARP1	1.261	Up	0.003163	PARP1	111.52	53.679	12.3	11	14	11	1.076	1.068	1.032	0.87	0.866	0.783
	F1SA62	Uncharacterized protein OS=Sus scrofa OX=9823 GN=NDUFA7	0.754	Down	0.0026024	NDUFA7	12.628	9.7107	25.7	3	4	3	0.88	0.84	0.865	1.102	1.091	1.235
	F1STV0	Prolylcarboxypeptidase OS=Sus scrofa OX=9823 GN=PRCP	1.217	Up	0.030637	PRCP	56.012	32.414	4.7	2	2	2	1.207	1.184	1.16	0.978	0.87	1.07
	A0A287APF7	Kinesin-like protein OS=Sus scrofa OX=9823 GN=KIFC1	1.405	Up	0.0062566	KIFC1	60.384	6.3703	10.3	5	6	5	1.067	1.137	1.265	0.835	0.76	0.874
	P03970	Inhibin beta A chain OS=Sus scrofa OX=9823 GN=INHBA	1.429	Up	0.0111758	INHBA	47.476	1.7334	1.9	1	1	1	0.999	1.162	1.239	0.87	0.761	0.748
	F1RVX6	Nucleoporin 85 OS=Sus scrofa OX=9823 GN=NUP85	1.204	Up	0.022455	NUP85	72.22	44.615	8	4	5	4	0.985	1.09	1.087	0.808	0.908	0.91
	I3LFX1	"ArfGAP with RhoGAP domain, ankyrin repeat and PH domain 1 OS=Sus scrofa OX=9823 GN=ARAP1"	0.379	Down	0.0002829	ARAP1	156.59	1.7989	0.9	1	1	1	0.648	0.614	0.788	1.713	1.787	1.906
	Q95JH1	Integrin beta OS=Sus scrofa OX=9823 GN=CD61	0.617	Down	0.04306	CD61	86.365	33.211	7.9	5	5	5	1.106	0.618	0.75	1.265	1.426	1.316
	K7GM40	Apolipoprotein A-I OS=Sus scrofa OX=9823 GN=APOA1	1.678	Up	0.00166132	APOA1	30.33	61.496	43.4	11	13	8	1.13	1.023	0.926	0.625	0.642	0.568
	F1S1M2	Synaptotagmin like 4 OS=Sus scrofa OX=9823 GN=SYTL4	1.999	Up	0.0046197	SYTL4	76.05	8.7084	8.5	6	6	5	1.615	1.198	1.111	0.618	0.693	0.652
	F1S346	Kinesin-like protein OS=Sus scrofa OX=9823 GN=KIF2C	1.542	Up	0.00123815	KIF2C	80.638	64.334	21.7	15	23	14	1.182	1.081	1.093	0.765	0.75	0.662
	F1RIA7	Transmembrane protein 109 OS=Sus scrofa OX=9823 GN=TMEM109	1.801	Up	0.000181025	TMEM109	26.11	7.8537	9.1	3	5	3	1.229	1.194	1.094	0.686	0.637	0.63
	F1RG40	Nucleoporin 133 OS=Sus scrofa OX=9823 GN=NUP133	1.657	Up	0.00025873	NUP133	110.26	16.953	8.5	8	12	8	1.078	1.156	1.229	0.702	0.675	0.713
	F1SCH5	XPA binding protein 2 OS=Sus scrofa OX=9823 GN=XAB2	1.274	Up	0.032943	XAB2	100	2.2451	1.1	1	1	1	0.921	1.043	1.117	0.832	0.729	0.858
	F1SUQ8	Uncharacterized protein OS=Sus scrofa OX=9823 GN=RCC2	1.261	Up	0.025338	RCC2	56.085	34.721	22.7	10	12	10	1.061	1.003	1.171	0.794	0.834	0.937
	F1SBW4	Protein quaking OS=Sus scrofa OX=9823 GN=QKI	2.575	Up	0.00174225	QKI	28.651	2.7246	3.8	1	1	1	1.804	1.32	1.235	0.514	0.595	0.584
	I3LM23	Cbl proto-oncogene like 1 OS=Sus scrofa OX=9823 GN=CBLL1	1.412	Up	0.00064243	CBLL1	48.955	15.851	13.2	5	6	4	1.171	1.046	1.096	0.781	0.802	0.764
	P27917	Apolipoprotein C-III OS=Sus scrofa OX=9823 GN=APOC3	1.822	Up	0.0033358	APOC3	10.704	7.8741	38.5	3	4	3	1.091	1.308	1.197	0.636	0.761	0.577
	F1SBF0	Nuclear receptor coactivator 3 OS=Sus scrofa OX=9823 GN=NCOA3	2.152	Up	0.0091227	NCOA3	150.96	213.24	17.9	21	30	4	0.817	1.311	1.234	0.579	0.496	0.487
	F1STE6	Thioredoxin domain containing 9 OS=Sus scrofa OX=9823 GN=TXNDC9	1.906	Up	3.55e-05	TXNDC9	26.488	33.655	14.2	4	6	4	1.152	1.095	1.172	0.626	0.585	0.583
	F1SSH4	NudC domain containing 3 OS=Sus scrofa OX=9823 GN=NUDCD3	0.817	Down	0.0094809	NUDCD3	40.122	48.19	33.1	13	20	13	1.018	0.921	0.905	1.14	1.213	1.126
	A0A287AGZ9	Riboflavin kinase OS=Sus scrofa OX=9823 GN=RFK	1.611	Up	0.0023593	RFK	16.756	4.5624	12.2	2	2	2	0.976	1.146	1.176	0.734	0.659	0.654
	I3L6X7	Vacuolar-sorting protein SNF8 OS=Sus scrofa OX=9823 GN=SNF8	0.753	Down	0.038115	SNF8	28.88	6.6998	9.7	2	2	2	0.732	1	0.92	1.133	1.169	1.219
	F1S0D8	UBX domain protein 4 OS=Sus scrofa OX=9823 GN=UBXN4	1.492	Up	0.00193922	UBXN4	56.592	16.086	6.5	3	3	3	0.99	1.158	1.165	0.721	0.747	0.753
	A0A287B7Z3	Nucleolar and spindle associated protein 1 OS=Sus scrofa OX=9823 GN=NUSAP1	1.937	Up	0.00085802	NUSAP1	49.722	5.7328	7.3	3	3	3	1.138	1.298	1.062	0.558	0.598	0.65
	F1SRZ4	Uncharacterized protein OS=Sus scrofa OX=9823 GN=ARHGAP11A	2.2	Up	0.00131818	ARHGAP11A	112.6	2.2959	2.1	2	2	2	1.007	1.248	1.322	0.487	0.572	0.567
	F1RPU6	Myelin protein zero like 1 OS=Sus scrofa OX=9823 GN=MPZL1	0.663	Down	0.0192425	MPZL1	29.241	4.1739	7.1	2	2	2	0.768	0.786	1.067	1.31	1.245	1.398
	I3LII4	Serine/threonine-protein kinase PLK OS=Sus scrofa OX=9823 GN=PLK1	1.251	Up	0.0040206	PLK1	68.053	15.527	13.7	7	9	7	1.025	1.028	1.111	0.82	0.82	0.889
	F1SM14	Secreted phosphoprotein 24 OS=Sus scrofa OX=9823 GN=SPP2	0.793	Down	0.021043	SPP2	23.123	-2	34.3	8	14	1	0.819	1.007	0.913	1.204	1.128	1.123
	F1SPF3	DNA helicase OS=Sus scrofa OX=9823 GN=MCM2	1.635	Up	0.0013014	MCM2	101.53	74.972	18.6	15	20	15	1.052	1.206	1.249	0.745	0.728	0.672
	A0A287BF57	"MTSS1, I-BAR domain containing OS=Sus scrofa OX=9823 GN=MTSS1"	2.167	Up	0.00187832	MTSS1	75.334	8.8814	3.5	2	2	2	1.717	1.236	1.344	0.686	0.682	0.615
	I3LS12	Sorting nexin 2 OS=Sus scrofa OX=9823 GN=SNX2	1.234	Up	0.039742	SNX2	55.714	85.746	20.5	10	13	9	1.255	1.05	1.01	0.922	0.884	0.881
	P00503	"Aspartate aminotransferase, cytoplasmic OS=Sus scrofa OX=9823 GN=GOT1"	1.209	Up	0.0084842	GOT1	46.474	171.38	20.6	7	10	7	1.153	1.069	1.08	0.905	0.963	0.864
	Q08094	Calponin-2 (Fragment) OS=Sus scrofa OX=9823 GN=CNN2	0.666	Down	0.00070254	CNN2	32.03	31.055	30.1	8	20	8	0.882	0.882	0.777	1.249	1.289	1.277
	C0LZL0	Fascin OS=Sus scrofa OX=9823 GN=FSCN1	0.474	Down	1.72e-05	FSCN1	54.683	48.831	20.7	9	11	9	0.739	0.69	0.744	1.569	1.48	1.535
	F1RQN5	Spermatogenesis-associated protein 5 OS=Sus scrofa OX=9823 GN=SPATA5	1.501	Up	4.34e-05	SPATA5	83.731	220.32	28.6	22	34	21	1.176	1.146	1.107	0.748	0.756	0.78
	F1RFK7	BAI1 associated protein 2 like 1 OS=Sus scrofa OX=9823 GN=BAIAP2L1	0.702	Down	0.00064023	BAIAP2L1	56.238	38.305	26.1	13	17	13	0.803	0.868	0.906	1.202	1.224	1.244
	F1RKX9	"CRK like proto-oncogene, adaptor protein OS=Sus scrofa OX=9823 GN=CRKL"	1.214	Up	0.022316	CRKL	33.796	21.855	25.4	6	10	6	1.176	1.054	1.056	0.834	0.923	0.95
	A0A287A8W9	Septin-2 OS=Sus scrofa OX=9823 GN=SEPT2	1.293	Up	0.00184205	2-Sep	40.514	75.35	27.3	8	12	8	1.066	1.118	1.008	0.818	0.851	0.8
	F1RUS8	Tubulin-specific chaperone C OS=Sus scrofa OX=9823 GN=TBCC	3.371	Up	0.0021376	TBCC	39.029	34.347	15	5	6	5	1.703	1.243	1.52	0.386	0.36	0.579
	A0A287BRR9	BAI1 associated protein 2 OS=Sus scrofa OX=9823 GN=BAIAP2	1.589	Up	0.000124604	BAIAP2	57.301	88.687	32.6	16	22	16	1.172	1.208	1.112	0.735	0.757	0.705
	F1RUD8	"Geminin, DNA replication inhibitor OS=Sus scrofa OX=9823 GN=GMNN"	2.327	Up	7.52e-05	GMNN	23.507	10.63	19.6	4	4	4	1.058	1.117	1.153	0.502	0.491	0.437
	F1RFI0	SH2B adaptor protein 1 OS=Sus scrofa OX=9823 GN=SH2B1	1.225	Up	0.020939	SH2B1	76.167	3.0053	2.5	2	3	2	1.031	1.147	1.078	0.951	0.895	0.813
	A0A287BDG5	Kinesin family member 20B OS=Sus scrofa OX=9823 GN=KIF20B	2.071	Up	0.020284	KIF20B	203.13	37.962	10	18	20	18	0.753	1.308	1.267	0.477	0.576	0.554
	F1RV94	Uncharacterized protein OS=Sus scrofa OX=9823 GN=LOC100517166	1.302	Up	0.0117163	LOC100517166	11.657	1.599	7	1	1	1	1.206	1.016	1.129	0.902	0.806	0.865
	A0A287ACQ4	Catenin beta-1 OS=Sus scrofa OX=9823 GN=CTNNB1	1.365	Up	0.000405	CTNNB1	84.146	92.708	19.3	14	29	14	1.102	1.125	1.074	0.777	0.795	0.846
	P05024	Sodium/potassium-transporting ATPase subunit alpha-1 OS=Sus scrofa OX=9823 GN=ATP1A1	0.812	Down	0.0031356	ATP1A1	112.68	214.31	21.2	20	31	20	0.986	0.904	0.907	1.184	1.121	1.138
	F1RMW4	X-ray repair cross complementing 1 OS=Sus scrofa OX=9823 GN=XRCC1	0.594	Down	0.020879	XRCC1	59.262	14.015	11.4	6	7	6	0.877	0.599	0.927	1.274	1.294	1.48
	I3L5C1	SAS-6 centriolar assembly protein OS=Sus scrofa OX=9823 GN=SASS6	1.959	Up	9.53e-05	SASS6	72.951	67.176	17.9	12	12	12	1.186	1.203	1.294	0.606	0.606	0.668
	F1RN04	Uncharacterized protein OS=Sus scrofa OX=9823	0.812	Down	0.0027387	---	39.84	-2	2.3	1	1	1	0.83	0.86	0.916	1.076	1.043	1.09
	F1SQ17	IQ motif containing B1 OS=Sus scrofa OX=9823 GN=IQCB1	1.439	Up	0.0029432	IQCB1	69.187	51.574	20.2	12	15	12	1.184	1.007	1.162	0.79	0.742	0.798
	I3LLM3	Phospholipase A2 OS=Sus scrofa OX=9823 GN=PLA2G4A	1.612	Up	0.00041713	PLA2G4A	85.375	120.26	19.4	13	23	13	1.237	1.133	1.135	0.732	0.68	0.762
	F1SJJ8	TIMELESS interacting protein OS=Sus scrofa OX=9823 GN=TIPIN	1.499	Up	0.0010025	TIPIN	32.88	1.5504	3.1	1	1	1	1.248	1.154	1.118	0.802	0.731	0.815
	F1SMI8	Complement component C6 precursor OS=Sus scrofa OX=9823 GN=C6	1.233	Up	0.0191425	C6	104.63	32.506	12.5	13	19	13	0.601	0.708	0.611	0.534	0.505	0.518
	I3LHT9	Syntaxin-12 OS=Sus scrofa OX=9823 GN=STX12	1.218	Up	0.00171924	STX12	31.416	165.27	29.7	7	17	7	1.025	1.101	1.035	0.847	0.86	0.888
	F1SGC8	Actin like 6A OS=Sus scrofa OX=9823 GN=ACTL6A	2.313	Up	0.0119769	ACTL6A	47.47	32.668	13.8	5	7	5	1.19	1.002	1.189	0.631	0.502	0.329
	F2Z5Q1	Charged multivesicular body protein 2b OS=Sus scrofa OX=9823 GN=CHMP2B	1.267	Up	0.00159567	CHMP2B	23.934	13.536	24.4	6	7	6	1.036	1.049	1.127	0.853	0.864	0.818
	A0A286ZXY8	Squalene synthase OS=Sus scrofa OX=9823 GN=FDFT1	1.433	Up	0.00049911	FDFT1	47.76	59.545	26.6	10	27	10	1.2	1.081	1.112	0.77	0.785	0.812
	F1RPP2	Uncharacterized protein OS=Sus scrofa OX=9823 GN=SKA1	1.687	Up	0.0125002	SKA1	29.365	13.654	19.6	5	7	5	0.841	1.219	1.159	0.658	0.61	0.64
	A0A287BN19	Dishevelled associated activator of morphogenesis 1 OS=Sus scrofa OX=9823 GN=DAAM1	0.734	Down	0.033121	DAAM1	122.22	26.109	8.3	9	9	9	0.727	0.872	1.005	1.109	1.201	1.239
	Q9GLP0	Integrin beta-1 OS=Sus scrofa OX=9823 GN=ITGB1	0.655	Down	0.00113945	ITGB1	88.265	52.405	14.5	10	16	10	0.734	0.836	0.835	1.288	1.177	1.205
	F1SDX6	Transglutaminase 2 OS=Sus scrofa OX=9823 GN=TGM2	0.541	Down	0.0025802	TGM2	77.211	14.63	7.9	5	5	5	0.749	0.637	0.706	1.472	1.273	1.124
	F1S833	Uncharacterized protein OS=Sus scrofa OX=9823 GN=LRRC40	1.436	Up	0.0053043	LRRC40	68.169	19.783	14.3	8	10	8	1.252	1.092	1.084	0.867	0.742	0.779
	F1SRJ8	Phenylalanine hydroxylase OS=Sus scrofa OX=9823 GN=PAH	0.745	Down	0.0087153	PAH	45.756	17.6	15.7	6	8	6	0.999	0.886	0.89	1.32	1.13	1.275
	F1S3P8	Syntaxin 7 OS=Sus scrofa OX=9823 GN=STX7	1.432	Up	4.13e-05	STX7	29.864	12.254	9.2	2	4	2	1.095	1.151	1.101	0.782	0.791	0.765
	F1SPI2	"XPC complex subunit, DNA damage recognition and repair factor OS=Sus scrofa OX=9823 GN=XPC"	1.227	Up	0.00130013	XPC	105.35	6.7547	4.6	4	4	4	1.046	1.018	1.058	0.84	0.819	0.885
	F1SGX2	MORC family CW-type zinc finger 3 OS=Sus scrofa OX=9823 GN=MORC3	1.548	Up	0.00069933	MORC3	93.513	52.9	12.5	8	9	8	1.219	1.117	1.088	0.742	0.696	0.774
	B1PXG0	LIN28 OS=Sus scrofa OX=9823 GN=LIN28	1.647	Up	0.041304	LIN28	22.382	21.796	24.9	4	4	4	1.37	1.11	0.918	0.866	0.592	0.605
	F1SNF2	Muskelin 1 OS=Sus scrofa OX=9823 GN=MKLN1	1.32	Up	0.0195224	MKLN1	80.479	2.6619	1.7	1	1	1	1.239	1.052	1.127	0.85	0.954	0.785
	F1SFW4	Integrator complex subunit 3 OS=Sus scrofa OX=9823 GN=INTS3	1.439	Up	0.0095607	INTS3	117.85	35.79	4.8	3	4	3	1.185	1.013	1.187	0.877	0.731	0.745
	A4PES0	Wee1-like protein kinase 2 OS=Sus scrofa OX=9823 GN=WEE2	4.027	Up	2.41e-05	WEE2	62.927	137.78	31.7	17	33	17	1.512	1.381	1.259	0.323	0.368	0.34
	F1SRU7	Protein kinase C eta type OS=Sus scrofa OX=9823 GN=PRKCH	1.635	Up	0.049301	PRKCH	77.797	4.7079	2.9	2	2	2	1.493	0.863	1.102	0.738	0.628	0.749
	F1RWT2	Plastin 3 OS=Sus scrofa OX=9823 GN=PLS3	0.818	Down	0.0133002	PLS3	63.85	323.31	40.7	21	56	15	0.845	0.933	0.994	1.121	1.148	1.12
	F1SC47	Delta-1-pyrroline-5-carboxylate synthase OS=Sus scrofa OX=9823 GN=ALDH18A1	1.293	Up	0.034077	ALDH18A1	87.085	27.937	16.4	12	16	12	1.145	1.178	0.99	0.866	0.937	0.76
	Q56P20	ADP-ribosylation factor 4 OS=Sus scrofa OX=9823 GN=ARF4	1.232	Up	0.026805	ARF4	20.485	10.999	33.9	5	11	3	0.977	1.191	1.051	0.877	0.844	0.892
	A0A286ZJR2	"Peptidyl-tRNA hydrolase ICT1, mitochondrial OS=Sus scrofa OX=9823 GN=MRPL58"	0.676	Down	0.0043396	MRPL58	23.502	1.7023	3.9	1	1	1	0.8	0.926	0.992	1.4	1.331	1.289
	F1RJC5	Uncharacterized protein OS=Sus scrofa OX=9823 GN=CDK11B	1.543	Up	0.00050164	CDK11B	90.79	7.1346	3.5	3	3	3	1.145	1.091	1.206	0.711	0.731	0.788
	A0A287AFN2	Thymidylate synthase OS=Sus scrofa OX=9823 GN=TYMS	1.895	Up	0.00042076	TYMS	42.168	49.537	21.3	7	12	7	1.317	1.111	1.123	0.636	0.64	0.598
	F1RI52	Rap associating with DIL domain OS=Sus scrofa OX=9823 GN=RADIL	2.435	Up	1.61e-05	RADIL	115.6	8.1295	3	3	4	3	1.357	1.235	1.268	0.545	0.529	0.511
	A0A287AB59	Plexin B2 OS=Sus scrofa OX=9823 GN=PLXNB2	0.675	Down	0.0166007	PLXNB2	180.41	1.818	1	2	2	2	0.734	0.814	0.966	1.203	1.135	1.388
	F1S9J0	Non-specific serine/threonine protein kinase OS=Sus scrofa OX=9823 GN=MARK1	0.681	Down	0.0156228	MARK1	87.162	4.777	5.3	3	3	1	1.041	0.979	0.764	1.312	1.359	1.416
	F1S5Z7	Sortilin OS=Sus scrofa OX=9823 GN=SORT1	0.491	Down	0.00071695	SORT1	101.39	6.6992	2.8	2	2	2	0.692	0.789	0.796	1.371	1.679	1.588
	O77591	Inositol monophosphatase 1 OS=Sus scrofa OX=9823 GN=IMPA1	1.273	Up	0.0112994	IMPA1	30.132	86.826	24.5	7	9	7	1.197	1.06	1.049	0.925	0.833	0.84
	O62680	CD59 glycoprotein OS=Sus scrofa OX=9823 GN=CD59	0.777	Down	0.049099	CD59	13.79	8.6928	14.6	2	2	2	0.981	0.874	0.784	1.228	1.171	0.997
	A0A287B858	Kinesin family member 14 OS=Sus scrofa OX=9823 GN=KIF14	1.39	Up	0.0165007	KIF14	174.3	21.581	7.8	12	12	12	1.31	1.106	1.024	0.88	0.822	0.772
	A0A287BFW1	Sodium/glucose cotransporter 5 OS=Sus scrofa OX=9823 GN=PRPSAP2	1.35	Up	0.048478	PRPSAP2	37.966	35.91	15.9	6	11	5	1.351	1.012	1.022	0.83	0.775	0.902
	F1RQH3	Formin like 2 OS=Sus scrofa OX=9823 GN=FMNL2	2.216	Up	0.0066989	FMNL2	116.4	14.49	7.6	8	8	6	1.761	1.1	1.217	0.565	0.61	0.665
	F1RQ90	"RNA-binding motif protein, X chromosome OS=Sus scrofa OX=9823 GN=RBMX"	0.748	Down	0.00022194	RBMX	42.274	30.114	19.2	8	10	6	0.913	0.89	0.955	1.208	1.228	1.251
	Q52NJ1	Ras-related protein Rab-11A OS=Sus scrofa OX=9823 GN=RAB11A	0.341	Down	0.0039768	RAB11A	24.393	10.183	49.5	9	17	1	0.418	0.658	0.763	1.692	1.936	1.764
	I3LD81	Cell division cycle 7 OS=Sus scrofa OX=9823 GN=CDC7	1.954	Up	0.0029611	CDC7	61.478	26.339	5	2	2	2	1.11	1.182	1.255	0.492	0.669	0.654
	F2Z5I8	Ras-related protein Rab-8A OS=Sus scrofa OX=9823 GN=RAB8A	0.793	Down	0.037395	RAB8A	26.63	8.2746	22.9	6	11	3	0.824	0.966	0.88	1.129	1.133	1.107
	F1SC78	Ubiquitin conjugating enzyme E2 C OS=Sus scrofa OX=9823 GN=UBE2C	2.455	Up	0.00063912	UBE2C	19.642	23.704	22.3	4	5	4	1.447	1.249	1.148	0.555	0.553	0.458
	I3LRF1	Uncharacterized protein OS=Sus scrofa OX=9823 GN=BUB1	1.349	Up	0.0060805	BUB1	122.24	1.7773	1.5	2	2	2	1.244	1.154	1.032	0.832	0.841	0.87
	A0A287AM78	Purine nucleoside phosphorylase OS=Sus scrofa OX=9823 GN=PNP	1.543	Up	0.0012822	PNP	32.042	151	51	13	36	13	1.292	1.129	1.099	0.771	0.732	0.778
	I3LJ42	Guanine nucleotide-binding protein subunit gamma OS=Sus scrofa OX=9823 GN=GNG2	1.343	Up	0.036382	GNG2	7.8501	5.1464	22.5	1	2	1	0.941	1.141	1.231	0.905	0.789	0.773
	F1RUP2	G-rich RNA sequence binding factor 1 OS=Sus scrofa OX=9823 GN=GRSF1	0.688	Down	0.0095756	GRSF1	52.984	14.25	7.7	4	4	4	0.893	0.804	0.827	1.175	1.399	1.095
	A0A287BDF9	Olfactory receptor OS=Sus scrofa OX=9823	1.34	Up	0.0010026	---	34.823	2.0245	2.6	1	1	1	1.092	1.078	1.153	0.819	0.792	0.869
	F1SC64	"Helicase, lymphoid specific OS=Sus scrofa OX=9823 GN=HELLS"	2.711	Up	0.0187959	HELLS	97.011	2.0435	2.4	2	3	2	1.13	1.014	1.272	0.533	0.497	0.23
	Q6UGB2	Methylsterol monooxygenase 1 OS=Sus scrofa OX=9823 GN=MSMO1	1.754	Up	0.02012	MSMO1	35.101	20.575	8.9	2	3	2	1.551	1.282	1.011	0.739	0.827	0.626
	F1S413	Mini-chromosome maintenance complex-binding protein OS=Sus scrofa OX=9823 GN=MCMBP	1.403	Up	0.0187971	MCMBP	72.904	1.9216	2.5	2	2	2	1.315	1.078	0.992	0.81	0.768	0.834
	A0A287AHP4	Kinesin-like protein OS=Sus scrofa OX=9823 GN=KIF18A	1.8	Up	0.000115378	KIF18A	88.537	4.9529	4	3	3	3	1.034	1.008	1.113	0.594	0.556	0.603
	P67937	Tropomyosin alpha-4 chain OS=Sus scrofa OX=9823 GN=TPM4	0.472	Down	5.72e-05	TPM4	28.521	67.532	38.7	12	9	6	0.722	0.811	0.798	1.601	1.626	1.71
	F1S057	Myosin IE OS=Sus scrofa OX=9823 GN=MYO1E	0.75	Down	0.0099557	MYO1E	127.28	16.695	7.3	8	8	8	0.956	0.869	0.917	1.102	1.219	1.335
	F1SSF6	DNA-directed DNA/RNA polymerase mu OS=Sus scrofa OX=9823 GN=POLM	0.654	Down	0.015638	POLM	60.003	12.337	5.2	2	2	2	0.929	0.844	0.806	1.111	1.293	1.542
	F1SQF7	Transcriptional adapter 3 OS=Sus scrofa OX=9823 GN=TADA3	1.587	Up	0.0031381	TADA3	48.934	51.554	21.1	8	13	8	0.964	1.184	1.198	0.686	0.704	0.719
	H9KVH0	Importin subunit alpha OS=Sus scrofa OX=9823 GN=KPNA7	1.831	Up	0.0027239	KPNA7	55.536	64.068	14.6	8	15	8	0.891	1.088	1.181	0.59	0.6	0.536
	I3LM93	Transportin 1 OS=Sus scrofa OX=9823 GN=TNPO1	1.316	Up	0.0118553	TNPO1	101.32	95.151	11.9	10	16	8	0.954	1.085	1.163	0.788	0.8	0.846
	F1SCI4	Uncharacterized protein OS=Sus scrofa OX=9823 GN=AKAP13	0.707	Down	0.047382	AKAP13	160.03	10.633	3.2	4	4	4	0.694	1.039	0.896	1.183	1.358	1.179
	P50118	Proto-oncogene serine/threonine-protein kinase mos OS=Sus scrofa OX=9823 GN=MOS	2.698	Up	8.2e-05	MOS	37.94	1.4583	2.6	1	1	1	1.436	1.238	1.394	0.508	0.465	0.535
	I3LQ25	Solute carrier family 16 member 3 OS=Sus scrofa OX=9823 GN=SLC16A3	0.377	Down	0.0034984	SLC16A3	48.799	8.8057	4.4	2	2	2	0.575	0.697	0.603	1.668	1.647	1.654
	A0A287BN74	Tumor protein p63 OS=Sus scrofa OX=9823 GN=TP63	0.751	Down	0.041715	TP63	71.336	9.6488	5.8	4	5	4	0.772	0.916	0.913	1.112	1.022	1.329
	F1S9W3	Calcium homeostasis endoplasmic reticulum protein OS=Sus scrofa OX=9823 GN=CHERP	2.301	Up	0.000183455	CHERP	103.83	18.536	6.7	6	8	6	1.197	1.295	1.335	0.502	0.556	0.605
	Q71LE2	Histone H3.3 OS=Sus scrofa OX=9823 GN=H3F3A	2.32	Up	4.1e-05	H3F3A	15.328	4.68	11.8	2	4	1	1.122	1.19	1.135	0.531	0.463	0.492
	F1RMU2	TATA-box binding protein associated factor 7 OS=Sus scrofa OX=9823 GN=TAF7	0.655	Down	0.0035202	TAF7	40.245	3.3572	6	2	3	2	0.856	0.701	0.806	1.179	1.142	1.286
	F1RT10	CDKN2A interacting protein OS=Sus scrofa OX=9823 GN=CDKN2AIP	1.684	Up	0.0132974	CDKN2AIP	61.508	15.471	10.1	4	4	4	1.07	1.35	0.972	0.725	0.577	0.712
	I3LPL7	Golgi glycoprotein 1 OS=Sus scrofa OX=9823 GN=GLG1	0.769	Down	0.0059758	GLG1	132.65	33.348	8.2	9	9	9	0.981	0.847	0.961	1.246	1.167	1.216
	F1SSG6	Sialic acid synthase OS=Sus scrofa OX=9823 GN=NANS	1.783	Up	0.0029209	NANS	28.413	7.1707	11.2	3	5	3	1.248	1.354	1.075	0.754	0.691	0.617
	A0A287BBE2	Signal transducer and activator of transcription OS=Sus scrofa OX=9823 GN=STAT3	1.463	Up	0.000483	STAT3	81.238	15.017	8.5	6	8	6	1.168	1.123	1.074	0.805	0.732	0.763
	F1RN05	Serine palmitoyltransferase long chain base subunit 1 OS=Sus scrofa OX=9823 GN=SPTLC1	2.022	Up	0.00095945	SPTLC1	52.642	5.595	3.6	3	3	3	1.487	1.14	1.322	0.68	0.629	0.644
	D2IE28	Cyclin B1 transcript variant 1 OS=Sus scrofa OX=9823 GN=CCNB1	1.94	Up	0.00024373	CCNB1	48.662	7.9922	9	4	6	4	1.067	1.134	1.206	0.61	0.539	0.607
	F1SD82	Syntaxin 10 OS=Sus scrofa OX=9823 GN=STX10	1.536	Up	0.0033599	STX10	28.241	17.438	4.4	1	1	1	1.046	1.134	1.23	0.695	0.709	0.816
	M3TYR7	Nicotinate phosphoribosyltransferase domain containing 1 OS=Sus scrofa OX=9823 GN=NAPRT1	1.235	Up	0.025941	NAPRT1	57.877	32.546	14.5	6	6	6	1.135	0.999	1.196	0.948	0.887	0.861
	Q2F7Z4	Mediator of RNA polymerase II transcription subunit 7 OS=Sus scrofa OX=9823 GN=MED7	0.817	Down	0.00130222	MED7	27.165	2.6136	3.9	1	1	1	0.883	0.926	0.887	1.063	1.096	1.139
	I3LUP6	Nucleophosmin 1 OS=Sus scrofa OX=9823 GN=NPM1	1.559	Up	0.0106004	NPM1	32.603	14.148	23.5	8	16	8	0.996	1.165	1.062	0.695	0.691	0.681
	Q06AA3	Regucalcin OS=Sus scrofa OX=9823 GN=RGN	0.265	Down	0.00029741	RGN	33.117	2.1573	3	1	1	1	0.422	0.616	0.484	2.01	1.895	1.841
	F1RV73	Bone morphogenetic protein 15 OS=Sus scrofa OX=9823 GN=BMP15	0.774	Down	0.0033016	BMP15	45.966	27.226	19.2	9	23	9	0.89	0.791	0.806	1.033	1.08	1.099
	F1SF87	Solute carrier family 25 member 13 OS=Sus scrofa OX=9823 GN=SLC25A13	1.219	Up	0.0138041	SLC25A13	74.329	89.481	27.2	18	27	16	1.156	1.063	1.032	0.888	0.94	0.839
	F1RR55	Securin OS=Sus scrofa OX=9823 GN=PTTG1	4.108	Up	0.012159	PTTG1	22.165	9.1327	16.8	3	4	3	1.331	1.332	1.289	0.303	0.418	0.241
	I3LAI8	ZW10 interacting kinetochore protein OS=Sus scrofa OX=9823 GN=ZWINT	1.917	Up	0.049124	ZWINT	33.245	17.861	9.9	2	2	2	1.141	1.271	1.611	0.709	0.44	0.95
	A0A287AAY5	"Afadin, adherens junction formation factor OS=Sus scrofa OX=9823 GN=AFDN"	0.691	Down	0.0181791	AFDN	177.86	19.717	3.4	5	5	5	1.061	0.771	0.858	1.286	1.367	1.241
	F1RHZ8	PIH1 domain-containing protein 1 OS=Sus scrofa OX=9823 GN=PIH1D1	0.816	Down	0.043398	PIH1D1	32.265	27.394	24.5	7	7	7	0.777	0.966	0.94	1.126	1.103	1.057
	E7CR04	Suppressor of cytokine signaling 1 OS=Sus scrofa OX=9823 GN=socs1	0.667	Down	0.002339	socs1	24.374	1.5372	8.6	1	1	1	0.912	0.848	0.782	1.364	1.194	1.255
	F1S774	Uncharacterized protein OS=Sus scrofa OX=9823 GN=CHEK1	1.925	Up	3.51e-05	CHEK1	54.358	12.436	11.6	5	5	5	1.144	1.128	1.228	0.589	0.605	0.624
	F1RKQ9	"Succinate dehydrogenase assembly factor 2, mitochondrial OS=Sus scrofa OX=9823 GN=SDHAF2"	0.52	Down	7.76e-05	SDHAF2	19.57	4.7763	12	3	3	3	0.735	0.811	0.763	1.543	1.408	1.489
	F1S939	Microtubule-associated protein 1S OS=Sus scrofa OX=9823 GN=MAP1S	0.108	Down	9.1e-08	MAP1S	112.6	2.1768	1.9	2	2	2	0.267	0.243	0.249	2.334	2.303	2.368
	A0A287AKN4	Kinesin family member 15 OS=Sus scrofa OX=9823 GN=KIF15	1.343	Up	0.029603	KIF15	157.67	44.531	13.8	18	18	18	1.257	1.004	1.132	0.783	0.796	0.947
	I3LUM8	Uncharacterized protein OS=Sus scrofa OX=9823 GN=FARSB	0.737	Down	0.00053777	FARSB	66.321	136.62	28.9	16	29	16	0.849	0.855	0.896	1.122	1.183	1.222
	P17741	High mobility group protein B2 OS=Sus scrofa OX=9823 GN=HMGB2	1.313	Up	0.0065814	HMGB2	24.133	10.235	15.2	3	3	3	0.982	0.994	1.064	0.747	0.725	0.844
	F1S0G2	"Arginyl-tRNA synthetase 2, mitochondrial OS=Sus scrofa OX=9823 GN=RARS2"	1.396	Up	0.004217	RARS2	62.51	5.131	7.8	4	4	4	1.061	1.018	1.063	0.692	0.833	0.726
	F1SJR4	ADP ribosylation factor GTPase activating protein 3 OS=Sus scrofa OX=9823 GN=ARFGAP3	0.711	Down	0.041484	ARFGAP3	57.023	24.847	14.5	8	9	8	0.743	0.927	0.916	1.193	1.238	1.205
	F1RGE3	NADH dehydrogenase [ubiquinone] 1 alpha subcomplex subunit 2 OS=Sus scrofa OX=9823 GN=NDUFA2	0.774	Down	0.0037164	NDUFA2	11.082	38.438	49.5	5	9	5	0.833	0.934	0.923	1.161	1.114	1.201
	F1RLV6	Eukaryotic translation initiation factor 4E nuclear import factor 1 OS=Sus scrofa OX=9823 GN=EIF4ENIF1	0.643	Down	0.0017798	EIF4ENIF1	108.25	322.7	23.7	23	38	23	0.745	0.903	0.866	1.304	1.336	1.271
	F1RVN1	"NADH dehydrogenase [ubiquinone] flavoprotein 1, mitochondrial OS=Sus scrofa OX=9823 GN=NDUFV1"	0.803	Down	0.0107954	NDUFV1	50.569	23.748	20.5	10	15	10	0.866	0.937	0.906	1.124	1.119	1.132
	I3LSA2	Glutaminase 2 OS=Sus scrofa OX=9823 GN=GLS2	1.331	Up	0.00145816	GLS2	64.034	91.685	15.5	8	11	8	1.194	1.104	1.098	0.81	0.878	0.864
	A2TEQ2	Nectin-2 precursor OS=Sus scrofa OX=9823 GN=prr2	0.602	Down	0.0056835	prr2	51.525	5.346	4.6	2	3	2	0.705	0.908	0.698	1.312	1.346	1.18
	P12682	High mobility group protein B1 OS=Sus scrofa OX=9823 GN=HMGB1	1.344	Up	0.00034442	HMGB1	24.917	12.495	18.6	4	5	4	1.088	1.075	1.091	0.847	0.798	0.776
	F1SQN4	Non-specific serine/threonine protein kinase OS=Sus scrofa OX=9823 GN=RPS6KA3	0.607	Down	6.27e-05	RPS6KA3	80.708	69.603	21.1	14	16	9	0.777	0.812	0.814	1.329	1.369	1.259
	F1RF36	Adhesion G-protein coupled receptor G1 precursor OS=Sus scrofa OX=9823 GN=ADGRG1	0.649	Down	0.00036232	ADGRG1	77.308	20.048	5.7	3	4	3	0.848	0.782	0.881	1.249	1.319	1.299
	I3LRD3	Centromere protein E OS=Sus scrofa OX=9823 GN=CENPE	1.715	Up	0.00027958	CENPE	313.39	25.579	4.9	14	15	14	1.027	1.067	1.133	0.669	0.619	0.594
	F1RG63	Uncharacterized protein OS=Sus scrofa OX=9823 GN=DCTPP1	1.234	Up	0.00157949	DCTPP1	18.498	28.302	34.5	5	8	5	1.079	1.081	1.059	0.916	0.854	0.839
	Q06AT9	RNA-binding protein 4B OS=Sus scrofa OX=9823 GN=RBM4B	1.457	Up	0.00043945	RBM4B	40.053	17.467	18.7	7	8	7	1.1	1.125	1.115	0.805	0.773	0.715
	F1SC89	Kinesin family member 11 OS=Sus scrofa OX=9823 GN=KIF11	1.621	Up	0.00071848	KIF11	119.4	15.945	7.6	8	8	8	0.988	1.135	1.155	0.662	0.668	0.692
	Q5S1U1	Heat shock protein beta-1 OS=Sus scrofa OX=9823 GN=HSPB1	0.778	Down	0.023097	HSPB1	22.941	100.94	55.1	9	17	9	1.004	0.877	0.939	1.204	1.208	1.214
	F1S0E7	Akirin-2 OS=Sus scrofa OX=9823 GN=AKIRIN2	1.684	Up	0.0008369	AKIRIN2	22.509	43.429	38.9	9	18	9	1.255	1.141	1.116	0.67	0.657	0.759
	P02543	Vimentin OS=Sus scrofa OX=9823 GN=VIM	0.678	Down	5.56e-07	VIM	53.667	143.39	48.1	24	47	21	0.899	0.922	0.903	1.337	1.336	1.345
[truncated: 3,332 more rows]

## Sheet: Down Classification
GO Terms Level 1	GO Terms Level 2	No. of Protein
[truncated: 26 more rows]

[truncated: 1 more sheets: Down list]
