# Supplementary material for: Proteomic Exploration of Porcine Oocytes During Meiotic Maturation in vitro Using an Accurate TMT-Based Quantitative Approach
Source: Front Vet Sci. 2022 Feb 7;8:792869. doi: 10.3389/fvets.2021.792869 (PMC8859466; doi:10.3389/fvets.2021.792869)
Supplement: Supplementary Table S5 — GO enrichment analysis. [file Table_5.xlsx]

## Sheet: Up
GO Terms Level 1	GO Terms Description	GO Terms Level	GO Terms ID	Mapping	Background	All Mapping	All Background	Fold Enrichment	Fisher' exact test P value	-log10(p value)	Related Protein
Molecular Function	microtubule binding	6	GO:0008017	16	51	350	3406	3.05	2.71208e-05	4.57	A0A287BNQ9 F1RPP2 F1S346 A0A287BDG5 A0A287B858 A0A287AHP4 F1RJJ3 A0A287AR26 F1SC89 A0A287APF7 Q2XVP5 I3LRD3 A0A287AKN4 F1RH90 I3LII4 F1SUQ8
	DNA binding	5	GO:0003677	39	198	350	3406	1.92	3.09256e-05	4.51	F1SJJ8 A0A287ABG2 F1S459 I3LJR4 F2Z5J6 I3L908 A4U9C9 F1RKS3 I3LKT8 F1RKE4 A0A286ZU83 I3L640 F1SGC8 P17741 B1PXG0 I3LDH3 F1RT18 A0A287AKA3 A0A288CFX9 P12682 Q06A94 F1S8F7 F1S4V2 A0A287A8G0 A0A287AR84 I3LMA9 I3LCH3 F1S359 F1SQH4 F1SPF3 F2Z5J5 F1SA10 A0A287BBE2 Q71LE2 F1SPI2 F1RRG9 F1SPK2 B0M1M6 F1RU33
	microtubule motor activity	9	GO:0003777	11	28	350	3406	3.82	4.94572e-05	4.31	A0A287APF7 A0A287BNQ9 F1S346 I3LRD3 A0A287BDG5 A0A287AKN4 F1RH90 A0A287B858 A0A287AHP4 F1SC89 A0A287AR26
	protein kinase activity	6	GO:0004672	28	131	350	3406	2.08	9.93924e-05	4	F1SRU7 A0A287A1W3 P50118 F1RJC5 A0A287BKY1 F1ST84 A0A287AX01 A0A287BK75 F1S890 F1SA79 A0A287AP27 I3LRF1 A0A287BBS5 A4PES0 F1S774 I3LD81 A0A287BP09 A0A287ANE9 F1RVK2 A0A287AKP7 I3LH38 F1RJR9 I3LII4 A0A287BJB2 A0A287BHZ9 K7GPM9 D2IE28 A0A287ATT3
	DNA secondary structure binding	6	GO:0000217	4	4	350	3406	9.73	0.000109797	3.96	B0M1M6 F1RT18 P17741 P12682
	transcription cofactor activity	4	GO:0003712	13	42	350	3406	3.01	0.000181781	3.74	A0A286ZW04 A0A286ZK95 F1SBF0 F1SA10 F1SQF7 I3L640 A0A286ZLA5 F1RUD8 I3LUP6 A0A286ZML8 F1RM10 A0A287BBF8 I3LU53
	transcription factor activity, protein binding	2	GO:0000988	13	43	350	3406	2.94	0.000236772	3.63	A0A286ZW04 A0A286ZK95 F1SBF0 F1SA10 F1SQF7 I3L640 A0A286ZLA5 F1RUD8 I3LUP6 A0A286ZML8 F1RM10 A0A287BBF8 I3LU53
	tubulin binding	5	GO:0015631	17	66	350	3406	2.51	0.000240098	3.62	F1RUS8 A0A287BNQ9 F1RPP2 F1S346 A0A287BDG5 A0A287B858 A0A287AHP4 F1RJJ3 A0A287AR26 F1SC89 A0A287APF7 Q2XVP5 I3LRD3 A0A287AKN4 F1RH90 I3LII4 F1SUQ8
Cellular Component	nucleus	8	GO:0005634	132	830	251	2572	1.63	1.78174e-12	11.75	I3LMG8 F1SGX2 P11493 I3LU53 P61958 A0A287AFB9 F1RKS3 F1RS44 A0A287B9T5 F1RKE4 F1RH90 I3LII4 F1RM10 I3LDH3 I3LAI8 A0A287AKA3 F1SC64 P12682 F1SQR0 F1S718 F1RUD8 F1SVA6 F1SPF3 I3LRF1 F2Z5F7 I3LS70 F1S534 I3LH38 F1S1V1 D2IE28 A0A286ZW04 F1SJ93 F1SJJ8 F1STE6 F1S216 A0A286ZML8 F1SRZ7 F1SKQ0 I3LKT8 I3LRD3 I3L640 A0A286ZLA5 A0A287BBF8 P00503 F1S346 F1S8F7 F1SQF7 Q06AT9 A0A287A8G0 F1SK26 H9KVH0 Q71LE2 F1S…
	nuclear part	9	GO:0044428	95	512	251	2572	1.9	1.86129e-12	11.73	I3LMG8 F1S134 F1SGX2 F1SQ87 F1RJJ3 I3LU53 I3LJR4 P61958 I3LCW0 F1RKS3 F1S413 F1RKE4 F1S386 F1RSY9 F1SGC8 I3LII4 P17741 F1RM10 B1PXG0 I3LDH3 I3LAI8 F1S980 F1S8T7 F1RT18 F1RT10 P12682 F1RG40 F1S0E7 F1SUG7 F1SQR0 I3LUP6 I3LCH3 F1SIF8 F1SVA6 F1S359 F1SPF3 I3LRF1 F1SCH5 F2Z564 F2Z5F7 I3LS70 F1S534 F1SBC5 F1S1V1 F1RKM0 F1SJR5 F1SQR4 D2IE28 F1RXC7 F1SJ93 F1RZ16 F1SJJ8 F1S459 F2Z5J6 F1SRZ7 A0A286ZK95 F1S…
	nuclear lumen	10	GO:0031981	82	427	251	2572	1.97	2.66024e-11	10.58	I3LMG8 F1S134 F1SGX2 F1SQ87 F1RJJ3 I3LU53 I3LJR4 P61958 F1RKS3 F1S413 F1RKE4 F1S386 F1SGC8 I3LII4 P17741 F1RM10 B1PXG0 I3LDH3 I3LAI8 F1S980 F1S8T7 F1RT18 F1RT10 P12682 F1S0E7 F1SUG7 F1SQR0 I3LUP6 I3LCH3 F1SVA6 F1S359 F1SPF3 I3LRF1 F2Z564 F2Z5F7 F1S534 F1SBC5 I3LS70 F1S1V1 F1RKM0 F1SJR5 D2IE28 F1SJ93 F1RZ16 F1SJJ8 F1S459 F2Z5J6 F1SRZ7 A0A286ZK95 F1SKQ0 I3LIL0 I3LKT8 I3LD81 F1RVK2 I3LSZ1 I3L640 A0A…
	chromosomal part	9	GO:0044427	37	125	251	2572	3.03	1.12028e-10	9.95	F1SJJ8 F1RPP2 F1S459 P11493 F1S216 F1S413 F1RKS3 I3LKT8 F1S386 I3LRD3 F1RH90 F1SGC8 I3LII4 P17741 I3LDH3 I3LAI8 F1RVX6 A0A287AKA3 A0A288CFX9 P12682 F1S346 F1SC64 F1RG40 F1SSR3 F1SPF3 I3LRF1 F1SBF0 Q71LE2 F1S774 F2Z5F7 F1SBC5 F1RRG9 F1SPK2 B0M1M6 F1S1V1 F1SUQ8 D2IE28
	chromosome	8	GO:0005694	39	137	251	2572	2.92	1.23337e-10	9.91	A0A287BR93 F1SJJ8 F1RPP2 F1S459 P11493 F1S216 F1S413 F1RKS3 I3LKT8 F1S386 I3LRD3 F1RH90 F1SGC8 I3LII4 P17741 I3LPX9 I3LDH3 I3LAI8 F1RVX6 A0A287AKA3 A0A288CFX9 P12682 F1S346 F1SC64 F1RG40 F1SSR3 F1SPF3 I3LRF1 F1SBF0 F1S774 Q71LE2 F2Z5F7 F1SBC5 F1RRG9 F1SPK2 B0M1M6 F1S1V1 F1SUQ8 D2IE28
	chromosomal region	10	GO:0098687	25	66	251	2572	3.88	4.72683e-10	9.33	F1RVX6 F1SC64 F1RPP2 F1S346 F1RG40 F1S459 P11493 F1SSR3 F1S216 F1SPF3 I3LRF1 F1RKS3 F1S386 Q71LE2 F2Z5F7 F1SBC5 I3LRD3 B0M1M6 F1RH90 F1S1V1 I3LII4 F1SUQ8 D2IE28 I3LDH3 I3LAI8
	nucleoplasm part	12	GO:0044451	33	122	251	2572	2.77	1.63624e-08	7.79	F1RZ16 I3LMG8 F1SGX2 F1SQ87 F1S459 I3LU53 I3LJR4 F2Z5J6 P61958 A0A286ZK95 F1SKQ0 I3LKT8 F1RKE4 I3LSZ1 F1SGC8 A0A287BBF8 I3LAI8 F1SQF7 F1SFW4 F1SQR0 I3LCH3 I3LM23 F1S359 F1SVA6 F1S890 F1SB61 F2Z564 F2Z5F7 F1S534 F1RN89 F1RRG9 B0M1M6 F1SJR5
	organelle lumen	4	GO:0043233	84	506	251	2572	1.7	3.6723e-08	7.44	I3LMG8 F1S134 I3L8T3 F1SGX2 F1SQ87 F1RJJ3 I3LU53 I3LJR4 P61958 F1RKS3 F1S413 F1RKE4 F1S386 F1SGC8 I3LII4 P17741 F1RM10 B1PXG0 I3LDH3 I3LAI8 F1S980 F1S8T7 F1RT18 F1RT10 P12682 F1S0E7 F1SUG7 F1SQR0 I3LUP6 I3LCH3 F1SVA6 F1S359 F1SPF3 I3LRF1 F2Z564 F2Z5F7 I3LS70 F1S534 F1SBC5 F1S1V1 F1RKM0 F1SJR5 D2IE28 F1SJ93 F1RZ16 F1SJJ8 F1S459 F2Z5J6 F1SRZ7 A0A286ZK95 F1SKQ0 I3LIL0 I3LKT8 I3LD81 F1RVK2 I3LSZ1 I3L…
Biological Process	mitotic cell cycle process	6	GO:1903047	28	84	288	2898	3.35	2.17279e-09	8.66	F2Z5Q1 A0A287B7Z3 F1SJJ8 F1RPP2 F1S346 F1SC78 F1RMD2 F1SQF7 F1SFW4 F1SSR3 F1RJJ3 F1S216 F1SC89 F1RR55 F1S8S7 I3LRF1 A4PES0 F1S774 F1SBC5 F1SPI2 I3LRD3 F1SFR3 F1RVK2 P03970 F1RH90 I3LII4 D2IE28 I3LAI8
	nuclear division	6	GO:0000280	23	66	288	2898	3.51	2.47543e-08	7.61	F2Z5Q1 F1RPP2 F1S346 F1SC78 F1SQF7 F1SSR3 F1RJJ3 F1S216 F1SC89 F1RR55 F1S8S7 I3LRF1 B5APU3 A4PES0 F1SBC5 I3LRD3 F1RVK2 F1SFR3 B0M1M6 F1RH90 I3LII4 D2IE28 I3LAI8
	regulation of cell cycle process	6	GO:0010564	23	71	288	2898	3.26	1.18205e-07	6.93	F2Z5Q1 F1SJJ8 P50118 F1SC78 F1RJC5 F1SSR3 I3LUP6 F1SC89 F1S8S7 I3LRF1 F1RV23 F1RKS3 A4PES0 F1SPI2 F1RFI0 I3LD81 I3LRD3 F1SMD1 F1RVK2 I3L640 I3LII4 F1SUQ8 D2IE28
	mitotic nuclear division	7	GO:0007067	19	52	288	2898	3.68	1.82007e-07	6.74	F2Z5Q1 F1RPP2 F1S346 F1SC78 F1SQF7 F1SSR3 F1RJJ3 F1S216 F1SC89 F1RR55 F1S8S7 A4PES0 F1SBC5 I3LRD3 F1RVK2 F1SFR3 I3LII4 D2IE28 I3LAI8
	negative regulation of cell cycle	6	GO:0045786	16	43	288	2898	3.74	1.33009e-06	5.88	F1SJJ8 P50118 I3LND7 F1SFW4 F1RUD8 I3LUP6 I3LRF1 A4PES0 F1S774 F1SPI2 F1SMD1 P03970 I3L640 I3LII4 D2IE28 I3LAI8
	chromatin organization	6	GO:0006325	22	75	288	2898	2.95	1.55532e-06	5.81	A0A287AKA3 P50118 F1SC64 P12682 F1RG40 F1SQF7 I3LUP6 F1S359 I3LU53 F1SPF3 F1SBF0 F1S774 Q71LE2 I3LKT8 F2Z5F7 F1S534 F1RRG9 F1SPK2 F1SGC8 P17741 D2IE28 F1SSG6
	regulation of nuclear division	7	GO:0051783	13	30	288	2898	4.36	1.78834e-06	5.75	F1S8S7 F2Z5Q1 I3LRF1 A4PES0 P50118 F1SC78 F1RFI0 I3LRD3 F1RVK2 F1RJC5 I3LII4 D2IE28 F1SC89
	sister chromatid segregation	7	GO:0000819	12	26	288	2898	4.64	1.99808e-06	5.7	F2Z5Q1 I3LRF1 F1S413 F1S346 F1SBC5 I3LRD3 F1SFR3 I3LII4 F1SSR3 D2IE28 F1RR55 I3LAI8
	DNA packaging	7	GO:0006323	13	31	288	2898	4.22	2.80838e-06	5.55	A0A287AKA3 F1SC64 I3LKT8 Q71LE2 P12682 F1RRG9 F1RVK2 F1SPK2 P17741 I3LUP6 D2IE28 F1SPF3 F1SSG6
	protein-DNA complex assembly	7	GO:0065004	12	28	288	2898	4.31	5.23635e-06	5.28	A0A287AKA3 F1SC64 I3LKT8 Q71LE2 P12682 F1RRG9 F1SPK2 B0M1M6 P17741 I3LUP6 F1SPF3 F1SSG6
	regulation of mitotic cell cycle	6	GO:0007346	18	59	288	2898	3.07	7.8205e-06	5.11	F1S8S7 F2Z5Q1 I3LRF1 F1SJJ8 F1S774 F1SC78 I3LD81 F1RFI0 F1SPI2 I3LRD3 I3L640 F1RJC5 F1SFW4 I3LII4 F1SUQ8 D2IE28 F1SC89 I3LAI8
	nuclear chromosome segregation	6	GO:0098813	13	36	288	2898	3.63	1.98425e-05	4.7	F2Z5Q1 B5APU3 I3LRF1 F1S413 F1S346 F1SBC5 I3LRD3 F1SFR3 I3LII4 F1SSR3 D2IE28 F1RR55 I3LAI8
	nucleic acid metabolic process	6	GO:0090304	60	368	288	2898	1.64	2.84636e-05	4.55	A0A287AWN0 F1RXC7 F1SJJ8 F1RZ16 F1S134 F1S579 I3L8T3 F1SP18 F1SQ87 F1S459 F1RJJ3 F1S9W3 I3LJR4 F2Z5J6 F1SRZ7 F1SKQ0 A0A287AFB9 F1RKS3 F1S413 F1RKE4 A0A286ZU83 I3LD81 F1RSY9 P17741 B1PXG0 F1SV40 I3LDH3 A0A287AJB4 I3LJ77 F1S8T7 F1RT18 F1S0G2 F1SC64 P12682 F1SUG7 Q06AT9 A0A287A8G0 F1SFW4 I3LMA9 A0A287AR84 I3LCH3 I3LUP6 F1SVA6 F1SQH4 F1SPF3 F1SK26 F1SBF0 F1SCH5 F1S774 F1SB61 A0A287AP63 F1SPI2 F1RVS1 …
	chromatin assembly or disassembly	7	GO:0006333	11	28	288	2898	3.95	3.54048e-05	4.45	A0A287AKA3 F1SC64 I3LKT8 Q71LE2 P12682 F1RRG9 F1SPK2 P17741 I3LUP6 F1SPF3 F1SSG6

## Sheet: Up GO2Protein
GO Terms Level 1	GO Terms ID	GO Terms Level	GO Terms Description	Fisher's exact test P value	Protein accession	Protein description	Ratio	Regulated Type	P value	Gene name	MW [kDa]	Score	Coverage [%]	Peptides	PSMs	Unique peptides	MII_1	MII_2	MII_3	GV_1	GV_2	GV_3
Molecular Function	GO:0008083	5	growth factor activity	0.2346	D3K5N3	Midkine precursor OS=Sus scrofa OX=9823 GN=MDK	1.693	Up	0.0188414	MDK	15.597	9.4323	23.8	3	3	3	0.853	0.794	0.645	0.459	0.532	0.363
Molecular Function	GO:0008083	5	growth factor activity	0.2346	P03970	Inhibin beta A chain OS=Sus scrofa OX=9823 GN=INHBA	1.429	Up	0.0111758	INHBA	47.476	1.7334	1.9	1	1	1	0.999	1.162	1.239	0.87	0.761	0.748
Molecular Function	GO:0008171	6	O-methyltransferase activity	0.119595	F1S579	HEN methyltransferase 1 OS=Sus scrofa OX=9823 GN=HENMT1	2.76	Up	0.0038022	HENMT1	44.073	22.809	19.3	6	7	6	0.893	1.465	1.257	0.499	0.43	0.381
Molecular Function	GO:0008171	6	O-methyltransferase activity	0.119595	F1RVS1	Cap methyltransferase 1 OS=Sus scrofa OX=9823 GN=CMTR1	1.3	Up	0.0063824	CMTR1	83.121	23.22	12.2	11	14	11	0.97	1.06	1.106	0.835	0.754	0.823
Molecular Function	GO:0000217	6	DNA secondary structure binding	0.000109797	B0M1M6	DNA repair protein RAD51 homolog OS=Sus scrofa OX=9823 GN=pigRAD51	1.42	Up	0.0022166	pigRAD51	36.994	56.553	15.9	5	7	5	1.158	1.141	1.004	0.743	0.794	0.789
Molecular Function	GO:0000217	6	DNA secondary structure binding	0.000109797	F1RT18	Nei like DNA glycosylase 3 OS=Sus scrofa OX=9823 GN=NEIL3	4.915	Up	0.00089536	NEIL3	66.364	8.182	7	4	4	4	1.774	1.289	1.149	0.305	0.331	0.221
Molecular Function	GO:0000217	6	DNA secondary structure binding	0.000109797	P17741	High mobility group protein B2 OS=Sus scrofa OX=9823 GN=HMGB2	1.313	Up	0.0065814	HMGB2	24.133	10.235	15.2	3	3	3	0.982	0.994	1.064	0.747	0.725	0.844
Molecular Function	GO:0000217	6	DNA secondary structure binding	0.000109797	P12682	High mobility group protein B1 OS=Sus scrofa OX=9823 GN=HMGB1	1.344	Up	0.00034442	HMGB1	24.917	12.495	18.6	4	5	4	1.088	1.075	1.091	0.847	0.798	0.776
Molecular Function	GO:0044378	7	non-sequence-specific DNA binding, bending	0.0105325	P17741	High mobility group protein B2 OS=Sus scrofa OX=9823 GN=HMGB2	1.313	Up	0.0065814	HMGB2	24.133	10.235	15.2	3	3	3	0.982	0.994	1.064	0.747	0.725	0.844
Molecular Function	GO:0044378	7	non-sequence-specific DNA binding, bending	0.0105325	P12682	High mobility group protein B1 OS=Sus scrofa OX=9823 GN=HMGB1	1.344	Up	0.00034442	HMGB1	24.917	12.495	18.6	4	5	4	1.088	1.075	1.091	0.847	0.798	0.776
Molecular Function	GO:0003677	5	DNA binding	3.09256e-05	F1SJJ8	TIMELESS interacting protein OS=Sus scrofa OX=9823 GN=TIPIN	1.499	Up	0.0010025	TIPIN	32.88	1.5504	3.1	1	1	1	1.248	1.154	1.118	0.802	0.731	0.815
Molecular Function	GO:0003677	5	DNA binding	3.09256e-05	A0A287ABG2	Proliferating cell nuclear antigen OS=Sus scrofa OX=9823 GN=PCNA	1.715	Up	0.0162982	PCNA	28.779	191.68	48.3	12	72	12	0.942	1.18	1.13	0.627	0.635	0.634
Molecular Function	GO:0003677	5	DNA binding	3.09256e-05	F1S459	Uncharacterized protein OS=Sus scrofa OX=9823 GN=TERF2IP	1.412	Up	0.0056614	TERF2IP	44.313	19.579	14.2	5	5	5	0.985	1.021	1.083	0.702	0.672	0.814
Molecular Function	GO:0003677	5	DNA binding	3.09256e-05	I3LJR4	DNA-directed RNA polymerase subunit OS=Sus scrofa OX=9823 GN=POLR2A	1.415	Up	0.0042352	POLR2A	215.86	15.992	3.8	8	9	8	1.093	1.168	1.09	0.789	0.791	0.788
Molecular Function	GO:0003677	5	DNA binding	3.09256e-05	F2Z5J6	General transcription factor IIB OS=Sus scrofa OX=9823 GN=GTF2B	1.734	Up	0.00028364	GTF2B	34.833	52.276	29.4	8	9	8	1.233	1.078	1.137	0.687	0.67	0.632
Molecular Function	GO:0003677	5	DNA binding	3.09256e-05	I3L908	WD repeat and HMG-box DNA binding protein 1 OS=Sus scrofa OX=9823 GN=WDHD1	1.322	Up	0.037002	WDHD1	117.21	23.403	8	8	10	8	0.869	1.141	1.104	0.802	0.752	0.802
Molecular Function	GO:0003677	5	DNA binding	3.09256e-05	A4U9C9	AN1-type zinc finger protein 5 OS=Sus scrofa OX=9823 GN=ZFAND5	1.479	Up	0.00085728	ZFAND5	23.102	1.8028	8.5	2	3	2	1.264	1.119	1.126	0.765	0.793	0.814
Molecular Function	GO:0003677	5	DNA binding	3.09256e-05	F1RKS3	Flap endonuclease 1 OS=Sus scrofa OX=9823 GN=FEN1	1.371	Up	0.026478	FEN1	42.402	9.8943	8.9	3	4	3	0.94	1.04	1.111	0.648	0.853	0.753
Molecular Function	GO:0003677	5	DNA binding	3.09256e-05	I3LKT8	Histone-binding protein RBBP4 OS=Sus scrofa OX=9823 GN=RBBP4	1.425	Up	0.0023606	RBBP4	47.655	46.822	24.5	10	20	3	1.24	1.091	1.125	0.816	0.758	0.852
Molecular Function	GO:0003677	5	DNA binding	3.09256e-05	F1RKE4	RNA polymerase II subunit J OS=Sus scrofa OX=9823 GN=POLR2J	1.634	Up	0.00180029	POLR2J	13.293	6.1771	17.1	2	4	2	1.039	1.15	1.124	0.664	0.612	0.751
Molecular Function	GO:0003677	5	DNA binding	3.09256e-05	A0A286ZU83	Versican core protein precursor OS=Sus scrofa OX=9823 GN=VCAN	1.358	Up	0.00061838	VCAN	38.274	41.09	27.3	9	16	9	1.11	1.134	1.116	0.786	0.815	0.873
Molecular Function	GO:0003677	5	DNA binding	3.09256e-05	I3L640	Bromodomain containing 7 OS=Sus scrofa OX=9823 GN=BRD7	1.94	Up	0.018721	BRD7	74.091	10.51	6.6	4	4	4	1.144	1.097	1.132	0.521	0.527	0.691
Molecular Function	GO:0003677	5	DNA binding	3.09256e-05	F1SGC8	Actin like 6A OS=Sus scrofa OX=9823 GN=ACTL6A	2.313	Up	0.0119769	ACTL6A	47.47	32.668	13.8	5	7	5	1.19	1.002	1.189	0.631	0.502	0.329
Molecular Function	GO:0003677	5	DNA binding	3.09256e-05	P17741	High mobility group protein B2 OS=Sus scrofa OX=9823 GN=HMGB2	1.313	Up	0.0065814	HMGB2	24.133	10.235	15.2	3	3	3	0.982	0.994	1.064	0.747	0.725	0.844
Molecular Function	GO:0003677	5	DNA binding	3.09256e-05	B1PXG0	LIN28 OS=Sus scrofa OX=9823 GN=LIN28	1.647	Up	0.041304	LIN28	22.382	21.796	24.9	4	4	4	1.37	1.11	0.918	0.866	0.592	0.605
Molecular Function	GO:0003677	5	DNA binding	3.09256e-05	I3LDH3	Poly [ADP-ribose] polymerase OS=Sus scrofa OX=9823 GN=PARP1	1.261	Up	0.003163	PARP1	111.52	53.679	12.3	11	14	11	1.076	1.068	1.032	0.87	0.866	0.783
Molecular Function	GO:0003677	5	DNA binding	3.09256e-05	F1RT18	Nei like DNA glycosylase 3 OS=Sus scrofa OX=9823 GN=NEIL3	4.915	Up	0.00089536	NEIL3	66.364	8.182	7	4	4	4	1.774	1.289	1.149	0.305	0.331	0.221
Molecular Function	GO:0003677	5	DNA binding	3.09256e-05	A0A287AKA3	Core histone macro-H2A OS=Sus scrofa OX=9823 GN=H2AFY2	1.278	Up	0.0133983	H2AFY2	40.044	-2	1.9	1	2	1	1.151	0.963	0.983	0.813	0.819	0.791
Molecular Function	GO:0003677	5	DNA binding	3.09256e-05	A0A288CFX9	High mobility group protein HMGI-C OS=Sus scrofa OX=9823 GN=LOC100359361	1.858	Up	0.0003027	LOC100359361	11.831	13.76	33.3	5	5	5	1.08	1.066	0.974	0.546	0.527	0.606
Molecular Function	GO:0003677	5	DNA binding	3.09256e-05	P12682	High mobility group protein B1 OS=Sus scrofa OX=9823 GN=HMGB1	1.344	Up	0.00034442	HMGB1	24.917	12.495	18.6	4	5	4	1.088	1.075	1.091	0.847	0.798	0.776
Molecular Function	GO:0003677	5	DNA binding	3.09256e-05	Q06A94	Heterogeneous nuclear ribonucleoprotein A1 OS=Sus scrofa OX=9823 GN=HNRNPA1	1.302	Up	0.02304	HNRNPA1	34.196	38.686	27.8	7	12	7	1.006	1.113	0.922	0.819	0.813	0.704
Molecular Function	GO:0003677	5	DNA binding	3.09256e-05	F1S8F7	Tetratricopeptide repeat domain 5 OS=Sus scrofa OX=9823 GN=TTC5	1.719	Up	0.00082431	TTC5	51.125	13.243	11.9	5	6	5	1.316	1.146	1.11	0.733	0.676	0.669
Molecular Function	GO:0003677	5	DNA binding	3.09256e-05	F1S4V2	Metastasis associated 1 family member 3 OS=Sus scrofa OX=9823 GN=MTA3	1.375	Up	0.00192126	MTA3	45.625	4.5242	5	2	2	2	1.058	1.091	1.072	0.826	0.716	0.8
Molecular Function	GO:0003677	5	DNA binding	3.09256e-05	A0A287A8G0	DNA (cytosine-5)-methyltransferase OS=Sus scrofa OX=9823 GN=DNMT1	1.94	Up	1.84e-06	DNMT1	181.95	323.31	47.6	79	284	79	1.153	1.184	1.161	0.611	0.611	0.581
Molecular Function	GO:0003677	5	DNA binding	3.09256e-05	A0A287AR84	DNA helicase OS=Sus scrofa OX=9823 GN=MCM6	1.505	Up	5.65e-05	MCM6	89.587	53.994	16.1	12	18	12	1.11	1.148	1.114	0.745	0.722	0.773
Molecular Function	GO:0003677	5	DNA binding	3.09256e-05	I3LMA9	Syntaxin binding protein 5 like OS=Sus scrofa OX=9823 GN=STXBP5L	1.93	Up	3.54e-05	STXBP5L	50.66	87.684	20	8	10	8	1.137	1.157	1.112	0.592	0.616	0.557
Molecular Function	GO:0003677	5	DNA binding	3.09256e-05	I3LCH3	RNA polymerase II subunit C OS=Sus scrofa OX=9823 GN=POLR2C	2.109	Up	0.048022	POLR2C	31.402	9.8867	13.1	3	4	3	1.229	0.836	1.619	0.396	0.712	0.639
Molecular Function	GO:0003677	5	DNA binding	3.09256e-05	F1S359	"RB binding protein 5, histone lysine methyltransferase complex subunit OS=Sus scrofa OX=9823 GN=RBBP5"	4.458	Up	0.0029591	RBBP5	59.152	7.9556	7.4	4	4	4	1.08	1.353	1.196	0.179	0.394	0.241
Molecular Function	GO:0003677	5	DNA binding	3.09256e-05	F1SQH4	DNA mismatch repair protein OS=Sus scrofa OX=9823 GN=MSH2	1.482	Up	0.0005597	MSH2	103.19	56.749	13	13	14	13	1.145	1.161	1.042	0.78	0.75	0.729
Molecular Function	GO:0003677	5	DNA binding	3.09256e-05	F1SPF3	DNA helicase OS=Sus scrofa OX=9823 GN=MCM2	1.635	Up	0.0013014	MCM2	101.53	74.972	18.6	15	20	15	1.052	1.206	1.249	0.745	0.728	0.672
Molecular Function	GO:0003677	5	DNA binding	3.09256e-05	F2Z5J5	Enhancer of rudimentary homolog OS=Sus scrofa OX=9823 GN=ERH	1.279	Up	0.0048443	ERH	12.259	5.7327	29.8	3	3	3	1.018	0.969	1.12	0.823	0.804	0.802
Molecular Function	GO:0003677	5	DNA binding	3.09256e-05	F1SA10	REST corepressor 1 OS=Sus scrofa OX=9823 GN=RCOR1	1.315	Up	0.000623	RCOR1	53.438	5.5609	8	3	3	3	1.157	1.073	1.165	0.869	0.869	0.844
Molecular Function	GO:0003677	5	DNA binding	3.09256e-05	A0A287BBE2	Signal transducer and activator of transcription OS=Sus scrofa OX=9823 GN=STAT3	1.463	Up	0.000483	STAT3	81.238	15.017	8.5	6	8	6	1.168	1.123	1.074	0.805	0.732	0.763
Molecular Function	GO:0003677	5	DNA binding	3.09256e-05	Q71LE2	Histone H3.3 OS=Sus scrofa OX=9823 GN=H3F3A	2.32	Up	4.1e-05	H3F3A	15.328	4.68	11.8	2	4	1	1.122	1.19	1.135	0.531	0.463	0.492
Molecular Function	GO:0003677	5	DNA binding	3.09256e-05	F1SPI2	"XPC complex subunit, DNA damage recognition and repair factor OS=Sus scrofa OX=9823 GN=XPC"	1.227	Up	0.00130013	XPC	105.35	6.7547	4.6	4	4	4	1.046	1.018	1.058	0.84	0.819	0.885
Molecular Function	GO:0003677	5	DNA binding	3.09256e-05	F1RRG9	"SWI/SNF related, matrix associated, actin dependent regulator of chromatin, subfamily a, member 5 OS=Sus scrofa OX=9823 GN=SMARCA5"	1.645	Up	0.00127825	SMARCA5	121.99	20.209	9.2	10	10	10	0.99	1.169	1.054	0.63	0.622	0.701
Molecular Function	GO:0003677	5	DNA binding	3.09256e-05	F1SPK2	Histone H1oo OS=Sus scrofa OX=9823 GN=H1FOO	2.418	Up	1.67e-05	H1FOO	36.449	171.87	37.6	13	24	13	1.344	1.297	1.209	0.53	0.544	0.518
Molecular Function	GO:0003677	5	DNA binding	3.09256e-05	B0M1M6	DNA repair protein RAD51 homolog OS=Sus scrofa OX=9823 GN=pigRAD51	1.42	Up	0.0022166	pigRAD51	36.994	56.553	15.9	5	7	5	1.158	1.141	1.004	0.743	0.794	0.789
Molecular Function	GO:0003677	5	DNA binding	3.09256e-05	F1RU33	Uncharacterized protein OS=Sus scrofa OX=9823 GN=BANF1	1.302	Up	0.0062954	BANF1	10.044	6.6597	32.6	3	3	3	0.939	1.046	1.098	0.819	0.778	0.771
Molecular Function	GO:0008565	4	protein transporter activity	0.205559	I3LIL0	Nucleoporin like 2 OS=Sus scrofa OX=9823 GN=NUPL2	3.395	Up	0.00101772	NUPL2	44.477	13.884	10.8	4	4	4	1.58	1.103	1.252	0.399	0.441	0.319
Molecular Function	GO:0008565	4	protein transporter activity	0.205559	H9KVH0	Importin subunit alpha OS=Sus scrofa OX=9823 GN=KPNA7	1.831	Up	0.0027239	KPNA7	55.536	64.068	14.6	8	15	8	0.891	1.088	1.181	0.59	0.6	0.536
Molecular Function	GO:0008565	4	protein transporter activity	0.205559	I3LM93	Transportin 1 OS=Sus scrofa OX=9823 GN=TNPO1	1.316	Up	0.0118553	TNPO1	101.32	95.151	11.9	10	16	8	0.954	1.085	1.163	0.788	0.8	0.846
Molecular Function	GO:0008565	4	protein transporter activity	0.205559	I3LS70	Importin subunit alpha OS=Sus scrofa OX=9823 GN=KPNA2	1.554	Up	0.00032046	KPNA2	57.975	216.66	14.6	6	8	6	1.039	1.103	1.169	0.709	0.69	0.732
Molecular Function	GO:0003725	6	double-stranded RNA binding	0.353767	F1SUG7	DEAD (Asp-Glu-Ala-Asp) box helicase 21 OS=Sus scrofa OX=9823 GN=DDX21	2.619	Up	3e-06	DDX21	87.193	39.436	11.4	9	10	9	1.309	1.393	1.305	0.495	0.503	0.532
Molecular Function	GO:0003725	6	double-stranded RNA binding	0.353767	I3LRD5	Eukaryotic translation initiation factor 4H isoform 1 OS=Sus scrofa OX=9823 GN=EIF4H	1.36	Up	0.00178104	EIF4H	27.337	51.745	29.4	7	9	7	1.196	1.083	1.07	0.822	0.851	0.789
Molecular Function	GO:0001012	8	RNA polymerase II regulatory region DNA binding	0.167575	F1SGC8	Actin like 6A OS=Sus scrofa OX=9823 GN=ACTL6A	2.313	Up	0.0119769	ACTL6A	47.47	32.668	13.8	5	7	5	1.19	1.002	1.189	0.631	0.502	0.329
Molecular Function	GO:0001012	8	RNA polymerase II regulatory region DNA binding	0.167575	I3LKT8	Histone-binding protein RBBP4 OS=Sus scrofa OX=9823 GN=RBBP4	1.425	Up	0.0023606	RBBP4	47.655	46.822	24.5	10	20	3	1.24	1.091	1.125	0.816	0.758	0.852
Molecular Function	GO:0001012	8	RNA polymerase II regulatory region DNA binding	0.167575	Q71LE2	Histone H3.3 OS=Sus scrofa OX=9823 GN=H3F3A	2.32	Up	4.1e-05	H3F3A	15.328	4.68	11.8	2	4	1	1.122	1.19	1.135	0.531	0.463	0.492
Molecular Function	GO:0043047	8	single-stranded telomeric DNA binding	0.029444	F1S459	Uncharacterized protein OS=Sus scrofa OX=9823 GN=TERF2IP	1.412	Up	0.0056614	TERF2IP	44.313	19.579	14.2	5	5	5	0.985	1.021	1.083	0.702	0.672	0.814
Molecular Function	GO:0043047	8	single-stranded telomeric DNA binding	0.029444	Q06A94	Heterogeneous nuclear ribonucleoprotein A1 OS=Sus scrofa OX=9823 GN=HNRNPA1	1.302	Up	0.02304	HNRNPA1	34.196	38.686	27.8	7	12	7	1.006	1.113	0.922	0.819	0.813	0.704
Molecular Function	GO:0097472	7	cyclin-dependent protein kinase activity	0.0549103	F1RJC5	Uncharacterized protein OS=Sus scrofa OX=9823 GN=CDK11B	1.543	Up	0.00050164	CDK11B	90.79	7.1346	3.5	3	3	3	1.145	1.091	1.206	0.711	0.731	0.788
Molecular Function	GO:0097472	7	cyclin-dependent protein kinase activity	0.0549103	I3LH38	Bystin OS=Sus scrofa OX=9823 GN=BYSL	5.129	Up	0.0105027	BYSL	49.3	2.2765	2.1	1	2	1	1.018	1.189	1.265	0.414	0.146	0.117
Molecular Function	GO:0031491	4	nucleosome binding	0.000989586	F1RRG9	"SWI/SNF related, matrix associated, actin dependent regulator of chromatin, subfamily a, member 5 OS=Sus scrofa OX=9823 GN=SMARCA5"	1.645	Up	0.00127825	SMARCA5	121.99	20.209	9.2	10	10	10	0.99	1.169	1.054	0.63	0.622	0.701
Molecular Function	GO:0031491	4	nucleosome binding	0.000989586	F1SPK2	Histone H1oo OS=Sus scrofa OX=9823 GN=H1FOO	2.418	Up	1.67e-05	H1FOO	36.449	171.87	37.6	13	24	13	1.344	1.297	1.209	0.53	0.544	0.518
Molecular Function	GO:0031491	4	nucleosome binding	0.000989586	F1SGC8	Actin like 6A OS=Sus scrofa OX=9823 GN=ACTL6A	2.313	Up	0.0119769	ACTL6A	47.47	32.668	13.8	5	7	5	1.19	1.002	1.189	0.631	0.502	0.329
Molecular Function	GO:0031491	4	nucleosome binding	0.000989586	I3LKT8	Histone-binding protein RBBP4 OS=Sus scrofa OX=9823 GN=RBBP4	1.425	Up	0.0023606	RBBP4	47.655	46.822	24.5	10	20	3	1.24	1.091	1.125	0.816	0.758	0.852
Molecular Function	GO:0031491	4	nucleosome binding	0.000989586	Q71LE2	Histone H3.3 OS=Sus scrofa OX=9823 GN=H3F3A	2.32	Up	4.1e-05	H3F3A	15.328	4.68	11.8	2	4	1	1.122	1.19	1.135	0.531	0.463	0.492
Molecular Function	GO:0004674	7	protein serine/threonine kinase activity	0.0359601	F1SRU7	Protein kinase C eta type OS=Sus scrofa OX=9823 GN=PRKCH	1.635	Up	0.049301	PRKCH	77.797	4.7079	2.9	2	2	2	1.493	0.863	1.102	0.738	0.628	0.749
Molecular Function	GO:0004674	7	protein serine/threonine kinase activity	0.0359601	F1SA79	Mitogen-activated protein kinase kinase 7 OS=Sus scrofa OX=9823 GN=MAP2K7	1.289	Up	0.0027804	MAP2K7	47.552	4.5415	4.8	2	2	2	1.059	1.067	1.108	0.782	0.886	0.841
Molecular Function	GO:0004674	7	protein serine/threonine kinase activity	0.0359601	P50118	Proto-oncogene serine/threonine-protein kinase mos OS=Sus scrofa OX=9823 GN=MOS	2.698	Up	8.2e-05	MOS	37.94	1.4583	2.6	1	1	1	1.436	1.238	1.394	0.508	0.465	0.535
Molecular Function	GO:0004674	7	protein serine/threonine kinase activity	0.0359601	F1S774	Uncharacterized protein OS=Sus scrofa OX=9823 GN=CHEK1	1.925	Up	3.51e-05	CHEK1	54.358	12.436	11.6	5	5	5	1.144	1.128	1.228	0.589	0.605	0.624
Molecular Function	GO:0004674	7	protein serine/threonine kinase activity	0.0359601	I3LD81	Cell division cycle 7 OS=Sus scrofa OX=9823 GN=CDC7	1.954	Up	0.0029611	CDC7	61.478	26.339	5	2	2	2	1.11	1.182	1.255	0.492	0.669	0.654
Molecular Function	GO:0004674	7	protein serine/threonine kinase activity	0.0359601	F1RVK2	Microtubule associated serine/threonine kinase like OS=Sus scrofa OX=9823 GN=MASTL	2.132	Up	0.025937	MASTL	96.983	9.1757	5.1	4	8	3	0.914	1.036	1.374	0.508	0.512	0.539
Molecular Function	GO:0004674	7	protein serine/threonine kinase activity	0.0359601	A0A287AKP7	Ribosomal protein S6 kinase OS=Sus scrofa OX=9823 GN=RPS6KA4	2.739	Up	0.0073367	RPS6KA4	82.837	2.1497	1.1	1	2	1	0.778	1.114	1.447	0.426	0.348	0.445
Molecular Function	GO:0004674	7	protein serine/threonine kinase activity	0.0359601	I3LH38	Bystin OS=Sus scrofa OX=9823 GN=BYSL	5.129	Up	0.0105027	BYSL	49.3	2.2765	2.1	1	2	1	1.018	1.189	1.265	0.414	0.146	0.117
Molecular Function	GO:0004674	7	protein serine/threonine kinase activity	0.0359601	F1RJC5	Uncharacterized protein OS=Sus scrofa OX=9823 GN=CDK11B	1.543	Up	0.00050164	CDK11B	90.79	7.1346	3.5	3	3	3	1.145	1.091	1.206	0.711	0.731	0.788
Molecular Function	GO:0004674	7	protein serine/threonine kinase activity	0.0359601	F1RJR9	Lymphokine-activated killer T-cell-originated protein kinase OS=Sus scrofa OX=9823 GN=PBK	1.391	Up	0.0080406	PBK	36.187	15.539	15.5	5	8	5	0.925	1.132	1.058	0.793	0.725	0.722
Molecular Function	GO:0004674	7	protein serine/threonine kinase activity	0.0359601	I3LII4	Serine/threonine-protein kinase PLK OS=Sus scrofa OX=9823 GN=PLK1	1.251	Up	0.0040206	PLK1	68.053	15.527	13.7	7	9	7	1.025	1.028	1.111	0.82	0.82	0.889
Molecular Function	GO:0004674	7	protein serine/threonine kinase activity	0.0359601	F1ST84	Non-specific serine/threonine protein kinase OS=Sus scrofa OX=9823 GN=MELK	1.403	Up	0.0073013	MELK	70.261	21.563	11.4	7	9	2	1.145	1.072	1.211	0.906	0.793	0.745
Molecular Function	GO:0004674	7	protein serine/threonine kinase activity	0.0359601	A0A287AX01	Mitogen-activated protein kinase OS=Sus scrofa OX=9823 GN=MAPK14	1.395	Up	0.00085599	MAPK14	39.561	20.335	12.2	4	7	2	1.096	1.046	1.099	0.731	0.821	0.771
Molecular Function	GO:0017025	5	TBP-class protein binding	0.119595	F2Z5J6	General transcription factor IIB OS=Sus scrofa OX=9823 GN=GTF2B	1.734	Up	0.00028364	GTF2B	34.833	52.276	29.4	8	9	8	1.233	1.078	1.137	0.687	0.67	0.632
Molecular Function	GO:0017025	5	TBP-class protein binding	0.119595	F1S534	Down-regulator of transcription 1 OS=Sus scrofa OX=9823 GN=DR1	3.485	Up	0.00059839	DR1	19.429	12.434	15.9	3	4	3	1.291	1.305	1.419	0.45	0.405	0.297
Molecular Function	GO:0008757	6	S-adenosylmethionine-dependent methyltransferase activity	0.121199	A0A287A8G0	DNA (cytosine-5)-methyltransferase OS=Sus scrofa OX=9823 GN=DNMT1	1.94	Up	1.84e-06	DNMT1	181.95	323.31	47.6	79	284	79	1.153	1.184	1.161	0.611	0.611	0.581
Molecular Function	GO:0008757	6	S-adenosylmethionine-dependent methyltransferase activity	0.121199	I3L8T3	tRNA (guanine(37)-N1)-methyltransferase OS=Sus scrofa OX=9823 GN=TRMT5	1.998	Up	4.27e-05	TRMT5	57.071	26.202	17.4	9	12	9	1.18	1.17	1.239	0.584	0.637	0.575
Molecular Function	GO:0008757	6	S-adenosylmethionine-dependent methyltransferase activity	0.121199	F1S359	"RB binding protein 5, histone lysine methyltransferase complex subunit OS=Sus scrofa OX=9823 GN=RBBP5"	4.458	Up	0.0029591	RBBP5	59.152	7.9556	7.4	4	4	4	1.08	1.353	1.196	0.179	0.394	0.241
Molecular Function	GO:0008757	6	S-adenosylmethionine-dependent methyltransferase activity	0.121199	A0A287AUN2	Methyltransferase like 3 OS=Sus scrofa OX=9823 GN=METTL3	2.011	Up	0.043658	METTL3	55.58	4.6612	6.6	3	3	3	1.759	1.165	0.956	0.463	0.752	0.714
Molecular Function	GO:0008757	6	S-adenosylmethionine-dependent methyltransferase activity	0.121199	F1RVS1	Cap methyltransferase 1 OS=Sus scrofa OX=9823 GN=CMTR1	1.3	Up	0.0063824	CMTR1	83.121	23.22	12.2	11	14	11	0.97	1.06	1.106	0.835	0.754	0.823
Molecular Function	GO:0005048	5	signal sequence binding	0.274565	I3LM93	Transportin 1 OS=Sus scrofa OX=9823 GN=TNPO1	1.316	Up	0.0118553	TNPO1	101.32	95.151	11.9	10	16	8	0.954	1.085	1.163	0.788	0.8	0.846
Molecular Function	GO:0005048	5	signal sequence binding	0.274565	I3LS70	Importin subunit alpha OS=Sus scrofa OX=9823 GN=KPNA2	1.554	Up	0.00032046	KPNA2	57.975	216.66	14.6	6	8	6	1.039	1.103	1.169	0.709	0.69	0.732
Molecular Function	GO:0016301	5	kinase activity	0.00188735	F1SRU7	Protein kinase C eta type OS=Sus scrofa OX=9823 GN=PRKCH	1.635	Up	0.049301	PRKCH	77.797	4.7079	2.9	2	2	2	1.493	0.863	1.102	0.738	0.628	0.749
Molecular Function	GO:0016301	5	kinase activity	0.00188735	A0A287A1W3	Tyrosine-protein kinase receptor OS=Sus scrofa OX=9823 GN=INSRR	1.507	Up	0.0123566	INSRR	144.14	-2	1.1	1	1	1	0.812	0.652	0.603	0.434	0.464	0.474
Molecular Function	GO:0016301	5	kinase activity	0.00188735	F1RG63	Uncharacterized protein OS=Sus scrofa OX=9823 GN=DCTPP1	1.234	Up	0.00157949	DCTPP1	18.498	28.302	34.5	5	8	5	1.079	1.081	1.059	0.916	0.854	0.839
Molecular Function	GO:0016301	5	kinase activity	0.00188735	P50118	Proto-oncogene serine/threonine-protein kinase mos OS=Sus scrofa OX=9823 GN=MOS	2.698	Up	8.2e-05	MOS	37.94	1.4583	2.6	1	1	1	1.436	1.238	1.394	0.508	0.465	0.535
Molecular Function	GO:0016301	5	kinase activity	0.00188735	F1RJC5	Uncharacterized protein OS=Sus scrofa OX=9823 GN=CDK11B	1.543	Up	0.00050164	CDK11B	90.79	7.1346	3.5	3	3	3	1.145	1.091	1.206	0.711	0.731	0.788
Molecular Function	GO:0016301	5	kinase activity	0.00188735	A0A287BKY1	MAP kinase-interacting serine/threonine-protein kinase 1 OS=Sus scrofa OX=9823 GN=MKNK1	1.454	Up	0.02186	MKNK1	42.467	6.4183	6.3	2	2	2	1.312	0.944	1.101	0.723	0.779	0.807
Molecular Function	GO:0016301	5	kinase activity	0.00188735	F1ST84	Non-specific serine/threonine protein kinase OS=Sus scrofa OX=9823 GN=MELK	1.403	Up	0.0073013	MELK	70.261	21.563	11.4	7	9	2	1.145	1.072	1.211	0.906	0.793	0.745
Molecular Function	GO:0016301	5	kinase activity	0.00188735	A0A287AX01	Mitogen-activated protein kinase OS=Sus scrofa OX=9823 GN=MAPK14	1.395	Up	0.00085599	MAPK14	39.561	20.335	12.2	4	7	2	1.096	1.046	1.099	0.731	0.821	0.771
Molecular Function	GO:0016301	5	kinase activity	0.00188735	A0A287BK75	Dual specificity mitogen-activated protein kinase kinase 1 OS=Sus scrofa OX=9823 GN=MAP2K1	1.443	Up	0.0065043	MAP2K1	43.439	31.872	19.1	8	12	4	1.036	1.187	1.18	0.704	0.809	0.845
Molecular Function	GO:0016301	5	kinase activity	0.00188735	F1S890	Serine/threonine kinase 35 OS=Sus scrofa OX=9823 GN=STK35	1.782	Up	0.0010594	STK35	59.201	3.1779	3.2	1	1	1	1.053	1.189	1.201	0.645	0.584	0.703
Molecular Function	GO:0016301	5	kinase activity	0.00188735	F1SC47	Delta-1-pyrroline-5-carboxylate synthase OS=Sus scrofa OX=9823 GN=ALDH18A1	1.293	Up	0.034077	ALDH18A1	87.085	27.937	16.4	12	16	12	1.145	1.178	0.99	0.866	0.937	0.76
Molecular Function	GO:0016301	5	kinase activity	0.00188735	F1SA79	Mitogen-activated protein kinase kinase 7 OS=Sus scrofa OX=9823 GN=MAP2K7	1.289	Up	0.0027804	MAP2K7	47.552	4.5415	4.8	2	2	2	1.059	1.067	1.108	0.782	0.886	0.841
Molecular Function	GO:0016301	5	kinase activity	0.00188735	A0A287AP27	Cyclin-dependent kinase 9 OS=Sus scrofa OX=9823 GN=CDK9	1.319	Up	0.04606	CDK9	37.001	8.1098	10.3	3	3	2	0.871	1.057	1.115	0.84	0.684	0.783
Molecular Function	GO:0016301	5	kinase activity	0.00188735	I3LRF1	Uncharacterized protein OS=Sus scrofa OX=9823 GN=BUB1	1.349	Up	0.0060805	BUB1	122.24	1.7773	1.5	2	2	2	1.244	1.154	1.032	0.832	0.841	0.87
Molecular Function	GO:0016301	5	kinase activity	0.00188735	A0A287BBS5	Aurora kinase C OS=Sus scrofa OX=9823 GN=AURKC	1.266	Up	0.0107022	AURKC	34.226	46.243	23.2	6	8	6	0.913	0.865	1.019	0.731	0.715	0.763
Molecular Function	GO:0016301	5	kinase activity	0.00188735	A4PES0	Wee1-like protein kinase 2 OS=Sus scrofa OX=9823 GN=WEE2	4.027	Up	2.41e-05	WEE2	62.927	137.78	31.7	17	33	17	1.512	1.381	1.259	0.323	0.368	0.34
Molecular Function	GO:0016301	5	kinase activity	0.00188735	F1S774	Uncharacterized protein OS=Sus scrofa OX=9823 GN=CHEK1	1.925	Up	3.51e-05	CHEK1	54.358	12.436	11.6	5	5	5	1.144	1.128	1.228	0.589	0.605	0.624
Molecular Function	GO:0016301	5	kinase activity	0.00188735	A0A287AGZ9	Riboflavin kinase OS=Sus scrofa OX=9823 GN=RFK	1.611	Up	0.0023593	RFK	16.756	4.5624	12.2	2	2	2	0.976	1.146	1.176	0.734	0.659	0.654
Molecular Function	GO:0016301	5	kinase activity	0.00188735	I3LD81	Cell division cycle 7 OS=Sus scrofa OX=9823 GN=CDC7	1.954	Up	0.0029611	CDC7	61.478	26.339	5	2	2	2	1.11	1.182	1.255	0.492	0.669	0.654
Molecular Function	GO:0016301	5	kinase activity	0.00188735	A0A287BP09	BUB1 mitotic checkpoint serine/threonine kinase B OS=Sus scrofa OX=9823 GN=BUB1B	1.657	Up	0.00066009	BUB1B	116.62	189.14	19.5	17	28	17	1.191	1.14	1.103	0.627	0.715	0.731
Molecular Function	GO:0016301	5	kinase activity	0.00188735	A0A287ANE9	Serine/threonine kinase 38 OS=Sus scrofa OX=9823 GN=STK38	1.746	Up	0.00187526	STK38	47.431	6.4863	6.9	3	3	2	1.096	1.117	1.273	0.648	0.743	0.605
Molecular Function	GO:0016301	5	kinase activity	0.00188735	F1RVK2	Microtubule associated serine/threonine kinase like OS=Sus scrofa OX=9823 GN=MASTL	2.132	Up	0.025937	MASTL	96.983	9.1757	5.1	4	8	3	0.914	1.036	1.374	0.508	0.512	0.539
Molecular Function	GO:0016301	5	kinase activity	0.00188735	A0A287AKP7	Ribosomal protein S6 kinase OS=Sus scrofa OX=9823 GN=RPS6KA4	2.739	Up	0.0073367	RPS6KA4	82.837	2.1497	1.1	1	2	1	0.778	1.114	1.447	0.426	0.348	0.445
Molecular Function	GO:0016301	5	kinase activity	0.00188735	I3LH38	Bystin OS=Sus scrofa OX=9823 GN=BYSL	5.129	Up	0.0105027	BYSL	49.3	2.2765	2.1	1	2	1	1.018	1.189	1.265	0.414	0.146	0.117
Molecular Function	GO:0016301	5	kinase activity	0.00188735	F1RJR9	Lymphokine-activated killer T-cell-originated protein kinase OS=Sus scrofa OX=9823 GN=PBK	1.391	Up	0.0080406	PBK	36.187	15.539	15.5	5	8	5	0.925	1.132	1.058	0.793	0.725	0.722
Molecular Function	GO:0016301	5	kinase activity	0.00188735	I3LII4	Serine/threonine-protein kinase PLK OS=Sus scrofa OX=9823 GN=PLK1	1.251	Up	0.0040206	PLK1	68.053	15.527	13.7	7	9	7	1.025	1.028	1.111	0.82	0.82	0.889
Molecular Function	GO:0016301	5	kinase activity	0.00188735	A0A287BJB2	Serine/threonine-protein kinase VRK1 OS=Sus scrofa OX=9823 GN=VRK1	1.618	Up	0.0041004	VRK1	44.972	18.627	18.2	7	9	7	1.139	1.073	1.209	0.664	0.638	0.812
Molecular Function	GO:0016301	5	kinase activity	0.00188735	A0A287BHZ9	Calcium/calmodulin-dependent protein kinase type 1 OS=Sus scrofa OX=9823 GN=CAMK1	1.496	Up	0.031465	CAMK1	34.378	6.0609	6.5	2	4	2	1.508	1.046	1.073	0.817	0.832	0.775
Molecular Function	GO:0016301	5	kinase activity	0.00188735	K7GPM9	Tyrosine-protein kinase OS=Sus scrofa OX=9823 GN=FYN	2.068	Up	0.0021825	FYN	54.44	19.732	8.3	4	4	1	1.016	1.188	1.224	0.562	0.467	0.629
Molecular Function	GO:0016301	5	kinase activity	0.00188735	D2IE28	Cyclin B1 transcript variant 1 OS=Sus scrofa OX=9823 GN=CCNB1	1.94	Up	0.00024373	CCNB1	48.662	7.9922	9	4	6	4	1.067	1.134	1.206	0.61	0.539	0.607
Molecular Function	GO:0016301	5	kinase activity	0.00188735	A0A287ATT3	Uncharacterized protein OS=Sus scrofa OX=9823 GN=LOC100523244	1.923	Up	0.000122737	LOC100523244	43.28	28.413	20.1	7	7	6	1.219	1.144	1.108	0.571	0.592	0.642
Molecular Function	GO:0008017	6	microtubule binding	2.71208e-05	A0A287BNQ9	Kinesin-like protein OS=Sus scrofa OX=9823 GN=KIF23	1.454	Up	0.00033513	KIF23	88.645	54.834	11.5	8	9	8	1.102	1.191	1.128	0.819	0.777	0.757
Molecular Function	GO:0008017	6	microtubule binding	2.71208e-05	F1RPP2	Uncharacterized protein OS=Sus scrofa OX=9823 GN=SKA1	1.687	Up	0.0125002	SKA1	29.365	13.654	19.6	5	7	5	0.841	1.219	1.159	0.658	0.61	0.64
Molecular Function	GO:0008017	6	microtubule binding	2.71208e-05	F1S346	Kinesin-like protein OS=Sus scrofa OX=9823 GN=KIF2C	1.542	Up	0.00123815	KIF2C	80.638	64.334	21.7	15	23	14	1.182	1.081	1.093	0.765	0.75	0.662
Molecular Function	GO:0008017	6	microtubule binding	2.71208e-05	A0A287BDG5	Kinesin family member 20B OS=Sus scrofa OX=9823 GN=KIF20B	2.071	Up	0.020284	KIF20B	203.13	37.962	10	18	20	18	0.753	1.308	1.267	0.477	0.576	0.554
Molecular Function	GO:0008017	6	microtubule binding	2.71208e-05	A0A287B858	Kinesin family member 14 OS=Sus scrofa OX=9823 GN=KIF14	1.39	Up	0.0165007	KIF14	174.3	21.581	7.8	12	12	12	1.31	1.106	1.024	0.88	0.822	0.772
Molecular Function	GO:0008017	6	microtubule binding	2.71208e-05	A0A287AHP4	Kinesin-like protein OS=Sus scrofa OX=9823 GN=KIF18A	1.8	Up	0.000115378	KIF18A	88.537	4.9529	4	3	3	3	1.034	1.008	1.113	0.594	0.556	0.603
Molecular Function	GO:0008017	6	microtubule binding	2.71208e-05	F1RJJ3	Ribosome maturation protein SBDS OS=Sus scrofa OX=9823 GN=SBDS	1.259	Up	0.00107721	SBDS	28.745	13.979	23.6	7	9	7	1.022	1.077	1.07	0.839	0.871	0.808
Molecular Function	GO:0008017	6	microtubule binding	2.71208e-05	A0A287AR26	Uncharacterized protein OS=Sus scrofa OX=9823 GN=KIF4A	2.002	Up	2.17e-05	KIF4A	135.51	88.279	17	21	27	20	1.211	1.23	1.181	0.636	0.577	0.596
Molecular Function	GO:0008017	6	microtubule binding	2.71208e-05	F1SC89	Kinesin family member 11 OS=Sus scrofa OX=9823 GN=KIF11	1.621	Up	0.00071848	KIF11	119.4	15.945	7.6	8	8	8	0.988	1.135	1.155	0.662	0.668	0.692
Molecular Function	GO:0008017	6	microtubule binding	2.71208e-05	A0A287APF7	Kinesin-like protein OS=Sus scrofa OX=9823 GN=KIFC1	1.405	Up	0.0062566	KIFC1	60.384	6.3703	10.3	5	6	5	1.067	1.137	1.265	0.835	0.76	0.874
Molecular Function	GO:0008017	6	microtubule binding	2.71208e-05	Q2XVP5	Microtubule-associated protein RP/EB family member 1 OS=Sus scrofa OX=9823 GN=MAPRE1	1.222	Up	0.040741	MAPRE1	29.977	207.51	37.7	9	13	7	0.941	1.161	1.018	0.832	0.828	0.894
Molecular Function	GO:0008017	6	microtubule binding	2.71208e-05	I3LRD3	Centromere protein E OS=Sus scrofa OX=9823 GN=CENPE	1.715	Up	0.00027958	CENPE	313.39	25.579	4.9	14	15	14	1.027	1.067	1.133	0.669	0.619	0.594
Molecular Function	GO:0008017	6	microtubule binding	2.71208e-05	A0A287AKN4	Kinesin family member 15 OS=Sus scrofa OX=9823 GN=KIF15	1.343	Up	0.029603	KIF15	157.67	44.531	13.8	18	18	18	1.257	1.004	1.132	0.783	0.796	0.947
Molecular Function	GO:0008017	6	microtubule binding	2.71208e-05	F1RH90	Kinesin-like protein OS=Sus scrofa OX=9823 GN=KIF20A	2.563	Up	9.76e-05	KIF20A	100.26	144.04	24.6	18	23	18	1.255	1.289	1.352	0.504	0.557	0.459
Molecular Function	GO:0008017	6	microtubule binding	2.71208e-05	I3LII4	Serine/threonine-protein kinase PLK OS=Sus scrofa OX=9823 GN=PLK1	1.251	Up	0.0040206	PLK1	68.053	15.527	13.7	7	9	7	1.025	1.028	1.111	0.82	0.82	0.889
Molecular Function	GO:0008017	6	microtubule binding	2.71208e-05	F1SUQ8	Uncharacterized protein OS=Sus scrofa OX=9823 GN=RCC2	1.261	Up	0.025338	RCC2	56.085	34.721	22.7	10	12	10	1.061	1.003	1.171	0.794	0.834	0.937
Molecular Function	GO:0000988	2	transcription factor activity, protein binding	0.000236772	A0A286ZW04	Core-binding factor beta subunit OS=Sus scrofa OX=9823 GN=CBFB	2.634	Up	0.00020459	CBFB	17.96	1.7819	5.2	1	1	1	1.262	1.192	1.273	0.51	0.406	0.499
Molecular Function	GO:0000988	2	transcription factor activity, protein binding	0.000236772	A0A286ZK95	Transcription and mRNA export factor ENY2 OS=Sus scrofa OX=9823 GN=ENY2	1.237	Up	0.0134023	ENY2	11.528	2.3366	14.9	2	2	2	0.903	1.025	1.017	0.807	0.749	0.824
Molecular Function	GO:0000988	2	transcription factor activity, protein binding	0.000236772	F1SBF0	Nuclear receptor coactivator 3 OS=Sus scrofa OX=9823 GN=NCOA3	2.152	Up	0.0091227	NCOA3	150.96	213.24	17.9	21	30	4	0.817	1.311	1.234	0.579	0.496	0.487
Molecular Function	GO:0000988	2	transcription factor activity, protein binding	0.000236772	F1SA10	REST corepressor 1 OS=Sus scrofa OX=9823 GN=RCOR1	1.315	Up	0.000623	RCOR1	53.438	5.5609	8	3	3	3	1.157	1.073	1.165	0.869	0.869	0.844
Molecular Function	GO:0000988	2	transcription factor activity, protein binding	0.000236772	F1SQF7	Transcriptional adapter 3 OS=Sus scrofa OX=9823 GN=TADA3	1.587	Up	0.0031381	TADA3	48.934	51.554	21.1	8	13	8	0.964	1.184	1.198	0.686	0.704	0.719
Molecular Function	GO:0000988	2	transcription factor activity, protein binding	0.000236772	I3L640	Bromodomain containing 7 OS=Sus scrofa OX=9823 GN=BRD7	1.94	Up	0.018721	BRD7	74.091	10.51	6.6	4	4	4	1.144	1.097	1.132	0.521	0.527	0.691
Molecular Function	GO:0000988	2	transcription factor activity, protein binding	0.000236772	A0A286ZLA5	Nuclear receptor coactivator 2 OS=Sus scrofa OX=9823 GN=NCOA2	4.151	Up	3.9e-06	NCOA2	148.65	1.8603	0.6	1	1	1	1.258	1.371	1.252	0.295	0.305	0.335
Molecular Function	GO:0000988	2	transcription factor activity, protein binding	0.000236772	F1RUD8	"Geminin, DNA replication inhibitor OS=Sus scrofa OX=9823 GN=GMNN"	2.327	Up	7.52e-05	GMNN	23.507	10.63	19.6	4	4	4	1.058	1.117	1.153	0.502	0.491	0.437
Molecular Function	GO:0000988	2	transcription factor activity, protein binding	0.000236772	I3LUP6	Nucleophosmin 1 OS=Sus scrofa OX=9823 GN=NPM1	1.559	Up	0.0106004	NPM1	32.603	14.148	23.5	8	16	8	0.996	1.165	1.062	0.695	0.691	0.681
Molecular Function	GO:0000988	2	transcription factor activity, protein binding	0.000236772	A0A286ZML8	Nuclear receptor coactivator 3 OS=Sus scrofa OX=9823 GN=NCOA3	2.082	Up	0.0009044	NCOA3	143.83	8.9794	17.1	19	27	2	1.079	1.362	1.23	0.608	0.533	0.622
Molecular Function	GO:0000988	2	transcription factor activity, protein binding	0.000236772	F1RM10	Transcription elongation regulator 1 OS=Sus scrofa OX=9823 GN=TCERG1	1.45	Up	0.045096	TCERG1	121.05	4.6974	3.9	4	5	3	1.282	1.094	1.272	0.922	0.947	0.647
Molecular Function	GO:0000988	2	transcription factor activity, protein binding	0.000236772	A0A287BBF8	Mediator of RNA polymerase II transcription subunit 6 OS=Sus scrofa OX=9823 GN=MED6	1.731	Up	0.022461	MED6	28.435	3.9035	8.5	2	2	2	1.318	1.04	1.194	0.552	0.62	0.88
Molecular Function	GO:0000988	2	transcription factor activity, protein binding	0.000236772	I3LU53	Sin3A associated protein 30 OS=Sus scrofa OX=9823 GN=SAP30	2.956	Up	0.00054138	SAP30	23.373	6.7599	13.6	3	5	3	1.387	1.163	1.373	0.515	0.375	0.437
Molecular Function	GO:0019905	5	syntaxin binding	0.167575	F1S1M2	Synaptotagmin like 4 OS=Sus scrofa OX=9823 GN=SYTL4	1.999	Up	0.0046197	SYTL4	76.05	8.7084	8.5	6	6	5	1.615	1.198	1.111	0.618	0.693	0.652
Molecular Function	GO:0019905	5	syntaxin binding	0.167575	F1S3P8	Syntaxin 7 OS=Sus scrofa OX=9823 GN=STX7	1.432	Up	4.13e-05	STX7	29.864	12.254	9.2	2	4	2	1.095	1.151	1.101	0.782	0.791	0.765
Molecular Function	GO:0019905	5	syntaxin binding	0.167575	F1SD82	Syntaxin 10 OS=Sus scrofa OX=9823 GN=STX10	1.536	Up	0.0033599	STX10	28.241	17.438	4.4	1	1	1	1.046	1.134	1.23	0.695	0.709	0.816
Molecular Function	GO:0008301	6	DNA binding, bending	0.029444	P17741	High mobility group protein B2 OS=Sus scrofa OX=9823 GN=HMGB2	1.313	Up	0.0065814	HMGB2	24.133	10.235	15.2	3	3	3	0.982	0.994	1.064	0.747	0.725	0.844
Molecular Function	GO:0008301	6	DNA binding, bending	0.029444	P12682	High mobility group protein B1 OS=Sus scrofa OX=9823 GN=HMGB1	1.344	Up	0.00034442	HMGB1	24.917	12.495	18.6	4	5	4	1.088	1.075	1.091	0.847	0.798	0.776
Molecular Function	GO:0003774	8	motor activity	0.0125415	A0A287APF7	Kinesin-like protein OS=Sus scrofa OX=9823 GN=KIFC1	1.405	Up	0.0062566	KIFC1	60.384	6.3703	10.3	5	6	5	1.067	1.137	1.265	0.835	0.76	0.874
Molecular Function	GO:0003774	8	motor activity	0.0125415	A0A287BNQ9	Kinesin-like protein OS=Sus scrofa OX=9823 GN=KIF23	1.454	Up	0.00033513	KIF23	88.645	54.834	11.5	8	9	8	1.102	1.191	1.128	0.819	0.777	0.757
Molecular Function	GO:0003774	8	motor activity	0.0125415	F1S346	Kinesin-like protein OS=Sus scrofa OX=9823 GN=KIF2C	1.542	Up	0.00123815	KIF2C	80.638	64.334	21.7	15	23	14	1.182	1.081	1.093	0.765	0.75	0.662
Molecular Function	GO:0003774	8	motor activity	0.0125415	I3LRD3	Centromere protein E OS=Sus scrofa OX=9823 GN=CENPE	1.715	Up	0.00027958	CENPE	313.39	25.579	4.9	14	15	14	1.027	1.067	1.133	0.669	0.619	0.594
Molecular Function	GO:0003774	8	motor activity	0.0125415	A0A287BDG5	Kinesin family member 20B OS=Sus scrofa OX=9823 GN=KIF20B	2.071	Up	0.020284	KIF20B	203.13	37.962	10	18	20	18	0.753	1.308	1.267	0.477	0.576	0.554
Molecular Function	GO:0003774	8	motor activity	0.0125415	A0A287AKN4	Kinesin family member 15 OS=Sus scrofa OX=9823 GN=KIF15	1.343	Up	0.029603	KIF15	157.67	44.531	13.8	18	18	18	1.257	1.004	1.132	0.783	0.796	0.947
Molecular Function	GO:0003774	8	motor activity	0.0125415	F1RH90	Kinesin-like protein OS=Sus scrofa OX=9823 GN=KIF20A	2.563	Up	9.76e-05	KIF20A	100.26	144.04	24.6	18	23	18	1.255	1.289	1.352	0.504	0.557	0.459
Molecular Function	GO:0003774	8	motor activity	0.0125415	A0A287B858	Kinesin family member 14 OS=Sus scrofa OX=9823 GN=KIF14	1.39	Up	0.0165007	KIF14	174.3	21.581	7.8	12	12	12	1.31	1.106	1.024	0.88	0.822	0.772
Molecular Function	GO:0003774	8	motor activity	0.0125415	A0A287AHP4	Kinesin-like protein OS=Sus scrofa OX=9823 GN=KIF18A	1.8	Up	0.000115378	KIF18A	88.537	4.9529	4	3	3	3	1.034	1.008	1.113	0.594	0.556	0.603
Molecular Function	GO:0003774	8	motor activity	0.0125415	F1SC89	Kinesin family member 11 OS=Sus scrofa OX=9823 GN=KIF11	1.621	Up	0.00071848	KIF11	119.4	15.945	7.6	8	8	8	0.988	1.135	1.155	0.662	0.668	0.692
Molecular Function	GO:0003774	8	motor activity	0.0125415	A0A287AR26	Uncharacterized protein OS=Sus scrofa OX=9823 GN=KIF4A	2.002	Up	2.17e-05	KIF4A	135.51	88.279	17	21	27	20	1.211	1.23	1.181	0.636	0.577	0.596
Molecular Function	GO:0000405	7	bubble DNA binding	0.0105325	F1RT18	Nei like DNA glycosylase 3 OS=Sus scrofa OX=9823 GN=NEIL3	4.915	Up	0.00089536	NEIL3	66.364	8.182	7	4	4	4	1.774	1.289	1.149	0.305	0.331	0.221
Molecular Function	GO:0000405	7	bubble DNA binding	0.0105325	P12682	High mobility group protein B1 OS=Sus scrofa OX=9823 GN=HMGB1	1.344	Up	0.00034442	HMGB1	24.917	12.495	18.6	4	5	4	1.088	1.075	1.091	0.847	0.798	0.776
Molecular Function	GO:0003712	4	transcription cofactor activity	0.000181781	A0A286ZW04	Core-binding factor beta subunit OS=Sus scrofa OX=9823 GN=CBFB	2.634	Up	0.00020459	CBFB	17.96	1.7819	5.2	1	1	1	1.262	1.192	1.273	0.51	0.406	0.499
Molecular Function	GO:0003712	4	transcription cofactor activity	0.000181781	A0A286ZK95	Transcription and mRNA export factor ENY2 OS=Sus scrofa OX=9823 GN=ENY2	1.237	Up	0.0134023	ENY2	11.528	2.3366	14.9	2	2	2	0.903	1.025	1.017	0.807	0.749	0.824
Molecular Function	GO:0003712	4	transcription cofactor activity	0.000181781	F1SBF0	Nuclear receptor coactivator 3 OS=Sus scrofa OX=9823 GN=NCOA3	2.152	Up	0.0091227	NCOA3	150.96	213.24	17.9	21	30	4	0.817	1.311	1.234	0.579	0.496	0.487
Molecular Function	GO:0003712	4	transcription cofactor activity	0.000181781	F1SA10	REST corepressor 1 OS=Sus scrofa OX=9823 GN=RCOR1	1.315	Up	0.000623	RCOR1	53.438	5.5609	8	3	3	3	1.157	1.073	1.165	0.869	0.869	0.844
Molecular Function	GO:0003712	4	transcription cofactor activity	0.000181781	F1SQF7	Transcriptional adapter 3 OS=Sus scrofa OX=9823 GN=TADA3	1.587	Up	0.0031381	TADA3	48.934	51.554	21.1	8	13	8	0.964	1.184	1.198	0.686	0.704	0.719
Molecular Function	GO:0003712	4	transcription cofactor activity	0.000181781	I3L640	Bromodomain containing 7 OS=Sus scrofa OX=9823 GN=BRD7	1.94	Up	0.018721	BRD7	74.091	10.51	6.6	4	4	4	1.144	1.097	1.132	0.521	0.527	0.691
Molecular Function	GO:0003712	4	transcription cofactor activity	0.000181781	A0A286ZLA5	Nuclear receptor coactivator 2 OS=Sus scrofa OX=9823 GN=NCOA2	4.151	Up	3.9e-06	NCOA2	148.65	1.8603	0.6	1	1	1	1.258	1.371	1.252	0.295	0.305	0.335
Molecular Function	GO:0003712	4	transcription cofactor activity	0.000181781	F1RUD8	"Geminin, DNA replication inhibitor OS=Sus scrofa OX=9823 GN=GMNN"	2.327	Up	7.52e-05	GMNN	23.507	10.63	19.6	4	4	4	1.058	1.117	1.153	0.502	0.491	0.437
Molecular Function	GO:0003712	4	transcription cofactor activity	0.000181781	I3LUP6	Nucleophosmin 1 OS=Sus scrofa OX=9823 GN=NPM1	1.559	Up	0.0106004	NPM1	32.603	14.148	23.5	8	16	8	0.996	1.165	1.062	0.695	0.691	0.681
Molecular Function	GO:0003712	4	transcription cofactor activity	0.000181781	A0A286ZML8	Nuclear receptor coactivator 3 OS=Sus scrofa OX=9823 GN=NCOA3	2.082	Up	0.0009044	NCOA3	143.83	8.9794	17.1	19	27	2	1.079	1.362	1.23	0.608	0.533	0.622
Molecular Function	GO:0003712	4	transcription cofactor activity	0.000181781	F1RM10	Transcription elongation regulator 1 OS=Sus scrofa OX=9823 GN=TCERG1	1.45	Up	0.045096	TCERG1	121.05	4.6974	3.9	4	5	3	1.282	1.094	1.272	0.922	0.947	0.647
Molecular Function	GO:0003712	4	transcription cofactor activity	0.000181781	A0A287BBF8	Mediator of RNA polymerase II transcription subunit 6 OS=Sus scrofa OX=9823 GN=MED6	1.731	Up	0.022461	MED6	28.435	3.9035	8.5	2	2	2	1.318	1.04	1.194	0.552	0.62	0.88
Molecular Function	GO:0003712	4	transcription cofactor activity	0.000181781	I3LU53	Sin3A associated protein 30 OS=Sus scrofa OX=9823 GN=SAP30	2.956	Up	0.00054138	SAP30	23.373	6.7599	13.6	3	5	3	1.387	1.163	1.373	0.515	0.375	0.437
Molecular Function	GO:0001671	6	ATPase activator activity	0.2346	F1SE06	Activator of HSP90 ATPase activity 1 OS=Sus scrofa OX=9823 GN=AHSA1	1.262	Up	0.0190996	AHSA1	38.33	90.496	29	10	22	10	0.904	1.029	1.084	0.769	0.781	0.841
Molecular Function	GO:0001671	6	ATPase activator activity	0.2346	F1S9T0	DnaJ heat shock protein family (Hsp40) member B4 OS=Sus scrofa OX=9823 GN=DNAJB4	3.348	Up	0.0083622	DNAJB4	37.865	9.2422	14.2	4	5	3	1.915	1.133	0.883	0.38	0.446	0.348
Molecular Function	GO:0003724	9	RNA helicase activity	0.167575	F1SUG7	DEAD (Asp-Glu-Ala-Asp) box helicase 21 OS=Sus scrofa OX=9823 GN=DDX21	2.619	Up	3e-06	DDX21	87.193	39.436	11.4	9	10	9	1.309	1.393	1.305	0.495	0.503	0.532
Molecular Function	GO:0003724	9	RNA helicase activity	0.167575	F1SKQ0	DEAD-box helicase 17 OS=Sus scrofa OX=9823 GN=DDX17	1.666	Up	0.00038247	DDX17	70.58	47.101	27	16	27	11	1.211	1.15	1.043	0.672	0.701	0.67
Molecular Function	GO:0003724	9	RNA helicase activity	0.167575	F1SLL6	Mtr4 exosome RNA helicase OS=Sus scrofa OX=9823 GN=MTREX	1.49	Up	0.000183435	MTREX	117.86	5.8802	3.3	4	4	4	1.121	1.125	1.152	0.8	0.724	0.757
Molecular Function	GO:0008134	4	transcription factor binding	0.00480057	F1SA10	REST corepressor 1 OS=Sus scrofa OX=9823 GN=RCOR1	1.315	Up	0.000623	RCOR1	53.438	5.5609	8	3	3	3	1.157	1.073	1.165	0.869	0.869	0.844
Molecular Function	GO:0008134	4	transcription factor binding	0.00480057	F1S534	Down-regulator of transcription 1 OS=Sus scrofa OX=9823 GN=DR1	3.485	Up	0.00059839	DR1	19.429	12.434	15.9	3	4	3	1.291	1.305	1.419	0.45	0.405	0.297
Molecular Function	GO:0008134	4	transcription factor binding	0.00480057	I3L640	Bromodomain containing 7 OS=Sus scrofa OX=9823 GN=BRD7	1.94	Up	0.018721	BRD7	74.091	10.51	6.6	4	4	4	1.144	1.097	1.132	0.521	0.527	0.691
Molecular Function	GO:0008134	4	transcription factor binding	0.00480057	I3LSZ1	SUMO-conjugating enzyme UBC9 OS=Sus scrofa OX=9823 GN=UBE2I	1.25	Up	0.00092066	UBE2I	18.007	14.882	31.6	5	10	5	1.045	1.095	1.098	0.897	0.841	0.852
Molecular Function	GO:0008134	4	transcription factor binding	0.00480057	F1RUD8	"Geminin, DNA replication inhibitor OS=Sus scrofa OX=9823 GN=GMNN"	2.327	Up	7.52e-05	GMNN	23.507	10.63	19.6	4	4	4	1.058	1.117	1.153	0.502	0.491	0.437
Molecular Function	GO:0008134	4	transcription factor binding	0.00480057	P17741	High mobility group protein B2 OS=Sus scrofa OX=9823 GN=HMGB2	1.313	Up	0.0065814	HMGB2	24.133	10.235	15.2	3	3	3	0.982	0.994	1.064	0.747	0.725	0.844
Molecular Function	GO:0008134	4	transcription factor binding	0.00480057	I3LUP6	Nucleophosmin 1 OS=Sus scrofa OX=9823 GN=NPM1	1.559	Up	0.0106004	NPM1	32.603	14.148	23.5	8	16	8	0.996	1.165	1.062	0.695	0.691	0.681
Molecular Function	GO:0008134	4	transcription factor binding	0.00480057	F1RM10	Transcription elongation regulator 1 OS=Sus scrofa OX=9823 GN=TCERG1	1.45	Up	0.045096	TCERG1	121.05	4.6974	3.9	4	5	3	1.282	1.094	1.272	0.922	0.947	0.647
Molecular Function	GO:0008134	4	transcription factor binding	0.00480057	F2Z5J6	General transcription factor IIB OS=Sus scrofa OX=9823 GN=GTF2B	1.734	Up	0.00028364	GTF2B	34.833	52.276	29.4	8	9	8	1.233	1.078	1.137	0.687	0.67	0.632
Molecular Function	GO:0008134	4	transcription factor binding	0.00480057	I3LDH3	Poly [ADP-ribose] polymerase OS=Sus scrofa OX=9823 GN=PARP1	1.261	Up	0.003163	PARP1	111.52	53.679	12.3	11	14	11	1.076	1.068	1.032	0.87	0.866	0.783
Molecular Function	GO:0047485	4	protein N-terminus binding	0.141893	F1SBF0	Nuclear receptor coactivator 3 OS=Sus scrofa OX=9823 GN=NCOA3	2.152	Up	0.0091227	NCOA3	150.96	213.24	17.9	21	30	4	0.817	1.311	1.234	0.579	0.496	0.487
Molecular Function	GO:0047485	4	protein N-terminus binding	0.141893	I3LDH3	Poly [ADP-ribose] polymerase OS=Sus scrofa OX=9823 GN=PARP1	1.261	Up	0.003163	PARP1	111.52	53.679	12.3	11	14	11	1.076	1.068	1.032	0.87	0.866	0.783
Molecular Function	GO:0047485	4	protein N-terminus binding	0.141893	I3LAI8	ZW10 interacting kinetochore protein OS=Sus scrofa OX=9823 GN=ZWINT	1.917	Up	0.049124	ZWINT	33.245	17.861	9.9	2	2	2	1.141	1.271	1.611	0.709	0.44	0.95
Molecular Function	GO:0003697	6	single-stranded DNA binding	0.00716283	B0M1M6	DNA repair protein RAD51 homolog OS=Sus scrofa OX=9823 GN=pigRAD51	1.42	Up	0.0022166	pigRAD51	36.994	56.553	15.9	5	7	5	1.158	1.141	1.004	0.743	0.794	0.789
Molecular Function	GO:0003697	6	single-stranded DNA binding	0.00716283	F1RT18	Nei like DNA glycosylase 3 OS=Sus scrofa OX=9823 GN=NEIL3	4.915	Up	0.00089536	NEIL3	66.364	8.182	7	4	4	4	1.774	1.289	1.149	0.305	0.331	0.221
Molecular Function	GO:0003697	6	single-stranded DNA binding	0.00716283	F1S459	Uncharacterized protein OS=Sus scrofa OX=9823 GN=TERF2IP	1.412	Up	0.0056614	TERF2IP	44.313	19.579	14.2	5	5	5	0.985	1.021	1.083	0.702	0.672	0.814
Molecular Function	GO:0003697	6	single-stranded DNA binding	0.00716283	P17741	High mobility group protein B2 OS=Sus scrofa OX=9823 GN=HMGB2	1.313	Up	0.0065814	HMGB2	24.133	10.235	15.2	3	3	3	0.982	0.994	1.064	0.747	0.725	0.844
Molecular Function	GO:0003697	6	single-stranded DNA binding	0.00716283	Q06A94	Heterogeneous nuclear ribonucleoprotein A1 OS=Sus scrofa OX=9823 GN=HNRNPA1	1.302	Up	0.02304	HNRNPA1	34.196	38.686	27.8	7	12	7	1.006	1.113	0.922	0.819	0.813	0.704
Molecular Function	GO:0003697	6	single-stranded DNA binding	0.00716283	F1SPI2	"XPC complex subunit, DNA damage recognition and repair factor OS=Sus scrofa OX=9823 GN=XPC"	1.227	Up	0.00130013	XPC	105.35	6.7547	4.6	4	4	4	1.046	1.018	1.058	0.84	0.819	0.885
Molecular Function	GO:0051427	5	hormone receptor binding	0.0599874	F1SBF0	Nuclear receptor coactivator 3 OS=Sus scrofa OX=9823 GN=NCOA3	2.152	Up	0.0091227	NCOA3	150.96	213.24	17.9	21	30	4	0.817	1.311	1.234	0.579	0.496	0.487
Molecular Function	GO:0051427	5	hormone receptor binding	0.0599874	A0A286ZLA5	Nuclear receptor coactivator 2 OS=Sus scrofa OX=9823 GN=NCOA2	4.151	Up	3.9e-06	NCOA2	148.65	1.8603	0.6	1	1	1	1.258	1.371	1.252	0.295	0.305	0.335
Molecular Function	GO:0051427	5	hormone receptor binding	0.0599874	A0A286ZML8	Nuclear receptor coactivator 3 OS=Sus scrofa OX=9823 GN=NCOA3	2.082	Up	0.0009044	NCOA3	143.83	8.9794	17.1	19	27	2	1.079	1.362	1.23	0.608	0.533	0.622
Molecular Function	GO:0051427	5	hormone receptor binding	0.0599874	F2Z5J6	General transcription factor IIB OS=Sus scrofa OX=9823 GN=GTF2B	1.734	Up	0.00028364	GTF2B	34.833	52.276	29.4	8	9	8	1.233	1.078	1.137	0.687	0.67	0.632
Molecular Function	GO:0000989	3	transcription factor activity, transcription factor binding	0.000181781	A0A286ZW04	Core-binding factor beta subunit OS=Sus scrofa OX=9823 GN=CBFB	2.634	Up	0.00020459	CBFB	17.96	1.7819	5.2	1	1	1	1.262	1.192	1.273	0.51	0.406	0.499
Molecular Function	GO:0000989	3	transcription factor activity, transcription factor binding	0.000181781	A0A286ZK95	Transcription and mRNA export factor ENY2 OS=Sus scrofa OX=9823 GN=ENY2	1.237	Up	0.0134023	ENY2	11.528	2.3366	14.9	2	2	2	0.903	1.025	1.017	0.807	0.749	0.824
Molecular Function	GO:0000989	3	transcription factor activity, transcription factor binding	0.000181781	F1SBF0	Nuclear receptor coactivator 3 OS=Sus scrofa OX=9823 GN=NCOA3	2.152	Up	0.0091227	NCOA3	150.96	213.24	17.9	21	30	4	0.817	1.311	1.234	0.579	0.496	0.487
Molecular Function	GO:0000989	3	transcription factor activity, transcription factor binding	0.000181781	F1SA10	REST corepressor 1 OS=Sus scrofa OX=9823 GN=RCOR1	1.315	Up	0.000623	RCOR1	53.438	5.5609	8	3	3	3	1.157	1.073	1.165	0.869	0.869	0.844
Molecular Function	GO:0000989	3	transcription factor activity, transcription factor binding	0.000181781	F1SQF7	Transcriptional adapter 3 OS=Sus scrofa OX=9823 GN=TADA3	1.587	Up	0.0031381	TADA3	48.934	51.554	21.1	8	13	8	0.964	1.184	1.198	0.686	0.704	0.719
Molecular Function	GO:0000989	3	transcription factor activity, transcription factor binding	0.000181781	I3L640	Bromodomain containing 7 OS=Sus scrofa OX=9823 GN=BRD7	1.94	Up	0.018721	BRD7	74.091	10.51	6.6	4	4	4	1.144	1.097	1.132	0.521	0.527	0.691
Molecular Function	GO:0000989	3	transcription factor activity, transcription factor binding	0.000181781	A0A286ZLA5	Nuclear receptor coactivator 2 OS=Sus scrofa OX=9823 GN=NCOA2	4.151	Up	3.9e-06	NCOA2	148.65	1.8603	0.6	1	1	1	1.258	1.371	1.252	0.295	0.305	0.335
Molecular Function	GO:0000989	3	transcription factor activity, transcription factor binding	0.000181781	F1RUD8	"Geminin, DNA replication inhibitor OS=Sus scrofa OX=9823 GN=GMNN"	2.327	Up	7.52e-05	GMNN	23.507	10.63	19.6	4	4	4	1.058	1.117	1.153	0.502	0.491	0.437
Molecular Function	GO:0000989	3	transcription factor activity, transcription factor binding	0.000181781	I3LUP6	Nucleophosmin 1 OS=Sus scrofa OX=9823 GN=NPM1	1.559	Up	0.0106004	NPM1	32.603	14.148	23.5	8	16	8	0.996	1.165	1.062	0.695	0.691	0.681
Molecular Function	GO:0000989	3	transcription factor activity, transcription factor binding	0.000181781	A0A286ZML8	Nuclear receptor coactivator 3 OS=Sus scrofa OX=9823 GN=NCOA3	2.082	Up	0.0009044	NCOA3	143.83	8.9794	17.1	19	27	2	1.079	1.362	1.23	0.608	0.533	0.622
Molecular Function	GO:0000989	3	transcription factor activity, transcription factor binding	0.000181781	F1RM10	Transcription elongation regulator 1 OS=Sus scrofa OX=9823 GN=TCERG1	1.45	Up	0.045096	TCERG1	121.05	4.6974	3.9	4	5	3	1.282	1.094	1.272	0.922	0.947	0.647
Molecular Function	GO:0000989	3	transcription factor activity, transcription factor binding	0.000181781	A0A287BBF8	Mediator of RNA polymerase II transcription subunit 6 OS=Sus scrofa OX=9823 GN=MED6	1.731	Up	0.022461	MED6	28.435	3.9035	8.5	2	2	2	1.318	1.04	1.194	0.552	0.62	0.88
Molecular Function	GO:0000989	3	transcription factor activity, transcription factor binding	0.000181781	I3LU53	Sin3A associated protein 30 OS=Sus scrofa OX=9823 GN=SAP30	2.956	Up	0.00054138	SAP30	23.373	6.7599	13.6	3	5	3	1.387	1.163	1.373	0.515	0.375	0.437
Molecular Function	GO:0004004	11	ATP-dependent RNA helicase activity	0.141893	F1SUG7	DEAD (Asp-Glu-Ala-Asp) box helicase 21 OS=Sus scrofa OX=9823 GN=DDX21	2.619	Up	3e-06	DDX21	87.193	39.436	11.4	9	10	9	1.309	1.393	1.305	0.495	0.503	0.532
Molecular Function	GO:0004004	11	ATP-dependent RNA helicase activity	0.141893	F1SKQ0	DEAD-box helicase 17 OS=Sus scrofa OX=9823 GN=DDX17	1.666	Up	0.00038247	DDX17	70.58	47.101	27	16	27	11	1.211	1.15	1.043	0.672	0.701	0.67
Molecular Function	GO:0004004	11	ATP-dependent RNA helicase activity	0.141893	F1SLL6	Mtr4 exosome RNA helicase OS=Sus scrofa OX=9823 GN=MTREX	1.49	Up	0.000183435	MTREX	117.86	5.8802	3.3	4	4	4	1.121	1.125	1.152	0.8	0.724	0.757
Molecular Function	GO:0000976	8	transcription regulatory region sequence-specific DNA binding	0.0737491	F1SGC8	Actin like 6A OS=Sus scrofa OX=9823 GN=ACTL6A	2.313	Up	0.0119769	ACTL6A	47.47	32.668	13.8	5	7	5	1.19	1.002	1.189	0.631	0.502	0.329
Molecular Function	GO:0000976	8	transcription regulatory region sequence-specific DNA binding	0.0737491	P17741	High mobility group protein B2 OS=Sus scrofa OX=9823 GN=HMGB2	1.313	Up	0.0065814	HMGB2	24.133	10.235	15.2	3	3	3	0.982	0.994	1.064	0.747	0.725	0.844
Molecular Function	GO:0000976	8	transcription regulatory region sequence-specific DNA binding	0.0737491	I3LKT8	Histone-binding protein RBBP4 OS=Sus scrofa OX=9823 GN=RBBP4	1.425	Up	0.0023606	RBBP4	47.655	46.822	24.5	10	20	3	1.24	1.091	1.125	0.816	0.758	0.852
Molecular Function	GO:0000976	8	transcription regulatory region sequence-specific DNA binding	0.0737491	Q71LE2	Histone H3.3 OS=Sus scrofa OX=9823 GN=H3F3A	2.32	Up	4.1e-05	H3F3A	15.328	4.68	11.8	2	4	1	1.122	1.19	1.135	0.531	0.463	0.492
Molecular Function	GO:0061631	6	ubiquitin conjugating enzyme activity	0.2346	F1SMR7	Ubiquitin conjugating enzyme E2 H OS=Sus scrofa OX=9823 GN=UBE2H	1.785	Up	2.29e-06	UBE2H	19.985	21.858	28	4	7	4	1.149	1.207	1.151	0.661	0.656	0.648
Molecular Function	GO:0061631	6	ubiquitin conjugating enzyme activity	0.2346	F1SC78	Ubiquitin conjugating enzyme E2 C OS=Sus scrofa OX=9823 GN=UBE2C	2.455	Up	0.00063912	UBE2C	19.642	23.704	22.3	4	5	4	1.447	1.249	1.148	0.555	0.553	0.458
Molecular Function	GO:1990837	7	sequence-specific double-stranded DNA binding	0.0472099	F1SGC8	Actin like 6A OS=Sus scrofa OX=9823 GN=ACTL6A	2.313	Up	0.0119769	ACTL6A	47.47	32.668	13.8	5	7	5	1.19	1.002	1.189	0.631	0.502	0.329
Molecular Function	GO:1990837	7	sequence-specific double-stranded DNA binding	0.0472099	P17741	High mobility group protein B2 OS=Sus scrofa OX=9823 GN=HMGB2	1.313	Up	0.0065814	HMGB2	24.133	10.235	15.2	3	3	3	0.982	0.994	1.064	0.747	0.725	0.844
Molecular Function	GO:1990837	7	sequence-specific double-stranded DNA binding	0.0472099	I3LKT8	Histone-binding protein RBBP4 OS=Sus scrofa OX=9823 GN=RBBP4	1.425	Up	0.0023606	RBBP4	47.655	46.822	24.5	10	20	3	1.24	1.091	1.125	0.816	0.758	0.852
Molecular Function	GO:1990837	7	sequence-specific double-stranded DNA binding	0.0472099	Q71LE2	Histone H3.3 OS=Sus scrofa OX=9823 GN=H3F3A	2.32	Up	4.1e-05	H3F3A	15.328	4.68	11.8	2	4	1	1.122	1.19	1.135	0.531	0.463	0.492
Molecular Function	GO:1990837	7	sequence-specific double-stranded DNA binding	0.0472099	F1SPF3	DNA helicase OS=Sus scrofa OX=9823 GN=MCM2	1.635	Up	0.0013014	MCM2	101.53	74.972	18.6	15	20	15	1.052	1.206	1.249	0.745	0.728	0.672
Molecular Function	GO:0002039	4	p53 binding	0.31442	I3L640	Bromodomain containing 7 OS=Sus scrofa OX=9823 GN=BRD7	1.94	Up	0.018721	BRD7	74.091	10.51	6.6	4	4	4	1.144	1.097	1.132	0.521	0.527	0.691
Molecular Function	GO:0002039	4	p53 binding	0.31442	F1RT10	CDKN2A interacting protein OS=Sus scrofa OX=9823 GN=CDKN2AIP	1.684	Up	0.0132974	CDKN2AIP	61.508	15.471	10.1	4	4	4	1.07	1.35	0.972	0.725	0.577	0.712
Molecular Function	GO:0035591	4	signaling adaptor activity	0.085392	F1SMD1	DAB2 interacting protein OS=Sus scrofa OX=9823 GN=DAB2IP	1.232	Up	0.00151652	DAB2IP	127.49	90.646	16.7	19	26	19	1.066	1.047	1.07	0.841	0.836	0.907
Molecular Function	GO:0035591	4	signaling adaptor activity	0.085392	F1RFI0	SH2B adaptor protein 1 OS=Sus scrofa OX=9823 GN=SH2B1	1.225	Up	0.020939	SH2B1	76.167	3.0053	2.5	2	3	2	1.031	1.147	1.078	0.951	0.895	0.813
Molecular Function	GO:0035326	8	enhancer binding	0.00298187	F1SGC8	Actin like 6A OS=Sus scrofa OX=9823 GN=ACTL6A	2.313	Up	0.0119769	ACTL6A	47.47	32.668	13.8	5	7	5	1.19	1.002	1.189	0.631	0.502	0.329
Molecular Function	GO:0035326	8	enhancer binding	0.00298187	P17741	High mobility group protein B2 OS=Sus scrofa OX=9823 GN=HMGB2	1.313	Up	0.0065814	HMGB2	24.133	10.235	15.2	3	3	3	0.982	0.994	1.064	0.747	0.725	0.844
Molecular Function	GO:0035326	8	enhancer binding	0.00298187	I3LKT8	Histone-binding protein RBBP4 OS=Sus scrofa OX=9823 GN=RBBP4	1.425	Up	0.0023606	RBBP4	47.655	46.822	24.5	10	20	3	1.24	1.091	1.125	0.816	0.758	0.852
Molecular Function	GO:0035326	8	enhancer binding	0.00298187	Q71LE2	Histone H3.3 OS=Sus scrofa OX=9823 GN=H3F3A	2.32	Up	4.1e-05	H3F3A	15.328	4.68	11.8	2	4	1	1.122	1.19	1.135	0.531	0.463	0.492
Molecular Function	GO:0042826	5	histone deacetylase binding	0.156439	F1RUD8	"Geminin, DNA replication inhibitor OS=Sus scrofa OX=9823 GN=GMNN"	2.327	Up	7.52e-05	GMNN	23.507	10.63	19.6	4	4	4	1.058	1.117	1.153	0.502	0.491	0.437
Molecular Function	GO:0042826	5	histone deacetylase binding	0.156439	I3LKT8	Histone-binding protein RBBP4 OS=Sus scrofa OX=9823 GN=RBBP4	1.425	Up	0.0023606	RBBP4	47.655	46.822	24.5	10	20	3	1.24	1.091	1.125	0.816	0.758	0.852
Molecular Function	GO:0016769	4	transferase activity, transferring nitrogenous groups	0.274565	P00503	"Aspartate aminotransferase, cytoplasmic OS=Sus scrofa OX=9823 GN=GOT1"	1.209	Up	0.0084842	GOT1	46.474	171.38	20.6	7	10	7	1.153	1.069	1.08	0.905	0.963	0.864
Molecular Function	GO:0016769	4	transferase activity, transferring nitrogenous groups	0.274565	F1S5Q1	Glutamine-fructose-6-phosphate transaminase 2 OS=Sus scrofa OX=9823 GN=GFPT2	1.983	Up	0.00043929	GFPT2	77.069	2.789	7.6	5	5	2	1.048	1.193	1.22	0.633	0.553	0.559
Molecular Function	GO:0019789	5	SUMO transferase activity	0.029444	I3LSZ1	SUMO-conjugating enzyme UBC9 OS=Sus scrofa OX=9823 GN=UBE2I	1.25	Up	0.00092066	UBE2I	18.007	14.882	31.6	5	10	5	1.045	1.095	1.098	0.897	0.841	0.852
Molecular Function	GO:0019789	5	SUMO transferase activity	0.029444	P61958	Small ubiquitin-related modifier 2 OS=Sus scrofa OX=9823 GN=SUMO2	1.906	Up	0.00031533	SUMO2	10.871	19.176	23.2	2	5	2	1.118	1.213	1.145	0.581	0.67	0.573
Molecular Function	GO:0005102	4	receptor binding	0.0295343	A0A287BG65	Sperm specific antigen 2 OS=Sus scrofa OX=9823 GN=SSFA2	2.251	Up	0.00034341	SSFA2	126.97	50.049	10	11	13	11	1.141	1.238	1.312	0.574	0.484	0.582
Molecular Function	GO:0005102	4	receptor binding	0.0295343	Q56P20	ADP-ribosylation factor 4 OS=Sus scrofa OX=9823 GN=ARF4	1.232	Up	0.026805	ARF4	20.485	10.999	33.9	5	11	3	0.977	1.191	1.051	0.877	0.844	0.892
Molecular Function	GO:0005102	4	receptor binding	0.0295343	F1SQF7	Transcriptional adapter 3 OS=Sus scrofa OX=9823 GN=TADA3	1.587	Up	0.0031381	TADA3	48.934	51.554	21.1	8	13	8	0.964	1.184	1.198	0.686	0.704	0.719
Molecular Function	GO:0005102	4	receptor binding	0.0295343	F1RX36	Fibrinogen alpha chain OS=Sus scrofa OX=9823 GN=FGA	1.247	Up	0.045598	FGA	72.612	29.552	12.1	8	11	8	0.945	0.795	0.762	0.662	0.716	0.629
Molecular Function	GO:0005102	4	receptor binding	0.0295343	I3LAJ6	RAS like proto-oncogene A OS=Sus scrofa OX=9823 GN=RALA	1.293	Up	0.0009217	RALA	23.521	38.441	31.1	7	14	6	1.051	1.117	1.034	0.832	0.846	0.798
Molecular Function	GO:0005102	4	receptor binding	0.0295343	A0A286ZML8	Nuclear receptor coactivator 3 OS=Sus scrofa OX=9823 GN=NCOA3	2.082	Up	0.0009044	NCOA3	143.83	8.9794	17.1	19	27	2	1.079	1.362	1.23	0.608	0.533	0.622
Molecular Function	GO:0005102	4	receptor binding	0.0295343	F2Z5J6	General transcription factor IIB OS=Sus scrofa OX=9823 GN=GTF2B	1.734	Up	0.00028364	GTF2B	34.833	52.276	29.4	8	9	8	1.233	1.078	1.137	0.687	0.67	0.632
Molecular Function	GO:0005102	4	receptor binding	0.0295343	B9TRX0	Leptin receptor gene-related protein OS=Sus scrofa OX=9823 GN=LEPROT	3.066	Up	0.0108616	LEPROT	14.198	1.7223	9.9	1	1	1	1.624	1.155	1.173	0.258	0.489	0.542
Molecular Function	GO:0005102	4	receptor binding	0.0295343	D3K5N3	Midkine precursor OS=Sus scrofa OX=9823 GN=MDK	1.693	Up	0.0188414	MDK	15.597	9.4323	23.8	3	3	3	0.853	0.794	0.645	0.459	0.532	0.363
Molecular Function	GO:0005102	4	receptor binding	0.0295343	I3LJW2	Fibrinogen gamma chain precursor OS=Sus scrofa OX=9823 GN=FGG	1.253	Up	0.00061742	FGG	49.618	83.852	21	9	10	9	0.794	0.744	0.796	0.627	0.613	0.622
Molecular Function	GO:0005102	4	receptor binding	0.0295343	P27917	Apolipoprotein C-III OS=Sus scrofa OX=9823 GN=APOC3	1.822	Up	0.0033358	APOC3	10.704	7.8741	38.5	3	4	3	1.091	1.308	1.197	0.636	0.761	0.577
Molecular Function	GO:0005102	4	receptor binding	0.0295343	F1SBF0	Nuclear receptor coactivator 3 OS=Sus scrofa OX=9823 GN=NCOA3	2.152	Up	0.0091227	NCOA3	150.96	213.24	17.9	21	30	4	0.817	1.311	1.234	0.579	0.496	0.487
Molecular Function	GO:0005102	4	receptor binding	0.0295343	I3LS12	Sorting nexin 2 OS=Sus scrofa OX=9823 GN=SNX2	1.234	Up	0.039742	SNX2	55.714	85.746	20.5	10	13	9	1.255	1.05	1.01	0.922	0.884	0.881
Molecular Function	GO:0005102	4	receptor binding	0.0295343	I3L7M6	Ubiquitinyl hydrolase 1 OS=Sus scrofa OX=9823	1.413	Up	0.002422	---	36.91	37.929	7	2	2	2	1.193	1.15	1.218	0.907	0.845	0.768
Molecular Function	GO:0005102	4	receptor binding	0.0295343	F1SMD1	DAB2 interacting protein OS=Sus scrofa OX=9823 GN=DAB2IP	1.232	Up	0.00151652	DAB2IP	127.49	90.646	16.7	19	26	19	1.066	1.047	1.07	0.841	0.836	0.907
Molecular Function	GO:0005102	4	receptor binding	0.0295343	P03970	Inhibin beta A chain OS=Sus scrofa OX=9823 GN=INHBA	1.429	Up	0.0111758	INHBA	47.476	1.7334	1.9	1	1	1	0.999	1.162	1.239	0.87	0.761	0.748
Molecular Function	GO:0005102	4	receptor binding	0.0295343	A0A286ZLA5	Nuclear receptor coactivator 2 OS=Sus scrofa OX=9823 GN=NCOA2	4.151	Up	3.9e-06	NCOA2	148.65	1.8603	0.6	1	1	1	1.258	1.371	1.252	0.295	0.305	0.335
Molecular Function	GO:0005102	4	receptor binding	0.0295343	D2IE28	Cyclin B1 transcript variant 1 OS=Sus scrofa OX=9823 GN=CCNB1	1.94	Up	0.00024373	CCNB1	48.662	7.9922	9	4	6	4	1.067	1.134	1.206	0.61	0.539	0.607
Molecular Function	GO:0003690	6	double-stranded DNA binding	0.00473752	B0M1M6	DNA repair protein RAD51 homolog OS=Sus scrofa OX=9823 GN=pigRAD51	1.42	Up	0.0022166	pigRAD51	36.994	56.553	15.9	5	7	5	1.158	1.141	1.004	0.743	0.794	0.789
Molecular Function	GO:0003690	6	double-stranded DNA binding	0.00473752	F1RT18	Nei like DNA glycosylase 3 OS=Sus scrofa OX=9823 GN=NEIL3	4.915	Up	0.00089536	NEIL3	66.364	8.182	7	4	4	4	1.774	1.289	1.149	0.305	0.331	0.221
Molecular Function	GO:0003690	6	double-stranded DNA binding	0.00473752	F1SGC8	Actin like 6A OS=Sus scrofa OX=9823 GN=ACTL6A	2.313	Up	0.0119769	ACTL6A	47.47	32.668	13.8	5	7	5	1.19	1.002	1.189	0.631	0.502	0.329
Molecular Function	GO:0003690	6	double-stranded DNA binding	0.00473752	P17741	High mobility group protein B2 OS=Sus scrofa OX=9823 GN=HMGB2	1.313	Up	0.0065814	HMGB2	24.133	10.235	15.2	3	3	3	0.982	0.994	1.064	0.747	0.725	0.844
Molecular Function	GO:0003690	6	double-stranded DNA binding	0.00473752	I3LKT8	Histone-binding protein RBBP4 OS=Sus scrofa OX=9823 GN=RBBP4	1.425	Up	0.0023606	RBBP4	47.655	46.822	24.5	10	20	3	1.24	1.091	1.125	0.816	0.758	0.852
Molecular Function	GO:0003690	6	double-stranded DNA binding	0.00473752	Q71LE2	Histone H3.3 OS=Sus scrofa OX=9823 GN=H3F3A	2.32	Up	4.1e-05	H3F3A	15.328	4.68	11.8	2	4	1	1.122	1.19	1.135	0.531	0.463	0.492
Molecular Function	GO:0003690	6	double-stranded DNA binding	0.00473752	P12682	High mobility group protein B1 OS=Sus scrofa OX=9823 GN=HMGB1	1.344	Up	0.00034442	HMGB1	24.917	12.495	18.6	4	5	4	1.088	1.075	1.091	0.847	0.798	0.776
Molecular Function	GO:0003690	6	double-stranded DNA binding	0.00473752	F1SPF3	DNA helicase OS=Sus scrofa OX=9823 GN=MCM2	1.635	Up	0.0013014	MCM2	101.53	74.972	18.6	15	20	15	1.052	1.206	1.249	0.745	0.728	0.672
Molecular Function	GO:0003690	6	double-stranded DNA binding	0.00473752	F1SQH4	DNA mismatch repair protein OS=Sus scrofa OX=9823 GN=MSH2	1.482	Up	0.0005597	MSH2	103.19	56.749	13	13	14	13	1.145	1.161	1.042	0.78	0.75	0.729
Molecular Function	GO:0004176	10	ATP-dependent peptidase activity	0.029444	F1SJL5	Caseinolytic mitochondrial matrix peptidase chaperone subunit OS=Sus scrofa OX=9823 GN=CLPX	1.302	Up	0.0092393	CLPX	67.42	16.452	9.9	6	6	6	1.189	1.09	1.132	0.791	0.889	0.939
Molecular Function	GO:0004176	10	ATP-dependent peptidase activity	0.029444	A0A286ZYI8	"Lon protease homolog 2, peroxisomal OS=Sus scrofa OX=9823 GN=LONP2"	1.39	Up	0.00080131	LONP2	89.517	14.569	7.3	6	8	6	1.116	1.065	1.158	0.789	0.771	0.843
Molecular Function	GO:0030170	5	pyridoxal phosphate binding	0.117687	P00503	"Aspartate aminotransferase, cytoplasmic OS=Sus scrofa OX=9823 GN=GOT1"	1.209	Up	0.0084842	GOT1	46.474	171.38	20.6	7	10	7	1.153	1.069	1.08	0.905	0.963	0.864
Molecular Function	GO:0030170	5	pyridoxal phosphate binding	0.117687	F1RN05	Serine palmitoyltransferase long chain base subunit 1 OS=Sus scrofa OX=9823 GN=SPTLC1	2.022	Up	0.00095945	SPTLC1	52.642	5.595	3.6	3	3	3	1.487	1.14	1.322	0.68	0.629	0.644
Molecular Function	GO:0030170	5	pyridoxal phosphate binding	0.117687	F1SHH9	1-aminocyclopropane-1-carboxylate synthase homolog (inactive) like OS=Sus scrofa OX=9823 GN=ACCSL	2.166	Up	4.32e-05	ACCSL	64.624	323.31	44.2	22	100	22	1.217	1.248	1.172	0.565	0.592	0.522
Molecular Function	GO:0030374	6	ligand-dependent nuclear receptor transcription coactivator activity	0.0274876	F1SQF7	Transcriptional adapter 3 OS=Sus scrofa OX=9823 GN=TADA3	1.587	Up	0.0031381	TADA3	48.934	51.554	21.1	8	13	8	0.964	1.184	1.198	0.686	0.704	0.719
Molecular Function	GO:0030374	6	ligand-dependent nuclear receptor transcription coactivator activity	0.0274876	F1SBF0	Nuclear receptor coactivator 3 OS=Sus scrofa OX=9823 GN=NCOA3	2.152	Up	0.0091227	NCOA3	150.96	213.24	17.9	21	30	4	0.817	1.311	1.234	0.579	0.496	0.487
Molecular Function	GO:0030374	6	ligand-dependent nuclear receptor transcription coactivator activity	0.0274876	A0A286ZLA5	Nuclear receptor coactivator 2 OS=Sus scrofa OX=9823 GN=NCOA2	4.151	Up	3.9e-06	NCOA2	148.65	1.8603	0.6	1	1	1	1.258	1.371	1.252	0.295	0.305	0.335
Molecular Function	GO:0016763	5	transferase activity, transferring pentosyl groups	0.047727	K7GSK1	NAD(P)(+)--arginine ADP-ribosyltransferase OS=Sus scrofa OX=9823 GN=ART3	1.543	Up	0.0027354	ART3	41.505	2.4524	2.7	1	1	1	1.308	1.158	1.118	0.843	0.724	0.755
Molecular Function	GO:0016763	5	transferase activity, transferring pentosyl groups	0.047727	A0A287AM78	Purine nucleoside phosphorylase OS=Sus scrofa OX=9823 GN=PNP	1.543	Up	0.0012822	PNP	32.042	151	51	13	36	13	1.292	1.129	1.099	0.771	0.732	0.778
Molecular Function	GO:0016763	5	transferase activity, transferring pentosyl groups	0.047727	I3LDH3	Poly [ADP-ribose] polymerase OS=Sus scrofa OX=9823 GN=PARP1	1.261	Up	0.003163	PARP1	111.52	53.679	12.3	11	14	11	1.076	1.068	1.032	0.87	0.866	0.783
Molecular Function	GO:0016763	5	transferase activity, transferring pentosyl groups	0.047727	M3TYR7	Nicotinate phosphoribosyltransferase domain containing 1 OS=Sus scrofa OX=9823 GN=NAPRT1	1.235	Up	0.025941	NAPRT1	57.877	32.546	14.5	6	6	6	1.135	0.999	1.196	0.948	0.887	0.861
Molecular Function	GO:0070851	5	growth factor receptor binding	0.00918771	F1SMD1	DAB2 interacting protein OS=Sus scrofa OX=9823 GN=DAB2IP	1.232	Up	0.00151652	DAB2IP	127.49	90.646	16.7	19	26	19	1.066	1.047	1.07	0.841	0.836	0.907
Molecular Function	GO:0070851	5	growth factor receptor binding	0.00918771	I3LS12	Sorting nexin 2 OS=Sus scrofa OX=9823 GN=SNX2	1.234	Up	0.039742	SNX2	55.714	85.746	20.5	10	13	9	1.255	1.05	1.01	0.922	0.884	0.881
Molecular Function	GO:0070851	5	growth factor receptor binding	0.00918771	Q56P20	ADP-ribosylation factor 4 OS=Sus scrofa OX=9823 GN=ARF4	1.232	Up	0.026805	ARF4	20.485	10.999	33.9	5	11	3	0.977	1.191	1.051	0.877	0.844	0.892
Molecular Function	GO:0019843	6	rRNA binding	0.2346	F1SUG7	DEAD (Asp-Glu-Ala-Asp) box helicase 21 OS=Sus scrofa OX=9823 GN=DDX21	2.619	Up	3e-06	DDX21	87.193	39.436	11.4	9	10	9	1.309	1.393	1.305	0.495	0.503	0.532
Molecular Function	GO:0019843	6	rRNA binding	0.2346	F1RJJ3	Ribosome maturation protein SBDS OS=Sus scrofa OX=9823 GN=SBDS	1.259	Up	0.00107721	SBDS	28.745	13.979	23.6	7	9	7	1.022	1.077	1.07	0.839	0.871	0.808
Molecular Function	GO:0019210	5	kinase inhibitor activity	0.156439	F1RV23	cAMP-dependent protein kinase type I-alpha regulatory subunit OS=Sus scrofa OX=9823 GN=PRKAR1A	1.21	Up	0.0046182	PRKAR1A	40.675	18.806	16.9	6	7	6	1.036	1.021	1.13	0.872	0.866	0.895
Molecular Function	GO:0019210	5	kinase inhibitor activity	0.156439	I3LUP6	Nucleophosmin 1 OS=Sus scrofa OX=9823 GN=NPM1	1.559	Up	0.0106004	NPM1	32.603	14.148	23.5	8	16	8	0.996	1.165	1.062	0.695	0.691	0.681
Molecular Function	GO:0005540	5	hyaluronic acid binding	0.029444	K7GSC4	Hyaluronan mediated motility receptor OS=Sus scrofa OX=9823 GN=HMMR	2.465	Up	1.57e-05	HMMR	82.359	103.63	27.8	18	22	18	1.265	1.144	1.207	0.473	0.495	0.499
Molecular Function	GO:0005540	5	hyaluronic acid binding	0.029444	F1SX62	Versican core protein precursor OS=Sus scrofa OX=9823 GN=VCAN	1.384	Up	0.0062616	VCAN	74.565	21.24	8.4	6	9	6	1.033	1.152	1.24	0.839	0.776	0.86
Molecular Function	GO:0034062	7	5'-3' RNA polymerase activity	0.117687	I3LCH3	RNA polymerase II subunit C OS=Sus scrofa OX=9823 GN=POLR2C	2.109	Up	0.048022	POLR2C	31.402	9.8867	13.1	3	4	3	1.229	0.836	1.619	0.396	0.712	0.639
Molecular Function	GO:0034062	7	5'-3' RNA polymerase activity	0.117687	F1RKE4	RNA polymerase II subunit J OS=Sus scrofa OX=9823 GN=POLR2J	1.634	Up	0.00180029	POLR2J	13.293	6.1771	17.1	2	4	2	1.039	1.15	1.124	0.664	0.612	0.751
Molecular Function	GO:0034062	7	5'-3' RNA polymerase activity	0.117687	I3LJR4	DNA-directed RNA polymerase subunit OS=Sus scrofa OX=9823 GN=POLR2A	1.415	Up	0.0042352	POLR2A	215.86	15.992	3.8	8	9	8	1.093	1.168	1.09	0.789	0.791	0.788
Molecular Function	GO:0042162	7	telomeric DNA binding	0.119595	F1S459	Uncharacterized protein OS=Sus scrofa OX=9823 GN=TERF2IP	1.412	Up	0.0056614	TERF2IP	44.313	19.579	14.2	5	5	5	0.985	1.021	1.083	0.702	0.672	0.814
Molecular Function	GO:0042162	7	telomeric DNA binding	0.119595	Q06A94	Heterogeneous nuclear ribonucleoprotein A1 OS=Sus scrofa OX=9823 GN=HNRNPA1	1.302	Up	0.02304	HNRNPA1	34.196	38.686	27.8	7	12	7	1.006	1.113	0.922	0.819	0.813	0.704
Molecular Function	GO:0016409	6	palmitoyltransferase activity	0.0105325	F1RN05	Serine palmitoyltransferase long chain base subunit 1 OS=Sus scrofa OX=9823 GN=SPTLC1	2.022	Up	0.00095945	SPTLC1	52.642	5.595	3.6	3	3	3	1.487	1.14	1.322	0.68	0.629	0.644
Molecular Function	GO:0016409	6	palmitoyltransferase activity	0.0105325	I3LUX4	Palmitoyltransferase OS=Sus scrofa OX=9823 GN=ZDHHC13	1.288	Up	0.0170833	ZDHHC13	71.308	25.604	9.5	5	6	5	1.293	1.057	1.203	0.935	0.947	0.876
Molecular Function	GO:0017160	8	Ral GTPase binding	0.085392	I3L7M6	Ubiquitinyl hydrolase 1 OS=Sus scrofa OX=9823	1.413	Up	0.002422	---	36.91	37.929	7	2	2	2	1.193	1.15	1.218	0.907	0.845	0.768
Molecular Function	GO:0017160	8	Ral GTPase binding	0.085392	F1SRU7	Protein kinase C eta type OS=Sus scrofa OX=9823 GN=PRKCH	1.635	Up	0.049301	PRKCH	77.797	4.7079	2.9	2	2	2	1.493	0.863	1.102	0.738	0.628	0.749
Molecular Function	GO:0008080	7	N-acetyltransferase activity	0.2346	F1SQF7	Transcriptional adapter 3 OS=Sus scrofa OX=9823 GN=TADA3	1.587	Up	0.0031381	TADA3	48.934	51.554	21.1	8	13	8	0.964	1.184	1.198	0.686	0.704	0.719
Molecular Function	GO:0008080	7	N-acetyltransferase activity	0.2346	F1SBF0	Nuclear receptor coactivator 3 OS=Sus scrofa OX=9823 GN=NCOA3	2.152	Up	0.0091227	NCOA3	150.96	213.24	17.9	21	30	4	0.817	1.311	1.234	0.579	0.496	0.487
Molecular Function	GO:0000978	10	RNA polymerase II core promoter proximal region sequence-specific DNA binding	0.156439	F1SGC8	Actin like 6A OS=Sus scrofa OX=9823 GN=ACTL6A	2.313	Up	0.0119769	ACTL6A	47.47	32.668	13.8	5	7	5	1.19	1.002	1.189	0.631	0.502	0.329
Molecular Function	GO:0000978	10	RNA polymerase II core promoter proximal region sequence-specific DNA binding	0.156439	I3LKT8	Histone-binding protein RBBP4 OS=Sus scrofa OX=9823 GN=RBBP4	1.425	Up	0.0023606	RBBP4	47.655	46.822	24.5	10	20	3	1.24	1.091	1.125	0.816	0.758	0.852
Molecular Function	GO:0070491	5	repressing transcription factor binding	0.0549103	F1RUD8	"Geminin, DNA replication inhibitor OS=Sus scrofa OX=9823 GN=GMNN"	2.327	Up	7.52e-05	GMNN	23.507	10.63	19.6	4	4	4	1.058	1.117	1.153	0.502	0.491	0.437
Molecular Function	GO:0070491	5	repressing transcription factor binding	0.0549103	F1RM10	Transcription elongation regulator 1 OS=Sus scrofa OX=9823 GN=TCERG1	1.45	Up	0.045096	TCERG1	121.05	4.6974	3.9	4	5	3	1.282	1.094	1.272	0.922	0.947	0.647
Molecular Function	GO:0016811	5	hydrolase activity, acting on carbon-nitrogen (but not peptide) bonds, in linear amides	0.279984	I3LSA2	Glutaminase 2 OS=Sus scrofa OX=9823 GN=GLS2	1.331	Up	0.00145816	GLS2	64.034	91.685	15.5	8	11	8	1.194	1.104	1.098	0.81	0.878	0.864
Molecular Function	GO:0016811	5	hydrolase activity, acting on carbon-nitrogen (but not peptide) bonds, in linear amides	0.279984	F1RS44	N-glycanase 1 OS=Sus scrofa OX=9823 GN=NGLY1	2.433	Up	1.76e-05	NGLY1	74.485	122.4	23.7	15	24	15	1.133	1.233	1.233	0.492	0.475	0.512
Molecular Function	GO:0016811	5	hydrolase activity, acting on carbon-nitrogen (but not peptide) bonds, in linear amides	0.279984	I3LU53	Sin3A associated protein 30 OS=Sus scrofa OX=9823 GN=SAP30	2.956	Up	0.00054138	SAP30	23.373	6.7599	13.6	3	5	3	1.387	1.163	1.373	0.515	0.375	0.437
Molecular Function	GO:0000400	7	four-way junction DNA binding	0.00107677	B0M1M6	DNA repair protein RAD51 homolog OS=Sus scrofa OX=9823 GN=pigRAD51	1.42	Up	0.0022166	pigRAD51	36.994	56.553	15.9	5	7	5	1.158	1.141	1.004	0.743	0.794	0.789
Molecular Function	GO:0000400	7	four-way junction DNA binding	0.00107677	P17741	High mobility group protein B2 OS=Sus scrofa OX=9823 GN=HMGB2	1.313	Up	0.0065814	HMGB2	24.133	10.235	15.2	3	3	3	0.982	0.994	1.064	0.747	0.725	0.844
Molecular Function	GO:0000400	7	four-way junction DNA binding	0.00107677	P12682	High mobility group protein B1 OS=Sus scrofa OX=9823 GN=HMGB1	1.344	Up	0.00034442	HMGB1	24.917	12.495	18.6	4	5	4	1.088	1.075	1.091	0.847	0.798	0.776
Molecular Function	GO:0043565	6	sequence-specific DNA binding	0.0239465	F2Z5J5	Enhancer of rudimentary homolog OS=Sus scrofa OX=9823 GN=ERH	1.279	Up	0.0048443	ERH	12.259	5.7327	29.8	3	3	3	1.018	0.969	1.12	0.823	0.804	0.802
Molecular Function	GO:0043565	6	sequence-specific DNA binding	0.0239465	I3LKT8	Histone-binding protein RBBP4 OS=Sus scrofa OX=9823 GN=RBBP4	1.425	Up	0.0023606	RBBP4	47.655	46.822	24.5	10	20	3	1.24	1.091	1.125	0.816	0.758	0.852
Molecular Function	GO:0043565	6	sequence-specific DNA binding	0.0239465	Q71LE2	Histone H3.3 OS=Sus scrofa OX=9823 GN=H3F3A	2.32	Up	4.1e-05	H3F3A	15.328	4.68	11.8	2	4	1	1.122	1.19	1.135	0.531	0.463	0.492
Molecular Function	GO:0043565	6	sequence-specific DNA binding	0.0239465	Q06A94	Heterogeneous nuclear ribonucleoprotein A1 OS=Sus scrofa OX=9823 GN=HNRNPA1	1.302	Up	0.02304	HNRNPA1	34.196	38.686	27.8	7	12	7	1.006	1.113	0.922	0.819	0.813	0.704
Molecular Function	GO:0043565	6	sequence-specific DNA binding	0.0239465	F1SGC8	Actin like 6A OS=Sus scrofa OX=9823 GN=ACTL6A	2.313	Up	0.0119769	ACTL6A	47.47	32.668	13.8	5	7	5	1.19	1.002	1.189	0.631	0.502	0.329
Molecular Function	GO:0043565	6	sequence-specific DNA binding	0.0239465	I3LMA9	Syntaxin binding protein 5 like OS=Sus scrofa OX=9823 GN=STXBP5L	1.93	Up	3.54e-05	STXBP5L	50.66	87.684	20	8	10	8	1.137	1.157	1.112	0.592	0.616	0.557
Molecular Function	GO:0043565	6	sequence-specific DNA binding	0.0239465	F1S459	Uncharacterized protein OS=Sus scrofa OX=9823 GN=TERF2IP	1.412	Up	0.0056614	TERF2IP	44.313	19.579	14.2	5	5	5	0.985	1.021	1.083	0.702	0.672	0.814
Molecular Function	GO:0043565	6	sequence-specific DNA binding	0.0239465	P17741	High mobility group protein B2 OS=Sus scrofa OX=9823 GN=HMGB2	1.313	Up	0.0065814	HMGB2	24.133	10.235	15.2	3	3	3	0.982	0.994	1.064	0.747	0.725	0.844
Molecular Function	GO:0043565	6	sequence-specific DNA binding	0.0239465	F1SPF3	DNA helicase OS=Sus scrofa OX=9823 GN=MCM2	1.635	Up	0.0013014	MCM2	101.53	74.972	18.6	15	20	15	1.052	1.206	1.249	0.745	0.728	0.672
Molecular Function	GO:0008173	6	RNA methyltransferase activity	0.0139224	F1S579	HEN methyltransferase 1 OS=Sus scrofa OX=9823 GN=HENMT1	2.76	Up	0.0038022	HENMT1	44.073	22.809	19.3	6	7	6	0.893	1.465	1.257	0.499	0.43	0.381
Molecular Function	GO:0008173	6	RNA methyltransferase activity	0.0139224	I3L8T3	tRNA (guanine(37)-N1)-methyltransferase OS=Sus scrofa OX=9823 GN=TRMT5	1.998	Up	4.27e-05	TRMT5	57.071	26.202	17.4	9	12	9	1.18	1.17	1.239	0.584	0.637	0.575
Molecular Function	GO:0008173	6	RNA methyltransferase activity	0.0139224	A0A287AUN2	Methyltransferase like 3 OS=Sus scrofa OX=9823 GN=METTL3	2.011	Up	0.043658	METTL3	55.58	4.6612	6.6	3	3	3	1.759	1.165	0.956	0.463	0.752	0.714
Molecular Function	GO:0008173	6	RNA methyltransferase activity	0.0139224	F1RVS1	Cap methyltransferase 1 OS=Sus scrofa OX=9823 GN=CMTR1	1.3	Up	0.0063824	CMTR1	83.121	23.22	12.2	11	14	11	0.97	1.06	1.106	0.835	0.754	0.823
Molecular Function	GO:0031492	7	nucleosomal DNA binding	0.00139027	F1SPK2	Histone H1oo OS=Sus scrofa OX=9823 GN=H1FOO	2.418	Up	1.67e-05	H1FOO	36.449	171.87	37.6	13	24	13	1.344	1.297	1.209	0.53	0.544	0.518
Molecular Function	GO:0031492	7	nucleosomal DNA binding	0.00139027	F1SGC8	Actin like 6A OS=Sus scrofa OX=9823 GN=ACTL6A	2.313	Up	0.0119769	ACTL6A	47.47	32.668	13.8	5	7	5	1.19	1.002	1.189	0.631	0.502	0.329
Molecular Function	GO:0031492	7	nucleosomal DNA binding	0.00139027	I3LKT8	Histone-binding protein RBBP4 OS=Sus scrofa OX=9823 GN=RBBP4	1.425	Up	0.0023606	RBBP4	47.655	46.822	24.5	10	20	3	1.24	1.091	1.125	0.816	0.758	0.852
Molecular Function	GO:0031492	7	nucleosomal DNA binding	0.00139027	Q71LE2	Histone H3.3 OS=Sus scrofa OX=9823 GN=H3F3A	2.32	Up	4.1e-05	H3F3A	15.328	4.68	11.8	2	4	1	1.122	1.19	1.135	0.531	0.463	0.492
Molecular Function	GO:0001158	9	enhancer sequence-specific DNA binding	0.00298187	F1SGC8	Actin like 6A OS=Sus scrofa OX=9823 GN=ACTL6A	2.313	Up	0.0119769	ACTL6A	47.47	32.668	13.8	5	7	5	1.19	1.002	1.189	0.631	0.502	0.329
Molecular Function	GO:0001158	9	enhancer sequence-specific DNA binding	0.00298187	P17741	High mobility group protein B2 OS=Sus scrofa OX=9823 GN=HMGB2	1.313	Up	0.0065814	HMGB2	24.133	10.235	15.2	3	3	3	0.982	0.994	1.064	0.747	0.725	0.844
Molecular Function	GO:0001158	9	enhancer sequence-specific DNA binding	0.00298187	I3LKT8	Histone-binding protein RBBP4 OS=Sus scrofa OX=9823 GN=RBBP4	1.425	Up	0.0023606	RBBP4	47.655	46.822	24.5	10	20	3	1.24	1.091	1.125	0.816	0.758	0.852
Molecular Function	GO:0001158	9	enhancer sequence-specific DNA binding	0.00298187	Q71LE2	Histone H3.3 OS=Sus scrofa OX=9823 GN=H3F3A	2.32	Up	4.1e-05	H3F3A	15.328	4.68	11.8	2	4	1	1.122	1.19	1.135	0.531	0.463	0.492
Molecular Function	GO:0003777	9	microtubule motor activity	4.94572e-05	A0A287APF7	Kinesin-like protein OS=Sus scrofa OX=9823 GN=KIFC1	1.405	Up	0.0062566	KIFC1	60.384	6.3703	10.3	5	6	5	1.067	1.137	1.265	0.835	0.76	0.874
Molecular Function	GO:0003777	9	microtubule motor activity	4.94572e-05	A0A287BNQ9	Kinesin-like protein OS=Sus scrofa OX=9823 GN=KIF23	1.454	Up	0.00033513	KIF23	88.645	54.834	11.5	8	9	8	1.102	1.191	1.128	0.819	0.777	0.757
Molecular Function	GO:0003777	9	microtubule motor activity	4.94572e-05	F1S346	Kinesin-like protein OS=Sus scrofa OX=9823 GN=KIF2C	1.542	Up	0.00123815	KIF2C	80.638	64.334	21.7	15	23	14	1.182	1.081	1.093	0.765	0.75	0.662
Molecular Function	GO:0003777	9	microtubule motor activity	4.94572e-05	I3LRD3	Centromere protein E OS=Sus scrofa OX=9823 GN=CENPE	1.715	Up	0.00027958	CENPE	313.39	25.579	4.9	14	15	14	1.027	1.067	1.133	0.669	0.619	0.594
Molecular Function	GO:0003777	9	microtubule motor activity	4.94572e-05	A0A287BDG5	Kinesin family member 20B OS=Sus scrofa OX=9823 GN=KIF20B	2.071	Up	0.020284	KIF20B	203.13	37.962	10	18	20	18	0.753	1.308	1.267	0.477	0.576	0.554
Molecular Function	GO:0003777	9	microtubule motor activity	4.94572e-05	A0A287AKN4	Kinesin family member 15 OS=Sus scrofa OX=9823 GN=KIF15	1.343	Up	0.029603	KIF15	157.67	44.531	13.8	18	18	18	1.257	1.004	1.132	0.783	0.796	0.947
Molecular Function	GO:0003777	9	microtubule motor activity	4.94572e-05	F1RH90	Kinesin-like protein OS=Sus scrofa OX=9823 GN=KIF20A	2.563	Up	9.76e-05	KIF20A	100.26	144.04	24.6	18	23	18	1.255	1.289	1.352	0.504	0.557	0.459
Molecular Function	GO:0003777	9	microtubule motor activity	4.94572e-05	A0A287B858	Kinesin family member 14 OS=Sus scrofa OX=9823 GN=KIF14	1.39	Up	0.0165007	KIF14	174.3	21.581	7.8	12	12	12	1.31	1.106	1.024	0.88	0.822	0.772
Molecular Function	GO:0003777	9	microtubule motor activity	4.94572e-05	A0A287AHP4	Kinesin-like protein OS=Sus scrofa OX=9823 GN=KIF18A	1.8	Up	0.000115378	KIF18A	88.537	4.9529	4	3	3	3	1.034	1.008	1.113	0.594	0.556	0.603
Molecular Function	GO:0003777	9	microtubule motor activity	4.94572e-05	F1SC89	Kinesin family member 11 OS=Sus scrofa OX=9823 GN=KIF11	1.621	Up	0.00071848	KIF11	119.4	15.945	7.6	8	8	8	0.988	1.135	1.155	0.662	0.668	0.692
Molecular Function	GO:0003777	9	microtubule motor activity	4.94572e-05	A0A287AR26	Uncharacterized protein OS=Sus scrofa OX=9823 GN=KIF4A	2.002	Up	2.17e-05	KIF4A	135.51	88.279	17	21	27	20	1.211	1.23	1.181	0.636	0.577	0.596
Molecular Function	GO:0017056	3	structural constituent of nuclear pore	0.0169852	F1SH64	Nucleoporin 107 OS=Sus scrofa OX=9823 GN=NUP107	1.747	Up	0.0054597	NUP107	106.68	55.155	10.6	8	11	8	1.433	1.052	1.093	0.652	0.685	0.711
Molecular Function	GO:0017056	3	structural constituent of nuclear pore	0.0169852	F1RVX6	Nucleoporin 85 OS=Sus scrofa OX=9823 GN=NUP85	1.204	Up	0.022455	NUP85	72.22	44.615	8	4	5	4	0.985	1.09	1.087	0.808	0.908	0.91
Molecular Function	GO:0017056	3	structural constituent of nuclear pore	0.0169852	F1RG40	Nucleoporin 133 OS=Sus scrofa OX=9823 GN=NUP133	1.657	Up	0.00025873	NUP133	110.26	16.953	8.5	8	12	8	1.078	1.156	1.229	0.702	0.675	0.713
Molecular Function	GO:0005487	3	nucleocytoplasmic transporter activity	0.00139027	F1SH64	Nucleoporin 107 OS=Sus scrofa OX=9823 GN=NUP107	1.747	Up	0.0054597	NUP107	106.68	55.155	10.6	8	11	8	1.433	1.052	1.093	0.652	0.685	0.711
Molecular Function	GO:0005487	3	nucleocytoplasmic transporter activity	0.00139027	I3LIL0	Nucleoporin like 2 OS=Sus scrofa OX=9823 GN=NUPL2	3.395	Up	0.00101772	NUPL2	44.477	13.884	10.8	4	4	4	1.58	1.103	1.252	0.399	0.441	0.319
Molecular Function	GO:0005487	3	nucleocytoplasmic transporter activity	0.00139027	F1SIF8	Nucleoporin 160 OS=Sus scrofa OX=9823 GN=NUP160	1.327	Up	0.00028235	NUP160	158.36	8.1493	4.1	6	7	6	1.071	1.08	1.066	0.845	0.781	0.798
Molecular Function	GO:0005487	3	nucleocytoplasmic transporter activity	0.00139027	F1RG40	Nucleoporin 133 OS=Sus scrofa OX=9823 GN=NUP133	1.657	Up	0.00025873	NUP133	110.26	16.953	8.5	8	12	8	1.078	1.156	1.229	0.702	0.675	0.713
Molecular Function	GO:0061733	9	peptide-lysine-N-acetyltransferase activity	0.0549103	F1SQF7	Transcriptional adapter 3 OS=Sus scrofa OX=9823 GN=TADA3	1.587	Up	0.0031381	TADA3	48.934	51.554	21.1	8	13	8	0.964	1.184	1.198	0.686	0.704	0.719
Molecular Function	GO:0061733	9	peptide-lysine-N-acetyltransferase activity	0.0549103	F1SBF0	Nuclear receptor coactivator 3 OS=Sus scrofa OX=9823 GN=NCOA3	2.152	Up	0.0091227	NCOA3	150.96	213.24	17.9	21	30	4	0.817	1.311	1.234	0.579	0.496	0.487
Molecular Function	GO:0035257	6	nuclear hormone receptor binding	0.047727	F1SBF0	Nuclear receptor coactivator 3 OS=Sus scrofa OX=9823 GN=NCOA3	2.152	Up	0.0091227	NCOA3	150.96	213.24	17.9	21	30	4	0.817	1.311	1.234	0.579	0.496	0.487
Molecular Function	GO:0035257	6	nuclear hormone receptor binding	0.047727	A0A286ZLA5	Nuclear receptor coactivator 2 OS=Sus scrofa OX=9823 GN=NCOA2	4.151	Up	3.9e-06	NCOA2	148.65	1.8603	0.6	1	1	1	1.258	1.371	1.252	0.295	0.305	0.335
Molecular Function	GO:0035257	6	nuclear hormone receptor binding	0.047727	A0A286ZML8	Nuclear receptor coactivator 3 OS=Sus scrofa OX=9823 GN=NCOA3	2.082	Up	0.0009044	NCOA3	143.83	8.9794	17.1	19	27	2	1.079	1.362	1.23	0.608	0.533	0.622
Molecular Function	GO:0035257	6	nuclear hormone receptor binding	0.047727	F2Z5J6	General transcription factor IIB OS=Sus scrofa OX=9823 GN=GTF2B	1.734	Up	0.00028364	GTF2B	34.833	52.276	29.4	8	9	8	1.233	1.078	1.137	0.687	0.67	0.632
Molecular Function	GO:0004672	6	protein kinase activity	9.93924e-05	F1SRU7	Protein kinase C eta type OS=Sus scrofa OX=9823 GN=PRKCH	1.635	Up	0.049301	PRKCH	77.797	4.7079	2.9	2	2	2	1.493	0.863	1.102	0.738	0.628	0.749
Molecular Function	GO:0004672	6	protein kinase activity	9.93924e-05	A0A287A1W3	Tyrosine-protein kinase receptor OS=Sus scrofa OX=9823 GN=INSRR	1.507	Up	0.0123566	INSRR	144.14	-2	1.1	1	1	1	0.812	0.652	0.603	0.434	0.464	0.474
Molecular Function	GO:0004672	6	protein kinase activity	9.93924e-05	P50118	Proto-oncogene serine/threonine-protein kinase mos OS=Sus scrofa OX=9823 GN=MOS	2.698	Up	8.2e-05	MOS	37.94	1.4583	2.6	1	1	1	1.436	1.238	1.394	0.508	0.465	0.535
Molecular Function	GO:0004672	6	protein kinase activity	9.93924e-05	F1RJC5	Uncharacterized protein OS=Sus scrofa OX=9823 GN=CDK11B	1.543	Up	0.00050164	CDK11B	90.79	7.1346	3.5	3	3	3	1.145	1.091	1.206	0.711	0.731	0.788
Molecular Function	GO:0004672	6	protein kinase activity	9.93924e-05	A0A287BKY1	MAP kinase-interacting serine/threonine-protein kinase 1 OS=Sus scrofa OX=9823 GN=MKNK1	1.454	Up	0.02186	MKNK1	42.467	6.4183	6.3	2	2	2	1.312	0.944	1.101	0.723	0.779	0.807
Molecular Function	GO:0004672	6	protein kinase activity	9.93924e-05	F1ST84	Non-specific serine/threonine protein kinase OS=Sus scrofa OX=9823 GN=MELK	1.403	Up	0.0073013	MELK	70.261	21.563	11.4	7	9	2	1.145	1.072	1.211	0.906	0.793	0.745
Molecular Function	GO:0004672	6	protein kinase activity	9.93924e-05	A0A287AX01	Mitogen-activated protein kinase OS=Sus scrofa OX=9823 GN=MAPK14	1.395	Up	0.00085599	MAPK14	39.561	20.335	12.2	4	7	2	1.096	1.046	1.099	0.731	0.821	0.771
Molecular Function	GO:0004672	6	protein kinase activity	9.93924e-05	A0A287BK75	Dual specificity mitogen-activated protein kinase kinase 1 OS=Sus scrofa OX=9823 GN=MAP2K1	1.443	Up	0.0065043	MAP2K1	43.439	31.872	19.1	8	12	4	1.036	1.187	1.18	0.704	0.809	0.845
Molecular Function	GO:0004672	6	protein kinase activity	9.93924e-05	F1S890	Serine/threonine kinase 35 OS=Sus scrofa OX=9823 GN=STK35	1.782	Up	0.0010594	STK35	59.201	3.1779	3.2	1	1	1	1.053	1.189	1.201	0.645	0.584	0.703
Molecular Function	GO:0004672	6	protein kinase activity	9.93924e-05	F1SA79	Mitogen-activated protein kinase kinase 7 OS=Sus scrofa OX=9823 GN=MAP2K7	1.289	Up	0.0027804	MAP2K7	47.552	4.5415	4.8	2	2	2	1.059	1.067	1.108	0.782	0.886	0.841
Molecular Function	GO:0004672	6	protein kinase activity	9.93924e-05	A0A287AP27	Cyclin-dependent kinase 9 OS=Sus scrofa OX=9823 GN=CDK9	1.319	Up	0.04606	CDK9	37.001	8.1098	10.3	3	3	2	0.871	1.057	1.115	0.84	0.684	0.783
Molecular Function	GO:0004672	6	protein kinase activity	9.93924e-05	I3LRF1	Uncharacterized protein OS=Sus scrofa OX=9823 GN=BUB1	1.349	Up	0.0060805	BUB1	122.24	1.7773	1.5	2	2	2	1.244	1.154	1.032	0.832	0.841	0.87
Molecular Function	GO:0004672	6	protein kinase activity	9.93924e-05	A0A287BBS5	Aurora kinase C OS=Sus scrofa OX=9823 GN=AURKC	1.266	Up	0.0107022	AURKC	34.226	46.243	23.2	6	8	6	0.913	0.865	1.019	0.731	0.715	0.763
Molecular Function	GO:0004672	6	protein kinase activity	9.93924e-05	A4PES0	Wee1-like protein kinase 2 OS=Sus scrofa OX=9823 GN=WEE2	4.027	Up	2.41e-05	WEE2	62.927	137.78	31.7	17	33	17	1.512	1.381	1.259	0.323	0.368	0.34
Molecular Function	GO:0004672	6	protein kinase activity	9.93924e-05	F1S774	Uncharacterized protein OS=Sus scrofa OX=9823 GN=CHEK1	1.925	Up	3.51e-05	CHEK1	54.358	12.436	11.6	5	5	5	1.144	1.128	1.228	0.589	0.605	0.624
Molecular Function	GO:0004672	6	protein kinase activity	9.93924e-05	I3LD81	Cell division cycle 7 OS=Sus scrofa OX=9823 GN=CDC7	1.954	Up	0.0029611	CDC7	61.478	26.339	5	2	2	2	1.11	1.182	1.255	0.492	0.669	0.654
Molecular Function	GO:0004672	6	protein kinase activity	9.93924e-05	A0A287BP09	BUB1 mitotic checkpoint serine/threonine kinase B OS=Sus scrofa OX=9823 GN=BUB1B	1.657	Up	0.00066009	BUB1B	116.62	189.14	19.5	17	28	17	1.191	1.14	1.103	0.627	0.715	0.731
Molecular Function	GO:0004672	6	protein kinase activity	9.93924e-05	A0A287ANE9	Serine/threonine kinase 38 OS=Sus scrofa OX=9823 GN=STK38	1.746	Up	0.00187526	STK38	47.431	6.4863	6.9	3	3	2	1.096	1.117	1.273	0.648	0.743	0.605
Molecular Function	GO:0004672	6	protein kinase activity	9.93924e-05	F1RVK2	Microtubule associated serine/threonine kinase like OS=Sus scrofa OX=9823 GN=MASTL	2.132	Up	0.025937	MASTL	96.983	9.1757	5.1	4	8	3	0.914	1.036	1.374	0.508	0.512	0.539
Molecular Function	GO:0004672	6	protein kinase activity	9.93924e-05	A0A287AKP7	Ribosomal protein S6 kinase OS=Sus scrofa OX=9823 GN=RPS6KA4	2.739	Up	0.0073367	RPS6KA4	82.837	2.1497	1.1	1	2	1	0.778	1.114	1.447	0.426	0.348	0.445
Molecular Function	GO:0004672	6	protein kinase activity	9.93924e-05	I3LH38	Bystin OS=Sus scrofa OX=9823 GN=BYSL	5.129	Up	0.0105027	BYSL	49.3	2.2765	2.1	1	2	1	1.018	1.189	1.265	0.414	0.146	0.117
Molecular Function	GO:0004672	6	protein kinase activity	9.93924e-05	F1RJR9	Lymphokine-activated killer T-cell-originated protein kinase OS=Sus scrofa OX=9823 GN=PBK	1.391	Up	0.0080406	PBK	36.187	15.539	15.5	5	8	5	0.925	1.132	1.058	0.793	0.725	0.722
Molecular Function	GO:0004672	6	protein kinase activity	9.93924e-05	I3LII4	Serine/threonine-protein kinase PLK OS=Sus scrofa OX=9823 GN=PLK1	1.251	Up	0.0040206	PLK1	68.053	15.527	13.7	7	9	7	1.025	1.028	1.111	0.82	0.82	0.889
Molecular Function	GO:0004672	6	protein kinase activity	9.93924e-05	A0A287BJB2	Serine/threonine-protein kinase VRK1 OS=Sus scrofa OX=9823 GN=VRK1	1.618	Up	0.0041004	VRK1	44.972	18.627	18.2	7	9	7	1.139	1.073	1.209	0.664	0.638	0.812
Molecular Function	GO:0004672	6	protein kinase activity	9.93924e-05	A0A287BHZ9	Calcium/calmodulin-dependent protein kinase type 1 OS=Sus scrofa OX=9823 GN=CAMK1	1.496	Up	0.031465	CAMK1	34.378	6.0609	6.5	2	4	2	1.508	1.046	1.073	0.817	0.832	0.775
Molecular Function	GO:0004672	6	protein kinase activity	9.93924e-05	K7GPM9	Tyrosine-protein kinase OS=Sus scrofa OX=9823 GN=FYN	2.068	Up	0.0021825	FYN	54.44	19.732	8.3	4	4	1	1.016	1.188	1.224	0.562	0.467	0.629
Molecular Function	GO:0004672	6	protein kinase activity	9.93924e-05	D2IE28	Cyclin B1 transcript variant 1 OS=Sus scrofa OX=9823 GN=CCNB1	1.94	Up	0.00024373	CCNB1	48.662	7.9922	9	4	6	4	1.067	1.134	1.206	0.61	0.539	0.607
Molecular Function	GO:0004672	6	protein kinase activity	9.93924e-05	A0A287ATT3	Uncharacterized protein OS=Sus scrofa OX=9823 GN=LOC100523244	1.923	Up	0.000122737	LOC100523244	43.28	28.413	20.1	7	7	6	1.219	1.144	1.108	0.571	0.592	0.642
Molecular Function	GO:0043024	5	ribosomal small subunit binding	0.029444	I3LUP6	Nucleophosmin 1 OS=Sus scrofa OX=9823 GN=NPM1	1.559	Up	0.0106004	NPM1	32.603	14.148	23.5	8	16	8	0.996	1.165	1.062	0.695	0.691	0.681
Molecular Function	GO:0043024	5	ribosomal small subunit binding	0.029444	I3LRD5	Eukaryotic translation initiation factor 4H isoform 1 OS=Sus scrofa OX=9823 GN=EIF4H	1.36	Up	0.00178104	EIF4H	27.337	51.745	29.4	7	9	7	1.196	1.083	1.07	0.822	0.851	0.789
Molecular Function	GO:0008483	5	transaminase activity	0.2346	P00503	"Aspartate aminotransferase, cytoplasmic OS=Sus scrofa OX=9823 GN=GOT1"	1.209	Up	0.0084842	GOT1	46.474	171.38	20.6	7	10	7	1.153	1.069	1.08	0.905	0.963	0.864
Molecular Function	GO:0008483	5	transaminase activity	0.2346	F1S5Q1	Glutamine-fructose-6-phosphate transaminase 2 OS=Sus scrofa OX=9823 GN=GFPT2	1.983	Up	0.00043929	GFPT2	77.069	2.789	7.6	5	5	2	1.048	1.193	1.22	0.633	0.553	0.559
Molecular Function	GO:0017069	6	snRNA binding	0.2346	F1SUG7	DEAD (Asp-Glu-Ala-Asp) box helicase 21 OS=Sus scrofa OX=9823 GN=DDX21	2.619	Up	3e-06	DDX21	87.193	39.436	11.4	9	10	9	1.309	1.393	1.305	0.495	0.503	0.532
Molecular Function	GO:0017069	6	snRNA binding	0.2346	F1RZ16	U1 small nuclear ribonucleoprotein C OS=Sus scrofa OX=9823 GN=SNRPC	2.161	Up	0.042037	SNRPC	17.394	2.5386	5.7	1	2	1	0.841	1.36	1.343	0.544	0.547	0.549
Molecular Function	GO:0000287	6	magnesium ion binding	0.146909	A0A287AKP7	Ribosomal protein S6 kinase OS=Sus scrofa OX=9823 GN=RPS6KA4	2.739	Up	0.0073367	RPS6KA4	82.837	2.1497	1.1	1	2	1	0.778	1.114	1.447	0.426	0.348	0.445
Molecular Function	GO:0000287	6	magnesium ion binding	0.146909	F1SA79	Mitogen-activated protein kinase kinase 7 OS=Sus scrofa OX=9823 GN=MAP2K7	1.289	Up	0.0027804	MAP2K7	47.552	4.5415	4.8	2	2	2	1.059	1.067	1.108	0.782	0.886	0.841
Molecular Function	GO:0000287	6	magnesium ion binding	0.146909	F1RP25	Citrate lyase beta like OS=Sus scrofa OX=9823 GN=CLYBL	1.282	Up	0.0078416	CLYBL	37.493	5.8854	8.8	3	3	3	1.154	1.109	1.202	0.837	0.977	0.888
Molecular Function	GO:0000287	6	magnesium ion binding	0.146909	A4PES0	Wee1-like protein kinase 2 OS=Sus scrofa OX=9823 GN=WEE2	4.027	Up	2.41e-05	WEE2	62.927	137.78	31.7	17	33	17	1.512	1.381	1.259	0.323	0.368	0.34
Molecular Function	GO:0000287	6	magnesium ion binding	0.146909	F1RKS3	Flap endonuclease 1 OS=Sus scrofa OX=9823 GN=FEN1	1.371	Up	0.026478	FEN1	42.402	9.8943	8.9	3	4	3	0.94	1.04	1.111	0.648	0.853	0.753
Molecular Function	GO:0000287	6	magnesium ion binding	0.146909	O77591	Inositol monophosphatase 1 OS=Sus scrofa OX=9823 GN=IMPA1	1.273	Up	0.0112994	IMPA1	30.132	86.826	24.5	7	9	7	1.197	1.06	1.049	0.925	0.833	0.84
Molecular Function	GO:0000287	6	magnesium ion binding	0.146909	A0A287BFW1	Sodium/glucose cotransporter 5 OS=Sus scrofa OX=9823 GN=PRPSAP2	1.35	Up	0.048478	PRPSAP2	37.966	35.91	15.9	6	11	5	1.351	1.012	1.022	0.83	0.775	0.902
Molecular Function	GO:0000287	6	magnesium ion binding	0.146909	F1SV35	Aminoadipate-semialdehyde dehydrogenase-phosphopantetheinyl transferase OS=Sus scrofa OX=9823 GN=AASDHPPT	1.481	Up	0.0113603	AASDHPPT	35.353	18.446	13.4	4	6	4	1.383	1.105	1.065	0.834	0.812	0.753
Molecular Function	GO:0015631	5	tubulin binding	0.000240098	F1RUS8	Tubulin-specific chaperone C OS=Sus scrofa OX=9823 GN=TBCC	3.371	Up	0.0021376	TBCC	39.029	34.347	15	5	6	5	1.703	1.243	1.52	0.386	0.36	0.579
Molecular Function	GO:0015631	5	tubulin binding	0.000240098	A0A287BNQ9	Kinesin-like protein OS=Sus scrofa OX=9823 GN=KIF23	1.454	Up	0.00033513	KIF23	88.645	54.834	11.5	8	9	8	1.102	1.191	1.128	0.819	0.777	0.757
Molecular Function	GO:0015631	5	tubulin binding	0.000240098	F1RPP2	Uncharacterized protein OS=Sus scrofa OX=9823 GN=SKA1	1.687	Up	0.0125002	SKA1	29.365	13.654	19.6	5	7	5	0.841	1.219	1.159	0.658	0.61	0.64
Molecular Function	GO:0015631	5	tubulin binding	0.000240098	F1S346	Kinesin-like protein OS=Sus scrofa OX=9823 GN=KIF2C	1.542	Up	0.00123815	KIF2C	80.638	64.334	21.7	15	23	14	1.182	1.081	1.093	0.765	0.75	0.662
Molecular Function	GO:0015631	5	tubulin binding	0.000240098	A0A287BDG5	Kinesin family member 20B OS=Sus scrofa OX=9823 GN=KIF20B	2.071	Up	0.020284	KIF20B	203.13	37.962	10	18	20	18	0.753	1.308	1.267	0.477	0.576	0.554
Molecular Function	GO:0015631	5	tubulin binding	0.000240098	A0A287B858	Kinesin family member 14 OS=Sus scrofa OX=9823 GN=KIF14	1.39	Up	0.0165007	KIF14	174.3	21.581	7.8	12	12	12	1.31	1.106	1.024	0.88	0.822	0.772
Molecular Function	GO:0015631	5	tubulin binding	0.000240098	A0A287AHP4	Kinesin-like protein OS=Sus scrofa OX=9823 GN=KIF18A	1.8	Up	0.000115378	KIF18A	88.537	4.9529	4	3	3	3	1.034	1.008	1.113	0.594	0.556	0.603
Molecular Function	GO:0015631	5	tubulin binding	0.000240098	F1RJJ3	Ribosome maturation protein SBDS OS=Sus scrofa OX=9823 GN=SBDS	1.259	Up	0.00107721	SBDS	28.745	13.979	23.6	7	9	7	1.022	1.077	1.07	0.839	0.871	0.808
Molecular Function	GO:0015631	5	tubulin binding	0.000240098	A0A287AR26	Uncharacterized protein OS=Sus scrofa OX=9823 GN=KIF4A	2.002	Up	2.17e-05	KIF4A	135.51	88.279	17	21	27	20	1.211	1.23	1.181	0.636	0.577	0.596
Molecular Function	GO:0015631	5	tubulin binding	0.000240098	F1SC89	Kinesin family member 11 OS=Sus scrofa OX=9823 GN=KIF11	1.621	Up	0.00071848	KIF11	119.4	15.945	7.6	8	8	8	0.988	1.135	1.155	0.662	0.668	0.692
Molecular Function	GO:0015631	5	tubulin binding	0.000240098	A0A287APF7	Kinesin-like protein OS=Sus scrofa OX=9823 GN=KIFC1	1.405	Up	0.0062566	KIFC1	60.384	6.3703	10.3	5	6	5	1.067	1.137	1.265	0.835	0.76	0.874
Molecular Function	GO:0015631	5	tubulin binding	0.000240098	Q2XVP5	Microtubule-associated protein RP/EB family member 1 OS=Sus scrofa OX=9823 GN=MAPRE1	1.222	Up	0.040741	MAPRE1	29.977	207.51	37.7	9	13	7	0.941	1.161	1.018	0.832	0.828	0.894
Molecular Function	GO:0015631	5	tubulin binding	0.000240098	I3LRD3	Centromere protein E OS=Sus scrofa OX=9823 GN=CENPE	1.715	Up	0.00027958	CENPE	313.39	25.579	4.9	14	15	14	1.027	1.067	1.133	0.669	0.619	0.594
Molecular Function	GO:0015631	5	tubulin binding	0.000240098	A0A287AKN4	Kinesin family member 15 OS=Sus scrofa OX=9823 GN=KIF15	1.343	Up	0.029603	KIF15	157.67	44.531	13.8	18	18	18	1.257	1.004	1.132	0.783	0.796	0.947
Molecular Function	GO:0015631	5	tubulin binding	0.000240098	F1RH90	Kinesin-like protein OS=Sus scrofa OX=9823 GN=KIF20A	2.563	Up	9.76e-05	KIF20A	100.26	144.04	24.6	18	23	18	1.255	1.289	1.352	0.504	0.557	0.459
Molecular Function	GO:0015631	5	tubulin binding	0.000240098	I3LII4	Serine/threonine-protein kinase PLK OS=Sus scrofa OX=9823 GN=PLK1	1.251	Up	0.0040206	PLK1	68.053	15.527	13.7	7	9	7	1.025	1.028	1.111	0.82	0.82	0.889
Molecular Function	GO:0015631	5	tubulin binding	0.000240098	F1SUQ8	Uncharacterized protein OS=Sus scrofa OX=9823 GN=RCC2	1.261	Up	0.025338	RCC2	56.085	34.721	22.7	10	12	10	1.061	1.003	1.171	0.794	0.834	0.937
Molecular Function	GO:0051010	7	microtubule plus-end binding	0.0105325	Q2XVP5	Microtubule-associated protein RP/EB family member 1 OS=Sus scrofa OX=9823 GN=MAPRE1	1.222	Up	0.040741	MAPRE1	29.977	207.51	37.7	9	13	7	0.941	1.161	1.018	0.832	0.828	0.894
Molecular Function	GO:0051010	7	microtubule plus-end binding	0.0105325	F1S346	Kinesin-like protein OS=Sus scrofa OX=9823 GN=KIF2C	1.542	Up	0.00123815	KIF2C	80.638	64.334	21.7	15	23	14	1.182	1.081	1.093	0.765	0.75	0.662
Molecular Function	GO:0016922	5	ligand-dependent nuclear receptor binding	0.0105325	F1SQF7	Transcriptional adapter 3 OS=Sus scrofa OX=9823 GN=TADA3	1.587	Up	0.0031381	TADA3	48.934	51.554	21.1	8	13	8	0.964	1.184	1.198	0.686	0.704	0.719
Molecular Function	GO:0016922	5	ligand-dependent nuclear receptor binding	0.0105325	F1SBF0	Nuclear receptor coactivator 3 OS=Sus scrofa OX=9823 GN=NCOA3	2.152	Up	0.0091227	NCOA3	150.96	213.24	17.9	21	30	4	0.817	1.311	1.234	0.579	0.496	0.487
Molecular Function	GO:0097747	6	RNA polymerase activity	0.117687	I3LCH3	RNA polymerase II subunit C OS=Sus scrofa OX=9823 GN=POLR2C	2.109	Up	0.048022	POLR2C	31.402	9.8867	13.1	3	4	3	1.229	0.836	1.619	0.396	0.712	0.639
Molecular Function	GO:0097747	6	RNA polymerase activity	0.117687	F1RKE4	RNA polymerase II subunit J OS=Sus scrofa OX=9823 GN=POLR2J	1.634	Up	0.00180029	POLR2J	13.293	6.1771	17.1	2	4	2	1.039	1.15	1.124	0.664	0.612	0.751
Molecular Function	GO:0097747	6	RNA polymerase activity	0.117687	I3LJR4	DNA-directed RNA polymerase subunit OS=Sus scrofa OX=9823 GN=POLR2A	1.415	Up	0.0042352	POLR2A	215.86	15.992	3.8	8	9	8	1.093	1.168	1.09	0.789	0.791	0.788
Molecular Function	GO:0019901	6	protein kinase binding	0.024624	F1RV23	cAMP-dependent protein kinase type I-alpha regulatory subunit OS=Sus scrofa OX=9823 GN=PRKAR1A	1.21	Up	0.0046182	PRKAR1A	40.675	18.806	16.9	6	7	6	1.036	1.021	1.13	0.872	0.866	0.895
Molecular Function	GO:0019901	6	protein kinase binding	0.024624	F1SA79	Mitogen-activated protein kinase kinase 7 OS=Sus scrofa OX=9823 GN=MAP2K7	1.289	Up	0.0027804	MAP2K7	47.552	4.5415	4.8	2	2	2	1.059	1.067	1.108	0.782	0.886	0.841
Molecular Function	GO:0019901	6	protein kinase binding	0.024624	F1SMD1	DAB2 interacting protein OS=Sus scrofa OX=9823 GN=DAB2IP	1.232	Up	0.00151652	DAB2IP	127.49	90.646	16.7	19	26	19	1.066	1.047	1.07	0.841	0.836	0.907
Molecular Function	GO:0019901	6	protein kinase binding	0.024624	I3LH38	Bystin OS=Sus scrofa OX=9823 GN=BYSL	5.129	Up	0.0105027	BYSL	49.3	2.2765	2.1	1	2	1	1.018	1.189	1.265	0.414	0.146	0.117
Molecular Function	GO:0019901	6	protein kinase binding	0.024624	F1RH90	Kinesin-like protein OS=Sus scrofa OX=9823 GN=KIF20A	2.563	Up	9.76e-05	KIF20A	100.26	144.04	24.6	18	23	18	1.255	1.289	1.352	0.504	0.557	0.459
Molecular Function	GO:0019901	6	protein kinase binding	0.024624	I3LII4	Serine/threonine-protein kinase PLK OS=Sus scrofa OX=9823 GN=PLK1	1.251	Up	0.0040206	PLK1	68.053	15.527	13.7	7	9	7	1.025	1.028	1.111	0.82	0.82	0.889
Molecular Function	GO:0019901	6	protein kinase binding	0.024624	F1SUQ8	Uncharacterized protein OS=Sus scrofa OX=9823 GN=RCC2	1.261	Up	0.025338	RCC2	56.085	34.721	22.7	10	12	10	1.061	1.003	1.171	0.794	0.834	0.937
Molecular Function	GO:0019901	6	protein kinase binding	0.024624	I3LUP6	Nucleophosmin 1 OS=Sus scrofa OX=9823 GN=NPM1	1.559	Up	0.0106004	NPM1	32.603	14.148	23.5	8	16	8	0.996	1.165	1.062	0.695	0.691	0.681
Molecular Function	GO:0019901	6	protein kinase binding	0.024624	D2IE28	Cyclin B1 transcript variant 1 OS=Sus scrofa OX=9823 GN=CCNB1	1.94	Up	0.00024373	CCNB1	48.662	7.9922	9	4	6	4	1.067	1.134	1.206	0.61	0.539	0.607
Molecular Function	GO:0019901	6	protein kinase binding	0.024624	F1SC89	Kinesin family member 11 OS=Sus scrofa OX=9823 GN=KIF11	1.621	Up	0.00071848	KIF11	119.4	15.945	7.6	8	8	8	0.988	1.135	1.155	0.662	0.668	0.692
Molecular Function	GO:0019901	6	protein kinase binding	0.024624	I3LDH3	Poly [ADP-ribose] polymerase OS=Sus scrofa OX=9823 GN=PARP1	1.261	Up	0.003163	PARP1	111.52	53.679	12.3	11	14	11	1.076	1.068	1.032	0.87	0.866	0.783
Molecular Function	GO:0008139	6	nuclear localization sequence binding	0.085392	I3LM93	Transportin 1 OS=Sus scrofa OX=9823 GN=TNPO1	1.316	Up	0.0118553	TNPO1	101.32	95.151	11.9	10	16	8	0.954	1.085	1.163	0.788	0.8	0.846
Molecular Function	GO:0008139	6	nuclear localization sequence binding	0.085392	I3LS70	Importin subunit alpha OS=Sus scrofa OX=9823 GN=KPNA2	1.554	Up	0.00032046	KPNA2	57.975	216.66	14.6	6	8	6	1.039	1.103	1.169	0.709	0.69	0.732
Molecular Function	GO:0017048	8	Rho GTPase binding	0.31442	F1RQH3	Formin like 2 OS=Sus scrofa OX=9823 GN=FMNL2	2.216	Up	0.0066989	FMNL2	116.4	14.49	7.6	8	8	6	1.761	1.1	1.217	0.565	0.61	0.665
Molecular Function	GO:0017048	8	Rho GTPase binding	0.31442	F1SUQ8	Uncharacterized protein OS=Sus scrofa OX=9823 GN=RCC2	1.261	Up	0.025338	RCC2	56.085	34.721	22.7	10	12	10	1.061	1.003	1.171	0.794	0.834	0.937
Molecular Function	GO:0004536	6	deoxyribonuclease activity	0.274565	F1RT18	Nei like DNA glycosylase 3 OS=Sus scrofa OX=9823 GN=NEIL3	4.915	Up	0.00089536	NEIL3	66.364	8.182	7	4	4	4	1.774	1.289	1.149	0.305	0.331	0.221
Molecular Function	GO:0004536	6	deoxyribonuclease activity	0.274565	F1RKS3	Flap endonuclease 1 OS=Sus scrofa OX=9823 GN=FEN1	1.371	Up	0.026478	FEN1	42.402	9.8943	8.9	3	4	3	0.94	1.04	1.111	0.648	0.853	0.753
Molecular Function	GO:0035173	7	histone kinase activity	0.085392	F1S774	Uncharacterized protein OS=Sus scrofa OX=9823 GN=CHEK1	1.925	Up	3.51e-05	CHEK1	54.358	12.436	11.6	5	5	5	1.144	1.128	1.228	0.589	0.605	0.624
Molecular Function	GO:0035173	7	histone kinase activity	0.085392	D2IE28	Cyclin B1 transcript variant 1 OS=Sus scrofa OX=9823 GN=CCNB1	1.94	Up	0.00024373	CCNB1	48.662	7.9922	9	4	6	4	1.067	1.134	1.206	0.61	0.539	0.607
Molecular Function	GO:0004693	8	cyclin-dependent protein serine/threonine kinase activity	0.0549103	F1RJC5	Uncharacterized protein OS=Sus scrofa OX=9823 GN=CDK11B	1.543	Up	0.00050164	CDK11B	90.79	7.1346	3.5	3	3	3	1.145	1.091	1.206	0.711	0.731	0.788
Molecular Function	GO:0004693	8	cyclin-dependent protein serine/threonine kinase activity	0.0549103	I3LH38	Bystin OS=Sus scrofa OX=9823 GN=BYSL	5.129	Up	0.0105027	BYSL	49.3	2.2765	2.1	1	2	1	1.018	1.189	1.265	0.414	0.146	0.117
Molecular Function	GO:0000975	6	regulatory region DNA binding	0.0225549	F1SA10	REST corepressor 1 OS=Sus scrofa OX=9823 GN=RCOR1	1.315	Up	0.000623	RCOR1	53.438	5.5609	8	3	3	3	1.157	1.073	1.165	0.869	0.869	0.844
Molecular Function	GO:0000975	6	regulatory region DNA binding	0.0225549	I3LKT8	Histone-binding protein RBBP4 OS=Sus scrofa OX=9823 GN=RBBP4	1.425	Up	0.0023606	RBBP4	47.655	46.822	24.5	10	20	3	1.24	1.091	1.125	0.816	0.758	0.852
Molecular Function	GO:0000975	6	regulatory region DNA binding	0.0225549	Q71LE2	Histone H3.3 OS=Sus scrofa OX=9823 GN=H3F3A	2.32	Up	4.1e-05	H3F3A	15.328	4.68	11.8	2	4	1	1.122	1.19	1.135	0.531	0.463	0.492
Molecular Function	GO:0000975	6	regulatory region DNA binding	0.0225549	I3L640	Bromodomain containing 7 OS=Sus scrofa OX=9823 GN=BRD7	1.94	Up	0.018721	BRD7	74.091	10.51	6.6	4	4	4	1.144	1.097	1.132	0.521	0.527	0.691
Molecular Function	GO:0000975	6	regulatory region DNA binding	0.0225549	F1SGC8	Actin like 6A OS=Sus scrofa OX=9823 GN=ACTL6A	2.313	Up	0.0119769	ACTL6A	47.47	32.668	13.8	5	7	5	1.19	1.002	1.189	0.631	0.502	0.329
Molecular Function	GO:0000975	6	regulatory region DNA binding	0.0225549	P17741	High mobility group protein B2 OS=Sus scrofa OX=9823 GN=HMGB2	1.313	Up	0.0065814	HMGB2	24.133	10.235	15.2	3	3	3	0.982	0.994	1.064	0.747	0.725	0.844
Molecular Function	GO:0000975	6	regulatory region DNA binding	0.0225549	F1S359	"RB binding protein 5, histone lysine methyltransferase complex subunit OS=Sus scrofa OX=9823 GN=RBBP5"	4.458	Up	0.0029591	RBBP5	59.152	7.9556	7.4	4	4	4	1.08	1.353	1.196	0.179	0.394	0.241
Molecular Function	GO:0000975	6	regulatory region DNA binding	0.0225549	F2Z5J6	General transcription factor IIB OS=Sus scrofa OX=9823 GN=GTF2B	1.734	Up	0.00028364	GTF2B	34.833	52.276	29.4	8	9	8	1.233	1.078	1.137	0.687	0.67	0.632
Molecular Function	GO:0042393	4	histone binding	0.00339893	F1RRG9	"SWI/SNF related, matrix associated, actin dependent regulator of chromatin, subfamily a, member 5 OS=Sus scrofa OX=9823 GN=SMARCA5"	1.645	Up	0.00127825	SMARCA5	121.99	20.209	9.2	10	10	10	0.99	1.169	1.054	0.63	0.622	0.701
Molecular Function	GO:0042393	4	histone binding	0.00339893	I3L640	Bromodomain containing 7 OS=Sus scrofa OX=9823 GN=BRD7	1.94	Up	0.018721	BRD7	74.091	10.51	6.6	4	4	4	1.144	1.097	1.132	0.521	0.527	0.691
Molecular Function	GO:0042393	4	histone binding	0.00339893	A0A286ZJG2	Ubiquitin like with PHD and ring finger domains 2 OS=Sus scrofa OX=9823 GN=UHRF2	1.426	Up	1.37e-06	UHRF2	89.827	323.31	54.4	44	113	44	1.073	1.065	1.071	0.756	0.737	0.758
Molecular Function	GO:0042393	4	histone binding	0.00339893	I3LUP6	Nucleophosmin 1 OS=Sus scrofa OX=9823 GN=NPM1	1.559	Up	0.0106004	NPM1	32.603	14.148	23.5	8	16	8	0.996	1.165	1.062	0.695	0.691	0.681
Molecular Function	GO:0042393	4	histone binding	0.00339893	Q71LE2	Histone H3.3 OS=Sus scrofa OX=9823 GN=H3F3A	2.32	Up	4.1e-05	H3F3A	15.328	4.68	11.8	2	4	1	1.122	1.19	1.135	0.531	0.463	0.492
Molecular Function	GO:0042393	4	histone binding	0.00339893	F1S359	"RB binding protein 5, histone lysine methyltransferase complex subunit OS=Sus scrofa OX=9823 GN=RBBP5"	4.458	Up	0.0029591	RBBP5	59.152	7.9556	7.4	4	4	4	1.08	1.353	1.196	0.179	0.394	0.241
Molecular Function	GO:0042393	4	histone binding	0.00339893	F1SSG6	Sialic acid synthase OS=Sus scrofa OX=9823 GN=NANS	1.783	Up	0.0029209	NANS	28.413	7.1707	11.2	3	5	3	1.248	1.354	1.075	0.754	0.691	0.617
Molecular Function	GO:0042393	4	histone binding	0.00339893	F1SPF3	DNA helicase OS=Sus scrofa OX=9823 GN=MCM2	1.635	Up	0.0013014	MCM2	101.53	74.972	18.6	15	20	15	1.052	1.206	1.249	0.745	0.728	0.672
Molecular Function	GO:0005126	5	cytokine receptor binding	0.31442	F1SMD1	DAB2 interacting protein OS=Sus scrofa OX=9823 GN=DAB2IP	1.232	Up	0.00151652	DAB2IP	127.49	90.646	16.7	19	26	19	1.066	1.047	1.07	0.841	0.836	0.907
Molecular Function	GO:0005126	5	cytokine receptor binding	0.31442	P03970	Inhibin beta A chain OS=Sus scrofa OX=9823 GN=INHBA	1.429	Up	0.0111758	INHBA	47.476	1.7334	1.9	1	1	1	0.999	1.162	1.239	0.87	0.761	0.748
Molecular Function	GO:0001067	5	regulatory region nucleic acid binding	0.0225549	F1SA10	REST corepressor 1 OS=Sus scrofa OX=9823 GN=RCOR1	1.315	Up	0.000623	RCOR1	53.438	5.5609	8	3	3	3	1.157	1.073	1.165	0.869	0.869	0.844
Molecular Function	GO:0001067	5	regulatory region nucleic acid binding	0.0225549	I3LKT8	Histone-binding protein RBBP4 OS=Sus scrofa OX=9823 GN=RBBP4	1.425	Up	0.0023606	RBBP4	47.655	46.822	24.5	10	20	3	1.24	1.091	1.125	0.816	0.758	0.852
Molecular Function	GO:0001067	5	regulatory region nucleic acid binding	0.0225549	Q71LE2	Histone H3.3 OS=Sus scrofa OX=9823 GN=H3F3A	2.32	Up	4.1e-05	H3F3A	15.328	4.68	11.8	2	4	1	1.122	1.19	1.135	0.531	0.463	0.492
Molecular Function	GO:0001067	5	regulatory region nucleic acid binding	0.0225549	I3L640	Bromodomain containing 7 OS=Sus scrofa OX=9823 GN=BRD7	1.94	Up	0.018721	BRD7	74.091	10.51	6.6	4	4	4	1.144	1.097	1.132	0.521	0.527	0.691
Molecular Function	GO:0001067	5	regulatory region nucleic acid binding	0.0225549	F1SGC8	Actin like 6A OS=Sus scrofa OX=9823 GN=ACTL6A	2.313	Up	0.0119769	ACTL6A	47.47	32.668	13.8	5	7	5	1.19	1.002	1.189	0.631	0.502	0.329
Molecular Function	GO:0001067	5	regulatory region nucleic acid binding	0.0225549	P17741	High mobility group protein B2 OS=Sus scrofa OX=9823 GN=HMGB2	1.313	Up	0.0065814	HMGB2	24.133	10.235	15.2	3	3	3	0.982	0.994	1.064	0.747	0.725	0.844
Molecular Function	GO:0001067	5	regulatory region nucleic acid binding	0.0225549	F1S359	"RB binding protein 5, histone lysine methyltransferase complex subunit OS=Sus scrofa OX=9823 GN=RBBP5"	4.458	Up	0.0029591	RBBP5	59.152	7.9556	7.4	4	4	4	1.08	1.353	1.196	0.179	0.394	0.241
Molecular Function	GO:0001067	5	regulatory region nucleic acid binding	0.0225549	F2Z5J6	General transcription factor IIB OS=Sus scrofa OX=9823 GN=GTF2B	1.734	Up	0.00028364	GTF2B	34.833	52.276	29.4	8	9	8	1.233	1.078	1.137	0.687	0.67	0.632
Molecular Function	GO:0060090	3	binding, bridging	0.0889579	F1SMD1	DAB2 interacting protein OS=Sus scrofa OX=9823 GN=DAB2IP	1.232	Up	0.00151652	DAB2IP	127.49	90.646	16.7	19	26	19	1.066	1.047	1.07	0.841	0.836	0.907
Molecular Function	GO:0060090	3	binding, bridging	0.0889579	F1RX36	Fibrinogen alpha chain OS=Sus scrofa OX=9823 GN=FGA	1.247	Up	0.045598	FGA	72.612	29.552	12.1	8	11	8	0.945	0.795	0.762	0.662	0.716	0.629
Molecular Function	GO:0060090	3	binding, bridging	0.0889579	I3LJW2	Fibrinogen gamma chain precursor OS=Sus scrofa OX=9823 GN=FGG	1.253	Up	0.00061742	FGG	49.618	83.852	21	9	10	9	0.794	0.744	0.796	0.627	0.613	0.622
Molecular Function	GO:0060090	3	binding, bridging	0.0889579	F1RFI0	SH2B adaptor protein 1 OS=Sus scrofa OX=9823 GN=SH2B1	1.225	Up	0.020939	SH2B1	76.167	3.0053	2.5	2	3	2	1.031	1.147	1.078	0.951	0.895	0.813
Molecular Function	GO:0061650	5	ubiquitin-like protein conjugating enzyme activity	0.0747412	I3LSZ1	SUMO-conjugating enzyme UBC9 OS=Sus scrofa OX=9823 GN=UBE2I	1.25	Up	0.00092066	UBE2I	18.007	14.882	31.6	5	10	5	1.045	1.095	1.098	0.897	0.841	0.852
Molecular Function	GO:0061650	5	ubiquitin-like protein conjugating enzyme activity	0.0747412	F1SMR7	Ubiquitin conjugating enzyme E2 H OS=Sus scrofa OX=9823 GN=UBE2H	1.785	Up	2.29e-06	UBE2H	19.985	21.858	28	4	7	4	1.149	1.207	1.151	0.661	0.656	0.648
Molecular Function	GO:0061650	5	ubiquitin-like protein conjugating enzyme activity	0.0747412	F1SC78	Ubiquitin conjugating enzyme E2 C OS=Sus scrofa OX=9823 GN=UBE2C	2.455	Up	0.00063912	UBE2C	19.642	23.704	22.3	4	5	4	1.447	1.249	1.148	0.555	0.553	0.458
Molecular Function	GO:0000149	4	SNARE binding	0.0677402	I3LHT9	Syntaxin-12 OS=Sus scrofa OX=9823 GN=STX12	1.218	Up	0.00171924	STX12	31.416	165.27	29.7	7	17	7	1.025	1.101	1.035	0.847	0.86	0.888
Molecular Function	GO:0000149	4	SNARE binding	0.0677402	I3LN62	Vesicle-associated membrane protein 7 OS=Sus scrofa OX=9823 GN=VAMP7	1.223	Up	0.036918	VAMP7	24.935	70.081	28.6	7	10	7	0.916	1.086	1.113	0.882	0.837	0.828
Molecular Function	GO:0000149	4	SNARE binding	0.0677402	F1S1M2	Synaptotagmin like 4 OS=Sus scrofa OX=9823 GN=SYTL4	1.999	Up	0.0046197	SYTL4	76.05	8.7084	8.5	6	6	5	1.615	1.198	1.111	0.618	0.693	0.652
Molecular Function	GO:0000149	4	SNARE binding	0.0677402	F1S3P8	Syntaxin 7 OS=Sus scrofa OX=9823 GN=STX7	1.432	Up	4.13e-05	STX7	29.864	12.254	9.2	2	4	2	1.095	1.151	1.101	0.782	0.791	0.765
Molecular Function	GO:0000149	4	SNARE binding	0.0677402	F1SD82	Syntaxin 10 OS=Sus scrofa OX=9823 GN=STX10	1.536	Up	0.0033599	STX10	28.241	17.438	4.4	1	1	1	1.046	1.134	1.23	0.695	0.709	0.816
Molecular Function	GO:0008168	5	methyltransferase activity	0.1031	A0A287AHN8	Methyltransferase like 14 OS=Sus scrofa OX=9823 GN=METTL14	1.523	Up	0.0181577	METTL14	48.599	4.6984	4.8	2	3	2	1.007	0.91	1.113	0.595	0.602	0.793
Molecular Function	GO:0008168	5	methyltransferase activity	0.1031	F1S579	HEN methyltransferase 1 OS=Sus scrofa OX=9823 GN=HENMT1	2.76	Up	0.0038022	HENMT1	44.073	22.809	19.3	6	7	6	0.893	1.465	1.257	0.499	0.43	0.381
Molecular Function	GO:0008168	5	methyltransferase activity	0.1031	I3L8T3	tRNA (guanine(37)-N1)-methyltransferase OS=Sus scrofa OX=9823 GN=TRMT5	1.998	Up	4.27e-05	TRMT5	57.071	26.202	17.4	9	12	9	1.18	1.17	1.239	0.584	0.637	0.575
Molecular Function	GO:0008168	5	methyltransferase activity	0.1031	F1RVS1	Cap methyltransferase 1 OS=Sus scrofa OX=9823 GN=CMTR1	1.3	Up	0.0063824	CMTR1	83.121	23.22	12.2	11	14	11	0.97	1.06	1.106	0.835	0.754	0.823
Molecular Function	GO:0008168	5	methyltransferase activity	0.1031	A0A287A8G0	DNA (cytosine-5)-methyltransferase OS=Sus scrofa OX=9823 GN=DNMT1	1.94	Up	1.84e-06	DNMT1	181.95	323.31	47.6	79	284	79	1.153	1.184	1.161	0.611	0.611	0.581
Molecular Function	GO:0008168	5	methyltransferase activity	0.1031	A0A287AFN2	Thymidylate synthase OS=Sus scrofa OX=9823 GN=TYMS	1.895	Up	0.00042076	TYMS	42.168	49.537	21.3	7	12	7	1.317	1.111	1.123	0.636	0.64	0.598
Molecular Function	GO:0008168	5	methyltransferase activity	0.1031	F1S359	"RB binding protein 5, histone lysine methyltransferase complex subunit OS=Sus scrofa OX=9823 GN=RBBP5"	4.458	Up	0.0029591	RBBP5	59.152	7.9556	7.4	4	4	4	1.08	1.353	1.196	0.179	0.394	0.241
Molecular Function	GO:0008168	5	methyltransferase activity	0.1031	A0A287AUN2	Methyltransferase like 3 OS=Sus scrofa OX=9823 GN=METTL3	2.011	Up	0.043658	METTL3	55.58	4.6612	6.6	3	3	3	1.759	1.165	0.956	0.463	0.752	0.714
Molecular Function	GO:0031490	6	chromatin DNA binding	0.0139224	F1SPK2	Histone H1oo OS=Sus scrofa OX=9823 GN=H1FOO	2.418	Up	1.67e-05	H1FOO	36.449	171.87	37.6	13	24	13	1.344	1.297	1.209	0.53	0.544	0.518
Molecular Function	GO:0031490	6	chromatin DNA binding	0.0139224	F1SGC8	Actin like 6A OS=Sus scrofa OX=9823 GN=ACTL6A	2.313	Up	0.0119769	ACTL6A	47.47	32.668	13.8	5	7	5	1.19	1.002	1.189	0.631	0.502	0.329
Molecular Function	GO:0031490	6	chromatin DNA binding	0.0139224	I3LKT8	Histone-binding protein RBBP4 OS=Sus scrofa OX=9823 GN=RBBP4	1.425	Up	0.0023606	RBBP4	47.655	46.822	24.5	10	20	3	1.24	1.091	1.125	0.816	0.758	0.852
Molecular Function	GO:0031490	6	chromatin DNA binding	0.0139224	Q71LE2	Histone H3.3 OS=Sus scrofa OX=9823 GN=H3F3A	2.32	Up	4.1e-05	H3F3A	15.328	4.68	11.8	2	4	1	1.122	1.19	1.135	0.531	0.463	0.492
Molecular Function	GO:0004713	7	protein tyrosine kinase activity	0.0599874	A0A287A1W3	Tyrosine-protein kinase receptor OS=Sus scrofa OX=9823 GN=INSRR	1.507	Up	0.0123566	INSRR	144.14	-2	1.1	1	1	1	0.812	0.652	0.603	0.434	0.464	0.474
Molecular Function	GO:0004713	7	protein tyrosine kinase activity	0.0599874	A4PES0	Wee1-like protein kinase 2 OS=Sus scrofa OX=9823 GN=WEE2	4.027	Up	2.41e-05	WEE2	62.927	137.78	31.7	17	33	17	1.512	1.381	1.259	0.323	0.368	0.34
Molecular Function	GO:0004713	7	protein tyrosine kinase activity	0.0599874	K7GPM9	Tyrosine-protein kinase OS=Sus scrofa OX=9823 GN=FYN	2.068	Up	0.0021825	FYN	54.44	19.732	8.3	4	4	1	1.016	1.188	1.224	0.562	0.467	0.629
Molecular Function	GO:0004713	7	protein tyrosine kinase activity	0.0599874	F1ST84	Non-specific serine/threonine protein kinase OS=Sus scrofa OX=9823 GN=MELK	1.403	Up	0.0073013	MELK	70.261	21.563	11.4	7	9	2	1.145	1.072	1.211	0.906	0.793	0.745
Molecular Function	GO:0004860	6	protein kinase inhibitor activity	0.156439	F1RV23	cAMP-dependent protein kinase type I-alpha regulatory subunit OS=Sus scrofa OX=9823 GN=PRKAR1A	1.21	Up	0.0046182	PRKAR1A	40.675	18.806	16.9	6	7	6	1.036	1.021	1.13	0.872	0.866	0.895
Molecular Function	GO:0004860	6	protein kinase inhibitor activity	0.156439	I3LUP6	Nucleophosmin 1 OS=Sus scrofa OX=9823 GN=NPM1	1.559	Up	0.0106004	NPM1	32.603	14.148	23.5	8	16	8	0.996	1.165	1.062	0.695	0.691	0.681
Molecular Function	GO:0001047	8	core promoter binding	0.2346	Q71LE2	Histone H3.3 OS=Sus scrofa OX=9823 GN=H3F3A	2.32	Up	4.1e-05	H3F3A	15.328	4.68	11.8	2	4	1	1.122	1.19	1.135	0.531	0.463	0.492
Molecular Function	GO:0001047	8	core promoter binding	0.2346	F2Z5J6	General transcription factor IIB OS=Sus scrofa OX=9823 GN=GTF2B	1.734	Up	0.00028364	GTF2B	34.833	52.276	29.4	8	9	8	1.233	1.078	1.137	0.687	0.67	0.632
Molecular Function	GO:0008186	10	RNA-dependent ATPase activity	0.141893	F1SUG7	DEAD (Asp-Glu-Ala-Asp) box helicase 21 OS=Sus scrofa OX=9823 GN=DDX21	2.619	Up	3e-06	DDX21	87.193	39.436	11.4	9	10	9	1.309	1.393	1.305	0.495	0.503	0.532
Molecular Function	GO:0008186	10	RNA-dependent ATPase activity	0.141893	F1SKQ0	DEAD-box helicase 17 OS=Sus scrofa OX=9823 GN=DDX17	1.666	Up	0.00038247	DDX17	70.58	47.101	27	16	27	11	1.211	1.15	1.043	0.672	0.701	0.67
Molecular Function	GO:0008186	10	RNA-dependent ATPase activity	0.141893	F1SLL6	Mtr4 exosome RNA helicase OS=Sus scrofa OX=9823 GN=MTREX	1.49	Up	0.000183435	MTREX	117.86	5.8802	3.3	4	4	4	1.121	1.125	1.152	0.8	0.724	0.757
Molecular Function	GO:0019900	5	kinase binding	0.0312832	F1RV23	cAMP-dependent protein kinase type I-alpha regulatory subunit OS=Sus scrofa OX=9823 GN=PRKAR1A	1.21	Up	0.0046182	PRKAR1A	40.675	18.806	16.9	6	7	6	1.036	1.021	1.13	0.872	0.866	0.895
Molecular Function	GO:0019900	5	kinase binding	0.0312832	F1SA79	Mitogen-activated protein kinase kinase 7 OS=Sus scrofa OX=9823 GN=MAP2K7	1.289	Up	0.0027804	MAP2K7	47.552	4.5415	4.8	2	2	2	1.059	1.067	1.108	0.782	0.886	0.841
Molecular Function	GO:0019900	5	kinase binding	0.0312832	F1SMD1	DAB2 interacting protein OS=Sus scrofa OX=9823 GN=DAB2IP	1.232	Up	0.00151652	DAB2IP	127.49	90.646	16.7	19	26	19	1.066	1.047	1.07	0.841	0.836	0.907
Molecular Function	GO:0019900	5	kinase binding	0.0312832	I3LH38	Bystin OS=Sus scrofa OX=9823 GN=BYSL	5.129	Up	0.0105027	BYSL	49.3	2.2765	2.1	1	2	1	1.018	1.189	1.265	0.414	0.146	0.117
Molecular Function	GO:0019900	5	kinase binding	0.0312832	F1RH90	Kinesin-like protein OS=Sus scrofa OX=9823 GN=KIF20A	2.563	Up	9.76e-05	KIF20A	100.26	144.04	24.6	18	23	18	1.255	1.289	1.352	0.504	0.557	0.459
Molecular Function	GO:0019900	5	kinase binding	0.0312832	I3LII4	Serine/threonine-protein kinase PLK OS=Sus scrofa OX=9823 GN=PLK1	1.251	Up	0.0040206	PLK1	68.053	15.527	13.7	7	9	7	1.025	1.028	1.111	0.82	0.82	0.889
Molecular Function	GO:0019900	5	kinase binding	0.0312832	F1SUQ8	Uncharacterized protein OS=Sus scrofa OX=9823 GN=RCC2	1.261	Up	0.025338	RCC2	56.085	34.721	22.7	10	12	10	1.061	1.003	1.171	0.794	0.834	0.937
Molecular Function	GO:0019900	5	kinase binding	0.0312832	I3LUP6	Nucleophosmin 1 OS=Sus scrofa OX=9823 GN=NPM1	1.559	Up	0.0106004	NPM1	32.603	14.148	23.5	8	16	8	0.996	1.165	1.062	0.695	0.691	0.681
Molecular Function	GO:0019900	5	kinase binding	0.0312832	D2IE28	Cyclin B1 transcript variant 1 OS=Sus scrofa OX=9823 GN=CCNB1	1.94	Up	0.00024373	CCNB1	48.662	7.9922	9	4	6	4	1.067	1.134	1.206	0.61	0.539	0.607
Molecular Function	GO:0019900	5	kinase binding	0.0312832	F1SC89	Kinesin family member 11 OS=Sus scrofa OX=9823 GN=KIF11	1.621	Up	0.00071848	KIF11	119.4	15.945	7.6	8	8	8	0.988	1.135	1.155	0.662	0.668	0.692
Molecular Function	GO:0019900	5	kinase binding	0.0312832	I3LDH3	Poly [ADP-ribose] polymerase OS=Sus scrofa OX=9823 GN=PARP1	1.261	Up	0.003163	PARP1	111.52	53.679	12.3	11	14	11	1.076	1.068	1.032	0.87	0.866	0.783
Molecular Function	GO:0003727	6	single-stranded RNA binding	0.274565	F1RZ16	U1 small nuclear ribonucleoprotein C OS=Sus scrofa OX=9823 GN=SNRPC	2.161	Up	0.042037	SNRPC	17.394	2.5386	5.7	1	2	1	0.841	1.36	1.343	0.544	0.547	0.549
Molecular Function	GO:0003727	6	single-stranded RNA binding	0.274565	I3LRD5	Eukaryotic translation initiation factor 4H isoform 1 OS=Sus scrofa OX=9823 GN=EIF4H	1.36	Up	0.00178104	EIF4H	27.337	51.745	29.4	7	9	7	1.196	1.083	1.07	0.822	0.851	0.789
Molecular Function	GO:0005057	3	signal transducer activity, downstream of receptor	0.279984	F1SA79	Mitogen-activated protein kinase kinase 7 OS=Sus scrofa OX=9823 GN=MAP2K7	1.289	Up	0.0027804	MAP2K7	47.552	4.5415	4.8	2	2	2	1.059	1.067	1.108	0.782	0.886	0.841
Molecular Function	GO:0005057	3	signal transducer activity, downstream of receptor	0.279984	P50118	Proto-oncogene serine/threonine-protein kinase mos OS=Sus scrofa OX=9823 GN=MOS	2.698	Up	8.2e-05	MOS	37.94	1.4583	2.6	1	1	1	1.436	1.238	1.394	0.508	0.465	0.535
Molecular Function	GO:0005057	3	signal transducer activity, downstream of receptor	0.279984	A0A287AX01	Mitogen-activated protein kinase OS=Sus scrofa OX=9823 GN=MAPK14	1.395	Up	0.00085599	MAPK14	39.561	20.335	12.2	4	7	2	1.096	1.046	1.099	0.731	0.821	0.771
Molecular Function	GO:0001076	4	transcription factor activity, RNA polymerase II transcription factor binding	0.2346	A0A287BBF8	Mediator of RNA polymerase II transcription subunit 6 OS=Sus scrofa OX=9823 GN=MED6	1.731	Up	0.022461	MED6	28.435	3.9035	8.5	2	2	2	1.318	1.04	1.194	0.552	0.62	0.88
Molecular Function	GO:0001076	4	transcription factor activity, RNA polymerase II transcription factor binding	0.2346	F1RM10	Transcription elongation regulator 1 OS=Sus scrofa OX=9823 GN=TCERG1	1.45	Up	0.045096	TCERG1	121.05	4.6974	3.9	4	5	3	1.282	1.094	1.272	0.922	0.947	0.647
Molecular Function	GO:0005154	6	epidermal growth factor receptor binding	0.029444	I3LS12	Sorting nexin 2 OS=Sus scrofa OX=9823 GN=SNX2	1.234	Up	0.039742	SNX2	55.714	85.746	20.5	10	13	9	1.255	1.05	1.01	0.922	0.884	0.881
Molecular Function	GO:0005154	6	epidermal growth factor receptor binding	0.029444	Q56P20	ADP-ribosylation factor 4 OS=Sus scrofa OX=9823 GN=ARF4	1.232	Up	0.026805	ARF4	20.485	10.999	33.9	5	11	3	0.977	1.191	1.051	0.877	0.844	0.892
Molecular Function	GO:0003713	5	transcription coactivator activity	0.00192288	A0A286ZW04	Core-binding factor beta subunit OS=Sus scrofa OX=9823 GN=CBFB	2.634	Up	0.00020459	CBFB	17.96	1.7819	5.2	1	1	1	1.262	1.192	1.273	0.51	0.406	0.499
Molecular Function	GO:0003713	5	transcription coactivator activity	0.00192288	A0A286ZK95	Transcription and mRNA export factor ENY2 OS=Sus scrofa OX=9823 GN=ENY2	1.237	Up	0.0134023	ENY2	11.528	2.3366	14.9	2	2	2	0.903	1.025	1.017	0.807	0.749	0.824
Molecular Function	GO:0003713	5	transcription coactivator activity	0.00192288	F1SBF0	Nuclear receptor coactivator 3 OS=Sus scrofa OX=9823 GN=NCOA3	2.152	Up	0.0091227	NCOA3	150.96	213.24	17.9	21	30	4	0.817	1.311	1.234	0.579	0.496	0.487
Molecular Function	GO:0003713	5	transcription coactivator activity	0.00192288	F1SQF7	Transcriptional adapter 3 OS=Sus scrofa OX=9823 GN=TADA3	1.587	Up	0.0031381	TADA3	48.934	51.554	21.1	8	13	8	0.964	1.184	1.198	0.686	0.704	0.719
Molecular Function	GO:0003713	5	transcription coactivator activity	0.00192288	I3L640	Bromodomain containing 7 OS=Sus scrofa OX=9823 GN=BRD7	1.94	Up	0.018721	BRD7	74.091	10.51	6.6	4	4	4	1.144	1.097	1.132	0.521	0.527	0.691
Molecular Function	GO:0003713	5	transcription coactivator activity	0.00192288	A0A286ZLA5	Nuclear receptor coactivator 2 OS=Sus scrofa OX=9823 GN=NCOA2	4.151	Up	3.9e-06	NCOA2	148.65	1.8603	0.6	1	1	1	1.258	1.371	1.252	0.295	0.305	0.335
Molecular Function	GO:0003713	5	transcription coactivator activity	0.00192288	I3LUP6	Nucleophosmin 1 OS=Sus scrofa OX=9823 GN=NPM1	1.559	Up	0.0106004	NPM1	32.603	14.148	23.5	8	16	8	0.996	1.165	1.062	0.695	0.691	0.681
Molecular Function	GO:0003713	5	transcription coactivator activity	0.00192288	A0A286ZML8	Nuclear receptor coactivator 3 OS=Sus scrofa OX=9823 GN=NCOA3	2.082	Up	0.0009044	NCOA3	143.83	8.9794	17.1	19	27	2	1.079	1.362	1.23	0.608	0.533	0.622
Molecular Function	GO:0016773	5	phosphotransferase activity, alcohol group as acceptor	0.00126049	F1SRU7	Protein kinase C eta type OS=Sus scrofa OX=9823 GN=PRKCH	1.635	Up	0.049301	PRKCH	77.797	4.7079	2.9	2	2	2	1.493	0.863	1.102	0.738	0.628	0.749
Molecular Function	GO:0016773	5	phosphotransferase activity, alcohol group as acceptor	0.00126049	A0A287A1W3	Tyrosine-protein kinase receptor OS=Sus scrofa OX=9823 GN=INSRR	1.507	Up	0.0123566	INSRR	144.14	-2	1.1	1	1	1	0.812	0.652	0.603	0.434	0.464	0.474
Molecular Function	GO:0016773	5	phosphotransferase activity, alcohol group as acceptor	0.00126049	P50118	Proto-oncogene serine/threonine-protein kinase mos OS=Sus scrofa OX=9823 GN=MOS	2.698	Up	8.2e-05	MOS	37.94	1.4583	2.6	1	1	1	1.436	1.238	1.394	0.508	0.465	0.535
Molecular Function	GO:0016773	5	phosphotransferase activity, alcohol group as acceptor	0.00126049	F1RJC5	Uncharacterized protein OS=Sus scrofa OX=9823 GN=CDK11B	1.543	Up	0.00050164	CDK11B	90.79	7.1346	3.5	3	3	3	1.145	1.091	1.206	0.711	0.731	0.788
Molecular Function	GO:0016773	5	phosphotransferase activity, alcohol group as acceptor	0.00126049	A0A287BKY1	MAP kinase-interacting serine/threonine-protein kinase 1 OS=Sus scrofa OX=9823 GN=MKNK1	1.454	Up	0.02186	MKNK1	42.467	6.4183	6.3	2	2	2	1.312	0.944	1.101	0.723	0.779	0.807
Molecular Function	GO:0016773	5	phosphotransferase activity, alcohol group as acceptor	0.00126049	F1ST84	Non-specific serine/threonine protein kinase OS=Sus scrofa OX=9823 GN=MELK	1.403	Up	0.0073013	MELK	70.261	21.563	11.4	7	9	2	1.145	1.072	1.211	0.906	0.793	0.745
Molecular Function	GO:0016773	5	phosphotransferase activity, alcohol group as acceptor	0.00126049	A0A287AX01	Mitogen-activated protein kinase OS=Sus scrofa OX=9823 GN=MAPK14	1.395	Up	0.00085599	MAPK14	39.561	20.335	12.2	4	7	2	1.096	1.046	1.099	0.731	0.821	0.771
Molecular Function	GO:0016773	5	phosphotransferase activity, alcohol group as acceptor	0.00126049	A0A287BK75	Dual specificity mitogen-activated protein kinase kinase 1 OS=Sus scrofa OX=9823 GN=MAP2K1	1.443	Up	0.0065043	MAP2K1	43.439	31.872	19.1	8	12	4	1.036	1.187	1.18	0.704	0.809	0.845
Molecular Function	GO:0016773	5	phosphotransferase activity, alcohol group as acceptor	0.00126049	F1S890	Serine/threonine kinase 35 OS=Sus scrofa OX=9823 GN=STK35	1.782	Up	0.0010594	STK35	59.201	3.1779	3.2	1	1	1	1.053	1.189	1.201	0.645	0.584	0.703
Molecular Function	GO:0016773	5	phosphotransferase activity, alcohol group as acceptor	0.00126049	F1SA79	Mitogen-activated protein kinase kinase 7 OS=Sus scrofa OX=9823 GN=MAP2K7	1.289	Up	0.0027804	MAP2K7	47.552	4.5415	4.8	2	2	2	1.059	1.067	1.108	0.782	0.886	0.841
Molecular Function	GO:0016773	5	phosphotransferase activity, alcohol group as acceptor	0.00126049	A0A287AP27	Cyclin-dependent kinase 9 OS=Sus scrofa OX=9823 GN=CDK9	1.319	Up	0.04606	CDK9	37.001	8.1098	10.3	3	3	2	0.871	1.057	1.115	0.84	0.684	0.783
Molecular Function	GO:0016773	5	phosphotransferase activity, alcohol group as acceptor	0.00126049	I3LRF1	Uncharacterized protein OS=Sus scrofa OX=9823 GN=BUB1	1.349	Up	0.0060805	BUB1	122.24	1.7773	1.5	2	2	2	1.244	1.154	1.032	0.832	0.841	0.87
Molecular Function	GO:0016773	5	phosphotransferase activity, alcohol group as acceptor	0.00126049	A0A287BBS5	Aurora kinase C OS=Sus scrofa OX=9823 GN=AURKC	1.266	Up	0.0107022	AURKC	34.226	46.243	23.2	6	8	6	0.913	0.865	1.019	0.731	0.715	0.763
Molecular Function	GO:0016773	5	phosphotransferase activity, alcohol group as acceptor	0.00126049	A4PES0	Wee1-like protein kinase 2 OS=Sus scrofa OX=9823 GN=WEE2	4.027	Up	2.41e-05	WEE2	62.927	137.78	31.7	17	33	17	1.512	1.381	1.259	0.323	0.368	0.34
Molecular Function	GO:0016773	5	phosphotransferase activity, alcohol group as acceptor	0.00126049	F1S774	Uncharacterized protein OS=Sus scrofa OX=9823 GN=CHEK1	1.925	Up	3.51e-05	CHEK1	54.358	12.436	11.6	5	5	5	1.144	1.128	1.228	0.589	0.605	0.624
Molecular Function	GO:0016773	5	phosphotransferase activity, alcohol group as acceptor	0.00126049	A0A287AGZ9	Riboflavin kinase OS=Sus scrofa OX=9823 GN=RFK	1.611	Up	0.0023593	RFK	16.756	4.5624	12.2	2	2	2	0.976	1.146	1.176	0.734	0.659	0.654
Molecular Function	GO:0016773	5	phosphotransferase activity, alcohol group as acceptor	0.00126049	I3LD81	Cell division cycle 7 OS=Sus scrofa OX=9823 GN=CDC7	1.954	Up	0.0029611	CDC7	61.478	26.339	5	2	2	2	1.11	1.182	1.255	0.492	0.669	0.654
Molecular Function	GO:0016773	5	phosphotransferase activity, alcohol group as acceptor	0.00126049	A0A287BP09	BUB1 mitotic checkpoint serine/threonine kinase B OS=Sus scrofa OX=9823 GN=BUB1B	1.657	Up	0.00066009	BUB1B	116.62	189.14	19.5	17	28	17	1.191	1.14	1.103	0.627	0.715	0.731
Molecular Function	GO:0016773	5	phosphotransferase activity, alcohol group as acceptor	0.00126049	A0A287ANE9	Serine/threonine kinase 38 OS=Sus scrofa OX=9823 GN=STK38	1.746	Up	0.00187526	STK38	47.431	6.4863	6.9	3	3	2	1.096	1.117	1.273	0.648	0.743	0.605
Molecular Function	GO:0016773	5	phosphotransferase activity, alcohol group as acceptor	0.00126049	F1RVK2	Microtubule associated serine/threonine kinase like OS=Sus scrofa OX=9823 GN=MASTL	2.132	Up	0.025937	MASTL	96.983	9.1757	5.1	4	8	3	0.914	1.036	1.374	0.508	0.512	0.539
Molecular Function	GO:0016773	5	phosphotransferase activity, alcohol group as acceptor	0.00126049	A0A287AKP7	Ribosomal protein S6 kinase OS=Sus scrofa OX=9823 GN=RPS6KA4	2.739	Up	0.0073367	RPS6KA4	82.837	2.1497	1.1	1	2	1	0.778	1.114	1.447	0.426	0.348	0.445
Molecular Function	GO:0016773	5	phosphotransferase activity, alcohol group as acceptor	0.00126049	I3LH38	Bystin OS=Sus scrofa OX=9823 GN=BYSL	5.129	Up	0.0105027	BYSL	49.3	2.2765	2.1	1	2	1	1.018	1.189	1.265	0.414	0.146	0.117
Molecular Function	GO:0016773	5	phosphotransferase activity, alcohol group as acceptor	0.00126049	F1RJR9	Lymphokine-activated killer T-cell-originated protein kinase OS=Sus scrofa OX=9823 GN=PBK	1.391	Up	0.0080406	PBK	36.187	15.539	15.5	5	8	5	0.925	1.132	1.058	0.793	0.725	0.722
Molecular Function	GO:0016773	5	phosphotransferase activity, alcohol group as acceptor	0.00126049	I3LII4	Serine/threonine-protein kinase PLK OS=Sus scrofa OX=9823 GN=PLK1	1.251	Up	0.0040206	PLK1	68.053	15.527	13.7	7	9	7	1.025	1.028	1.111	0.82	0.82	0.889
Molecular Function	GO:0016773	5	phosphotransferase activity, alcohol group as acceptor	0.00126049	A0A287BJB2	Serine/threonine-protein kinase VRK1 OS=Sus scrofa OX=9823 GN=VRK1	1.618	Up	0.0041004	VRK1	44.972	18.627	18.2	7	9	7	1.139	1.073	1.209	0.664	0.638	0.812
Molecular Function	GO:0016773	5	phosphotransferase activity, alcohol group as acceptor	0.00126049	A0A287BHZ9	Calcium/calmodulin-dependent protein kinase type 1 OS=Sus scrofa OX=9823 GN=CAMK1	1.496	Up	0.031465	CAMK1	34.378	6.0609	6.5	2	4	2	1.508	1.046	1.073	0.817	0.832	0.775
Molecular Function	GO:0016773	5	phosphotransferase activity, alcohol group as acceptor	0.00126049	K7GPM9	Tyrosine-protein kinase OS=Sus scrofa OX=9823 GN=FYN	2.068	Up	0.0021825	FYN	54.44	19.732	8.3	4	4	1	1.016	1.188	1.224	0.562	0.467	0.629
Molecular Function	GO:0016773	5	phosphotransferase activity, alcohol group as acceptor	0.00126049	D2IE28	Cyclin B1 transcript variant 1 OS=Sus scrofa OX=9823 GN=CCNB1	1.94	Up	0.00024373	CCNB1	48.662	7.9922	9	4	6	4	1.067	1.134	1.206	0.61	0.539	0.607
Molecular Function	GO:0016773	5	phosphotransferase activity, alcohol group as acceptor	0.00126049	A0A287ATT3	Uncharacterized protein OS=Sus scrofa OX=9823 GN=LOC100523244	1.923	Up	0.000122737	LOC100523244	43.28	28.413	20.1	7	7	6	1.219	1.144	1.108	0.571	0.592	0.642
Molecular Function	GO:0003899	8	DNA-directed 5'-3' RNA polymerase activity	0.117687	I3LCH3	RNA polymerase II subunit C OS=Sus scrofa OX=9823 GN=POLR2C	2.109	Up	0.048022	POLR2C	31.402	9.8867	13.1	3	4	3	1.229	0.836	1.619	0.396	0.712	0.639
Molecular Function	GO:0003899	8	DNA-directed 5'-3' RNA polymerase activity	0.117687	F1RKE4	RNA polymerase II subunit J OS=Sus scrofa OX=9823 GN=POLR2J	1.634	Up	0.00180029	POLR2J	13.293	6.1771	17.1	2	4	2	1.039	1.15	1.124	0.664	0.612	0.751
Molecular Function	GO:0003899	8	DNA-directed 5'-3' RNA polymerase activity	0.117687	I3LJR4	DNA-directed RNA polymerase subunit OS=Sus scrofa OX=9823 GN=POLR2A	1.415	Up	0.0042352	POLR2A	215.86	15.992	3.8	8	9	8	1.093	1.168	1.09	0.789	0.791	0.788
Molecular Function	GO:0004197	7	cysteine-type endopeptidase activity	0.0737491	I3L7M6	Ubiquitinyl hydrolase 1 OS=Sus scrofa OX=9823	1.413	Up	0.002422	---	36.91	37.929	7	2	2	2	1.193	1.15	1.218	0.907	0.845	0.768
Molecular Function	GO:0004197	7	cysteine-type endopeptidase activity	0.0737491	F1SFR3	"Extra spindle pole bodies like 1, separase OS=Sus scrofa OX=9823 GN=ESPL1"	1.848	Up	0.00047914	ESPL1	229.73	53.188	9.5	19	20	19	1.108	1.238	1.228	0.657	0.588	0.689
Molecular Function	GO:0004197	7	cysteine-type endopeptidase activity	0.0737491	I3LM99	Grancalcin OS=Sus scrofa OX=9823 GN=GCA	1.69	Up	0.00047549	GCA	33.425	26.021	16.2	5	8	5	1.262	1.173	1.137	0.682	0.761	0.671
Molecular Function	GO:0004197	7	cysteine-type endopeptidase activity	0.0737491	A0A287B811	Caspase 6 OS=Sus scrofa OX=9823 GN=CASP6	2.31	Up	0.000178117	CASP6	26.803	14.041	9.6	2	2	2	1.212	1.36	1.478	0.576	0.566	0.611
Molecular Function	GO:0004520	7	endodeoxyribonuclease activity	0.195021	F1RT18	Nei like DNA glycosylase 3 OS=Sus scrofa OX=9823 GN=NEIL3	4.915	Up	0.00089536	NEIL3	66.364	8.182	7	4	4	4	1.774	1.289	1.149	0.305	0.331	0.221
Molecular Function	GO:0004520	7	endodeoxyribonuclease activity	0.195021	F1RKS3	Flap endonuclease 1 OS=Sus scrofa OX=9823 GN=FEN1	1.371	Up	0.026478	FEN1	42.402	9.8943	8.9	3	4	3	0.94	1.04	1.111	0.648	0.853	0.753
Molecular Function	GO:0043548	4	phosphatidylinositol 3-kinase binding	0.0105325	F1SMD1	DAB2 interacting protein OS=Sus scrofa OX=9823 GN=DAB2IP	1.232	Up	0.00151652	DAB2IP	127.49	90.646	16.7	19	26	19	1.066	1.047	1.07	0.841	0.836	0.907
Molecular Function	GO:0043548	4	phosphatidylinositol 3-kinase binding	0.0105325	A0A287A1W3	Tyrosine-protein kinase receptor OS=Sus scrofa OX=9823 GN=INSRR	1.507	Up	0.0123566	INSRR	144.14	-2	1.1	1	1	1	0.812	0.652	0.603	0.434	0.464	0.474
Molecular Function	GO:0003682	3	chromatin binding	0.00214385	F1S413	Mini-chromosome maintenance complex-binding protein OS=Sus scrofa OX=9823 GN=MCMBP	1.403	Up	0.0187971	MCMBP	72.904	1.9216	2.5	2	2	2	1.315	1.078	0.992	0.81	0.768	0.834
Molecular Function	GO:0003682	3	chromatin binding	0.00214385	F1SC64	"Helicase, lymphoid specific OS=Sus scrofa OX=9823 GN=HELLS"	2.711	Up	0.0187959	HELLS	97.011	2.0435	2.4	2	3	2	1.13	1.014	1.272	0.533	0.497	0.23
Molecular Function	GO:0003682	3	chromatin binding	0.00214385	I3LKT8	Histone-binding protein RBBP4 OS=Sus scrofa OX=9823 GN=RBBP4	1.425	Up	0.0023606	RBBP4	47.655	46.822	24.5	10	20	3	1.24	1.091	1.125	0.816	0.758	0.852
Molecular Function	GO:0003682	3	chromatin binding	0.00214385	Q71LE2	Histone H3.3 OS=Sus scrofa OX=9823 GN=H3F3A	2.32	Up	4.1e-05	H3F3A	15.328	4.68	11.8	2	4	1	1.122	1.19	1.135	0.531	0.463	0.492
Molecular Function	GO:0003682	3	chromatin binding	0.00214385	F1S8F7	Tetratricopeptide repeat domain 5 OS=Sus scrofa OX=9823 GN=TTC5	1.719	Up	0.00082431	TTC5	51.125	13.243	11.9	5	6	5	1.316	1.146	1.11	0.733	0.676	0.669
Molecular Function	GO:0003682	3	chromatin binding	0.00214385	F1RRG9	"SWI/SNF related, matrix associated, actin dependent regulator of chromatin, subfamily a, member 5 OS=Sus scrofa OX=9823 GN=SMARCA5"	1.645	Up	0.00127825	SMARCA5	121.99	20.209	9.2	10	10	10	0.99	1.169	1.054	0.63	0.622	0.701
Molecular Function	GO:0003682	3	chromatin binding	0.00214385	F1S4V2	Metastasis associated 1 family member 3 OS=Sus scrofa OX=9823 GN=MTA3	1.375	Up	0.00192126	MTA3	45.625	4.5242	5	2	2	2	1.058	1.091	1.072	0.826	0.716	0.8
Molecular Function	GO:0003682	3	chromatin binding	0.00214385	F1SPK2	Histone H1oo OS=Sus scrofa OX=9823 GN=H1FOO	2.418	Up	1.67e-05	H1FOO	36.449	171.87	37.6	13	24	13	1.344	1.297	1.209	0.53	0.544	0.518
Molecular Function	GO:0003682	3	chromatin binding	0.00214385	B0M1M6	DNA repair protein RAD51 homolog OS=Sus scrofa OX=9823 GN=pigRAD51	1.42	Up	0.0022166	pigRAD51	36.994	56.553	15.9	5	7	5	1.158	1.141	1.004	0.743	0.794	0.789
Molecular Function	GO:0003682	3	chromatin binding	0.00214385	A0A287A8G0	DNA (cytosine-5)-methyltransferase OS=Sus scrofa OX=9823 GN=DNMT1	1.94	Up	1.84e-06	DNMT1	181.95	323.31	47.6	79	284	79	1.153	1.184	1.161	0.611	0.611	0.581
Molecular Function	GO:0003682	3	chromatin binding	0.00214385	I3LT03	Origin recognition complex subunit 1 OS=Sus scrofa OX=9823 GN=ORC1	1.323	Up	0.025977	ORC1	97.794	7.6332	4.1	3	3	3	1.2	1.041	1.307	0.862	0.844	0.976
Molecular Function	GO:0003682	3	chromatin binding	0.00214385	F1SGC8	Actin like 6A OS=Sus scrofa OX=9823 GN=ACTL6A	2.313	Up	0.0119769	ACTL6A	47.47	32.668	13.8	5	7	5	1.19	1.002	1.189	0.631	0.502	0.329
Molecular Function	GO:0000980	10	RNA polymerase II distal enhancer sequence-specific DNA binding	0.0169852	F1SGC8	Actin like 6A OS=Sus scrofa OX=9823 GN=ACTL6A	2.313	Up	0.0119769	ACTL6A	47.47	32.668	13.8	5	7	5	1.19	1.002	1.189	0.631	0.502	0.329
Molecular Function	GO:0000980	10	RNA polymerase II distal enhancer sequence-specific DNA binding	0.0169852	I3LKT8	Histone-binding protein RBBP4 OS=Sus scrofa OX=9823 GN=RBBP4	1.425	Up	0.0023606	RBBP4	47.655	46.822	24.5	10	20	3	1.24	1.091	1.125	0.816	0.758	0.852
Molecular Function	GO:0000980	10	RNA polymerase II distal enhancer sequence-specific DNA binding	0.0169852	Q71LE2	Histone H3.3 OS=Sus scrofa OX=9823 GN=H3F3A	2.32	Up	4.1e-05	H3F3A	15.328	4.68	11.8	2	4	1	1.122	1.19	1.135	0.531	0.463	0.492
Molecular Function	GO:0003714	5	transcription corepressor activity	0.0201368	I3L640	Bromodomain containing 7 OS=Sus scrofa OX=9823 GN=BRD7	1.94	Up	0.018721	BRD7	74.091	10.51	6.6	4	4	4	1.144	1.097	1.132	0.521	0.527	0.691
Molecular Function	GO:0003714	5	transcription corepressor activity	0.0201368	F1RUD8	"Geminin, DNA replication inhibitor OS=Sus scrofa OX=9823 GN=GMNN"	2.327	Up	7.52e-05	GMNN	23.507	10.63	19.6	4	4	4	1.058	1.117	1.153	0.502	0.491	0.437
Molecular Function	GO:0003714	5	transcription corepressor activity	0.0201368	F1SA10	REST corepressor 1 OS=Sus scrofa OX=9823 GN=RCOR1	1.315	Up	0.000623	RCOR1	53.438	5.5609	8	3	3	3	1.157	1.073	1.165	0.869	0.869	0.844
Molecular Function	GO:0003714	5	transcription corepressor activity	0.0201368	F1RM10	Transcription elongation regulator 1 OS=Sus scrofa OX=9823 GN=TCERG1	1.45	Up	0.045096	TCERG1	121.05	4.6974	3.9	4	5	3	1.282	1.094	1.272	0.922	0.947	0.647
Molecular Function	GO:0016410	6	N-acyltransferase activity	0.31442	F1SQF7	Transcriptional adapter 3 OS=Sus scrofa OX=9823 GN=TADA3	1.587	Up	0.0031381	TADA3	48.934	51.554	21.1	8	13	8	0.964	1.184	1.198	0.686	0.704	0.719
Molecular Function	GO:0016410	6	N-acyltransferase activity	0.31442	F1SBF0	Nuclear receptor coactivator 3 OS=Sus scrofa OX=9823 GN=NCOA3	2.152	Up	0.0091227	NCOA3	150.96	213.24	17.9	21	30	4	0.817	1.311	1.234	0.579	0.496	0.487
Molecular Function	GO:0004402	10	histone acetyltransferase activity	0.0549103	F1SQF7	Transcriptional adapter 3 OS=Sus scrofa OX=9823 GN=TADA3	1.587	Up	0.0031381	TADA3	48.934	51.554	21.1	8	13	8	0.964	1.184	1.198	0.686	0.704	0.719
Molecular Function	GO:0004402	10	histone acetyltransferase activity	0.0549103	F1SBF0	Nuclear receptor coactivator 3 OS=Sus scrofa OX=9823 GN=NCOA3	2.152	Up	0.0091227	NCOA3	150.96	213.24	17.9	21	30	4	0.817	1.311	1.234	0.579	0.496	0.487
Molecular Function	GO:0070273	8	phosphatidylinositol-4-phosphate binding	0.0549103	F1SMD1	DAB2 interacting protein OS=Sus scrofa OX=9823 GN=DAB2IP	1.232	Up	0.00151652	DAB2IP	127.49	90.646	16.7	19	26	19	1.066	1.047	1.07	0.841	0.836	0.907
Molecular Function	GO:0070273	8	phosphatidylinositol-4-phosphate binding	0.0549103	A0A287ABI4	Uncharacterized protein OS=Sus scrofa OX=9823 GN=LOC110257335	2.57	Up	0.0046387	LOC110257335	28.751	36.497	21.7	4	5	4	1.049	1.461	1.64	0.444	0.605	0.566
Molecular Function	GO:0004702	8	signal transducer, downstream of receptor, with serine/threonine kinase activity	0.167575	F1SA79	Mitogen-activated protein kinase kinase 7 OS=Sus scrofa OX=9823 GN=MAP2K7	1.289	Up	0.0027804	MAP2K7	47.552	4.5415	4.8	2	2	2	1.059	1.067	1.108	0.782	0.886	0.841
Molecular Function	GO:0004702	8	signal transducer, downstream of receptor, with serine/threonine kinase activity	0.167575	P50118	Proto-oncogene serine/threonine-protein kinase mos OS=Sus scrofa OX=9823 GN=MOS	2.698	Up	8.2e-05	MOS	37.94	1.4583	2.6	1	1	1	1.436	1.238	1.394	0.508	0.465	0.535
Molecular Function	GO:0004702	8	signal transducer, downstream of receptor, with serine/threonine kinase activity	0.167575	A0A287AX01	Mitogen-activated protein kinase OS=Sus scrofa OX=9823 GN=MAPK14	1.395	Up	0.00085599	MAPK14	39.561	20.335	12.2	4	7	2	1.096	1.046	1.099	0.731	0.821	0.771
Molecular Function	GO:0000977	9	RNA polymerase II regulatory region sequence-specific DNA binding	0.167575	F1SGC8	Actin like 6A OS=Sus scrofa OX=9823 GN=ACTL6A	2.313	Up	0.0119769	ACTL6A	47.47	32.668	13.8	5	7	5	1.19	1.002	1.189	0.631	0.502	0.329
Molecular Function	GO:0000977	9	RNA polymerase II regulatory region sequence-specific DNA binding	0.167575	I3LKT8	Histone-binding protein RBBP4 OS=Sus scrofa OX=9823 GN=RBBP4	1.425	Up	0.0023606	RBBP4	47.655	46.822	24.5	10	20	3	1.24	1.091	1.125	0.816	0.758	0.852
Molecular Function	GO:0000977	9	RNA polymerase II regulatory region sequence-specific DNA binding	0.167575	Q71LE2	Histone H3.3 OS=Sus scrofa OX=9823 GN=H3F3A	2.32	Up	4.1e-05	H3F3A	15.328	4.68	11.8	2	4	1	1.122	1.19	1.135	0.531	0.463	0.492
Molecular Function	GO:0005484	4	SNAP receptor activity	0.00713587	I3LHT9	Syntaxin-12 OS=Sus scrofa OX=9823 GN=STX12	1.218	Up	0.00171924	STX12	31.416	165.27	29.7	7	17	7	1.025	1.101	1.035	0.847	0.86	0.888
Molecular Function	GO:0005484	4	SNAP receptor activity	0.00713587	I3LN62	Vesicle-associated membrane protein 7 OS=Sus scrofa OX=9823 GN=VAMP7	1.223	Up	0.036918	VAMP7	24.935	70.081	28.6	7	10	7	0.916	1.086	1.113	0.882	0.837	0.828
Molecular Function	GO:0005484	4	SNAP receptor activity	0.00713587	A0A287AR09	Syntaxin-6 OS=Sus scrofa OX=9823 GN=STX6	1.631	Up	0.00139942	STX6	28.206	59.424	30	6	9	6	1.302	1.087	1.236	0.772	0.753	0.697
Molecular Function	GO:0005484	4	SNAP receptor activity	0.00713587	F1S3P8	Syntaxin 7 OS=Sus scrofa OX=9823 GN=STX7	1.432	Up	4.13e-05	STX7	29.864	12.254	9.2	2	4	2	1.095	1.151	1.101	0.782	0.791	0.765
Molecular Function	GO:0005484	4	SNAP receptor activity	0.00713587	F1SD82	Syntaxin 10 OS=Sus scrofa OX=9823 GN=STX10	1.536	Up	0.0033599	STX10	28.241	17.438	4.4	1	1	1	1.046	1.134	1.23	0.695	0.709	0.816
Molecular Function	GO:0001159	8	core promoter proximal region DNA binding	0.156439	F1SGC8	Actin like 6A OS=Sus scrofa OX=9823 GN=ACTL6A	2.313	Up	0.0119769	ACTL6A	47.47	32.668	13.8	5	7	5	1.19	1.002	1.189	0.631	0.502	0.329
Molecular Function	GO:0001159	8	core promoter proximal region DNA binding	0.156439	I3LKT8	Histone-binding protein RBBP4 OS=Sus scrofa OX=9823 GN=RBBP4	1.425	Up	0.0023606	RBBP4	47.655	46.822	24.5	10	20	3	1.24	1.091	1.125	0.816	0.758	0.852
Molecular Function	GO:0004715	8	non-membrane spanning protein tyrosine kinase activity	0.085392	A4PES0	Wee1-like protein kinase 2 OS=Sus scrofa OX=9823 GN=WEE2	4.027	Up	2.41e-05	WEE2	62.927	137.78	31.7	17	33	17	1.512	1.381	1.259	0.323	0.368	0.34
Molecular Function	GO:0004715	8	non-membrane spanning protein tyrosine kinase activity	0.085392	F1ST84	Non-specific serine/threonine protein kinase OS=Sus scrofa OX=9823 GN=MELK	1.403	Up	0.0073013	MELK	70.261	21.563	11.4	7	9	2	1.145	1.072	1.211	0.906	0.793	0.745
Molecular Function	GO:0001104	5	RNA polymerase II transcription cofactor activity	0.2346	A0A287BBF8	Mediator of RNA polymerase II transcription subunit 6 OS=Sus scrofa OX=9823 GN=MED6	1.731	Up	0.022461	MED6	28.435	3.9035	8.5	2	2	2	1.318	1.04	1.194	0.552	0.62	0.88
Molecular Function	GO:0001104	5	RNA polymerase II transcription cofactor activity	0.2346	F1RM10	Transcription elongation regulator 1 OS=Sus scrofa OX=9823 GN=TCERG1	1.45	Up	0.045096	TCERG1	121.05	4.6974	3.9	4	5	3	1.282	1.094	1.272	0.922	0.947	0.647
Molecular Function	GO:0044212	7	transcription regulatory region DNA binding	0.0159479	F1SA10	REST corepressor 1 OS=Sus scrofa OX=9823 GN=RCOR1	1.315	Up	0.000623	RCOR1	53.438	5.5609	8	3	3	3	1.157	1.073	1.165	0.869	0.869	0.844
Molecular Function	GO:0044212	7	transcription regulatory region DNA binding	0.0159479	I3LKT8	Histone-binding protein RBBP4 OS=Sus scrofa OX=9823 GN=RBBP4	1.425	Up	0.0023606	RBBP4	47.655	46.822	24.5	10	20	3	1.24	1.091	1.125	0.816	0.758	0.852
Molecular Function	GO:0044212	7	transcription regulatory region DNA binding	0.0159479	Q71LE2	Histone H3.3 OS=Sus scrofa OX=9823 GN=H3F3A	2.32	Up	4.1e-05	H3F3A	15.328	4.68	11.8	2	4	1	1.122	1.19	1.135	0.531	0.463	0.492
Molecular Function	GO:0044212	7	transcription regulatory region DNA binding	0.0159479	I3L640	Bromodomain containing 7 OS=Sus scrofa OX=9823 GN=BRD7	1.94	Up	0.018721	BRD7	74.091	10.51	6.6	4	4	4	1.144	1.097	1.132	0.521	0.527	0.691
Molecular Function	GO:0044212	7	transcription regulatory region DNA binding	0.0159479	F1SGC8	Actin like 6A OS=Sus scrofa OX=9823 GN=ACTL6A	2.313	Up	0.0119769	ACTL6A	47.47	32.668	13.8	5	7	5	1.19	1.002	1.189	0.631	0.502	0.329
Molecular Function	GO:0044212	7	transcription regulatory region DNA binding	0.0159479	P17741	High mobility group protein B2 OS=Sus scrofa OX=9823 GN=HMGB2	1.313	Up	0.0065814	HMGB2	24.133	10.235	15.2	3	3	3	0.982	0.994	1.064	0.747	0.725	0.844
Molecular Function	GO:0044212	7	transcription regulatory region DNA binding	0.0159479	F1S359	"RB binding protein 5, histone lysine methyltransferase complex subunit OS=Sus scrofa OX=9823 GN=RBBP5"	4.458	Up	0.0029591	RBBP5	59.152	7.9556	7.4	4	4	4	1.08	1.353	1.196	0.179	0.394	0.241
Molecular Function	GO:0044212	7	transcription regulatory region DNA binding	0.0159479	F2Z5J6	General transcription factor IIB OS=Sus scrofa OX=9823 GN=GTF2B	1.734	Up	0.00028364	GTF2B	34.833	52.276	29.4	8	9	8	1.233	1.078	1.137	0.687	0.67	0.632
Molecular Function	GO:0034212	8	peptide N-acetyltransferase activity	0.0549103	F1SQF7	Transcriptional adapter 3 OS=Sus scrofa OX=9823 GN=TADA3	1.587	Up	0.0031381	TADA3	48.934	51.554	21.1	8	13	8	0.964	1.184	1.198	0.686	0.704	0.719
Molecular Function	GO:0034212	8	peptide N-acetyltransferase activity	0.0549103	F1SBF0	Nuclear receptor coactivator 3 OS=Sus scrofa OX=9823 GN=NCOA3	2.152	Up	0.0091227	NCOA3	150.96	213.24	17.9	21	30	4	0.817	1.311	1.234	0.579	0.496	0.487
Molecular Function	GO:0000987	9	core promoter proximal region sequence-specific DNA binding	0.156439	F1SGC8	Actin like 6A OS=Sus scrofa OX=9823 GN=ACTL6A	2.313	Up	0.0119769	ACTL6A	47.47	32.668	13.8	5	7	5	1.19	1.002	1.189	0.631	0.502	0.329
Molecular Function	GO:0000987	9	core promoter proximal region sequence-specific DNA binding	0.156439	I3LKT8	Histone-binding protein RBBP4 OS=Sus scrofa OX=9823 GN=RBBP4	1.425	Up	0.0023606	RBBP4	47.655	46.822	24.5	10	20	3	1.24	1.091	1.125	0.816	0.758	0.852
Molecular Function	GO:0097100	7	supercoiled DNA binding	0.0105325	P17741	High mobility group protein B2 OS=Sus scrofa OX=9823 GN=HMGB2	1.313	Up	0.0065814	HMGB2	24.133	10.235	15.2	3	3	3	0.982	0.994	1.064	0.747	0.725	0.844
Molecular Function	GO:0097100	7	supercoiled DNA binding	0.0105325	P12682	High mobility group protein B1 OS=Sus scrofa OX=9823 GN=HMGB1	1.344	Up	0.00034442	HMGB1	24.917	12.495	18.6	4	5	4	1.088	1.075	1.091	0.847	0.798	0.776
Molecular Function	GO:0098847	7	sequence-specific single stranded DNA binding	0.0549103	F1S459	Uncharacterized protein OS=Sus scrofa OX=9823 GN=TERF2IP	1.412	Up	0.0056614	TERF2IP	44.313	19.579	14.2	5	5	5	0.985	1.021	1.083	0.702	0.672	0.814
Molecular Function	GO:0098847	7	sequence-specific single stranded DNA binding	0.0549103	Q06A94	Heterogeneous nuclear ribonucleoprotein A1 OS=Sus scrofa OX=9823 GN=HNRNPA1	1.302	Up	0.02304	HNRNPA1	34.196	38.686	27.8	7	12	7	1.006	1.113	0.922	0.819	0.813	0.704
Molecular Function	GO:0008174	7	mRNA methyltransferase activity	0.029444	A0A287AUN2	Methyltransferase like 3 OS=Sus scrofa OX=9823 GN=METTL3	2.011	Up	0.043658	METTL3	55.58	4.6612	6.6	3	3	3	1.759	1.165	0.956	0.463	0.752	0.714
Molecular Function	GO:0008174	7	mRNA methyltransferase activity	0.029444	F1RVS1	Cap methyltransferase 1 OS=Sus scrofa OX=9823 GN=CMTR1	1.3	Up	0.0063824	CMTR1	83.121	23.22	12.2	11	14	11	0.97	1.06	1.106	0.835	0.754	0.823
Molecular Function	GO:0030515	6	snoRNA binding	0.0549103	F1SUG7	DEAD (Asp-Glu-Ala-Asp) box helicase 21 OS=Sus scrofa OX=9823 GN=DDX21	2.619	Up	3e-06	DDX21	87.193	39.436	11.4	9	10	9	1.309	1.393	1.305	0.495	0.503	0.532
Molecular Function	GO:0030515	6	snoRNA binding	0.0549103	F1S134	H/ACA ribonucleoprotein complex subunit OS=Sus scrofa OX=9823 GN=GAR1	1.643	Up	0.00021686	GAR1	20.943	3.3879	7.9	2	2	2	1.083	1.158	1.15	0.661	0.67	0.733
Molecular Function	GO:0098505	9	G-rich strand telomeric DNA binding	0.0105325	F1S459	Uncharacterized protein OS=Sus scrofa OX=9823 GN=TERF2IP	1.412	Up	0.0056614	TERF2IP	44.313	19.579	14.2	5	5	5	0.985	1.021	1.083	0.702	0.672	0.814
Molecular Function	GO:0098505	9	G-rich strand telomeric DNA binding	0.0105325	Q06A94	Heterogeneous nuclear ribonucleoprotein A1 OS=Sus scrofa OX=9823 GN=HNRNPA1	1.302	Up	0.02304	HNRNPA1	34.196	38.686	27.8	7	12	7	1.006	1.113	0.922	0.819	0.813	0.704
Molecular Function	GO:0016772	4	transferase activity, transferring phosphorus-containing groups	0.0030305	F1SRU7	Protein kinase C eta type OS=Sus scrofa OX=9823 GN=PRKCH	1.635	Up	0.049301	PRKCH	77.797	4.7079	2.9	2	2	2	1.493	0.863	1.102	0.738	0.628	0.749
Molecular Function	GO:0016772	4	transferase activity, transferring phosphorus-containing groups	0.0030305	A0A287A1W3	Tyrosine-protein kinase receptor OS=Sus scrofa OX=9823 GN=INSRR	1.507	Up	0.0123566	INSRR	144.14	-2	1.1	1	1	1	0.812	0.652	0.603	0.434	0.464	0.474
Molecular Function	GO:0016772	4	transferase activity, transferring phosphorus-containing groups	0.0030305	P50118	Proto-oncogene serine/threonine-protein kinase mos OS=Sus scrofa OX=9823 GN=MOS	2.698	Up	8.2e-05	MOS	37.94	1.4583	2.6	1	1	1	1.436	1.238	1.394	0.508	0.465	0.535
Molecular Function	GO:0016772	4	transferase activity, transferring phosphorus-containing groups	0.0030305	F1RJC5	Uncharacterized protein OS=Sus scrofa OX=9823 GN=CDK11B	1.543	Up	0.00050164	CDK11B	90.79	7.1346	3.5	3	3	3	1.145	1.091	1.206	0.711	0.731	0.788
Molecular Function	GO:0016772	4	transferase activity, transferring phosphorus-containing groups	0.0030305	A0A287BKY1	MAP kinase-interacting serine/threonine-protein kinase 1 OS=Sus scrofa OX=9823 GN=MKNK1	1.454	Up	0.02186	MKNK1	42.467	6.4183	6.3	2	2	2	1.312	0.944	1.101	0.723	0.779	0.807
Molecular Function	GO:0016772	4	transferase activity, transferring phosphorus-containing groups	0.0030305	A0A287BFW1	Sodium/glucose cotransporter 5 OS=Sus scrofa OX=9823 GN=PRPSAP2	1.35	Up	0.048478	PRPSAP2	37.966	35.91	15.9	6	11	5	1.351	1.012	1.022	0.83	0.775	0.902
Molecular Function	GO:0016772	4	transferase activity, transferring phosphorus-containing groups	0.0030305	I3LJR4	DNA-directed RNA polymerase subunit OS=Sus scrofa OX=9823 GN=POLR2A	1.415	Up	0.0042352	POLR2A	215.86	15.992	3.8	8	9	8	1.093	1.168	1.09	0.789	0.791	0.788
Molecular Function	GO:0016772	4	transferase activity, transferring phosphorus-containing groups	0.0030305	F1SC47	Delta-1-pyrroline-5-carboxylate synthase OS=Sus scrofa OX=9823 GN=ALDH18A1	1.293	Up	0.034077	ALDH18A1	87.085	27.937	16.4	12	16	12	1.145	1.178	0.99	0.866	0.937	0.76
Molecular Function	GO:0016772	4	transferase activity, transferring phosphorus-containing groups	0.0030305	F1SA79	Mitogen-activated protein kinase kinase 7 OS=Sus scrofa OX=9823 GN=MAP2K7	1.289	Up	0.0027804	MAP2K7	47.552	4.5415	4.8	2	2	2	1.059	1.067	1.108	0.782	0.886	0.841
Molecular Function	GO:0016772	4	transferase activity, transferring phosphorus-containing groups	0.0030305	A0A287BBS5	Aurora kinase C OS=Sus scrofa OX=9823 GN=AURKC	1.266	Up	0.0107022	AURKC	34.226	46.243	23.2	6	8	6	0.913	0.865	1.019	0.731	0.715	0.763
Molecular Function	GO:0016772	4	transferase activity, transferring phosphorus-containing groups	0.0030305	F1RKE4	RNA polymerase II subunit J OS=Sus scrofa OX=9823 GN=POLR2J	1.634	Up	0.00180029	POLR2J	13.293	6.1771	17.1	2	4	2	1.039	1.15	1.124	0.664	0.612	0.751
Molecular Function	GO:0016772	4	transferase activity, transferring phosphorus-containing groups	0.0030305	I3LD81	Cell division cycle 7 OS=Sus scrofa OX=9823 GN=CDC7	1.954	Up	0.0029611	CDC7	61.478	26.339	5	2	2	2	1.11	1.182	1.255	0.492	0.669	0.654
Molecular Function	GO:0016772	4	transferase activity, transferring phosphorus-containing groups	0.0030305	A0A287ANE9	Serine/threonine kinase 38 OS=Sus scrofa OX=9823 GN=STK38	1.746	Up	0.00187526	STK38	47.431	6.4863	6.9	3	3	2	1.096	1.117	1.273	0.648	0.743	0.605
Molecular Function	GO:0016772	4	transferase activity, transferring phosphorus-containing groups	0.0030305	F1RVK2	Microtubule associated serine/threonine kinase like OS=Sus scrofa OX=9823 GN=MASTL	2.132	Up	0.025937	MASTL	96.983	9.1757	5.1	4	8	3	0.914	1.036	1.374	0.508	0.512	0.539
Molecular Function	GO:0016772	4	transferase activity, transferring phosphorus-containing groups	0.0030305	F1RJR9	Lymphokine-activated killer T-cell-originated protein kinase OS=Sus scrofa OX=9823 GN=PBK	1.391	Up	0.0080406	PBK	36.187	15.539	15.5	5	8	5	0.925	1.132	1.058	0.793	0.725	0.722
Molecular Function	GO:0016772	4	transferase activity, transferring phosphorus-containing groups	0.0030305	I3LII4	Serine/threonine-protein kinase PLK OS=Sus scrofa OX=9823 GN=PLK1	1.251	Up	0.0040206	PLK1	68.053	15.527	13.7	7	9	7	1.025	1.028	1.111	0.82	0.82	0.889
Molecular Function	GO:0016772	4	transferase activity, transferring phosphorus-containing groups	0.0030305	A0A287BJB2	Serine/threonine-protein kinase VRK1 OS=Sus scrofa OX=9823 GN=VRK1	1.618	Up	0.0041004	VRK1	44.972	18.627	18.2	7	9	7	1.139	1.073	1.209	0.664	0.638	0.812
Molecular Function	GO:0016772	4	transferase activity, transferring phosphorus-containing groups	0.0030305	F1RG63	Uncharacterized protein OS=Sus scrofa OX=9823 GN=DCTPP1	1.234	Up	0.00157949	DCTPP1	18.498	28.302	34.5	5	8	5	1.079	1.081	1.059	0.916	0.854	0.839
Molecular Function	GO:0016772	4	transferase activity, transferring phosphorus-containing groups	0.0030305	I3LCH3	RNA polymerase II subunit C OS=Sus scrofa OX=9823 GN=POLR2C	2.109	Up	0.048022	POLR2C	31.402	9.8867	13.1	3	4	3	1.229	0.836	1.619	0.396	0.712	0.639
Molecular Function	GO:0016772	4	transferase activity, transferring phosphorus-containing groups	0.0030305	F1ST84	Non-specific serine/threonine protein kinase OS=Sus scrofa OX=9823 GN=MELK	1.403	Up	0.0073013	MELK	70.261	21.563	11.4	7	9	2	1.145	1.072	1.211	0.906	0.793	0.745
Molecular Function	GO:0016772	4	transferase activity, transferring phosphorus-containing groups	0.0030305	A0A287AX01	Mitogen-activated protein kinase OS=Sus scrofa OX=9823 GN=MAPK14	1.395	Up	0.00085599	MAPK14	39.561	20.335	12.2	4	7	2	1.096	1.046	1.099	0.731	0.821	0.771
Molecular Function	GO:0016772	4	transferase activity, transferring phosphorus-containing groups	0.0030305	F1SV35	Aminoadipate-semialdehyde dehydrogenase-phosphopantetheinyl transferase OS=Sus scrofa OX=9823 GN=AASDHPPT	1.481	Up	0.0113603	AASDHPPT	35.353	18.446	13.4	4	6	4	1.383	1.105	1.065	0.834	0.812	0.753
Molecular Function	GO:0016772	4	transferase activity, transferring phosphorus-containing groups	0.0030305	A0A287BK75	Dual specificity mitogen-activated protein kinase kinase 1 OS=Sus scrofa OX=9823 GN=MAP2K1	1.443	Up	0.0065043	MAP2K1	43.439	31.872	19.1	8	12	4	1.036	1.187	1.18	0.704	0.809	0.845
Molecular Function	GO:0016772	4	transferase activity, transferring phosphorus-containing groups	0.0030305	F1S890	Serine/threonine kinase 35 OS=Sus scrofa OX=9823 GN=STK35	1.782	Up	0.0010594	STK35	59.201	3.1779	3.2	1	1	1	1.053	1.189	1.201	0.645	0.584	0.703
Molecular Function	GO:0016772	4	transferase activity, transferring phosphorus-containing groups	0.0030305	I3LRF1	Uncharacterized protein OS=Sus scrofa OX=9823 GN=BUB1	1.349	Up	0.0060805	BUB1	122.24	1.7773	1.5	2	2	2	1.244	1.154	1.032	0.832	0.841	0.87
Molecular Function	GO:0016772	4	transferase activity, transferring phosphorus-containing groups	0.0030305	A0A287AP27	Cyclin-dependent kinase 9 OS=Sus scrofa OX=9823 GN=CDK9	1.319	Up	0.04606	CDK9	37.001	8.1098	10.3	3	3	2	0.871	1.057	1.115	0.84	0.684	0.783
Molecular Function	GO:0016772	4	transferase activity, transferring phosphorus-containing groups	0.0030305	A4PES0	Wee1-like protein kinase 2 OS=Sus scrofa OX=9823 GN=WEE2	4.027	Up	2.41e-05	WEE2	62.927	137.78	31.7	17	33	17	1.512	1.381	1.259	0.323	0.368	0.34
Molecular Function	GO:0016772	4	transferase activity, transferring phosphorus-containing groups	0.0030305	F1S774	Uncharacterized protein OS=Sus scrofa OX=9823 GN=CHEK1	1.925	Up	3.51e-05	CHEK1	54.358	12.436	11.6	5	5	5	1.144	1.128	1.228	0.589	0.605	0.624
Molecular Function	GO:0016772	4	transferase activity, transferring phosphorus-containing groups	0.0030305	A0A287AGZ9	Riboflavin kinase OS=Sus scrofa OX=9823 GN=RFK	1.611	Up	0.0023593	RFK	16.756	4.5624	12.2	2	2	2	0.976	1.146	1.176	0.734	0.659	0.654
Molecular Function	GO:0016772	4	transferase activity, transferring phosphorus-containing groups	0.0030305	A0A287BP09	BUB1 mitotic checkpoint serine/threonine kinase B OS=Sus scrofa OX=9823 GN=BUB1B	1.657	Up	0.00066009	BUB1B	116.62	189.14	19.5	17	28	17	1.191	1.14	1.103	0.627	0.715	0.731
Molecular Function	GO:0016772	4	transferase activity, transferring phosphorus-containing groups	0.0030305	A0A287AKP7	Ribosomal protein S6 kinase OS=Sus scrofa OX=9823 GN=RPS6KA4	2.739	Up	0.0073367	RPS6KA4	82.837	2.1497	1.1	1	2	1	0.778	1.114	1.447	0.426	0.348	0.445
Molecular Function	GO:0016772	4	transferase activity, transferring phosphorus-containing groups	0.0030305	I3LH38	Bystin OS=Sus scrofa OX=9823 GN=BYSL	5.129	Up	0.0105027	BYSL	49.3	2.2765	2.1	1	2	1	1.018	1.189	1.265	0.414	0.146	0.117
Molecular Function	GO:0016772	4	transferase activity, transferring phosphorus-containing groups	0.0030305	K7GPM9	Tyrosine-protein kinase OS=Sus scrofa OX=9823 GN=FYN	2.068	Up	0.0021825	FYN	54.44	19.732	8.3	4	4	1	1.016	1.188	1.224	0.562	0.467	0.629
Molecular Function	GO:0016772	4	transferase activity, transferring phosphorus-containing groups	0.0030305	A0A287BHZ9	Calcium/calmodulin-dependent protein kinase type 1 OS=Sus scrofa OX=9823 GN=CAMK1	1.496	Up	0.031465	CAMK1	34.378	6.0609	6.5	2	4	2	1.508	1.046	1.073	0.817	0.832	0.775
Molecular Function	GO:0016772	4	transferase activity, transferring phosphorus-containing groups	0.0030305	D2IE28	Cyclin B1 transcript variant 1 OS=Sus scrofa OX=9823 GN=CCNB1	1.94	Up	0.00024373	CCNB1	48.662	7.9922	9	4	6	4	1.067	1.134	1.206	0.61	0.539	0.607
Molecular Function	GO:0016772	4	transferase activity, transferring phosphorus-containing groups	0.0030305	A0A287ATT3	Uncharacterized protein OS=Sus scrofa OX=9823 GN=LOC100523244	1.923	Up	0.000122737	LOC100523244	43.28	28.413	20.1	7	7	6	1.219	1.144	1.108	0.571	0.592	0.642
Cellular Component	GO:0070461	14	SAGA-type complex	0.0498477	F1SQF7	Transcriptional adapter 3 OS=Sus scrofa OX=9823 GN=TADA3	1.587	Up	0.0031381	TADA3	48.934	51.554	21.1	8	13	8	0.964	1.184	1.198	0.686	0.704	0.719
Cellular Component	GO:0070461	14	SAGA-type complex	0.0498477	A0A286ZK95	Transcription and mRNA export factor ENY2 OS=Sus scrofa OX=9823 GN=ENY2	1.237	Up	0.0134023	ENY2	11.528	2.3366	14.9	2	2	2	0.903	1.025	1.017	0.807	0.749	0.824
Cellular Component	GO:0035371	13	microtubule plus-end	0.00791394	Q2XVP5	Microtubule-associated protein RP/EB family member 1 OS=Sus scrofa OX=9823 GN=MAPRE1	1.222	Up	0.040741	MAPRE1	29.977	207.51	37.7	9	13	7	0.941	1.161	1.018	0.832	0.828	0.894
Cellular Component	GO:0035371	13	microtubule plus-end	0.00791394	F1SSR3	Kinetochore localized astrin/SPAG5 binding protein OS=Sus scrofa OX=9823 GN=KNSTRN	1.752	Up	0.0115573	KNSTRN	26.753	4.2474	8.9	2	2	2	1.02	1.434	1.144	0.589	0.764	0.701
Cellular Component	GO:0035371	13	microtubule plus-end	0.00791394	F1S346	Kinesin-like protein OS=Sus scrofa OX=9823 GN=KIF2C	1.542	Up	0.00123815	KIF2C	80.638	64.334	21.7	15	23	14	1.182	1.081	1.093	0.765	0.75	0.662
Cellular Component	GO:1902911	6	protein kinase complex	0.329955	I3LH38	Bystin OS=Sus scrofa OX=9823 GN=BYSL	5.129	Up	0.0105027	BYSL	49.3	2.2765	2.1	1	2	1	1.018	1.189	1.265	0.414	0.146	0.117
Cellular Component	GO:1902911	6	protein kinase complex	0.329955	F1RV23	cAMP-dependent protein kinase type I-alpha regulatory subunit OS=Sus scrofa OX=9823 GN=PRKAR1A	1.21	Up	0.0046182	PRKAR1A	40.675	18.806	16.9	6	7	6	1.036	1.021	1.13	0.872	0.866	0.895
Cellular Component	GO:0016607	14	nuclear speck	0.0416484	F1SKQ0	DEAD-box helicase 17 OS=Sus scrofa OX=9823 GN=DDX17	1.666	Up	0.00038247	DDX17	70.58	47.101	27	16	27	11	1.211	1.15	1.043	0.672	0.701	0.67
Cellular Component	GO:0016607	14	nuclear speck	0.0416484	F1SQ87	WW domain binding protein 11 OS=Sus scrofa OX=9823 GN=WBP11	1.42	Up	0.037961	WBP11	70.058	2.8051	3.1	2	2	2	1.334	0.936	1.212	0.814	0.768	0.87
Cellular Component	GO:0016607	14	nuclear speck	0.0416484	F1SJR5	Protein kinase C and casein kinase substrate in neurons 2 OS=Sus scrofa OX=9823 GN=PACSIN2	1.216	Up	0.0047599	PACSIN2	55.602	194.8	32.9	13	17	13	1.154	1.069	1.089	0.946	0.912	0.866
Cellular Component	GO:0016607	14	nuclear speck	0.0416484	I3LM23	Cbl proto-oncogene like 1 OS=Sus scrofa OX=9823 GN=CBLL1	1.412	Up	0.00064243	CBLL1	48.955	15.851	13.2	5	6	4	1.171	1.046	1.096	0.781	0.802	0.764
Cellular Component	GO:0016607	14	nuclear speck	0.0416484	F1SVA6	Small nuclear ribonucleoprotein U5 subunit 40 OS=Sus scrofa OX=9823 GN=SNRNP40	1.511	Up	0.00022122	SNRNP40	39.351	15.568	9.8	3	3	3	1.016	1.076	1.115	0.732	0.701	0.689
Cellular Component	GO:0016607	14	nuclear speck	0.0416484	F1SB61	Pre-mRNA-splicing regulator WTAP isoform 1 OS=Sus scrofa OX=9823 GN=WTAP	1.698	Up	0.000102443	WTAP	43.985	25.697	15.7	5	5	5	1.116	1.136	1.197	0.673	0.711	0.647
Cellular Component	GO:0016581	14	NuRD complex	0.0266295	F1SQR0	"RB binding protein 7, chromatin remodeling factor OS=Sus scrofa OX=9823 GN=RBBP7"	2.029	Up	0.00021925	RBBP7	47.834	52.312	23.5	10	20	3	1.303	1.134	1.149	0.569	0.629	0.569
Cellular Component	GO:0016581	14	NuRD complex	0.0266295	I3LKT8	Histone-binding protein RBBP4 OS=Sus scrofa OX=9823 GN=RBBP4	1.425	Up	0.0023606	RBBP4	47.655	46.822	24.5	10	20	3	1.24	1.091	1.125	0.816	0.758	0.852
Cellular Component	GO:0044815	3	DNA packaging complex	0.149698	F1SPK2	Histone H1oo OS=Sus scrofa OX=9823 GN=H1FOO	2.418	Up	1.67e-05	H1FOO	36.449	171.87	37.6	13	24	13	1.344	1.297	1.209	0.53	0.544	0.518
Cellular Component	GO:0044815	3	DNA packaging complex	0.149698	A0A287AKA3	Core histone macro-H2A OS=Sus scrofa OX=9823 GN=H2AFY2	1.278	Up	0.0133983	H2AFY2	40.044	-2	1.9	1	2	1	1.151	0.963	0.983	0.813	0.819	0.791
Cellular Component	GO:0044815	3	DNA packaging complex	0.149698	Q71LE2	Histone H3.3 OS=Sus scrofa OX=9823 GN=H3F3A	2.32	Up	4.1e-05	H3F3A	15.328	4.68	11.8	2	4	1	1.122	1.19	1.135	0.531	0.463	0.492
Cellular Component	GO:0005577	5	fibrinogen complex	0.0266295	F1RX36	Fibrinogen alpha chain OS=Sus scrofa OX=9823 GN=FGA	1.247	Up	0.045598	FGA	72.612	29.552	12.1	8	11	8	0.945	0.795	0.762	0.662	0.716	0.629
Cellular Component	GO:0005577	5	fibrinogen complex	0.0266295	I3LJW2	Fibrinogen gamma chain precursor OS=Sus scrofa OX=9823 GN=FGG	1.253	Up	0.00061742	FGG	49.618	83.852	21	9	10	9	0.794	0.744	0.796	0.627	0.613	0.622
Cellular Component	GO:0055029	10	nuclear DNA-directed RNA polymerase complex	0.0125283	F1SQF7	Transcriptional adapter 3 OS=Sus scrofa OX=9823 GN=TADA3	1.587	Up	0.0031381	TADA3	48.934	51.554	21.1	8	13	8	0.964	1.184	1.198	0.686	0.704	0.719
Cellular Component	GO:0055029	10	nuclear DNA-directed RNA polymerase complex	0.0125283	F1SFW4	Integrator complex subunit 3 OS=Sus scrofa OX=9823 GN=INTS3	1.439	Up	0.0095607	INTS3	117.85	35.79	4.8	3	4	3	1.185	1.013	1.187	0.877	0.731	0.745
Cellular Component	GO:0055029	10	nuclear DNA-directed RNA polymerase complex	0.0125283	I3LCH3	RNA polymerase II subunit C OS=Sus scrofa OX=9823 GN=POLR2C	2.109	Up	0.048022	POLR2C	31.402	9.8867	13.1	3	4	3	1.229	0.836	1.619	0.396	0.712	0.639
Cellular Component	GO:0055029	10	nuclear DNA-directed RNA polymerase complex	0.0125283	F1RKE4	RNA polymerase II subunit J OS=Sus scrofa OX=9823 GN=POLR2J	1.634	Up	0.00180029	POLR2J	13.293	6.1771	17.1	2	4	2	1.039	1.15	1.124	0.664	0.612	0.751
Cellular Component	GO:0055029	10	nuclear DNA-directed RNA polymerase complex	0.0125283	I3LJR4	DNA-directed RNA polymerase subunit OS=Sus scrofa OX=9823 GN=POLR2A	1.415	Up	0.0042352	POLR2A	215.86	15.992	3.8	8	9	8	1.093	1.168	1.09	0.789	0.791	0.788
Cellular Component	GO:0055029	10	nuclear DNA-directed RNA polymerase complex	0.0125283	F2Z5J6	General transcription factor IIB OS=Sus scrofa OX=9823 GN=GTF2B	1.734	Up	0.00028364	GTF2B	34.833	52.276	29.4	8	9	8	1.233	1.078	1.137	0.687	0.67	0.632
Cellular Component	GO:0030496	4	midbody	0.0653948	I3LRD3	Centromere protein E OS=Sus scrofa OX=9823 GN=CENPE	1.715	Up	0.00027958	CENPE	313.39	25.579	4.9	14	15	14	1.027	1.067	1.133	0.669	0.619	0.594
Cellular Component	GO:0030496	4	midbody	0.0653948	F2Z5J5	Enhancer of rudimentary homolog OS=Sus scrofa OX=9823 GN=ERH	1.279	Up	0.0048443	ERH	12.259	5.7327	29.8	3	3	3	1.018	0.969	1.12	0.823	0.804	0.802
Cellular Component	GO:0030496	4	midbody	0.0653948	F1RH90	Kinesin-like protein OS=Sus scrofa OX=9823 GN=KIF20A	2.563	Up	9.76e-05	KIF20A	100.26	144.04	24.6	18	23	18	1.255	1.289	1.352	0.504	0.557	0.459
Cellular Component	GO:0030496	4	midbody	0.0653948	I3LII4	Serine/threonine-protein kinase PLK OS=Sus scrofa OX=9823 GN=PLK1	1.251	Up	0.0040206	PLK1	68.053	15.527	13.7	7	9	7	1.025	1.028	1.111	0.82	0.82	0.889
Cellular Component	GO:0030496	4	midbody	0.0653948	F1SUQ8	Uncharacterized protein OS=Sus scrofa OX=9823 GN=RCC2	1.261	Up	0.025338	RCC2	56.085	34.721	22.7	10	12	10	1.061	1.003	1.171	0.794	0.834	0.937
Cellular Component	GO:0030496	4	midbody	0.0653948	F1STE6	Thioredoxin domain containing 9 OS=Sus scrofa OX=9823 GN=TXNDC9	1.906	Up	3.55e-05	TXNDC9	26.488	33.655	14.2	4	6	4	1.152	1.095	1.172	0.626	0.585	0.583
Cellular Component	GO:0044452	12	nucleolar part	0.0470162	F1S980	Uncharacterized protein OS=Sus scrofa OX=9823 GN=BTBD10	1.656	Up	0.0057806	BTBD10	52.376	6.879	10.4	4	4	4	0.915	1.119	1.143	0.578	0.628	0.713
Cellular Component	GO:0044452	12	nucleolar part	0.0470162	F1RRG9	"SWI/SNF related, matrix associated, actin dependent regulator of chromatin, subfamily a, member 5 OS=Sus scrofa OX=9823 GN=SMARCA5"	1.645	Up	0.00127825	SMARCA5	121.99	20.209	9.2	10	10	10	0.99	1.169	1.054	0.63	0.622	0.701
Cellular Component	GO:0044452	12	nucleolar part	0.0470162	A5GFN6	mRNA export factor OS=Sus scrofa OX=9823 GN=RAE1	1.223	Up	0.0117447	RAE1	41.025	105.06	34.8	10	17	10	1.083	1.151	1.039	0.906	0.937	0.833
Cellular Component	GO:0044452	12	nucleolar part	0.0470162	F1RT10	CDKN2A interacting protein OS=Sus scrofa OX=9823 GN=CDKN2AIP	1.684	Up	0.0132974	CDKN2AIP	61.508	15.471	10.1	4	4	4	1.07	1.35	0.972	0.725	0.577	0.712
Cellular Component	GO:0044452	12	nucleolar part	0.0470162	F1S134	H/ACA ribonucleoprotein complex subunit OS=Sus scrofa OX=9823 GN=GAR1	1.643	Up	0.00021686	GAR1	20.943	3.3879	7.9	2	2	2	1.083	1.158	1.15	0.661	0.67	0.733
Cellular Component	GO:0005730	11	nucleolus	0.00511693	F1S980	Uncharacterized protein OS=Sus scrofa OX=9823 GN=BTBD10	1.656	Up	0.0057806	BTBD10	52.376	6.879	10.4	4	4	4	0.915	1.119	1.143	0.578	0.628	0.713
Cellular Component	GO:0005730	11	nucleolus	0.00511693	F1SJ93	Reticulocalbin-2 precursor OS=Sus scrofa OX=9823 GN=RCN2	1.201	Up	0.007539	RCN2	36.248	58.998	29.1	8	18	8	1.157	1.043	1.063	0.926	0.874	0.917
Cellular Component	GO:0005730	11	nucleolus	0.00511693	F1S8T7	Nucleophosmin/nucleoplasmin 3 OS=Sus scrofa OX=9823 GN=NPM3	1.777	Up	0.00020281	NPM3	19.11	7.2364	18.2	3	3	3	1.074	1.169	1.179	0.632	0.611	0.683
Cellular Component	GO:0005730	11	nucleolus	0.00511693	F1RT10	CDKN2A interacting protein OS=Sus scrofa OX=9823 GN=CDKN2AIP	1.684	Up	0.0132974	CDKN2AIP	61.508	15.471	10.1	4	4	4	1.07	1.35	0.972	0.725	0.577	0.712
Cellular Component	GO:0005730	11	nucleolus	0.00511693	F1S134	H/ACA ribonucleoprotein complex subunit OS=Sus scrofa OX=9823 GN=GAR1	1.643	Up	0.00021686	GAR1	20.943	3.3879	7.9	2	2	2	1.083	1.158	1.15	0.661	0.67	0.733
Cellular Component	GO:0005730	11	nucleolus	0.00511693	F1SUG7	DEAD (Asp-Glu-Ala-Asp) box helicase 21 OS=Sus scrofa OX=9823 GN=DDX21	2.619	Up	3e-06	DDX21	87.193	39.436	11.4	9	10	9	1.309	1.393	1.305	0.495	0.503	0.532
Cellular Component	GO:0005730	11	nucleolus	0.00511693	Q06AT9	RNA-binding protein 4B OS=Sus scrofa OX=9823 GN=RBM4B	1.457	Up	0.00043945	RBM4B	40.053	17.467	18.7	7	8	7	1.1	1.125	1.115	0.805	0.773	0.715
Cellular Component	GO:0005730	11	nucleolus	0.00511693	F1SFW4	Integrator complex subunit 3 OS=Sus scrofa OX=9823 GN=INTS3	1.439	Up	0.0095607	INTS3	117.85	35.79	4.8	3	4	3	1.185	1.013	1.187	0.877	0.731	0.745
Cellular Component	GO:0005730	11	nucleolus	0.00511693	I3LUP6	Nucleophosmin 1 OS=Sus scrofa OX=9823 GN=NPM1	1.559	Up	0.0106004	NPM1	32.603	14.148	23.5	8	16	8	0.996	1.165	1.062	0.695	0.691	0.681
Cellular Component	GO:0005730	11	nucleolus	0.00511693	F1RJJ3	Ribosome maturation protein SBDS OS=Sus scrofa OX=9823 GN=SBDS	1.259	Up	0.00107721	SBDS	28.745	13.979	23.6	7	9	7	1.022	1.077	1.07	0.839	0.871	0.808
Cellular Component	GO:0005730	11	nucleolus	0.00511693	F1S359	"RB binding protein 5, histone lysine methyltransferase complex subunit OS=Sus scrofa OX=9823 GN=RBBP5"	4.458	Up	0.0029591	RBBP5	59.152	7.9556	7.4	4	4	4	1.08	1.353	1.196	0.179	0.394	0.241
Cellular Component	GO:0005730	11	nucleolus	0.00511693	A5GFN6	mRNA export factor OS=Sus scrofa OX=9823 GN=RAE1	1.223	Up	0.0117447	RAE1	41.025	105.06	34.8	10	17	10	1.083	1.151	1.039	0.906	0.937	0.833
Cellular Component	GO:0005730	11	nucleolus	0.00511693	F1RKS3	Flap endonuclease 1 OS=Sus scrofa OX=9823 GN=FEN1	1.371	Up	0.026478	FEN1	42.402	9.8943	8.9	3	4	3	0.94	1.04	1.111	0.648	0.853	0.753
Cellular Component	GO:0005730	11	nucleolus	0.00511693	F1SPI2	"XPC complex subunit, DNA damage recognition and repair factor OS=Sus scrofa OX=9823 GN=XPC"	1.227	Up	0.00130013	XPC	105.35	6.7547	4.6	4	4	4	1.046	1.018	1.058	0.84	0.819	0.885
Cellular Component	GO:0005730	11	nucleolus	0.00511693	F1RRG9	"SWI/SNF related, matrix associated, actin dependent regulator of chromatin, subfamily a, member 5 OS=Sus scrofa OX=9823 GN=SMARCA5"	1.645	Up	0.00127825	SMARCA5	121.99	20.209	9.2	10	10	10	0.99	1.169	1.054	0.63	0.622	0.701
Cellular Component	GO:0005730	11	nucleolus	0.00511693	B0M1M6	DNA repair protein RAD51 homolog OS=Sus scrofa OX=9823 GN=pigRAD51	1.42	Up	0.0022166	pigRAD51	36.994	56.553	15.9	5	7	5	1.158	1.141	1.004	0.743	0.794	0.789
Cellular Component	GO:0005730	11	nucleolus	0.00511693	F1SSG6	Sialic acid synthase OS=Sus scrofa OX=9823 GN=NANS	1.783	Up	0.0029209	NANS	28.413	7.1707	11.2	3	5	3	1.248	1.354	1.075	0.754	0.691	0.617
Cellular Component	GO:0005730	11	nucleolus	0.00511693	I3LDH3	Poly [ADP-ribose] polymerase OS=Sus scrofa OX=9823 GN=PARP1	1.261	Up	0.003163	PARP1	111.52	53.679	12.3	11	14	11	1.076	1.068	1.032	0.87	0.866	0.783
Cellular Component	GO:0005730	11	nucleolus	0.00511693	B1PXG0	LIN28 OS=Sus scrofa OX=9823 GN=LIN28	1.647	Up	0.041304	LIN28	22.382	21.796	24.9	4	4	4	1.37	1.11	0.918	0.866	0.592	0.605
Cellular Component	GO:0000778	14	condensed nuclear chromosome kinetochore	8.87553e-05	I3LRF1	Uncharacterized protein OS=Sus scrofa OX=9823 GN=BUB1	1.349	Up	0.0060805	BUB1	122.24	1.7773	1.5	2	2	2	1.244	1.154	1.032	0.832	0.841	0.87
Cellular Component	GO:0000778	14	condensed nuclear chromosome kinetochore	8.87553e-05	I3LII4	Serine/threonine-protein kinase PLK OS=Sus scrofa OX=9823 GN=PLK1	1.251	Up	0.0040206	PLK1	68.053	15.527	13.7	7	9	7	1.025	1.028	1.111	0.82	0.82	0.889
Cellular Component	GO:0000778	14	condensed nuclear chromosome kinetochore	8.87553e-05	D2IE28	Cyclin B1 transcript variant 1 OS=Sus scrofa OX=9823 GN=CCNB1	1.94	Up	0.00024373	CCNB1	48.662	7.9922	9	4	6	4	1.067	1.134	1.206	0.61	0.539	0.607
Cellular Component	GO:0000778	14	condensed nuclear chromosome kinetochore	8.87553e-05	F1SBC5	"NDC80, kinetochore complex component OS=Sus scrofa OX=9823 GN=NDC80"	1.352	Up	0.0007232	NDC80	73.907	58.15	27.6	18	20	18	1.021	1.072	1.031	0.75	0.746	0.815
Cellular Component	GO:0000786	11	nucleosome	0.126276	F1SPK2	Histone H1oo OS=Sus scrofa OX=9823 GN=H1FOO	2.418	Up	1.67e-05	H1FOO	36.449	171.87	37.6	13	24	13	1.344	1.297	1.209	0.53	0.544	0.518
Cellular Component	GO:0000786	11	nucleosome	0.126276	A0A287AKA3	Core histone macro-H2A OS=Sus scrofa OX=9823 GN=H2AFY2	1.278	Up	0.0133983	H2AFY2	40.044	-2	1.9	1	2	1	1.151	0.963	0.983	0.813	0.819	0.791
Cellular Component	GO:0000786	11	nucleosome	0.126276	Q71LE2	Histone H3.3 OS=Sus scrofa OX=9823 GN=H3F3A	2.32	Up	4.1e-05	H3F3A	15.328	4.68	11.8	2	4	1	1.122	1.19	1.135	0.531	0.463	0.492
Cellular Component	GO:0042582	12	azurophil granule	0.0498477	I3LN62	Vesicle-associated membrane protein 7 OS=Sus scrofa OX=9823 GN=VAMP7	1.223	Up	0.036918	VAMP7	24.935	70.081	28.6	7	10	7	0.916	1.086	1.113	0.882	0.837	0.828
Cellular Component	GO:0042582	12	azurophil granule	0.0498477	F1S3P8	Syntaxin 7 OS=Sus scrofa OX=9823 GN=STX7	1.432	Up	4.13e-05	STX7	29.864	12.254	9.2	2	4	2	1.095	1.151	1.101	0.782	0.791	0.765
Cellular Component	GO:0005766	11	primary lysosome	0.0498477	I3LN62	Vesicle-associated membrane protein 7 OS=Sus scrofa OX=9823 GN=VAMP7	1.223	Up	0.036918	VAMP7	24.935	70.081	28.6	7	10	7	0.916	1.086	1.113	0.882	0.837	0.828
Cellular Component	GO:0005766	11	primary lysosome	0.0498477	F1S3P8	Syntaxin 7 OS=Sus scrofa OX=9823 GN=STX7	1.432	Up	4.13e-05	STX7	29.864	12.254	9.2	2	4	2	1.095	1.151	1.101	0.782	0.791	0.765
Cellular Component	GO:0061695	5	transferase complex, transferring phosphorus-containing groups	0.0408822	F1RV23	cAMP-dependent protein kinase type I-alpha regulatory subunit OS=Sus scrofa OX=9823 GN=PRKAR1A	1.21	Up	0.0046182	PRKAR1A	40.675	18.806	16.9	6	7	6	1.036	1.021	1.13	0.872	0.866	0.895
Cellular Component	GO:0061695	5	transferase complex, transferring phosphorus-containing groups	0.0408822	F1RKE4	RNA polymerase II subunit J OS=Sus scrofa OX=9823 GN=POLR2J	1.634	Up	0.00180029	POLR2J	13.293	6.1771	17.1	2	4	2	1.039	1.15	1.124	0.664	0.612	0.751
Cellular Component	GO:0061695	5	transferase complex, transferring phosphorus-containing groups	0.0408822	F1SQF7	Transcriptional adapter 3 OS=Sus scrofa OX=9823 GN=TADA3	1.587	Up	0.0031381	TADA3	48.934	51.554	21.1	8	13	8	0.964	1.184	1.198	0.686	0.704	0.719
Cellular Component	GO:0061695	5	transferase complex, transferring phosphorus-containing groups	0.0408822	I3LH38	Bystin OS=Sus scrofa OX=9823 GN=BYSL	5.129	Up	0.0105027	BYSL	49.3	2.2765	2.1	1	2	1	1.018	1.189	1.265	0.414	0.146	0.117
Cellular Component	GO:0061695	5	transferase complex, transferring phosphorus-containing groups	0.0408822	F1SFW4	Integrator complex subunit 3 OS=Sus scrofa OX=9823 GN=INTS3	1.439	Up	0.0095607	INTS3	117.85	35.79	4.8	3	4	3	1.185	1.013	1.187	0.877	0.731	0.745
Cellular Component	GO:0061695	5	transferase complex, transferring phosphorus-containing groups	0.0408822	I3LCH3	RNA polymerase II subunit C OS=Sus scrofa OX=9823 GN=POLR2C	2.109	Up	0.048022	POLR2C	31.402	9.8867	13.1	3	4	3	1.229	0.836	1.619	0.396	0.712	0.639
Cellular Component	GO:0061695	5	transferase complex, transferring phosphorus-containing groups	0.0408822	F2Z5J6	General transcription factor IIB OS=Sus scrofa OX=9823 GN=GTF2B	1.734	Up	0.00028364	GTF2B	34.833	52.276	29.4	8	9	8	1.233	1.078	1.137	0.687	0.67	0.632
Cellular Component	GO:0061695	5	transferase complex, transferring phosphorus-containing groups	0.0408822	I3LJR4	DNA-directed RNA polymerase subunit OS=Sus scrofa OX=9823 GN=POLR2A	1.415	Up	0.0042352	POLR2A	215.86	15.992	3.8	8	9	8	1.093	1.168	1.09	0.789	0.791	0.788
Cellular Component	GO:0005881	12	cytoplasmic microtubule	0.0498477	Q2XVP5	Microtubule-associated protein RP/EB family member 1 OS=Sus scrofa OX=9823 GN=MAPRE1	1.222	Up	0.040741	MAPRE1	29.977	207.51	37.7	9	13	7	0.941	1.161	1.018	0.832	0.828	0.894
Cellular Component	GO:0005881	12	cytoplasmic microtubule	0.0498477	F1RMD2	Cytoskeleton associated protein 2 OS=Sus scrofa OX=9823 GN=CKAP2	2.201	Up	0.0041039	CKAP2	68.077	10.369	8.4	5	5	5	1.043	1.161	1.452	0.644	0.47	0.547
Cellular Component	GO:0090545	11	CHD-type complex	0.0266295	F1SQR0	"RB binding protein 7, chromatin remodeling factor OS=Sus scrofa OX=9823 GN=RBBP7"	2.029	Up	0.00021925	RBBP7	47.834	52.312	23.5	10	20	3	1.303	1.134	1.149	0.569	0.629	0.569
Cellular Component	GO:0090545	11	CHD-type complex	0.0266295	I3LKT8	Histone-binding protein RBBP4 OS=Sus scrofa OX=9823 GN=RBBP4	1.425	Up	0.0023606	RBBP4	47.655	46.822	24.5	10	20	3	1.24	1.091	1.125	0.816	0.758	0.852
Cellular Component	GO:0032153	4	cell division site	0.292351	F1RVK2	Microtubule associated serine/threonine kinase like OS=Sus scrofa OX=9823 GN=MASTL	2.132	Up	0.025937	MASTL	96.983	9.1757	5.1	4	8	3	0.914	1.036	1.374	0.508	0.512	0.539
Cellular Component	GO:0032153	4	cell division site	0.292351	I3LAJ6	RAS like proto-oncogene A OS=Sus scrofa OX=9823 GN=RALA	1.293	Up	0.0009217	RALA	23.521	38.441	31.1	7	14	6	1.051	1.117	1.034	0.832	0.846	0.798
Cellular Component	GO:0005667	6	transcription factor complex	0.106677	F1SQF7	Transcriptional adapter 3 OS=Sus scrofa OX=9823 GN=TADA3	1.587	Up	0.0031381	TADA3	48.934	51.554	21.1	8	13	8	0.964	1.184	1.198	0.686	0.704	0.719
Cellular Component	GO:0005667	6	transcription factor complex	0.106677	F1SA10	REST corepressor 1 OS=Sus scrofa OX=9823 GN=RCOR1	1.315	Up	0.000623	RCOR1	53.438	5.5609	8	3	3	3	1.157	1.073	1.165	0.869	0.869	0.844
Cellular Component	GO:0005667	6	transcription factor complex	0.106677	I3LDH3	Poly [ADP-ribose] polymerase OS=Sus scrofa OX=9823 GN=PARP1	1.261	Up	0.003163	PARP1	111.52	53.679	12.3	11	14	11	1.076	1.068	1.032	0.87	0.866	0.783
Cellular Component	GO:0005667	6	transcription factor complex	0.106677	F2Z5J6	General transcription factor IIB OS=Sus scrofa OX=9823 GN=GTF2B	1.734	Up	0.00028364	GTF2B	34.833	52.276	29.4	8	9	8	1.233	1.078	1.137	0.687	0.67	0.632
Cellular Component	GO:0044798	10	nuclear transcription factor complex	0.179568	F1SQF7	Transcriptional adapter 3 OS=Sus scrofa OX=9823 GN=TADA3	1.587	Up	0.0031381	TADA3	48.934	51.554	21.1	8	13	8	0.964	1.184	1.198	0.686	0.704	0.719
Cellular Component	GO:0044798	10	nuclear transcription factor complex	0.179568	F2Z5J6	General transcription factor IIB OS=Sus scrofa OX=9823 GN=GTF2B	1.734	Up	0.00028364	GTF2B	34.833	52.276	29.4	8	9	8	1.233	1.078	1.137	0.687	0.67	0.632
Cellular Component	GO:0031262	13	Ndc80 complex	0.0266295	F1S216	"NUF2, NDC80 kinetochore complex component OS=Sus scrofa OX=9823 GN=NUF2"	1.33	Up	0.0147797	NUF2	54.456	31.148	11.4	5	5	5	1.114	1.141	1.022	0.871	0.869	0.723
Cellular Component	GO:0031262	13	Ndc80 complex	0.0266295	F1SBC5	"NDC80, kinetochore complex component OS=Sus scrofa OX=9823 GN=NDC80"	1.352	Up	0.0007232	NDC80	73.907	58.15	27.6	18	20	18	1.021	1.072	1.031	0.75	0.746	0.815
Cellular Component	GO:0031010	11	ISWI-type complex	0.00948944	F1RRG9	"SWI/SNF related, matrix associated, actin dependent regulator of chromatin, subfamily a, member 5 OS=Sus scrofa OX=9823 GN=SMARCA5"	1.645	Up	0.00127825	SMARCA5	121.99	20.209	9.2	10	10	10	0.99	1.169	1.054	0.63	0.622	0.701
Cellular Component	GO:0031010	11	ISWI-type complex	0.00948944	I3LKT8	Histone-binding protein RBBP4 OS=Sus scrofa OX=9823 GN=RBBP4	1.425	Up	0.0023606	RBBP4	47.655	46.822	24.5	10	20	3	1.24	1.091	1.125	0.816	0.758	0.852
Cellular Component	GO:0044853	8	plasma membrane raft	0.179568	F1RV23	cAMP-dependent protein kinase type I-alpha regulatory subunit OS=Sus scrofa OX=9823 GN=PRKAR1A	1.21	Up	0.0046182	PRKAR1A	40.675	18.806	16.9	6	7	6	1.036	1.021	1.13	0.872	0.866	0.895
Cellular Component	GO:0044853	8	plasma membrane raft	0.179568	F1SJR5	Protein kinase C and casein kinase substrate in neurons 2 OS=Sus scrofa OX=9823 GN=PACSIN2	1.216	Up	0.0047599	PACSIN2	55.602	194.8	32.9	13	17	13	1.154	1.069	1.089	0.946	0.912	0.866
Cellular Component	GO:0016363	12	nuclear matrix	0.179568	F1RKM0	Lamin B1 OS=Sus scrofa OX=9823 GN=LMNB1	1.464	Up	0.0030827	LMNB1	66.485	14.022	12.6	7	7	7	1.212	1.095	1.065	0.823	0.705	0.775
Cellular Component	GO:0016363	12	nuclear matrix	0.179568	F2Z564	DDB1 and CUL4 associated factor 7 OS=Sus scrofa OX=9823 GN=DCAF7	1.453	Up	0.0156173	DCAF7	38.926	17.484	8.8	3	3	3	1.06	1.115	1.017	0.724	0.622	0.851
Cellular Component	GO:0000775	11	chromosome, centromeric region	5.20278e-08	F1RVX6	Nucleoporin 85 OS=Sus scrofa OX=9823 GN=NUP85	1.204	Up	0.022455	NUP85	72.22	44.615	8	4	5	4	0.985	1.09	1.087	0.808	0.908	0.91
Cellular Component	GO:0000775	11	chromosome, centromeric region	5.20278e-08	I3LRF1	Uncharacterized protein OS=Sus scrofa OX=9823 GN=BUB1	1.349	Up	0.0060805	BUB1	122.24	1.7773	1.5	2	2	2	1.244	1.154	1.032	0.832	0.841	0.87
Cellular Component	GO:0000775	11	chromosome, centromeric region	5.20278e-08	F1SC64	"Helicase, lymphoid specific OS=Sus scrofa OX=9823 GN=HELLS"	2.711	Up	0.0187959	HELLS	97.011	2.0435	2.4	2	3	2	1.13	1.014	1.272	0.533	0.497	0.23
Cellular Component	GO:0000775	11	chromosome, centromeric region	5.20278e-08	F1RPP2	Uncharacterized protein OS=Sus scrofa OX=9823 GN=SKA1	1.687	Up	0.0125002	SKA1	29.365	13.654	19.6	5	7	5	0.841	1.219	1.159	0.658	0.61	0.64
Cellular Component	GO:0000775	11	chromosome, centromeric region	5.20278e-08	F1S346	Kinesin-like protein OS=Sus scrofa OX=9823 GN=KIF2C	1.542	Up	0.00123815	KIF2C	80.638	64.334	21.7	15	23	14	1.182	1.081	1.093	0.765	0.75	0.662
Cellular Component	GO:0000775	11	chromosome, centromeric region	5.20278e-08	F1RG40	Nucleoporin 133 OS=Sus scrofa OX=9823 GN=NUP133	1.657	Up	0.00025873	NUP133	110.26	16.953	8.5	8	12	8	1.078	1.156	1.229	0.702	0.675	0.713
Cellular Component	GO:0000775	11	chromosome, centromeric region	5.20278e-08	F1SBC5	"NDC80, kinetochore complex component OS=Sus scrofa OX=9823 GN=NDC80"	1.352	Up	0.0007232	NDC80	73.907	58.15	27.6	18	20	18	1.021	1.072	1.031	0.75	0.746	0.815
Cellular Component	GO:0000775	11	chromosome, centromeric region	5.20278e-08	I3LRD3	Centromere protein E OS=Sus scrofa OX=9823 GN=CENPE	1.715	Up	0.00027958	CENPE	313.39	25.579	4.9	14	15	14	1.027	1.067	1.133	0.669	0.619	0.594
Cellular Component	GO:0000775	11	chromosome, centromeric region	5.20278e-08	F1RH90	Kinesin-like protein OS=Sus scrofa OX=9823 GN=KIF20A	2.563	Up	9.76e-05	KIF20A	100.26	144.04	24.6	18	23	18	1.255	1.289	1.352	0.504	0.557	0.459
Cellular Component	GO:0000775	11	chromosome, centromeric region	5.20278e-08	I3LII4	Serine/threonine-protein kinase PLK OS=Sus scrofa OX=9823 GN=PLK1	1.251	Up	0.0040206	PLK1	68.053	15.527	13.7	7	9	7	1.025	1.028	1.111	0.82	0.82	0.889
Cellular Component	GO:0000775	11	chromosome, centromeric region	5.20278e-08	P11493	Serine/threonine-protein phosphatase 2A catalytic subunit beta isoform (Fragment) OS=Sus scrofa OX=9823 GN=PPP2CB	1.294	Up	0.0134983	PPP2CB	33.61	74.468	36.5	8	24	1	1.203	1.014	1.032	0.794	0.846	0.87
Cellular Component	GO:0000775	11	chromosome, centromeric region	5.20278e-08	F1SSR3	Kinetochore localized astrin/SPAG5 binding protein OS=Sus scrofa OX=9823 GN=KNSTRN	1.752	Up	0.0115573	KNSTRN	26.753	4.2474	8.9	2	2	2	1.02	1.434	1.144	0.589	0.764	0.701
Cellular Component	GO:0000775	11	chromosome, centromeric region	5.20278e-08	F1SUQ8	Uncharacterized protein OS=Sus scrofa OX=9823 GN=RCC2	1.261	Up	0.025338	RCC2	56.085	34.721	22.7	10	12	10	1.061	1.003	1.171	0.794	0.834	0.937
Cellular Component	GO:0000775	11	chromosome, centromeric region	5.20278e-08	D2IE28	Cyclin B1 transcript variant 1 OS=Sus scrofa OX=9823 GN=CCNB1	1.94	Up	0.00024373	CCNB1	48.662	7.9922	9	4	6	4	1.067	1.134	1.206	0.61	0.539	0.607
Cellular Component	GO:0000775	11	chromosome, centromeric region	5.20278e-08	F1S216	"NUF2, NDC80 kinetochore complex component OS=Sus scrofa OX=9823 GN=NUF2"	1.33	Up	0.0147797	NUF2	54.456	31.148	11.4	5	5	5	1.114	1.141	1.022	0.871	0.869	0.723
Cellular Component	GO:0000775	11	chromosome, centromeric region	5.20278e-08	I3LAI8	ZW10 interacting kinetochore protein OS=Sus scrofa OX=9823 GN=ZWINT	1.917	Up	0.049124	ZWINT	33.245	17.861	9.9	2	2	2	1.141	1.271	1.611	0.709	0.44	0.95
Cellular Component	GO:0035098	14	ESC/E(Z) complex	0.00948944	F1SQR0	"RB binding protein 7, chromatin remodeling factor OS=Sus scrofa OX=9823 GN=RBBP7"	2.029	Up	0.00021925	RBBP7	47.834	52.312	23.5	10	20	3	1.303	1.134	1.149	0.569	0.629	0.569
Cellular Component	GO:0035098	14	ESC/E(Z) complex	0.00948944	I3LKT8	Histone-binding protein RBBP4 OS=Sus scrofa OX=9823 GN=RBBP4	1.425	Up	0.0023606	RBBP4	47.655	46.822	24.5	10	20	3	1.24	1.091	1.125	0.816	0.758	0.852
Cellular Component	GO:0031253	8	cell projection membrane	0.366988	Q2XVP5	Microtubule-associated protein RP/EB family member 1 OS=Sus scrofa OX=9823 GN=MAPRE1	1.222	Up	0.040741	MAPRE1	29.977	207.51	37.7	9	13	7	0.941	1.161	1.018	0.832	0.828	0.894
Cellular Component	GO:0031253	8	cell projection membrane	0.366988	Q56P20	ADP-ribosylation factor 4 OS=Sus scrofa OX=9823 GN=ARF4	1.232	Up	0.026805	ARF4	20.485	10.999	33.9	5	11	3	0.977	1.191	1.051	0.877	0.844	0.892
Cellular Component	GO:0090544	11	BAF-type complex	0.0266295	I3L640	Bromodomain containing 7 OS=Sus scrofa OX=9823 GN=BRD7	1.94	Up	0.018721	BRD7	74.091	10.51	6.6	4	4	4	1.144	1.097	1.132	0.521	0.527	0.691
Cellular Component	GO:0090544	11	BAF-type complex	0.0266295	F1SGC8	Actin like 6A OS=Sus scrofa OX=9823 GN=ACTL6A	2.313	Up	0.0119769	ACTL6A	47.47	32.668	13.8	5	7	5	1.19	1.002	1.189	0.631	0.502	0.329
Cellular Component	GO:0044428	9	nuclear part	1.86129e-12	I3LMG8	SAGA complex associated factor 29 OS=Sus scrofa OX=9823 GN=SGF29	1.598	Up	0.022299	SGF29	33.254	9.9718	6.1	2	2	2	1.496	1.026	1.044	0.729	0.78	0.722
Cellular Component	GO:0044428	9	nuclear part	1.86129e-12	F1S134	H/ACA ribonucleoprotein complex subunit OS=Sus scrofa OX=9823 GN=GAR1	1.643	Up	0.00021686	GAR1	20.943	3.3879	7.9	2	2	2	1.083	1.158	1.15	0.661	0.67	0.733
Cellular Component	GO:0044428	9	nuclear part	1.86129e-12	F1SGX2	MORC family CW-type zinc finger 3 OS=Sus scrofa OX=9823 GN=MORC3	1.548	Up	0.00069933	MORC3	93.513	52.9	12.5	8	9	8	1.219	1.117	1.088	0.742	0.696	0.774
Cellular Component	GO:0044428	9	nuclear part	1.86129e-12	F1SQ87	WW domain binding protein 11 OS=Sus scrofa OX=9823 GN=WBP11	1.42	Up	0.037961	WBP11	70.058	2.8051	3.1	2	2	2	1.334	0.936	1.212	0.814	0.768	0.87
Cellular Component	GO:0044428	9	nuclear part	1.86129e-12	F1RJJ3	Ribosome maturation protein SBDS OS=Sus scrofa OX=9823 GN=SBDS	1.259	Up	0.00107721	SBDS	28.745	13.979	23.6	7	9	7	1.022	1.077	1.07	0.839	0.871	0.808
Cellular Component	GO:0044428	9	nuclear part	1.86129e-12	I3LU53	Sin3A associated protein 30 OS=Sus scrofa OX=9823 GN=SAP30	2.956	Up	0.00054138	SAP30	23.373	6.7599	13.6	3	5	3	1.387	1.163	1.373	0.515	0.375	0.437
Cellular Component	GO:0044428	9	nuclear part	1.86129e-12	I3LJR4	DNA-directed RNA polymerase subunit OS=Sus scrofa OX=9823 GN=POLR2A	1.415	Up	0.0042352	POLR2A	215.86	15.992	3.8	8	9	8	1.093	1.168	1.09	0.789	0.791	0.788
Cellular Component	GO:0044428	9	nuclear part	1.86129e-12	P61958	Small ubiquitin-related modifier 2 OS=Sus scrofa OX=9823 GN=SUMO2	1.906	Up	0.00031533	SUMO2	10.871	19.176	23.2	2	5	2	1.118	1.213	1.145	0.581	0.67	0.573
Cellular Component	GO:0044428	9	nuclear part	1.86129e-12	I3LCW0	Nucleoporin NUP53 OS=Sus scrofa OX=9823 GN=NUP35	3.673	Up	2.35e-05	NUP35	35.049	6.9526	10.1	3	4	3	1.231	1.351	1.337	0.328	0.392	0.347
Cellular Component	GO:0044428	9	nuclear part	1.86129e-12	F1RKS3	Flap endonuclease 1 OS=Sus scrofa OX=9823 GN=FEN1	1.371	Up	0.026478	FEN1	42.402	9.8943	8.9	3	4	3	0.94	1.04	1.111	0.648	0.853	0.753
Cellular Component	GO:0044428	9	nuclear part	1.86129e-12	F1S413	Mini-chromosome maintenance complex-binding protein OS=Sus scrofa OX=9823 GN=MCMBP	1.403	Up	0.0187971	MCMBP	72.904	1.9216	2.5	2	2	2	1.315	1.078	0.992	0.81	0.768	0.834
Cellular Component	GO:0044428	9	nuclear part	1.86129e-12	F1RKE4	RNA polymerase II subunit J OS=Sus scrofa OX=9823 GN=POLR2J	1.634	Up	0.00180029	POLR2J	13.293	6.1771	17.1	2	4	2	1.039	1.15	1.124	0.664	0.612	0.751
Cellular Component	GO:0044428	9	nuclear part	1.86129e-12	F1S386	THO complex 3 OS=Sus scrofa OX=9823 GN=THOC3	1.892	Up	0.0137759	THOC3	38.799	14.043	16	6	7	6	1.606	1.103	1.015	0.648	0.709	0.611
Cellular Component	GO:0044428	9	nuclear part	1.86129e-12	F1RSY9	Cell division cycle 40 OS=Sus scrofa OX=9823 GN=CDC40	1.926	Up	0.0088436	CDC40	65.43	2.0129	2.1	1	1	1	1.372	0.962	1.404	0.63	0.592	0.719
Cellular Component	GO:0044428	9	nuclear part	1.86129e-12	F1SGC8	Actin like 6A OS=Sus scrofa OX=9823 GN=ACTL6A	2.313	Up	0.0119769	ACTL6A	47.47	32.668	13.8	5	7	5	1.19	1.002	1.189	0.631	0.502	0.329
Cellular Component	GO:0044428	9	nuclear part	1.86129e-12	I3LII4	Serine/threonine-protein kinase PLK OS=Sus scrofa OX=9823 GN=PLK1	1.251	Up	0.0040206	PLK1	68.053	15.527	13.7	7	9	7	1.025	1.028	1.111	0.82	0.82	0.889
Cellular Component	GO:0044428	9	nuclear part	1.86129e-12	P17741	High mobility group protein B2 OS=Sus scrofa OX=9823 GN=HMGB2	1.313	Up	0.0065814	HMGB2	24.133	10.235	15.2	3	3	3	0.982	0.994	1.064	0.747	0.725	0.844
Cellular Component	GO:0044428	9	nuclear part	1.86129e-12	F1RM10	Transcription elongation regulator 1 OS=Sus scrofa OX=9823 GN=TCERG1	1.45	Up	0.045096	TCERG1	121.05	4.6974	3.9	4	5	3	1.282	1.094	1.272	0.922	0.947	0.647
Cellular Component	GO:0044428	9	nuclear part	1.86129e-12	B1PXG0	LIN28 OS=Sus scrofa OX=9823 GN=LIN28	1.647	Up	0.041304	LIN28	22.382	21.796	24.9	4	4	4	1.37	1.11	0.918	0.866	0.592	0.605
Cellular Component	GO:0044428	9	nuclear part	1.86129e-12	I3LDH3	Poly [ADP-ribose] polymerase OS=Sus scrofa OX=9823 GN=PARP1	1.261	Up	0.003163	PARP1	111.52	53.679	12.3	11	14	11	1.076	1.068	1.032	0.87	0.866	0.783
Cellular Component	GO:0044428	9	nuclear part	1.86129e-12	I3LAI8	ZW10 interacting kinetochore protein OS=Sus scrofa OX=9823 GN=ZWINT	1.917	Up	0.049124	ZWINT	33.245	17.861	9.9	2	2	2	1.141	1.271	1.611	0.709	0.44	0.95
Cellular Component	GO:0044428	9	nuclear part	1.86129e-12	F1S980	Uncharacterized protein OS=Sus scrofa OX=9823 GN=BTBD10	1.656	Up	0.0057806	BTBD10	52.376	6.879	10.4	4	4	4	0.915	1.119	1.143	0.578	0.628	0.713
Cellular Component	GO:0044428	9	nuclear part	1.86129e-12	F1S8T7	Nucleophosmin/nucleoplasmin 3 OS=Sus scrofa OX=9823 GN=NPM3	1.777	Up	0.00020281	NPM3	19.11	7.2364	18.2	3	3	3	1.074	1.169	1.179	0.632	0.611	0.683
Cellular Component	GO:0044428	9	nuclear part	1.86129e-12	F1RT18	Nei like DNA glycosylase 3 OS=Sus scrofa OX=9823 GN=NEIL3	4.915	Up	0.00089536	NEIL3	66.364	8.182	7	4	4	4	1.774	1.289	1.149	0.305	0.331	0.221
Cellular Component	GO:0044428	9	nuclear part	1.86129e-12	F1RT10	CDKN2A interacting protein OS=Sus scrofa OX=9823 GN=CDKN2AIP	1.684	Up	0.0132974	CDKN2AIP	61.508	15.471	10.1	4	4	4	1.07	1.35	0.972	0.725	0.577	0.712
Cellular Component	GO:0044428	9	nuclear part	1.86129e-12	P12682	High mobility group protein B1 OS=Sus scrofa OX=9823 GN=HMGB1	1.344	Up	0.00034442	HMGB1	24.917	12.495	18.6	4	5	4	1.088	1.075	1.091	0.847	0.798	0.776
Cellular Component	GO:0044428	9	nuclear part	1.86129e-12	F1RG40	Nucleoporin 133 OS=Sus scrofa OX=9823 GN=NUP133	1.657	Up	0.00025873	NUP133	110.26	16.953	8.5	8	12	8	1.078	1.156	1.229	0.702	0.675	0.713
Cellular Component	GO:0044428	9	nuclear part	1.86129e-12	F1S0E7	Akirin-2 OS=Sus scrofa OX=9823 GN=AKIRIN2	1.684	Up	0.0008369	AKIRIN2	22.509	43.429	38.9	9	18	9	1.255	1.141	1.116	0.67	0.657	0.759
Cellular Component	GO:0044428	9	nuclear part	1.86129e-12	F1SUG7	DEAD (Asp-Glu-Ala-Asp) box helicase 21 OS=Sus scrofa OX=9823 GN=DDX21	2.619	Up	3e-06	DDX21	87.193	39.436	11.4	9	10	9	1.309	1.393	1.305	0.495	0.503	0.532
Cellular Component	GO:0044428	9	nuclear part	1.86129e-12	F1SQR0	"RB binding protein 7, chromatin remodeling factor OS=Sus scrofa OX=9823 GN=RBBP7"	2.029	Up	0.00021925	RBBP7	47.834	52.312	23.5	10	20	3	1.303	1.134	1.149	0.569	0.629	0.569
Cellular Component	GO:0044428	9	nuclear part	1.86129e-12	I3LUP6	Nucleophosmin 1 OS=Sus scrofa OX=9823 GN=NPM1	1.559	Up	0.0106004	NPM1	32.603	14.148	23.5	8	16	8	0.996	1.165	1.062	0.695	0.691	0.681
Cellular Component	GO:0044428	9	nuclear part	1.86129e-12	I3LCH3	RNA polymerase II subunit C OS=Sus scrofa OX=9823 GN=POLR2C	2.109	Up	0.048022	POLR2C	31.402	9.8867	13.1	3	4	3	1.229	0.836	1.619	0.396	0.712	0.639
Cellular Component	GO:0044428	9	nuclear part	1.86129e-12	F1SIF8	Nucleoporin 160 OS=Sus scrofa OX=9823 GN=NUP160	1.327	Up	0.00028235	NUP160	158.36	8.1493	4.1	6	7	6	1.071	1.08	1.066	0.845	0.781	0.798
Cellular Component	GO:0044428	9	nuclear part	1.86129e-12	F1SVA6	Small nuclear ribonucleoprotein U5 subunit 40 OS=Sus scrofa OX=9823 GN=SNRNP40	1.511	Up	0.00022122	SNRNP40	39.351	15.568	9.8	3	3	3	1.016	1.076	1.115	0.732	0.701	0.689
Cellular Component	GO:0044428	9	nuclear part	1.86129e-12	F1S359	"RB binding protein 5, histone lysine methyltransferase complex subunit OS=Sus scrofa OX=9823 GN=RBBP5"	4.458	Up	0.0029591	RBBP5	59.152	7.9556	7.4	4	4	4	1.08	1.353	1.196	0.179	0.394	0.241
Cellular Component	GO:0044428	9	nuclear part	1.86129e-12	F1SPF3	DNA helicase OS=Sus scrofa OX=9823 GN=MCM2	1.635	Up	0.0013014	MCM2	101.53	74.972	18.6	15	20	15	1.052	1.206	1.249	0.745	0.728	0.672
Cellular Component	GO:0044428	9	nuclear part	1.86129e-12	I3LRF1	Uncharacterized protein OS=Sus scrofa OX=9823 GN=BUB1	1.349	Up	0.0060805	BUB1	122.24	1.7773	1.5	2	2	2	1.244	1.154	1.032	0.832	0.841	0.87
Cellular Component	GO:0044428	9	nuclear part	1.86129e-12	F1SCH5	XPA binding protein 2 OS=Sus scrofa OX=9823 GN=XAB2	1.274	Up	0.032943	XAB2	100	2.2451	1.1	1	1	1	0.921	1.043	1.117	0.832	0.729	0.858
Cellular Component	GO:0044428	9	nuclear part	1.86129e-12	F2Z564	DDB1 and CUL4 associated factor 7 OS=Sus scrofa OX=9823 GN=DCAF7	1.453	Up	0.0156173	DCAF7	38.926	17.484	8.8	3	3	3	1.06	1.115	1.017	0.724	0.622	0.851
Cellular Component	GO:0044428	9	nuclear part	1.86129e-12	F2Z5F7	Protein dpy-30 homolog OS=Sus scrofa OX=9823 GN=DPY30	1.399	Up	0.0168007	DPY30	11.25	3.0184	9.1	1	1	1	0.968	1.188	1.154	0.839	0.704	0.823
Cellular Component	GO:0044428	9	nuclear part	1.86129e-12	I3LS70	Importin subunit alpha OS=Sus scrofa OX=9823 GN=KPNA2	1.554	Up	0.00032046	KPNA2	57.975	216.66	14.6	6	8	6	1.039	1.103	1.169	0.709	0.69	0.732
Cellular Component	GO:0044428	9	nuclear part	1.86129e-12	F1S534	Down-regulator of transcription 1 OS=Sus scrofa OX=9823 GN=DR1	3.485	Up	0.00059839	DR1	19.429	12.434	15.9	3	4	3	1.291	1.305	1.419	0.45	0.405	0.297
Cellular Component	GO:0044428	9	nuclear part	1.86129e-12	F1SBC5	"NDC80, kinetochore complex component OS=Sus scrofa OX=9823 GN=NDC80"	1.352	Up	0.0007232	NDC80	73.907	58.15	27.6	18	20	18	1.021	1.072	1.031	0.75	0.746	0.815
Cellular Component	GO:0044428	9	nuclear part	1.86129e-12	F1S1V1	Sjogren syndrome antigen B OS=Sus scrofa OX=9823 GN=SSB	2.422	Up	0.00193924	SSB	47.267	15.636	11.5	5	6	5	1.531	1.143	1.466	0.546	0.502	0.661
Cellular Component	GO:0044428	9	nuclear part	1.86129e-12	F1RKM0	Lamin B1 OS=Sus scrofa OX=9823 GN=LMNB1	1.464	Up	0.0030827	LMNB1	66.485	14.022	12.6	7	7	7	1.212	1.095	1.065	0.823	0.705	0.775
Cellular Component	GO:0044428	9	nuclear part	1.86129e-12	F1SJR5	Protein kinase C and casein kinase substrate in neurons 2 OS=Sus scrofa OX=9823 GN=PACSIN2	1.216	Up	0.0047599	PACSIN2	55.602	194.8	32.9	13	17	13	1.154	1.069	1.089	0.946	0.912	0.866
Cellular Component	GO:0044428	9	nuclear part	1.86129e-12	F1SQR4	Small nuclear ribonucleoprotein F OS=Sus scrofa OX=9823 GN=SNRPF	1.554	Up	0.035375	SNRPF	9.7251	1.6859	9.3	1	1	1	0.817	1.246	1.043	0.595	0.74	0.664
Cellular Component	GO:0044428	9	nuclear part	1.86129e-12	D2IE28	Cyclin B1 transcript variant 1 OS=Sus scrofa OX=9823 GN=CCNB1	1.94	Up	0.00024373	CCNB1	48.662	7.9922	9	4	6	4	1.067	1.134	1.206	0.61	0.539	0.607
Cellular Component	GO:0044428	9	nuclear part	1.86129e-12	F1RXC7	Cancer susceptibility 3 OS=Sus scrofa OX=9823 GN=CASC3	1.834	Up	0.0037441	CASC3	69.687	17.154	10.4	6	6	6	1.301	1.156	1.118	0.748	0.653	0.548
Cellular Component	GO:0044428	9	nuclear part	1.86129e-12	F1SJ93	Reticulocalbin-2 precursor OS=Sus scrofa OX=9823 GN=RCN2	1.201	Up	0.007539	RCN2	36.248	58.998	29.1	8	18	8	1.157	1.043	1.063	0.926	0.874	0.917
Cellular Component	GO:0044428	9	nuclear part	1.86129e-12	F1RZ16	U1 small nuclear ribonucleoprotein C OS=Sus scrofa OX=9823 GN=SNRPC	2.161	Up	0.042037	SNRPC	17.394	2.5386	5.7	1	2	1	0.841	1.36	1.343	0.544	0.547	0.549
Cellular Component	GO:0044428	9	nuclear part	1.86129e-12	F1SJJ8	TIMELESS interacting protein OS=Sus scrofa OX=9823 GN=TIPIN	1.499	Up	0.0010025	TIPIN	32.88	1.5504	3.1	1	1	1	1.248	1.154	1.118	0.802	0.731	0.815
Cellular Component	GO:0044428	9	nuclear part	1.86129e-12	F1S459	Uncharacterized protein OS=Sus scrofa OX=9823 GN=TERF2IP	1.412	Up	0.0056614	TERF2IP	44.313	19.579	14.2	5	5	5	0.985	1.021	1.083	0.702	0.672	0.814
Cellular Component	GO:0044428	9	nuclear part	1.86129e-12	F2Z5J6	General transcription factor IIB OS=Sus scrofa OX=9823 GN=GTF2B	1.734	Up	0.00028364	GTF2B	34.833	52.276	29.4	8	9	8	1.233	1.078	1.137	0.687	0.67	0.632
Cellular Component	GO:0044428	9	nuclear part	1.86129e-12	F1SRZ7	RNA helicase aquarius OS=Sus scrofa OX=9823 GN=AQR	1.23	Up	0.0052391	AQR	168.25	7.7817	2.1	3	3	3	1.156	1.051	1.047	0.875	0.913	0.857
Cellular Component	GO:0044428	9	nuclear part	1.86129e-12	A0A286ZK95	Transcription and mRNA export factor ENY2 OS=Sus scrofa OX=9823 GN=ENY2	1.237	Up	0.0134023	ENY2	11.528	2.3366	14.9	2	2	2	0.903	1.025	1.017	0.807	0.749	0.824
Cellular Component	GO:0044428	9	nuclear part	1.86129e-12	F1SKQ0	DEAD-box helicase 17 OS=Sus scrofa OX=9823 GN=DDX17	1.666	Up	0.00038247	DDX17	70.58	47.101	27	16	27	11	1.211	1.15	1.043	0.672	0.701	0.67
Cellular Component	GO:0044428	9	nuclear part	1.86129e-12	I3LIL0	Nucleoporin like 2 OS=Sus scrofa OX=9823 GN=NUPL2	3.395	Up	0.00101772	NUPL2	44.477	13.884	10.8	4	4	4	1.58	1.103	1.252	0.399	0.441	0.319
Cellular Component	GO:0044428	9	nuclear part	1.86129e-12	I3LKT8	Histone-binding protein RBBP4 OS=Sus scrofa OX=9823 GN=RBBP4	1.425	Up	0.0023606	RBBP4	47.655	46.822	24.5	10	20	3	1.24	1.091	1.125	0.816	0.758	0.852
Cellular Component	GO:0044428	9	nuclear part	1.86129e-12	F1RK78	Ess-2 splicing factor homolog OS=Sus scrofa OX=9823 GN=ESS2	1.423	Up	0.00133591	ESS2	52.593	15.06	7.1	3	3	3	1.187	1.045	1.063	0.744	0.789	0.783
Cellular Component	GO:0044428	9	nuclear part	1.86129e-12	I3LD81	Cell division cycle 7 OS=Sus scrofa OX=9823 GN=CDC7	1.954	Up	0.0029611	CDC7	61.478	26.339	5	2	2	2	1.11	1.182	1.255	0.492	0.669	0.654
Cellular Component	GO:0044428	9	nuclear part	1.86129e-12	F1RVK2	Microtubule associated serine/threonine kinase like OS=Sus scrofa OX=9823 GN=MASTL	2.132	Up	0.025937	MASTL	96.983	9.1757	5.1	4	8	3	0.914	1.036	1.374	0.508	0.512	0.539
Cellular Component	GO:0044428	9	nuclear part	1.86129e-12	I3L640	Bromodomain containing 7 OS=Sus scrofa OX=9823 GN=BRD7	1.94	Up	0.018721	BRD7	74.091	10.51	6.6	4	4	4	1.144	1.097	1.132	0.521	0.527	0.691
Cellular Component	GO:0044428	9	nuclear part	1.86129e-12	I3LSZ1	SUMO-conjugating enzyme UBC9 OS=Sus scrofa OX=9823 GN=UBE2I	1.25	Up	0.00092066	UBE2I	18.007	14.882	31.6	5	10	5	1.045	1.095	1.098	0.897	0.841	0.852
Cellular Component	GO:0044428	9	nuclear part	1.86129e-12	A0A287BBF8	Mediator of RNA polymerase II transcription subunit 6 OS=Sus scrofa OX=9823 GN=MED6	1.731	Up	0.022461	MED6	28.435	3.9035	8.5	2	2	2	1.318	1.04	1.194	0.552	0.62	0.88
Cellular Component	GO:0044428	9	nuclear part	1.86129e-12	F1SV40	Splicing factor 3a subunit 3 OS=Sus scrofa OX=9823 GN=SF3A3	1.394	Up	0.0051027	SF3A3	58.891	6.1879	5.4	3	4	3	1.432	1.207	1.209	0.925	0.944	0.891
Cellular Component	GO:0044428	9	nuclear part	1.86129e-12	F1SSG6	Sialic acid synthase OS=Sus scrofa OX=9823 GN=NANS	1.783	Up	0.0029209	NANS	28.413	7.1707	11.2	3	5	3	1.248	1.354	1.075	0.754	0.691	0.617
Cellular Component	GO:0044428	9	nuclear part	1.86129e-12	A0A287AJB4	U2 small nuclear RNA auxiliary factor 1 like 5 OS=Sus scrofa OX=9823 GN=U2AF1L5	3.024	Up	0.0022224	U2AF1L5	27.815	47.019	17.6	4	6	4	1.487	1.065	1.137	0.468	0.315	0.437
Cellular Component	GO:0044428	9	nuclear part	1.86129e-12	P00503	"Aspartate aminotransferase, cytoplasmic OS=Sus scrofa OX=9823 GN=GOT1"	1.209	Up	0.0084842	GOT1	46.474	171.38	20.6	7	10	7	1.153	1.069	1.08	0.905	0.963	0.864
Cellular Component	GO:0044428	9	nuclear part	1.86129e-12	F1RVX6	Nucleoporin 85 OS=Sus scrofa OX=9823 GN=NUP85	1.204	Up	0.022455	NUP85	72.22	44.615	8	4	5	4	0.985	1.09	1.087	0.808	0.908	0.91
Cellular Component	GO:0044428	9	nuclear part	1.86129e-12	F1SH64	Nucleoporin 107 OS=Sus scrofa OX=9823 GN=NUP107	1.747	Up	0.0054597	NUP107	106.68	55.155	10.6	8	11	8	1.433	1.052	1.093	0.652	0.685	0.711
Cellular Component	GO:0044428	9	nuclear part	1.86129e-12	F1S346	Kinesin-like protein OS=Sus scrofa OX=9823 GN=KIF2C	1.542	Up	0.00123815	KIF2C	80.638	64.334	21.7	15	23	14	1.182	1.081	1.093	0.765	0.75	0.662
Cellular Component	GO:0044428	9	nuclear part	1.86129e-12	F1SC78	Ubiquitin conjugating enzyme E2 C OS=Sus scrofa OX=9823 GN=UBE2C	2.455	Up	0.00063912	UBE2C	19.642	23.704	22.3	4	5	4	1.447	1.249	1.148	0.555	0.553	0.458
Cellular Component	GO:0044428	9	nuclear part	1.86129e-12	Q06A94	Heterogeneous nuclear ribonucleoprotein A1 OS=Sus scrofa OX=9823 GN=HNRNPA1	1.302	Up	0.02304	HNRNPA1	34.196	38.686	27.8	7	12	7	1.006	1.113	0.922	0.819	0.813	0.704
Cellular Component	GO:0044428	9	nuclear part	1.86129e-12	F1S8F7	Tetratricopeptide repeat domain 5 OS=Sus scrofa OX=9823 GN=TTC5	1.719	Up	0.00082431	TTC5	51.125	13.243	11.9	5	6	5	1.316	1.146	1.11	0.733	0.676	0.669
Cellular Component	GO:0044428	9	nuclear part	1.86129e-12	F1SQF7	Transcriptional adapter 3 OS=Sus scrofa OX=9823 GN=TADA3	1.587	Up	0.0031381	TADA3	48.934	51.554	21.1	8	13	8	0.964	1.184	1.198	0.686	0.704	0.719
Cellular Component	GO:0044428	9	nuclear part	1.86129e-12	Q06AT9	RNA-binding protein 4B OS=Sus scrofa OX=9823 GN=RBM4B	1.457	Up	0.00043945	RBM4B	40.053	17.467	18.7	7	8	7	1.1	1.125	1.115	0.805	0.773	0.715
Cellular Component	GO:0044428	9	nuclear part	1.86129e-12	F1SFW4	Integrator complex subunit 3 OS=Sus scrofa OX=9823 GN=INTS3	1.439	Up	0.0095607	INTS3	117.85	35.79	4.8	3	4	3	1.185	1.013	1.187	0.877	0.731	0.745
Cellular Component	GO:0044428	9	nuclear part	1.86129e-12	I3LM23	Cbl proto-oncogene like 1 OS=Sus scrofa OX=9823 GN=CBLL1	1.412	Up	0.00064243	CBLL1	48.955	15.851	13.2	5	6	4	1.171	1.046	1.096	0.781	0.802	0.764
Cellular Component	GO:0044428	9	nuclear part	1.86129e-12	F1S890	Serine/threonine kinase 35 OS=Sus scrofa OX=9823 GN=STK35	1.782	Up	0.0010594	STK35	59.201	3.1779	3.2	1	1	1	1.053	1.189	1.201	0.645	0.584	0.703
Cellular Component	GO:0044428	9	nuclear part	1.86129e-12	A5GFN6	mRNA export factor OS=Sus scrofa OX=9823 GN=RAE1	1.223	Up	0.0117447	RAE1	41.025	105.06	34.8	10	17	10	1.083	1.151	1.039	0.906	0.937	0.833
Cellular Component	GO:0044428	9	nuclear part	1.86129e-12	F1SBF0	Nuclear receptor coactivator 3 OS=Sus scrofa OX=9823 GN=NCOA3	2.152	Up	0.0091227	NCOA3	150.96	213.24	17.9	21	30	4	0.817	1.311	1.234	0.579	0.496	0.487
Cellular Component	GO:0044428	9	nuclear part	1.86129e-12	A4PES0	Wee1-like protein kinase 2 OS=Sus scrofa OX=9823 GN=WEE2	4.027	Up	2.41e-05	WEE2	62.927	137.78	31.7	17	33	17	1.512	1.381	1.259	0.323	0.368	0.34
Cellular Component	GO:0044428	9	nuclear part	1.86129e-12	F1S774	Uncharacterized protein OS=Sus scrofa OX=9823 GN=CHEK1	1.925	Up	3.51e-05	CHEK1	54.358	12.436	11.6	5	5	5	1.144	1.128	1.228	0.589	0.605	0.624
Cellular Component	GO:0044428	9	nuclear part	1.86129e-12	Q71LE2	Histone H3.3 OS=Sus scrofa OX=9823 GN=H3F3A	2.32	Up	4.1e-05	H3F3A	15.328	4.68	11.8	2	4	1	1.122	1.19	1.135	0.531	0.463	0.492
Cellular Component	GO:0044428	9	nuclear part	1.86129e-12	F1SB61	Pre-mRNA-splicing regulator WTAP isoform 1 OS=Sus scrofa OX=9823 GN=WTAP	1.698	Up	0.000102443	WTAP	43.985	25.697	15.7	5	5	5	1.116	1.136	1.197	0.673	0.711	0.647
Cellular Component	GO:0044428	9	nuclear part	1.86129e-12	F1SJL5	Caseinolytic mitochondrial matrix peptidase chaperone subunit OS=Sus scrofa OX=9823 GN=CLPX	1.302	Up	0.0092393	CLPX	67.42	16.452	9.9	6	6	6	1.189	1.09	1.132	0.791	0.889	0.939
Cellular Component	GO:0044428	9	nuclear part	1.86129e-12	F1SPI2	"XPC complex subunit, DNA damage recognition and repair factor OS=Sus scrofa OX=9823 GN=XPC"	1.227	Up	0.00130013	XPC	105.35	6.7547	4.6	4	4	4	1.046	1.018	1.058	0.84	0.819	0.885
Cellular Component	GO:0044428	9	nuclear part	1.86129e-12	F1RRG9	"SWI/SNF related, matrix associated, actin dependent regulator of chromatin, subfamily a, member 5 OS=Sus scrofa OX=9823 GN=SMARCA5"	1.645	Up	0.00127825	SMARCA5	121.99	20.209	9.2	10	10	10	0.99	1.169	1.054	0.63	0.622	0.701
Cellular Component	GO:0044428	9	nuclear part	1.86129e-12	I3L7M6	Ubiquitinyl hydrolase 1 OS=Sus scrofa OX=9823	1.413	Up	0.002422	---	36.91	37.929	7	2	2	2	1.193	1.15	1.218	0.907	0.845	0.768
Cellular Component	GO:0044428	9	nuclear part	1.86129e-12	F1RN89	"NUFIP2, FMR1 interacting protein 2 OS=Sus scrofa OX=9823 GN=NUFIP2"	1.367	Up	0.00159736	NUFIP2	68.39	11.556	7.3	4	4	4	1.077	0.977	1.098	0.778	0.74	0.788
Cellular Component	GO:0044428	9	nuclear part	1.86129e-12	B0M1M6	DNA repair protein RAD51 homolog OS=Sus scrofa OX=9823 GN=pigRAD51	1.42	Up	0.0022166	pigRAD51	36.994	56.553	15.9	5	7	5	1.158	1.141	1.004	0.743	0.794	0.789
Cellular Component	GO:0044428	9	nuclear part	1.86129e-12	F1RUL1	RNA binding motif protein 17 OS=Sus scrofa OX=9823 GN=RBM17	1.469	Up	0.004302	RBM17	44.931	14.447	13	6	8	6	1.231	1.222	1.039	0.849	0.76	0.768
Cellular Component	GO:0044428	9	nuclear part	1.86129e-12	F1SLL6	Mtr4 exosome RNA helicase OS=Sus scrofa OX=9823 GN=MTREX	1.49	Up	0.000183435	MTREX	117.86	5.8802	3.3	4	4	4	1.121	1.125	1.152	0.8	0.724	0.757
Cellular Component	GO:0044428	9	nuclear part	1.86129e-12	I3LM93	Transportin 1 OS=Sus scrofa OX=9823 GN=TNPO1	1.316	Up	0.0118553	TNPO1	101.32	95.151	11.9	10	16	8	0.954	1.085	1.163	0.788	0.8	0.846
Cellular Component	GO:0005665	14	DNA-directed RNA polymerase II, core complex	0.0146933	I3LCH3	RNA polymerase II subunit C OS=Sus scrofa OX=9823 GN=POLR2C	2.109	Up	0.048022	POLR2C	31.402	9.8867	13.1	3	4	3	1.229	0.836	1.619	0.396	0.712	0.639
Cellular Component	GO:0005665	14	DNA-directed RNA polymerase II, core complex	0.0146933	F1RKE4	RNA polymerase II subunit J OS=Sus scrofa OX=9823 GN=POLR2J	1.634	Up	0.00180029	POLR2J	13.293	6.1771	17.1	2	4	2	1.039	1.15	1.124	0.664	0.612	0.751
Cellular Component	GO:0005665	14	DNA-directed RNA polymerase II, core complex	0.0146933	I3LJR4	DNA-directed RNA polymerase subunit OS=Sus scrofa OX=9823 GN=POLR2A	1.415	Up	0.0042352	POLR2A	215.86	15.992	3.8	8	9	8	1.093	1.168	1.09	0.789	0.791	0.788
Cellular Component	GO:0005685	12	U1 snRNP	0.14355	F1RZ16	U1 small nuclear ribonucleoprotein C OS=Sus scrofa OX=9823 GN=SNRPC	2.161	Up	0.042037	SNRPC	17.394	2.5386	5.7	1	2	1	0.841	1.36	1.343	0.544	0.547	0.549
Cellular Component	GO:0005685	12	U1 snRNP	0.14355	F1SQR4	Small nuclear ribonucleoprotein F OS=Sus scrofa OX=9823 GN=SNRPF	1.554	Up	0.035375	SNRPF	9.7251	1.6859	9.3	1	1	1	0.817	1.246	1.043	0.595	0.74	0.664
Cellular Component	GO:0000781	11	chromosome, telomeric region	0.00204233	F1RKS3	Flap endonuclease 1 OS=Sus scrofa OX=9823 GN=FEN1	1.371	Up	0.026478	FEN1	42.402	9.8943	8.9	3	4	3	0.94	1.04	1.111	0.648	0.853	0.753
Cellular Component	GO:0000781	11	chromosome, telomeric region	0.00204233	Q71LE2	Histone H3.3 OS=Sus scrofa OX=9823 GN=H3F3A	2.32	Up	4.1e-05	H3F3A	15.328	4.68	11.8	2	4	1	1.122	1.19	1.135	0.531	0.463	0.492
Cellular Component	GO:0000781	11	chromosome, telomeric region	0.00204233	F1S386	THO complex 3 OS=Sus scrofa OX=9823 GN=THOC3	1.892	Up	0.0137759	THOC3	38.799	14.043	16	6	7	6	1.606	1.103	1.015	0.648	0.709	0.611
Cellular Component	GO:0000781	11	chromosome, telomeric region	0.00204233	F2Z5F7	Protein dpy-30 homolog OS=Sus scrofa OX=9823 GN=DPY30	1.399	Up	0.0168007	DPY30	11.25	3.0184	9.1	1	1	1	0.968	1.188	1.154	0.839	0.704	0.823
Cellular Component	GO:0000781	11	chromosome, telomeric region	0.00204233	B0M1M6	DNA repair protein RAD51 homolog OS=Sus scrofa OX=9823 GN=pigRAD51	1.42	Up	0.0022166	pigRAD51	36.994	56.553	15.9	5	7	5	1.158	1.141	1.004	0.743	0.794	0.789
Cellular Component	GO:0000781	11	chromosome, telomeric region	0.00204233	F1S1V1	Sjogren syndrome antigen B OS=Sus scrofa OX=9823 GN=SSB	2.422	Up	0.00193924	SSB	47.267	15.636	11.5	5	6	5	1.531	1.143	1.466	0.546	0.502	0.661
Cellular Component	GO:0000781	11	chromosome, telomeric region	0.00204233	F1S459	Uncharacterized protein OS=Sus scrofa OX=9823 GN=TERF2IP	1.412	Up	0.0056614	TERF2IP	44.313	19.579	14.2	5	5	5	0.985	1.021	1.083	0.702	0.672	0.814
Cellular Component	GO:0000781	11	chromosome, telomeric region	0.00204233	F1SPF3	DNA helicase OS=Sus scrofa OX=9823 GN=MCM2	1.635	Up	0.0013014	MCM2	101.53	74.972	18.6	15	20	15	1.052	1.206	1.249	0.745	0.728	0.672
Cellular Component	GO:0000781	11	chromosome, telomeric region	0.00204233	I3LDH3	Poly [ADP-ribose] polymerase OS=Sus scrofa OX=9823 GN=PARP1	1.261	Up	0.003163	PARP1	111.52	53.679	12.3	11	14	11	1.076	1.068	1.032	0.87	0.866	0.783
Cellular Component	GO:0070603	10	SWI/SNF superfamily-type complex	0.000771928	F1RRG9	"SWI/SNF related, matrix associated, actin dependent regulator of chromatin, subfamily a, member 5 OS=Sus scrofa OX=9823 GN=SMARCA5"	1.645	Up	0.00127825	SMARCA5	121.99	20.209	9.2	10	10	10	0.99	1.169	1.054	0.63	0.622	0.701
Cellular Component	GO:0070603	10	SWI/SNF superfamily-type complex	0.000771928	I3L640	Bromodomain containing 7 OS=Sus scrofa OX=9823 GN=BRD7	1.94	Up	0.018721	BRD7	74.091	10.51	6.6	4	4	4	1.144	1.097	1.132	0.521	0.527	0.691
Cellular Component	GO:0070603	10	SWI/SNF superfamily-type complex	0.000771928	F1SQR0	"RB binding protein 7, chromatin remodeling factor OS=Sus scrofa OX=9823 GN=RBBP7"	2.029	Up	0.00021925	RBBP7	47.834	52.312	23.5	10	20	3	1.303	1.134	1.149	0.569	0.629	0.569
Cellular Component	GO:0070603	10	SWI/SNF superfamily-type complex	0.000771928	F1SGC8	Actin like 6A OS=Sus scrofa OX=9823 GN=ACTL6A	2.313	Up	0.0119769	ACTL6A	47.47	32.668	13.8	5	7	5	1.19	1.002	1.189	0.631	0.502	0.329
Cellular Component	GO:0070603	10	SWI/SNF superfamily-type complex	0.000771928	I3LKT8	Histone-binding protein RBBP4 OS=Sus scrofa OX=9823 GN=RBBP4	1.425	Up	0.0023606	RBBP4	47.655	46.822	24.5	10	20	3	1.24	1.091	1.125	0.816	0.758	0.852
Cellular Component	GO:0016589	12	NURF complex	0.00948944	F1RRG9	"SWI/SNF related, matrix associated, actin dependent regulator of chromatin, subfamily a, member 5 OS=Sus scrofa OX=9823 GN=SMARCA5"	1.645	Up	0.00127825	SMARCA5	121.99	20.209	9.2	10	10	10	0.99	1.169	1.054	0.63	0.622	0.701
Cellular Component	GO:0016589	12	NURF complex	0.00948944	I3LKT8	Histone-binding protein RBBP4 OS=Sus scrofa OX=9823 GN=RBBP4	1.425	Up	0.0023606	RBBP4	47.655	46.822	24.5	10	20	3	1.24	1.091	1.125	0.816	0.758	0.852
Cellular Component	GO:0000779	12	condensed chromosome, centromeric region	4.01025e-05	I3LRD3	Centromere protein E OS=Sus scrofa OX=9823 GN=CENPE	1.715	Up	0.00027958	CENPE	313.39	25.579	4.9	14	15	14	1.027	1.067	1.133	0.669	0.619	0.594
Cellular Component	GO:0000779	12	condensed chromosome, centromeric region	4.01025e-05	I3LRF1	Uncharacterized protein OS=Sus scrofa OX=9823 GN=BUB1	1.349	Up	0.0060805	BUB1	122.24	1.7773	1.5	2	2	2	1.244	1.154	1.032	0.832	0.841	0.87
Cellular Component	GO:0000779	12	condensed chromosome, centromeric region	4.01025e-05	I3LII4	Serine/threonine-protein kinase PLK OS=Sus scrofa OX=9823 GN=PLK1	1.251	Up	0.0040206	PLK1	68.053	15.527	13.7	7	9	7	1.025	1.028	1.111	0.82	0.82	0.889
Cellular Component	GO:0000779	12	condensed chromosome, centromeric region	4.01025e-05	D2IE28	Cyclin B1 transcript variant 1 OS=Sus scrofa OX=9823 GN=CCNB1	1.94	Up	0.00024373	CCNB1	48.662	7.9922	9	4	6	4	1.067	1.134	1.206	0.61	0.539	0.607
Cellular Component	GO:0000779	12	condensed chromosome, centromeric region	4.01025e-05	F1RPP2	Uncharacterized protein OS=Sus scrofa OX=9823 GN=SKA1	1.687	Up	0.0125002	SKA1	29.365	13.654	19.6	5	7	5	0.841	1.219	1.159	0.658	0.61	0.64
Cellular Component	GO:0000779	12	condensed chromosome, centromeric region	4.01025e-05	F1RG40	Nucleoporin 133 OS=Sus scrofa OX=9823 GN=NUP133	1.657	Up	0.00025873	NUP133	110.26	16.953	8.5	8	12	8	1.078	1.156	1.229	0.702	0.675	0.713
Cellular Component	GO:0000779	12	condensed chromosome, centromeric region	4.01025e-05	F1SBC5	"NDC80, kinetochore complex component OS=Sus scrofa OX=9823 GN=NDC80"	1.352	Up	0.0007232	NDC80	73.907	58.15	27.6	18	20	18	1.021	1.072	1.031	0.75	0.746	0.815
Cellular Component	GO:1902562	14	H4 histone acetyltransferase complex	0.00751388	F1SQF7	Transcriptional adapter 3 OS=Sus scrofa OX=9823 GN=TADA3	1.587	Up	0.0031381	TADA3	48.934	51.554	21.1	8	13	8	0.964	1.184	1.198	0.686	0.704	0.719
Cellular Component	GO:1902562	14	H4 histone acetyltransferase complex	0.00751388	F1SGC8	Actin like 6A OS=Sus scrofa OX=9823 GN=ACTL6A	2.313	Up	0.0119769	ACTL6A	47.47	32.668	13.8	5	7	5	1.19	1.002	1.189	0.631	0.502	0.329
Cellular Component	GO:1902562	14	H4 histone acetyltransferase complex	0.00751388	I3LMG8	SAGA complex associated factor 29 OS=Sus scrofa OX=9823 GN=SGF29	1.598	Up	0.022299	SGF29	33.254	9.9718	6.1	2	2	2	1.496	1.026	1.044	0.729	0.78	0.722
Cellular Component	GO:1902562	14	H4 histone acetyltransferase complex	0.00751388	F1S534	Down-regulator of transcription 1 OS=Sus scrofa OX=9823 GN=DR1	3.485	Up	0.00059839	DR1	19.429	12.434	15.9	3	4	3	1.291	1.305	1.419	0.45	0.405	0.297
Cellular Component	GO:1990391	3	DNA repair complex	0.179568	F1SQH4	DNA mismatch repair protein OS=Sus scrofa OX=9823 GN=MSH2	1.482	Up	0.0005597	MSH2	103.19	56.749	13	13	14	13	1.145	1.161	1.042	0.78	0.75	0.729
Cellular Component	GO:1990391	3	DNA repair complex	0.179568	F1SPI2	"XPC complex subunit, DNA damage recognition and repair factor OS=Sus scrofa OX=9823 GN=XPC"	1.227	Up	0.00130013	XPC	105.35	6.7547	4.6	4	4	4	1.046	1.018	1.058	0.84	0.819	0.885
Cellular Component	GO:0001650	13	fibrillar center	0.226619	F1S980	Uncharacterized protein OS=Sus scrofa OX=9823 GN=BTBD10	1.656	Up	0.0057806	BTBD10	52.376	6.879	10.4	4	4	4	0.915	1.119	1.143	0.578	0.628	0.713
Cellular Component	GO:0001650	13	fibrillar center	0.226619	F1RRG9	"SWI/SNF related, matrix associated, actin dependent regulator of chromatin, subfamily a, member 5 OS=Sus scrofa OX=9823 GN=SMARCA5"	1.645	Up	0.00127825	SMARCA5	121.99	20.209	9.2	10	10	10	0.99	1.169	1.054	0.63	0.622	0.701
Cellular Component	GO:0001650	13	fibrillar center	0.226619	A5GFN6	mRNA export factor OS=Sus scrofa OX=9823 GN=RAE1	1.223	Up	0.0117447	RAE1	41.025	105.06	34.8	10	17	10	1.083	1.151	1.039	0.906	0.937	0.833
Cellular Component	GO:0016591	13	DNA-directed RNA polymerase II, holoenzyme	0.00739952	F1SQF7	Transcriptional adapter 3 OS=Sus scrofa OX=9823 GN=TADA3	1.587	Up	0.0031381	TADA3	48.934	51.554	21.1	8	13	8	0.964	1.184	1.198	0.686	0.704	0.719
Cellular Component	GO:0016591	13	DNA-directed RNA polymerase II, holoenzyme	0.00739952	F1SFW4	Integrator complex subunit 3 OS=Sus scrofa OX=9823 GN=INTS3	1.439	Up	0.0095607	INTS3	117.85	35.79	4.8	3	4	3	1.185	1.013	1.187	0.877	0.731	0.745
Cellular Component	GO:0016591	13	DNA-directed RNA polymerase II, holoenzyme	0.00739952	I3LCH3	RNA polymerase II subunit C OS=Sus scrofa OX=9823 GN=POLR2C	2.109	Up	0.048022	POLR2C	31.402	9.8867	13.1	3	4	3	1.229	0.836	1.619	0.396	0.712	0.639
Cellular Component	GO:0016591	13	DNA-directed RNA polymerase II, holoenzyme	0.00739952	F1RKE4	RNA polymerase II subunit J OS=Sus scrofa OX=9823 GN=POLR2J	1.634	Up	0.00180029	POLR2J	13.293	6.1771	17.1	2	4	2	1.039	1.15	1.124	0.664	0.612	0.751
Cellular Component	GO:0016591	13	DNA-directed RNA polymerase II, holoenzyme	0.00739952	I3LJR4	DNA-directed RNA polymerase subunit OS=Sus scrofa OX=9823 GN=POLR2A	1.415	Up	0.0042352	POLR2A	215.86	15.992	3.8	8	9	8	1.093	1.168	1.09	0.789	0.791	0.788
Cellular Component	GO:0016591	13	DNA-directed RNA polymerase II, holoenzyme	0.00739952	F2Z5J6	General transcription factor IIB OS=Sus scrofa OX=9823 GN=GTF2B	1.734	Up	0.00028364	GTF2B	34.833	52.276	29.4	8	9	8	1.233	1.078	1.137	0.687	0.67	0.632
Cellular Component	GO:0005882	11	intermediate filament	0.216734	F1RKM0	Lamin B1 OS=Sus scrofa OX=9823 GN=LMNB1	1.464	Up	0.0030827	LMNB1	66.485	14.022	12.6	7	7	7	1.212	1.095	1.065	0.823	0.705	0.775
Cellular Component	GO:0005882	11	intermediate filament	0.216734	F1SGG1	Keratin 18 OS=Sus scrofa OX=9823 GN=KRT18	1.597	Up	0.0015762	KRT18	47.417	4.0276	4.3	2	3	2	1.253	1.067	1.073	0.749	0.702	0.674
Cellular Component	GO:0044666	14	MLL3/4 complex	0.0266295	F1S359	"RB binding protein 5, histone lysine methyltransferase complex subunit OS=Sus scrofa OX=9823 GN=RBBP5"	4.458	Up	0.0029591	RBBP5	59.152	7.9556	7.4	4	4	4	1.08	1.353	1.196	0.179	0.394	0.241
Cellular Component	GO:0044666	14	MLL3/4 complex	0.0266295	F2Z5F7	Protein dpy-30 homolog OS=Sus scrofa OX=9823 GN=DPY30	1.399	Up	0.0168007	DPY30	11.25	3.0184	9.1	1	1	1	0.968	1.188	1.154	0.839	0.704	0.823
Cellular Component	GO:0017059	12	serine C-palmitoyltransferase complex	0.00948944	F1RXU4	ORM1-like protein OS=Sus scrofa OX=9823 GN=ORMDL1	1.724	Up	0.00045512	ORMDL1	17.357	6.7896	12.4	2	2	2	1.099	1.16	1.264	0.64	0.693	0.71
Cellular Component	GO:0017059	12	serine C-palmitoyltransferase complex	0.00948944	F1RN05	Serine palmitoyltransferase long chain base subunit 1 OS=Sus scrofa OX=9823 GN=SPTLC1	2.022	Up	0.00095945	SPTLC1	52.642	5.595	3.6	3	3	3	1.487	1.14	1.322	0.68	0.629	0.644
Cellular Component	GO:0000795	14	synaptonemal complex	0.0266295	B0M1M6	DNA repair protein RAD51 homolog OS=Sus scrofa OX=9823 GN=pigRAD51	1.42	Up	0.0022166	pigRAD51	36.994	56.553	15.9	5	7	5	1.158	1.141	1.004	0.743	0.794	0.789
Cellular Component	GO:0000795	14	synaptonemal complex	0.0266295	I3LII4	Serine/threonine-protein kinase PLK OS=Sus scrofa OX=9823 GN=PLK1	1.251	Up	0.0040206	PLK1	68.053	15.527	13.7	7	9	7	1.025	1.028	1.111	0.82	0.82	0.889
Cellular Component	GO:0016604	13	nuclear body	0.000119324	F1RZ16	U1 small nuclear ribonucleoprotein C OS=Sus scrofa OX=9823 GN=SNRPC	2.161	Up	0.042037	SNRPC	17.394	2.5386	5.7	1	2	1	0.841	1.36	1.343	0.544	0.547	0.549
Cellular Component	GO:0016604	13	nuclear body	0.000119324	F1SGX2	MORC family CW-type zinc finger 3 OS=Sus scrofa OX=9823 GN=MORC3	1.548	Up	0.00069933	MORC3	93.513	52.9	12.5	8	9	8	1.219	1.117	1.088	0.742	0.696	0.774
Cellular Component	GO:0016604	13	nuclear body	0.000119324	F1SQ87	WW domain binding protein 11 OS=Sus scrofa OX=9823 GN=WBP11	1.42	Up	0.037961	WBP11	70.058	2.8051	3.1	2	2	2	1.334	0.936	1.212	0.814	0.768	0.87
Cellular Component	GO:0016604	13	nuclear body	0.000119324	F1S459	Uncharacterized protein OS=Sus scrofa OX=9823 GN=TERF2IP	1.412	Up	0.0056614	TERF2IP	44.313	19.579	14.2	5	5	5	0.985	1.021	1.083	0.702	0.672	0.814
Cellular Component	GO:0016604	13	nuclear body	0.000119324	I3LM23	Cbl proto-oncogene like 1 OS=Sus scrofa OX=9823 GN=CBLL1	1.412	Up	0.00064243	CBLL1	48.955	15.851	13.2	5	6	4	1.171	1.046	1.096	0.781	0.802	0.764
Cellular Component	GO:0016604	13	nuclear body	0.000119324	F1SVA6	Small nuclear ribonucleoprotein U5 subunit 40 OS=Sus scrofa OX=9823 GN=SNRNP40	1.511	Up	0.00022122	SNRNP40	39.351	15.568	9.8	3	3	3	1.016	1.076	1.115	0.732	0.701	0.689
Cellular Component	GO:0016604	13	nuclear body	0.000119324	F2Z5J6	General transcription factor IIB OS=Sus scrofa OX=9823 GN=GTF2B	1.734	Up	0.00028364	GTF2B	34.833	52.276	29.4	8	9	8	1.233	1.078	1.137	0.687	0.67	0.632
Cellular Component	GO:0016604	13	nuclear body	0.000119324	P61958	Small ubiquitin-related modifier 2 OS=Sus scrofa OX=9823 GN=SUMO2	1.906	Up	0.00031533	SUMO2	10.871	19.176	23.2	2	5	2	1.118	1.213	1.145	0.581	0.67	0.573
Cellular Component	GO:0016604	13	nuclear body	0.000119324	F1S890	Serine/threonine kinase 35 OS=Sus scrofa OX=9823 GN=STK35	1.782	Up	0.0010594	STK35	59.201	3.1779	3.2	1	1	1	1.053	1.189	1.201	0.645	0.584	0.703
Cellular Component	GO:0016604	13	nuclear body	0.000119324	F1SKQ0	DEAD-box helicase 17 OS=Sus scrofa OX=9823 GN=DDX17	1.666	Up	0.00038247	DDX17	70.58	47.101	27	16	27	11	1.211	1.15	1.043	0.672	0.701	0.67
Cellular Component	GO:0016604	13	nuclear body	0.000119324	F2Z564	DDB1 and CUL4 associated factor 7 OS=Sus scrofa OX=9823 GN=DCAF7	1.453	Up	0.0156173	DCAF7	38.926	17.484	8.8	3	3	3	1.06	1.115	1.017	0.724	0.622	0.851
Cellular Component	GO:0016604	13	nuclear body	0.000119324	F1SB61	Pre-mRNA-splicing regulator WTAP isoform 1 OS=Sus scrofa OX=9823 GN=WTAP	1.698	Up	0.000102443	WTAP	43.985	25.697	15.7	5	5	5	1.116	1.136	1.197	0.673	0.711	0.647
Cellular Component	GO:0016604	13	nuclear body	0.000119324	F1RN89	"NUFIP2, FMR1 interacting protein 2 OS=Sus scrofa OX=9823 GN=NUFIP2"	1.367	Up	0.00159736	NUFIP2	68.39	11.556	7.3	4	4	4	1.077	0.977	1.098	0.778	0.74	0.788
Cellular Component	GO:0016604	13	nuclear body	0.000119324	B0M1M6	DNA repair protein RAD51 homolog OS=Sus scrofa OX=9823 GN=pigRAD51	1.42	Up	0.0022166	pigRAD51	36.994	56.553	15.9	5	7	5	1.158	1.141	1.004	0.743	0.794	0.789
Cellular Component	GO:0016604	13	nuclear body	0.000119324	I3LSZ1	SUMO-conjugating enzyme UBC9 OS=Sus scrofa OX=9823 GN=UBE2I	1.25	Up	0.00092066	UBE2I	18.007	14.882	31.6	5	10	5	1.045	1.095	1.098	0.897	0.841	0.852
Cellular Component	GO:0016604	13	nuclear body	0.000119324	F1SJR5	Protein kinase C and casein kinase substrate in neurons 2 OS=Sus scrofa OX=9823 GN=PACSIN2	1.216	Up	0.0047599	PACSIN2	55.602	194.8	32.9	13	17	13	1.154	1.069	1.089	0.946	0.912	0.866
Cellular Component	GO:0016604	13	nuclear body	0.000119324	I3LAI8	ZW10 interacting kinetochore protein OS=Sus scrofa OX=9823 GN=ZWINT	1.917	Up	0.049124	ZWINT	33.245	17.861	9.9	2	2	2	1.141	1.271	1.611	0.709	0.44	0.95
Cellular Component	GO:0042555	4	MCM complex	0.0238794	A0A287AR84	DNA helicase OS=Sus scrofa OX=9823 GN=MCM6	1.505	Up	5.65e-05	MCM6	89.587	53.994	16.1	12	18	12	1.11	1.148	1.114	0.745	0.722	0.773
Cellular Component	GO:0042555	4	MCM complex	0.0238794	F1S413	Mini-chromosome maintenance complex-binding protein OS=Sus scrofa OX=9823 GN=MCMBP	1.403	Up	0.0187971	MCMBP	72.904	1.9216	2.5	2	2	2	1.315	1.078	0.992	0.81	0.768	0.834
Cellular Component	GO:0042555	4	MCM complex	0.0238794	F1SPF3	DNA helicase OS=Sus scrofa OX=9823 GN=MCM2	1.635	Up	0.0013014	MCM2	101.53	74.972	18.6	15	20	15	1.052	1.206	1.249	0.745	0.728	0.672
Cellular Component	GO:0044427	9	chromosomal part	1.12028e-10	F1SJJ8	TIMELESS interacting protein OS=Sus scrofa OX=9823 GN=TIPIN	1.499	Up	0.0010025	TIPIN	32.88	1.5504	3.1	1	1	1	1.248	1.154	1.118	0.802	0.731	0.815
Cellular Component	GO:0044427	9	chromosomal part	1.12028e-10	F1RPP2	Uncharacterized protein OS=Sus scrofa OX=9823 GN=SKA1	1.687	Up	0.0125002	SKA1	29.365	13.654	19.6	5	7	5	0.841	1.219	1.159	0.658	0.61	0.64
Cellular Component	GO:0044427	9	chromosomal part	1.12028e-10	F1S459	Uncharacterized protein OS=Sus scrofa OX=9823 GN=TERF2IP	1.412	Up	0.0056614	TERF2IP	44.313	19.579	14.2	5	5	5	0.985	1.021	1.083	0.702	0.672	0.814
Cellular Component	GO:0044427	9	chromosomal part	1.12028e-10	P11493	Serine/threonine-protein phosphatase 2A catalytic subunit beta isoform (Fragment) OS=Sus scrofa OX=9823 GN=PPP2CB	1.294	Up	0.0134983	PPP2CB	33.61	74.468	36.5	8	24	1	1.203	1.014	1.032	0.794	0.846	0.87
Cellular Component	GO:0044427	9	chromosomal part	1.12028e-10	F1S216	"NUF2, NDC80 kinetochore complex component OS=Sus scrofa OX=9823 GN=NUF2"	1.33	Up	0.0147797	NUF2	54.456	31.148	11.4	5	5	5	1.114	1.141	1.022	0.871	0.869	0.723
Cellular Component	GO:0044427	9	chromosomal part	1.12028e-10	F1S413	Mini-chromosome maintenance complex-binding protein OS=Sus scrofa OX=9823 GN=MCMBP	1.403	Up	0.0187971	MCMBP	72.904	1.9216	2.5	2	2	2	1.315	1.078	0.992	0.81	0.768	0.834
Cellular Component	GO:0044427	9	chromosomal part	1.12028e-10	F1RKS3	Flap endonuclease 1 OS=Sus scrofa OX=9823 GN=FEN1	1.371	Up	0.026478	FEN1	42.402	9.8943	8.9	3	4	3	0.94	1.04	1.111	0.648	0.853	0.753
Cellular Component	GO:0044427	9	chromosomal part	1.12028e-10	I3LKT8	Histone-binding protein RBBP4 OS=Sus scrofa OX=9823 GN=RBBP4	1.425	Up	0.0023606	RBBP4	47.655	46.822	24.5	10	20	3	1.24	1.091	1.125	0.816	0.758	0.852
Cellular Component	GO:0044427	9	chromosomal part	1.12028e-10	F1S386	THO complex 3 OS=Sus scrofa OX=9823 GN=THOC3	1.892	Up	0.0137759	THOC3	38.799	14.043	16	6	7	6	1.606	1.103	1.015	0.648	0.709	0.611
Cellular Component	GO:0044427	9	chromosomal part	1.12028e-10	I3LRD3	Centromere protein E OS=Sus scrofa OX=9823 GN=CENPE	1.715	Up	0.00027958	CENPE	313.39	25.579	4.9	14	15	14	1.027	1.067	1.133	0.669	0.619	0.594
Cellular Component	GO:0044427	9	chromosomal part	1.12028e-10	F1RH90	Kinesin-like protein OS=Sus scrofa OX=9823 GN=KIF20A	2.563	Up	9.76e-05	KIF20A	100.26	144.04	24.6	18	23	18	1.255	1.289	1.352	0.504	0.557	0.459
Cellular Component	GO:0044427	9	chromosomal part	1.12028e-10	F1SGC8	Actin like 6A OS=Sus scrofa OX=9823 GN=ACTL6A	2.313	Up	0.0119769	ACTL6A	47.47	32.668	13.8	5	7	5	1.19	1.002	1.189	0.631	0.502	0.329
Cellular Component	GO:0044427	9	chromosomal part	1.12028e-10	I3LII4	Serine/threonine-protein kinase PLK OS=Sus scrofa OX=9823 GN=PLK1	1.251	Up	0.0040206	PLK1	68.053	15.527	13.7	7	9	7	1.025	1.028	1.111	0.82	0.82	0.889
Cellular Component	GO:0044427	9	chromosomal part	1.12028e-10	P17741	High mobility group protein B2 OS=Sus scrofa OX=9823 GN=HMGB2	1.313	Up	0.0065814	HMGB2	24.133	10.235	15.2	3	3	3	0.982	0.994	1.064	0.747	0.725	0.844
Cellular Component	GO:0044427	9	chromosomal part	1.12028e-10	I3LDH3	Poly [ADP-ribose] polymerase OS=Sus scrofa OX=9823 GN=PARP1	1.261	Up	0.003163	PARP1	111.52	53.679	12.3	11	14	11	1.076	1.068	1.032	0.87	0.866	0.783
Cellular Component	GO:0044427	9	chromosomal part	1.12028e-10	I3LAI8	ZW10 interacting kinetochore protein OS=Sus scrofa OX=9823 GN=ZWINT	1.917	Up	0.049124	ZWINT	33.245	17.861	9.9	2	2	2	1.141	1.271	1.611	0.709	0.44	0.95
Cellular Component	GO:0044427	9	chromosomal part	1.12028e-10	F1RVX6	Nucleoporin 85 OS=Sus scrofa OX=9823 GN=NUP85	1.204	Up	0.022455	NUP85	72.22	44.615	8	4	5	4	0.985	1.09	1.087	0.808	0.908	0.91
Cellular Component	GO:0044427	9	chromosomal part	1.12028e-10	A0A287AKA3	Core histone macro-H2A OS=Sus scrofa OX=9823 GN=H2AFY2	1.278	Up	0.0133983	H2AFY2	40.044	-2	1.9	1	2	1	1.151	0.963	0.983	0.813	0.819	0.791
Cellular Component	GO:0044427	9	chromosomal part	1.12028e-10	A0A288CFX9	High mobility group protein HMGI-C OS=Sus scrofa OX=9823 GN=LOC100359361	1.858	Up	0.0003027	LOC100359361	11.831	13.76	33.3	5	5	5	1.08	1.066	0.974	0.546	0.527	0.606
Cellular Component	GO:0044427	9	chromosomal part	1.12028e-10	P12682	High mobility group protein B1 OS=Sus scrofa OX=9823 GN=HMGB1	1.344	Up	0.00034442	HMGB1	24.917	12.495	18.6	4	5	4	1.088	1.075	1.091	0.847	0.798	0.776
Cellular Component	GO:0044427	9	chromosomal part	1.12028e-10	F1S346	Kinesin-like protein OS=Sus scrofa OX=9823 GN=KIF2C	1.542	Up	0.00123815	KIF2C	80.638	64.334	21.7	15	23	14	1.182	1.081	1.093	0.765	0.75	0.662
Cellular Component	GO:0044427	9	chromosomal part	1.12028e-10	F1SC64	"Helicase, lymphoid specific OS=Sus scrofa OX=9823 GN=HELLS"	2.711	Up	0.0187959	HELLS	97.011	2.0435	2.4	2	3	2	1.13	1.014	1.272	0.533	0.497	0.23
Cellular Component	GO:0044427	9	chromosomal part	1.12028e-10	F1RG40	Nucleoporin 133 OS=Sus scrofa OX=9823 GN=NUP133	1.657	Up	0.00025873	NUP133	110.26	16.953	8.5	8	12	8	1.078	1.156	1.229	0.702	0.675	0.713
Cellular Component	GO:0044427	9	chromosomal part	1.12028e-10	F1SSR3	Kinetochore localized astrin/SPAG5 binding protein OS=Sus scrofa OX=9823 GN=KNSTRN	1.752	Up	0.0115573	KNSTRN	26.753	4.2474	8.9	2	2	2	1.02	1.434	1.144	0.589	0.764	0.701
Cellular Component	GO:0044427	9	chromosomal part	1.12028e-10	F1SPF3	DNA helicase OS=Sus scrofa OX=9823 GN=MCM2	1.635	Up	0.0013014	MCM2	101.53	74.972	18.6	15	20	15	1.052	1.206	1.249	0.745	0.728	0.672
Cellular Component	GO:0044427	9	chromosomal part	1.12028e-10	I3LRF1	Uncharacterized protein OS=Sus scrofa OX=9823 GN=BUB1	1.349	Up	0.0060805	BUB1	122.24	1.7773	1.5	2	2	2	1.244	1.154	1.032	0.832	0.841	0.87
Cellular Component	GO:0044427	9	chromosomal part	1.12028e-10	F1SBF0	Nuclear receptor coactivator 3 OS=Sus scrofa OX=9823 GN=NCOA3	2.152	Up	0.0091227	NCOA3	150.96	213.24	17.9	21	30	4	0.817	1.311	1.234	0.579	0.496	0.487
Cellular Component	GO:0044427	9	chromosomal part	1.12028e-10	Q71LE2	Histone H3.3 OS=Sus scrofa OX=9823 GN=H3F3A	2.32	Up	4.1e-05	H3F3A	15.328	4.68	11.8	2	4	1	1.122	1.19	1.135	0.531	0.463	0.492
Cellular Component	GO:0044427	9	chromosomal part	1.12028e-10	F1S774	Uncharacterized protein OS=Sus scrofa OX=9823 GN=CHEK1	1.925	Up	3.51e-05	CHEK1	54.358	12.436	11.6	5	5	5	1.144	1.128	1.228	0.589	0.605	0.624
Cellular Component	GO:0044427	9	chromosomal part	1.12028e-10	F2Z5F7	Protein dpy-30 homolog OS=Sus scrofa OX=9823 GN=DPY30	1.399	Up	0.0168007	DPY30	11.25	3.0184	9.1	1	1	1	0.968	1.188	1.154	0.839	0.704	0.823
Cellular Component	GO:0044427	9	chromosomal part	1.12028e-10	F1SBC5	"NDC80, kinetochore complex component OS=Sus scrofa OX=9823 GN=NDC80"	1.352	Up	0.0007232	NDC80	73.907	58.15	27.6	18	20	18	1.021	1.072	1.031	0.75	0.746	0.815
Cellular Component	GO:0044427	9	chromosomal part	1.12028e-10	F1RRG9	"SWI/SNF related, matrix associated, actin dependent regulator of chromatin, subfamily a, member 5 OS=Sus scrofa OX=9823 GN=SMARCA5"	1.645	Up	0.00127825	SMARCA5	121.99	20.209	9.2	10	10	10	0.99	1.169	1.054	0.63	0.622	0.701
Cellular Component	GO:0044427	9	chromosomal part	1.12028e-10	F1SPK2	Histone H1oo OS=Sus scrofa OX=9823 GN=H1FOO	2.418	Up	1.67e-05	H1FOO	36.449	171.87	37.6	13	24	13	1.344	1.297	1.209	0.53	0.544	0.518
Cellular Component	GO:0044427	9	chromosomal part	1.12028e-10	B0M1M6	DNA repair protein RAD51 homolog OS=Sus scrofa OX=9823 GN=pigRAD51	1.42	Up	0.0022166	pigRAD51	36.994	56.553	15.9	5	7	5	1.158	1.141	1.004	0.743	0.794	0.789
Cellular Component	GO:0044427	9	chromosomal part	1.12028e-10	F1S1V1	Sjogren syndrome antigen B OS=Sus scrofa OX=9823 GN=SSB	2.422	Up	0.00193924	SSB	47.267	15.636	11.5	5	6	5	1.531	1.143	1.466	0.546	0.502	0.661
Cellular Component	GO:0044427	9	chromosomal part	1.12028e-10	F1SUQ8	Uncharacterized protein OS=Sus scrofa OX=9823 GN=RCC2	1.261	Up	0.025338	RCC2	56.085	34.721	22.7	10	12	10	1.061	1.003	1.171	0.794	0.834	0.937
Cellular Component	GO:0044427	9	chromosomal part	1.12028e-10	D2IE28	Cyclin B1 transcript variant 1 OS=Sus scrofa OX=9823 GN=CCNB1	1.94	Up	0.00024373	CCNB1	48.662	7.9922	9	4	6	4	1.067	1.134	1.206	0.61	0.539	0.607
Cellular Component	GO:0031211	11	endoplasmic reticulum palmitoyltransferase complex	0.00948944	F1RXU4	ORM1-like protein OS=Sus scrofa OX=9823 GN=ORMDL1	1.724	Up	0.00045512	ORMDL1	17.357	6.7896	12.4	2	2	2	1.099	1.16	1.264	0.64	0.693	0.71
Cellular Component	GO:0031211	11	endoplasmic reticulum palmitoyltransferase complex	0.00948944	F1RN05	Serine palmitoyltransferase long chain base subunit 1 OS=Sus scrofa OX=9823 GN=SPTLC1	2.022	Up	0.00095945	SPTLC1	52.642	5.595	3.6	3	3	3	1.487	1.14	1.322	0.68	0.629	0.644
Cellular Component	GO:0031248	6	protein acetyltransferase complex	0.00567644	F1SQF7	Transcriptional adapter 3 OS=Sus scrofa OX=9823 GN=TADA3	1.587	Up	0.0031381	TADA3	48.934	51.554	21.1	8	13	8	0.964	1.184	1.198	0.686	0.704	0.719
Cellular Component	GO:0031248	6	protein acetyltransferase complex	0.00567644	A0A286ZK95	Transcription and mRNA export factor ENY2 OS=Sus scrofa OX=9823 GN=ENY2	1.237	Up	0.0134023	ENY2	11.528	2.3366	14.9	2	2	2	0.903	1.025	1.017	0.807	0.749	0.824
Cellular Component	GO:0031248	6	protein acetyltransferase complex	0.00567644	F1SGC8	Actin like 6A OS=Sus scrofa OX=9823 GN=ACTL6A	2.313	Up	0.0119769	ACTL6A	47.47	32.668	13.8	5	7	5	1.19	1.002	1.189	0.631	0.502	0.329
Cellular Component	GO:0031248	6	protein acetyltransferase complex	0.00567644	I3LMG8	SAGA complex associated factor 29 OS=Sus scrofa OX=9823 GN=SGF29	1.598	Up	0.022299	SGF29	33.254	9.9718	6.1	2	2	2	1.496	1.026	1.044	0.729	0.78	0.722
Cellular Component	GO:0031248	6	protein acetyltransferase complex	0.00567644	F1S534	Down-regulator of transcription 1 OS=Sus scrofa OX=9823 GN=DR1	3.485	Up	0.00059839	DR1	19.429	12.434	15.9	3	4	3	1.291	1.305	1.419	0.45	0.405	0.297
Cellular Component	GO:0005694	8	chromosome	1.23337e-10	A0A287BR93	Structural maintenance of chromosomes protein OS=Sus scrofa OX=9823 GN=SMC1B	1.667	Up	0.00050166	SMC1B	145.05	3.4143	1.4	2	2	2	1.168	1.047	1.208	0.718	0.666	0.669
Cellular Component	GO:0005694	8	chromosome	1.23337e-10	F1SJJ8	TIMELESS interacting protein OS=Sus scrofa OX=9823 GN=TIPIN	1.499	Up	0.0010025	TIPIN	32.88	1.5504	3.1	1	1	1	1.248	1.154	1.118	0.802	0.731	0.815
Cellular Component	GO:0005694	8	chromosome	1.23337e-10	F1RPP2	Uncharacterized protein OS=Sus scrofa OX=9823 GN=SKA1	1.687	Up	0.0125002	SKA1	29.365	13.654	19.6	5	7	5	0.841	1.219	1.159	0.658	0.61	0.64
Cellular Component	GO:0005694	8	chromosome	1.23337e-10	F1S459	Uncharacterized protein OS=Sus scrofa OX=9823 GN=TERF2IP	1.412	Up	0.0056614	TERF2IP	44.313	19.579	14.2	5	5	5	0.985	1.021	1.083	0.702	0.672	0.814
Cellular Component	GO:0005694	8	chromosome	1.23337e-10	P11493	Serine/threonine-protein phosphatase 2A catalytic subunit beta isoform (Fragment) OS=Sus scrofa OX=9823 GN=PPP2CB	1.294	Up	0.0134983	PPP2CB	33.61	74.468	36.5	8	24	1	1.203	1.014	1.032	0.794	0.846	0.87
Cellular Component	GO:0005694	8	chromosome	1.23337e-10	F1S216	"NUF2, NDC80 kinetochore complex component OS=Sus scrofa OX=9823 GN=NUF2"	1.33	Up	0.0147797	NUF2	54.456	31.148	11.4	5	5	5	1.114	1.141	1.022	0.871	0.869	0.723
Cellular Component	GO:0005694	8	chromosome	1.23337e-10	F1S413	Mini-chromosome maintenance complex-binding protein OS=Sus scrofa OX=9823 GN=MCMBP	1.403	Up	0.0187971	MCMBP	72.904	1.9216	2.5	2	2	2	1.315	1.078	0.992	0.81	0.768	0.834
Cellular Component	GO:0005694	8	chromosome	1.23337e-10	F1RKS3	Flap endonuclease 1 OS=Sus scrofa OX=9823 GN=FEN1	1.371	Up	0.026478	FEN1	42.402	9.8943	8.9	3	4	3	0.94	1.04	1.111	0.648	0.853	0.753
Cellular Component	GO:0005694	8	chromosome	1.23337e-10	I3LKT8	Histone-binding protein RBBP4 OS=Sus scrofa OX=9823 GN=RBBP4	1.425	Up	0.0023606	RBBP4	47.655	46.822	24.5	10	20	3	1.24	1.091	1.125	0.816	0.758	0.852
Cellular Component	GO:0005694	8	chromosome	1.23337e-10	F1S386	THO complex 3 OS=Sus scrofa OX=9823 GN=THOC3	1.892	Up	0.0137759	THOC3	38.799	14.043	16	6	7	6	1.606	1.103	1.015	0.648	0.709	0.611
Cellular Component	GO:0005694	8	chromosome	1.23337e-10	I3LRD3	Centromere protein E OS=Sus scrofa OX=9823 GN=CENPE	1.715	Up	0.00027958	CENPE	313.39	25.579	4.9	14	15	14	1.027	1.067	1.133	0.669	0.619	0.594
Cellular Component	GO:0005694	8	chromosome	1.23337e-10	F1RH90	Kinesin-like protein OS=Sus scrofa OX=9823 GN=KIF20A	2.563	Up	9.76e-05	KIF20A	100.26	144.04	24.6	18	23	18	1.255	1.289	1.352	0.504	0.557	0.459
Cellular Component	GO:0005694	8	chromosome	1.23337e-10	F1SGC8	Actin like 6A OS=Sus scrofa OX=9823 GN=ACTL6A	2.313	Up	0.0119769	ACTL6A	47.47	32.668	13.8	5	7	5	1.19	1.002	1.189	0.631	0.502	0.329
Cellular Component	GO:0005694	8	chromosome	1.23337e-10	I3LII4	Serine/threonine-protein kinase PLK OS=Sus scrofa OX=9823 GN=PLK1	1.251	Up	0.0040206	PLK1	68.053	15.527	13.7	7	9	7	1.025	1.028	1.111	0.82	0.82	0.889
Cellular Component	GO:0005694	8	chromosome	1.23337e-10	P17741	High mobility group protein B2 OS=Sus scrofa OX=9823 GN=HMGB2	1.313	Up	0.0065814	HMGB2	24.133	10.235	15.2	3	3	3	0.982	0.994	1.064	0.747	0.725	0.844
Cellular Component	GO:0005694	8	chromosome	1.23337e-10	I3LPX9	Structural maintenance of chromosomes flexible hinge domain containing 1 OS=Sus scrofa OX=9823 GN=SMCHD1	1.568	Up	0.00082383	SMCHD1	209.56	11.09	2.6	4	5	4	1.175	1.134	1.268	0.729	0.734	0.818
Cellular Component	GO:0005694	8	chromosome	1.23337e-10	I3LDH3	Poly [ADP-ribose] polymerase OS=Sus scrofa OX=9823 GN=PARP1	1.261	Up	0.003163	PARP1	111.52	53.679	12.3	11	14	11	1.076	1.068	1.032	0.87	0.866	0.783
Cellular Component	GO:0005694	8	chromosome	1.23337e-10	I3LAI8	ZW10 interacting kinetochore protein OS=Sus scrofa OX=9823 GN=ZWINT	1.917	Up	0.049124	ZWINT	33.245	17.861	9.9	2	2	2	1.141	1.271	1.611	0.709	0.44	0.95
Cellular Component	GO:0005694	8	chromosome	1.23337e-10	F1RVX6	Nucleoporin 85 OS=Sus scrofa OX=9823 GN=NUP85	1.204	Up	0.022455	NUP85	72.22	44.615	8	4	5	4	0.985	1.09	1.087	0.808	0.908	0.91
Cellular Component	GO:0005694	8	chromosome	1.23337e-10	A0A287AKA3	Core histone macro-H2A OS=Sus scrofa OX=9823 GN=H2AFY2	1.278	Up	0.0133983	H2AFY2	40.044	-2	1.9	1	2	1	1.151	0.963	0.983	0.813	0.819	0.791
Cellular Component	GO:0005694	8	chromosome	1.23337e-10	A0A288CFX9	High mobility group protein HMGI-C OS=Sus scrofa OX=9823 GN=LOC100359361	1.858	Up	0.0003027	LOC100359361	11.831	13.76	33.3	5	5	5	1.08	1.066	0.974	0.546	0.527	0.606
Cellular Component	GO:0005694	8	chromosome	1.23337e-10	P12682	High mobility group protein B1 OS=Sus scrofa OX=9823 GN=HMGB1	1.344	Up	0.00034442	HMGB1	24.917	12.495	18.6	4	5	4	1.088	1.075	1.091	0.847	0.798	0.776
Cellular Component	GO:0005694	8	chromosome	1.23337e-10	F1S346	Kinesin-like protein OS=Sus scrofa OX=9823 GN=KIF2C	1.542	Up	0.00123815	KIF2C	80.638	64.334	21.7	15	23	14	1.182	1.081	1.093	0.765	0.75	0.662
Cellular Component	GO:0005694	8	chromosome	1.23337e-10	F1SC64	"Helicase, lymphoid specific OS=Sus scrofa OX=9823 GN=HELLS"	2.711	Up	0.0187959	HELLS	97.011	2.0435	2.4	2	3	2	1.13	1.014	1.272	0.533	0.497	0.23
Cellular Component	GO:0005694	8	chromosome	1.23337e-10	F1RG40	Nucleoporin 133 OS=Sus scrofa OX=9823 GN=NUP133	1.657	Up	0.00025873	NUP133	110.26	16.953	8.5	8	12	8	1.078	1.156	1.229	0.702	0.675	0.713
Cellular Component	GO:0005694	8	chromosome	1.23337e-10	F1SSR3	Kinetochore localized astrin/SPAG5 binding protein OS=Sus scrofa OX=9823 GN=KNSTRN	1.752	Up	0.0115573	KNSTRN	26.753	4.2474	8.9	2	2	2	1.02	1.434	1.144	0.589	0.764	0.701
Cellular Component	GO:0005694	8	chromosome	1.23337e-10	F1SPF3	DNA helicase OS=Sus scrofa OX=9823 GN=MCM2	1.635	Up	0.0013014	MCM2	101.53	74.972	18.6	15	20	15	1.052	1.206	1.249	0.745	0.728	0.672
Cellular Component	GO:0005694	8	chromosome	1.23337e-10	I3LRF1	Uncharacterized protein OS=Sus scrofa OX=9823 GN=BUB1	1.349	Up	0.0060805	BUB1	122.24	1.7773	1.5	2	2	2	1.244	1.154	1.032	0.832	0.841	0.87
Cellular Component	GO:0005694	8	chromosome	1.23337e-10	F1SBF0	Nuclear receptor coactivator 3 OS=Sus scrofa OX=9823 GN=NCOA3	2.152	Up	0.0091227	NCOA3	150.96	213.24	17.9	21	30	4	0.817	1.311	1.234	0.579	0.496	0.487
Cellular Component	GO:0005694	8	chromosome	1.23337e-10	F1S774	Uncharacterized protein OS=Sus scrofa OX=9823 GN=CHEK1	1.925	Up	3.51e-05	CHEK1	54.358	12.436	11.6	5	5	5	1.144	1.128	1.228	0.589	0.605	0.624
Cellular Component	GO:0005694	8	chromosome	1.23337e-10	Q71LE2	Histone H3.3 OS=Sus scrofa OX=9823 GN=H3F3A	2.32	Up	4.1e-05	H3F3A	15.328	4.68	11.8	2	4	1	1.122	1.19	1.135	0.531	0.463	0.492
Cellular Component	GO:0005694	8	chromosome	1.23337e-10	F2Z5F7	Protein dpy-30 homolog OS=Sus scrofa OX=9823 GN=DPY30	1.399	Up	0.0168007	DPY30	11.25	3.0184	9.1	1	1	1	0.968	1.188	1.154	0.839	0.704	0.823
Cellular Component	GO:0005694	8	chromosome	1.23337e-10	F1SBC5	"NDC80, kinetochore complex component OS=Sus scrofa OX=9823 GN=NDC80"	1.352	Up	0.0007232	NDC80	73.907	58.15	27.6	18	20	18	1.021	1.072	1.031	0.75	0.746	0.815
Cellular Component	GO:0005694	8	chromosome	1.23337e-10	F1RRG9	"SWI/SNF related, matrix associated, actin dependent regulator of chromatin, subfamily a, member 5 OS=Sus scrofa OX=9823 GN=SMARCA5"	1.645	Up	0.00127825	SMARCA5	121.99	20.209	9.2	10	10	10	0.99	1.169	1.054	0.63	0.622	0.701
Cellular Component	GO:0005694	8	chromosome	1.23337e-10	F1SPK2	Histone H1oo OS=Sus scrofa OX=9823 GN=H1FOO	2.418	Up	1.67e-05	H1FOO	36.449	171.87	37.6	13	24	13	1.344	1.297	1.209	0.53	0.544	0.518
Cellular Component	GO:0005694	8	chromosome	1.23337e-10	B0M1M6	DNA repair protein RAD51 homolog OS=Sus scrofa OX=9823 GN=pigRAD51	1.42	Up	0.0022166	pigRAD51	36.994	56.553	15.9	5	7	5	1.158	1.141	1.004	0.743	0.794	0.789
Cellular Component	GO:0005694	8	chromosome	1.23337e-10	F1S1V1	Sjogren syndrome antigen B OS=Sus scrofa OX=9823 GN=SSB	2.422	Up	0.00193924	SSB	47.267	15.636	11.5	5	6	5	1.531	1.143	1.466	0.546	0.502	0.661
Cellular Component	GO:0005694	8	chromosome	1.23337e-10	F1SUQ8	Uncharacterized protein OS=Sus scrofa OX=9823 GN=RCC2	1.261	Up	0.025338	RCC2	56.085	34.721	22.7	10	12	10	1.061	1.003	1.171	0.794	0.834	0.937
Cellular Component	GO:0005694	8	chromosome	1.23337e-10	D2IE28	Cyclin B1 transcript variant 1 OS=Sus scrofa OX=9823 GN=CCNB1	1.94	Up	0.00024373	CCNB1	48.662	7.9922	9	4	6	4	1.067	1.134	1.206	0.61	0.539	0.607
Cellular Component	GO:0044423	3	virion part	0.0266295	Q06A94	Heterogeneous nuclear ribonucleoprotein A1 OS=Sus scrofa OX=9823 GN=HNRNPA1	1.302	Up	0.02304	HNRNPA1	34.196	38.686	27.8	7	12	7	1.006	1.113	0.922	0.819	0.813	0.704
Cellular Component	GO:0044423	3	virion part	0.0266295	M3V815	Heterogeneous nuclear ribonucleoprotein R tv2 OS=Sus scrofa OX=9823 GN=HNRNPR	1.38	Up	0.026676	HNRNPR	70.929	2.5035	12.3	8	11	2	0.977	1.099	1.274	0.837	0.727	0.863
Cellular Component	GO:0005635	10	nuclear envelope	0.00149077	A5GFN6	mRNA export factor OS=Sus scrofa OX=9823 GN=RAE1	1.223	Up	0.0117447	RAE1	41.025	105.06	34.8	10	17	10	1.083	1.151	1.039	0.906	0.937	0.833
Cellular Component	GO:0005635	10	nuclear envelope	0.00149077	A0A286ZK95	Transcription and mRNA export factor ENY2 OS=Sus scrofa OX=9823 GN=ENY2	1.237	Up	0.0134023	ENY2	11.528	2.3366	14.9	2	2	2	0.903	1.025	1.017	0.807	0.749	0.824
Cellular Component	GO:0005635	10	nuclear envelope	0.00149077	F1SH64	Nucleoporin 107 OS=Sus scrofa OX=9823 GN=NUP107	1.747	Up	0.0054597	NUP107	106.68	55.155	10.6	8	11	8	1.433	1.052	1.093	0.652	0.685	0.711
Cellular Component	GO:0005635	10	nuclear envelope	0.00149077	I3LCW0	Nucleoporin NUP53 OS=Sus scrofa OX=9823 GN=NUP35	3.673	Up	2.35e-05	NUP35	35.049	6.9526	10.1	3	4	3	1.231	1.351	1.337	0.328	0.392	0.347
Cellular Component	GO:0005635	10	nuclear envelope	0.00149077	F1RXC7	Cancer susceptibility 3 OS=Sus scrofa OX=9823 GN=CASC3	1.834	Up	0.0037441	CASC3	69.687	17.154	10.4	6	6	6	1.301	1.156	1.118	0.748	0.653	0.548
Cellular Component	GO:0005635	10	nuclear envelope	0.00149077	F1RVX6	Nucleoporin 85 OS=Sus scrofa OX=9823 GN=NUP85	1.204	Up	0.022455	NUP85	72.22	44.615	8	4	5	4	0.985	1.09	1.087	0.808	0.908	0.91
Cellular Component	GO:0005635	10	nuclear envelope	0.00149077	I3LIL0	Nucleoporin like 2 OS=Sus scrofa OX=9823 GN=NUPL2	3.395	Up	0.00101772	NUPL2	44.477	13.884	10.8	4	4	4	1.58	1.103	1.252	0.399	0.441	0.319
Cellular Component	GO:0005635	10	nuclear envelope	0.00149077	F1SB61	Pre-mRNA-splicing regulator WTAP isoform 1 OS=Sus scrofa OX=9823 GN=WTAP	1.698	Up	0.000102443	WTAP	43.985	25.697	15.7	5	5	5	1.116	1.136	1.197	0.673	0.711	0.647
Cellular Component	GO:0005635	10	nuclear envelope	0.00149077	F1RG40	Nucleoporin 133 OS=Sus scrofa OX=9823 GN=NUP133	1.657	Up	0.00025873	NUP133	110.26	16.953	8.5	8	12	8	1.078	1.156	1.229	0.702	0.675	0.713
Cellular Component	GO:0005635	10	nuclear envelope	0.00149077	I3LS70	Importin subunit alpha OS=Sus scrofa OX=9823 GN=KPNA2	1.554	Up	0.00032046	KPNA2	57.975	216.66	14.6	6	8	6	1.039	1.103	1.169	0.709	0.69	0.732
Cellular Component	GO:0005635	10	nuclear envelope	0.00149077	F1RKM0	Lamin B1 OS=Sus scrofa OX=9823 GN=LMNB1	1.464	Up	0.0030827	LMNB1	66.485	14.022	12.6	7	7	7	1.212	1.095	1.065	0.823	0.705	0.775
Cellular Component	GO:0005635	10	nuclear envelope	0.00149077	F1S459	Uncharacterized protein OS=Sus scrofa OX=9823 GN=TERF2IP	1.412	Up	0.0056614	TERF2IP	44.313	19.579	14.2	5	5	5	0.985	1.021	1.083	0.702	0.672	0.814
Cellular Component	GO:0005635	10	nuclear envelope	0.00149077	F1SIF8	Nucleoporin 160 OS=Sus scrofa OX=9823 GN=NUP160	1.327	Up	0.00028235	NUP160	158.36	8.1493	4.1	6	7	6	1.071	1.08	1.066	0.845	0.781	0.798
Cellular Component	GO:0005635	10	nuclear envelope	0.00149077	I3LDH3	Poly [ADP-ribose] polymerase OS=Sus scrofa OX=9823 GN=PARP1	1.261	Up	0.003163	PARP1	111.52	53.679	12.3	11	14	11	1.076	1.068	1.032	0.87	0.866	0.783
Cellular Component	GO:0005635	10	nuclear envelope	0.00149077	I3LM93	Transportin 1 OS=Sus scrofa OX=9823 GN=TNPO1	1.316	Up	0.0118553	TNPO1	101.32	95.151	11.9	10	16	8	0.954	1.085	1.163	0.788	0.8	0.846
Cellular Component	GO:0005871	11	kinesin complex	0.0509915	I3LRD3	Centromere protein E OS=Sus scrofa OX=9823 GN=CENPE	1.715	Up	0.00027958	CENPE	313.39	25.579	4.9	14	15	14	1.027	1.067	1.133	0.669	0.619	0.594
Cellular Component	GO:0005871	11	kinesin complex	0.0509915	F1RH90	Kinesin-like protein OS=Sus scrofa OX=9823 GN=KIF20A	2.563	Up	9.76e-05	KIF20A	100.26	144.04	24.6	18	23	18	1.255	1.289	1.352	0.504	0.557	0.459
Cellular Component	GO:0005871	11	kinesin complex	0.0509915	F1S346	Kinesin-like protein OS=Sus scrofa OX=9823 GN=KIF2C	1.542	Up	0.00123815	KIF2C	80.638	64.334	21.7	15	23	14	1.182	1.081	1.093	0.765	0.75	0.662
Cellular Component	GO:0005871	11	kinesin complex	0.0509915	F1SC89	Kinesin family member 11 OS=Sus scrofa OX=9823 GN=KIF11	1.621	Up	0.00071848	KIF11	119.4	15.945	7.6	8	8	8	0.988	1.135	1.155	0.662	0.668	0.692
Cellular Component	GO:0032391	9	photoreceptor connecting cilium	0.0498477	F1RUS8	Tubulin-specific chaperone C OS=Sus scrofa OX=9823 GN=TBCC	3.371	Up	0.0021376	TBCC	39.029	34.347	15	5	6	5	1.703	1.243	1.52	0.386	0.36	0.579
Cellular Component	GO:0032391	9	photoreceptor connecting cilium	0.0498477	F1SQ17	IQ motif containing B1 OS=Sus scrofa OX=9823 GN=IQCB1	1.439	Up	0.0029432	IQCB1	69.187	51.574	20.2	12	15	12	1.184	1.007	1.162	0.79	0.742	0.798
Cellular Component	GO:0005813	11	centrosome	0.0330461	F1SQ17	IQ motif containing B1 OS=Sus scrofa OX=9823 GN=IQCB1	1.439	Up	0.0029432	IQCB1	69.187	51.574	20.2	12	15	12	1.184	1.007	1.162	0.79	0.742	0.798
Cellular Component	GO:0005813	11	centrosome	0.0330461	F1S346	Kinesin-like protein OS=Sus scrofa OX=9823 GN=KIF2C	1.542	Up	0.00123815	KIF2C	80.638	64.334	21.7	15	23	14	1.182	1.081	1.093	0.765	0.75	0.662
Cellular Component	GO:0005813	11	centrosome	0.0330461	F1STE6	Thioredoxin domain containing 9 OS=Sus scrofa OX=9823 GN=TXNDC9	1.906	Up	3.55e-05	TXNDC9	26.488	33.655	14.2	4	6	4	1.152	1.095	1.172	0.626	0.585	0.583
Cellular Component	GO:0005813	11	centrosome	0.0330461	F1RMD2	Cytoskeleton associated protein 2 OS=Sus scrofa OX=9823 GN=CKAP2	2.201	Up	0.0041039	CKAP2	68.077	10.369	8.4	5	5	5	1.043	1.161	1.452	0.644	0.47	0.547
Cellular Component	GO:0005813	11	centrosome	0.0330461	F1RJ04	Centrosomal protein 44 OS=Sus scrofa OX=9823 GN=CEP44	2.323	Up	5.56e-05	CEP44	40.618	4.1931	5	2	3	2	1.097	1.26	1.222	0.498	0.513	0.53
Cellular Component	GO:0005813	11	centrosome	0.0330461	F1SGG1	Keratin 18 OS=Sus scrofa OX=9823 GN=KRT18	1.597	Up	0.0015762	KRT18	47.417	4.0276	4.3	2	3	2	1.253	1.067	1.073	0.749	0.702	0.674
Cellular Component	GO:0005813	11	centrosome	0.0330461	I3L7M6	Ubiquitinyl hydrolase 1 OS=Sus scrofa OX=9823	1.413	Up	0.002422	---	36.91	37.929	7	2	2	2	1.193	1.15	1.218	0.907	0.845	0.768
Cellular Component	GO:0005813	11	centrosome	0.0330461	F1SFR3	"Extra spindle pole bodies like 1, separase OS=Sus scrofa OX=9823 GN=ESPL1"	1.848	Up	0.00047914	ESPL1	229.73	53.188	9.5	19	20	19	1.108	1.238	1.228	0.657	0.588	0.689
Cellular Component	GO:0005813	11	centrosome	0.0330461	Q2XVP5	Microtubule-associated protein RP/EB family member 1 OS=Sus scrofa OX=9823 GN=MAPRE1	1.222	Up	0.040741	MAPRE1	29.977	207.51	37.7	9	13	7	0.941	1.161	1.018	0.832	0.828	0.894
Cellular Component	GO:0005813	11	centrosome	0.0330461	I3L5C1	SAS-6 centriolar assembly protein OS=Sus scrofa OX=9823 GN=SASS6	1.959	Up	9.53e-05	SASS6	72.951	67.176	17.9	12	12	12	1.186	1.203	1.294	0.606	0.606	0.668
Cellular Component	GO:0005813	11	centrosome	0.0330461	F1RVK2	Microtubule associated serine/threonine kinase like OS=Sus scrofa OX=9823 GN=MASTL	2.132	Up	0.025937	MASTL	96.983	9.1757	5.1	4	8	3	0.914	1.036	1.374	0.508	0.512	0.539
Cellular Component	GO:0005813	11	centrosome	0.0330461	I3LII4	Serine/threonine-protein kinase PLK OS=Sus scrofa OX=9823 GN=PLK1	1.251	Up	0.0040206	PLK1	68.053	15.527	13.7	7	9	7	1.025	1.028	1.111	0.82	0.82	0.889
Cellular Component	GO:0005813	11	centrosome	0.0330461	I3LUP6	Nucleophosmin 1 OS=Sus scrofa OX=9823 GN=NPM1	1.559	Up	0.0106004	NPM1	32.603	14.148	23.5	8	16	8	0.996	1.165	1.062	0.695	0.691	0.681
Cellular Component	GO:0005813	11	centrosome	0.0330461	D2IE28	Cyclin B1 transcript variant 1 OS=Sus scrofa OX=9823 GN=CCNB1	1.94	Up	0.00024373	CCNB1	48.662	7.9922	9	4	6	4	1.067	1.134	1.206	0.61	0.539	0.607
Cellular Component	GO:0000228	11	nuclear chromosome	8.59724e-06	F1SJJ8	TIMELESS interacting protein OS=Sus scrofa OX=9823 GN=TIPIN	1.499	Up	0.0010025	TIPIN	32.88	1.5504	3.1	1	1	1	1.248	1.154	1.118	0.802	0.731	0.815
Cellular Component	GO:0000228	11	nuclear chromosome	8.59724e-06	P12682	High mobility group protein B1 OS=Sus scrofa OX=9823 GN=HMGB1	1.344	Up	0.00034442	HMGB1	24.917	12.495	18.6	4	5	4	1.088	1.075	1.091	0.847	0.798	0.776
Cellular Component	GO:0000228	11	nuclear chromosome	8.59724e-06	F1S459	Uncharacterized protein OS=Sus scrofa OX=9823 GN=TERF2IP	1.412	Up	0.0056614	TERF2IP	44.313	19.579	14.2	5	5	5	0.985	1.021	1.083	0.702	0.672	0.814
Cellular Component	GO:0000228	11	nuclear chromosome	8.59724e-06	F1SPF3	DNA helicase OS=Sus scrofa OX=9823 GN=MCM2	1.635	Up	0.0013014	MCM2	101.53	74.972	18.6	15	20	15	1.052	1.206	1.249	0.745	0.728	0.672
Cellular Component	GO:0000228	11	nuclear chromosome	8.59724e-06	I3LRF1	Uncharacterized protein OS=Sus scrofa OX=9823 GN=BUB1	1.349	Up	0.0060805	BUB1	122.24	1.7773	1.5	2	2	2	1.244	1.154	1.032	0.832	0.841	0.87
Cellular Component	GO:0000228	11	nuclear chromosome	8.59724e-06	F1SBF0	Nuclear receptor coactivator 3 OS=Sus scrofa OX=9823 GN=NCOA3	2.152	Up	0.0091227	NCOA3	150.96	213.24	17.9	21	30	4	0.817	1.311	1.234	0.579	0.496	0.487
Cellular Component	GO:0000228	11	nuclear chromosome	8.59724e-06	F1S413	Mini-chromosome maintenance complex-binding protein OS=Sus scrofa OX=9823 GN=MCMBP	1.403	Up	0.0187971	MCMBP	72.904	1.9216	2.5	2	2	2	1.315	1.078	0.992	0.81	0.768	0.834
Cellular Component	GO:0000228	11	nuclear chromosome	8.59724e-06	F1RKS3	Flap endonuclease 1 OS=Sus scrofa OX=9823 GN=FEN1	1.371	Up	0.026478	FEN1	42.402	9.8943	8.9	3	4	3	0.94	1.04	1.111	0.648	0.853	0.753
Cellular Component	GO:0000228	11	nuclear chromosome	8.59724e-06	F1S386	THO complex 3 OS=Sus scrofa OX=9823 GN=THOC3	1.892	Up	0.0137759	THOC3	38.799	14.043	16	6	7	6	1.606	1.103	1.015	0.648	0.709	0.611
Cellular Component	GO:0000228	11	nuclear chromosome	8.59724e-06	Q71LE2	Histone H3.3 OS=Sus scrofa OX=9823 GN=H3F3A	2.32	Up	4.1e-05	H3F3A	15.328	4.68	11.8	2	4	1	1.122	1.19	1.135	0.531	0.463	0.492
Cellular Component	GO:0000228	11	nuclear chromosome	8.59724e-06	I3LKT8	Histone-binding protein RBBP4 OS=Sus scrofa OX=9823 GN=RBBP4	1.425	Up	0.0023606	RBBP4	47.655	46.822	24.5	10	20	3	1.24	1.091	1.125	0.816	0.758	0.852
Cellular Component	GO:0000228	11	nuclear chromosome	8.59724e-06	F1SBC5	"NDC80, kinetochore complex component OS=Sus scrofa OX=9823 GN=NDC80"	1.352	Up	0.0007232	NDC80	73.907	58.15	27.6	18	20	18	1.021	1.072	1.031	0.75	0.746	0.815
Cellular Component	GO:0000228	11	nuclear chromosome	8.59724e-06	F1RRG9	"SWI/SNF related, matrix associated, actin dependent regulator of chromatin, subfamily a, member 5 OS=Sus scrofa OX=9823 GN=SMARCA5"	1.645	Up	0.00127825	SMARCA5	121.99	20.209	9.2	10	10	10	0.99	1.169	1.054	0.63	0.622	0.701
Cellular Component	GO:0000228	11	nuclear chromosome	8.59724e-06	B0M1M6	DNA repair protein RAD51 homolog OS=Sus scrofa OX=9823 GN=pigRAD51	1.42	Up	0.0022166	pigRAD51	36.994	56.553	15.9	5	7	5	1.158	1.141	1.004	0.743	0.794	0.789
Cellular Component	GO:0000228	11	nuclear chromosome	8.59724e-06	F1SGC8	Actin like 6A OS=Sus scrofa OX=9823 GN=ACTL6A	2.313	Up	0.0119769	ACTL6A	47.47	32.668	13.8	5	7	5	1.19	1.002	1.189	0.631	0.502	0.329
Cellular Component	GO:0000228	11	nuclear chromosome	8.59724e-06	F1S1V1	Sjogren syndrome antigen B OS=Sus scrofa OX=9823 GN=SSB	2.422	Up	0.00193924	SSB	47.267	15.636	11.5	5	6	5	1.531	1.143	1.466	0.546	0.502	0.661
Cellular Component	GO:0000228	11	nuclear chromosome	8.59724e-06	I3LII4	Serine/threonine-protein kinase PLK OS=Sus scrofa OX=9823 GN=PLK1	1.251	Up	0.0040206	PLK1	68.053	15.527	13.7	7	9	7	1.025	1.028	1.111	0.82	0.82	0.889
Cellular Component	GO:0000228	11	nuclear chromosome	8.59724e-06	P17741	High mobility group protein B2 OS=Sus scrofa OX=9823 GN=HMGB2	1.313	Up	0.0065814	HMGB2	24.133	10.235	15.2	3	3	3	0.982	0.994	1.064	0.747	0.725	0.844
Cellular Component	GO:0000228	11	nuclear chromosome	8.59724e-06	D2IE28	Cyclin B1 transcript variant 1 OS=Sus scrofa OX=9823 GN=CCNB1	1.94	Up	0.00024373	CCNB1	48.662	7.9922	9	4	6	4	1.067	1.134	1.206	0.61	0.539	0.607
Cellular Component	GO:0000228	11	nuclear chromosome	8.59724e-06	I3LDH3	Poly [ADP-ribose] polymerase OS=Sus scrofa OX=9823 GN=PARP1	1.261	Up	0.003163	PARP1	111.52	53.679	12.3	11	14	11	1.076	1.068	1.032	0.87	0.866	0.783
Cellular Component	GO:0031519	10	PcG protein complex	0.00948944	F1SQR0	"RB binding protein 7, chromatin remodeling factor OS=Sus scrofa OX=9823 GN=RBBP7"	2.029	Up	0.00021925	RBBP7	47.834	52.312	23.5	10	20	3	1.303	1.134	1.149	0.569	0.629	0.569
Cellular Component	GO:0031519	10	PcG protein complex	0.00948944	I3LKT8	Histone-binding protein RBBP4 OS=Sus scrofa OX=9823 GN=RBBP4	1.425	Up	0.0023606	RBBP4	47.655	46.822	24.5	10	20	3	1.24	1.091	1.125	0.816	0.758	0.852
Cellular Component	GO:0000794	12	condensed nuclear chromosome	0.00379109	B0M1M6	DNA repair protein RAD51 homolog OS=Sus scrofa OX=9823 GN=pigRAD51	1.42	Up	0.0022166	pigRAD51	36.994	56.553	15.9	5	7	5	1.158	1.141	1.004	0.743	0.794	0.789
Cellular Component	GO:0000794	12	condensed nuclear chromosome	0.00379109	I3LRF1	Uncharacterized protein OS=Sus scrofa OX=9823 GN=BUB1	1.349	Up	0.0060805	BUB1	122.24	1.7773	1.5	2	2	2	1.244	1.154	1.032	0.832	0.841	0.87
Cellular Component	GO:0000794	12	condensed nuclear chromosome	0.00379109	I3LII4	Serine/threonine-protein kinase PLK OS=Sus scrofa OX=9823 GN=PLK1	1.251	Up	0.0040206	PLK1	68.053	15.527	13.7	7	9	7	1.025	1.028	1.111	0.82	0.82	0.889
Cellular Component	GO:0000794	12	condensed nuclear chromosome	0.00379109	D2IE28	Cyclin B1 transcript variant 1 OS=Sus scrofa OX=9823 GN=CCNB1	1.94	Up	0.00024373	CCNB1	48.662	7.9922	9	4	6	4	1.067	1.134	1.206	0.61	0.539	0.607
Cellular Component	GO:0000794	12	condensed nuclear chromosome	0.00379109	F1SBC5	"NDC80, kinetochore complex component OS=Sus scrofa OX=9823 GN=NDC80"	1.352	Up	0.0007232	NDC80	73.907	58.15	27.6	18	20	18	1.021	1.072	1.031	0.75	0.746	0.815
Cellular Component	GO:0019013	5	viral nucleocapsid	0.0266295	Q06A94	Heterogeneous nuclear ribonucleoprotein A1 OS=Sus scrofa OX=9823 GN=HNRNPA1	1.302	Up	0.02304	HNRNPA1	34.196	38.686	27.8	7	12	7	1.006	1.113	0.922	0.819	0.813	0.704
Cellular Component	GO:0019013	5	viral nucleocapsid	0.0266295	M3V815	Heterogeneous nuclear ribonucleoprotein R tv2 OS=Sus scrofa OX=9823 GN=HNRNPR	1.38	Up	0.026676	HNRNPR	70.929	2.5035	12.3	8	11	2	0.977	1.099	1.274	0.837	0.727	0.863
Cellular Component	GO:0000124	15	SAGA complex	0.00948944	F1SQF7	Transcriptional adapter 3 OS=Sus scrofa OX=9823 GN=TADA3	1.587	Up	0.0031381	TADA3	48.934	51.554	21.1	8	13	8	0.964	1.184	1.198	0.686	0.704	0.719
Cellular Component	GO:0000124	15	SAGA complex	0.00948944	A0A286ZK95	Transcription and mRNA export factor ENY2 OS=Sus scrofa OX=9823 GN=ENY2	1.237	Up	0.0134023	ENY2	11.528	2.3366	14.9	2	2	2	0.903	1.025	1.017	0.807	0.749	0.824
Cellular Component	GO:0035869	7	ciliary transition zone	0.109359	F1RUS8	Tubulin-specific chaperone C OS=Sus scrofa OX=9823 GN=TBCC	3.371	Up	0.0021376	TBCC	39.029	34.347	15	5	6	5	1.703	1.243	1.52	0.386	0.36	0.579
Cellular Component	GO:0035869	7	ciliary transition zone	0.109359	F1SQ17	IQ motif containing B1 OS=Sus scrofa OX=9823 GN=IQCB1	1.439	Up	0.0029432	IQCB1	69.187	51.574	20.2	12	15	12	1.184	1.007	1.162	0.79	0.742	0.798
Cellular Component	GO:0019012	2	virion	0.0266295	Q06A94	Heterogeneous nuclear ribonucleoprotein A1 OS=Sus scrofa OX=9823 GN=HNRNPA1	1.302	Up	0.02304	HNRNPA1	34.196	38.686	27.8	7	12	7	1.006	1.113	0.922	0.819	0.813	0.704
Cellular Component	GO:0019012	2	virion	0.0266295	M3V815	Heterogeneous nuclear ribonucleoprotein R tv2 OS=Sus scrofa OX=9823 GN=HNRNPR	1.38	Up	0.026676	HNRNPR	70.929	2.5035	12.3	8	11	2	0.977	1.099	1.274	0.837	0.727	0.863
Cellular Component	GO:0032155	5	cell division site part	0.292351	F1RVK2	Microtubule associated serine/threonine kinase like OS=Sus scrofa OX=9823 GN=MASTL	2.132	Up	0.025937	MASTL	96.983	9.1757	5.1	4	8	3	0.914	1.036	1.374	0.508	0.512	0.539
Cellular Component	GO:0032155	5	cell division site part	0.292351	I3LAJ6	RAS like proto-oncogene A OS=Sus scrofa OX=9823 GN=RALA	1.293	Up	0.0009217	RALA	23.521	38.441	31.1	7	14	6	1.051	1.117	1.034	0.832	0.846	0.798
Cellular Component	GO:0090568	13	nuclear transcriptional repressor complex	0.00791394	F1RRG9	"SWI/SNF related, matrix associated, actin dependent regulator of chromatin, subfamily a, member 5 OS=Sus scrofa OX=9823 GN=SMARCA5"	1.645	Up	0.00127825	SMARCA5	121.99	20.209	9.2	10	10	10	0.99	1.169	1.054	0.63	0.622	0.701
Cellular Component	GO:0090568	13	nuclear transcriptional repressor complex	0.00791394	F1SQR0	"RB binding protein 7, chromatin remodeling factor OS=Sus scrofa OX=9823 GN=RBBP7"	2.029	Up	0.00021925	RBBP7	47.834	52.312	23.5	10	20	3	1.303	1.134	1.149	0.569	0.629	0.569
Cellular Component	GO:0090568	13	nuclear transcriptional repressor complex	0.00791394	I3LKT8	Histone-binding protein RBBP4 OS=Sus scrofa OX=9823 GN=RBBP4	1.425	Up	0.0023606	RBBP4	47.655	46.822	24.5	10	20	3	1.24	1.091	1.125	0.816	0.758	0.852
Cellular Component	GO:0016605	14	PML body	0.0115754	F1SGX2	MORC family CW-type zinc finger 3 OS=Sus scrofa OX=9823 GN=MORC3	1.548	Up	0.00069933	MORC3	93.513	52.9	12.5	8	9	8	1.219	1.117	1.088	0.742	0.696	0.774
Cellular Component	GO:0016605	14	PML body	0.0115754	B0M1M6	DNA repair protein RAD51 homolog OS=Sus scrofa OX=9823 GN=pigRAD51	1.42	Up	0.0022166	pigRAD51	36.994	56.553	15.9	5	7	5	1.158	1.141	1.004	0.743	0.794	0.789
Cellular Component	GO:0016605	14	PML body	0.0115754	I3LSZ1	SUMO-conjugating enzyme UBC9 OS=Sus scrofa OX=9823 GN=UBE2I	1.25	Up	0.00092066	UBE2I	18.007	14.882	31.6	5	10	5	1.045	1.095	1.098	0.897	0.841	0.852
Cellular Component	GO:0016605	14	PML body	0.0115754	P61958	Small ubiquitin-related modifier 2 OS=Sus scrofa OX=9823 GN=SUMO2	1.906	Up	0.00031533	SUMO2	10.871	19.176	23.2	2	5	2	1.118	1.213	1.145	0.581	0.67	0.573
Cellular Component	GO:0005654	11	nucleoplasm	4.24017e-08	F1RZ16	U1 small nuclear ribonucleoprotein C OS=Sus scrofa OX=9823 GN=SNRPC	2.161	Up	0.042037	SNRPC	17.394	2.5386	5.7	1	2	1	0.841	1.36	1.343	0.544	0.547	0.549
Cellular Component	GO:0005654	11	nucleoplasm	4.24017e-08	I3LMG8	SAGA complex associated factor 29 OS=Sus scrofa OX=9823 GN=SGF29	1.598	Up	0.022299	SGF29	33.254	9.9718	6.1	2	2	2	1.496	1.026	1.044	0.729	0.78	0.722
Cellular Component	GO:0005654	11	nucleoplasm	4.24017e-08	F1SGX2	MORC family CW-type zinc finger 3 OS=Sus scrofa OX=9823 GN=MORC3	1.548	Up	0.00069933	MORC3	93.513	52.9	12.5	8	9	8	1.219	1.117	1.088	0.742	0.696	0.774
Cellular Component	GO:0005654	11	nucleoplasm	4.24017e-08	F1SQ87	WW domain binding protein 11 OS=Sus scrofa OX=9823 GN=WBP11	1.42	Up	0.037961	WBP11	70.058	2.8051	3.1	2	2	2	1.334	0.936	1.212	0.814	0.768	0.87
Cellular Component	GO:0005654	11	nucleoplasm	4.24017e-08	F1S459	Uncharacterized protein OS=Sus scrofa OX=9823 GN=TERF2IP	1.412	Up	0.0056614	TERF2IP	44.313	19.579	14.2	5	5	5	0.985	1.021	1.083	0.702	0.672	0.814
Cellular Component	GO:0005654	11	nucleoplasm	4.24017e-08	I3LU53	Sin3A associated protein 30 OS=Sus scrofa OX=9823 GN=SAP30	2.956	Up	0.00054138	SAP30	23.373	6.7599	13.6	3	5	3	1.387	1.163	1.373	0.515	0.375	0.437
Cellular Component	GO:0005654	11	nucleoplasm	4.24017e-08	I3LJR4	DNA-directed RNA polymerase subunit OS=Sus scrofa OX=9823 GN=POLR2A	1.415	Up	0.0042352	POLR2A	215.86	15.992	3.8	8	9	8	1.093	1.168	1.09	0.789	0.791	0.788
Cellular Component	GO:0005654	11	nucleoplasm	4.24017e-08	F2Z5J6	General transcription factor IIB OS=Sus scrofa OX=9823 GN=GTF2B	1.734	Up	0.00028364	GTF2B	34.833	52.276	29.4	8	9	8	1.233	1.078	1.137	0.687	0.67	0.632
Cellular Component	GO:0005654	11	nucleoplasm	4.24017e-08	P61958	Small ubiquitin-related modifier 2 OS=Sus scrofa OX=9823 GN=SUMO2	1.906	Up	0.00031533	SUMO2	10.871	19.176	23.2	2	5	2	1.118	1.213	1.145	0.581	0.67	0.573
Cellular Component	GO:0005654	11	nucleoplasm	4.24017e-08	F1SRZ7	RNA helicase aquarius OS=Sus scrofa OX=9823 GN=AQR	1.23	Up	0.0052391	AQR	168.25	7.7817	2.1	3	3	3	1.156	1.051	1.047	0.875	0.913	0.857
Cellular Component	GO:0005654	11	nucleoplasm	4.24017e-08	A0A286ZK95	Transcription and mRNA export factor ENY2 OS=Sus scrofa OX=9823 GN=ENY2	1.237	Up	0.0134023	ENY2	11.528	2.3366	14.9	2	2	2	0.903	1.025	1.017	0.807	0.749	0.824
Cellular Component	GO:0005654	11	nucleoplasm	4.24017e-08	F1SKQ0	DEAD-box helicase 17 OS=Sus scrofa OX=9823 GN=DDX17	1.666	Up	0.00038247	DDX17	70.58	47.101	27	16	27	11	1.211	1.15	1.043	0.672	0.701	0.67
Cellular Component	GO:0005654	11	nucleoplasm	4.24017e-08	I3LIL0	Nucleoporin like 2 OS=Sus scrofa OX=9823 GN=NUPL2	3.395	Up	0.00101772	NUPL2	44.477	13.884	10.8	4	4	4	1.58	1.103	1.252	0.399	0.441	0.319
Cellular Component	GO:0005654	11	nucleoplasm	4.24017e-08	F1RKS3	Flap endonuclease 1 OS=Sus scrofa OX=9823 GN=FEN1	1.371	Up	0.026478	FEN1	42.402	9.8943	8.9	3	4	3	0.94	1.04	1.111	0.648	0.853	0.753
Cellular Component	GO:0005654	11	nucleoplasm	4.24017e-08	F1S413	Mini-chromosome maintenance complex-binding protein OS=Sus scrofa OX=9823 GN=MCMBP	1.403	Up	0.0187971	MCMBP	72.904	1.9216	2.5	2	2	2	1.315	1.078	0.992	0.81	0.768	0.834
Cellular Component	GO:0005654	11	nucleoplasm	4.24017e-08	I3LKT8	Histone-binding protein RBBP4 OS=Sus scrofa OX=9823 GN=RBBP4	1.425	Up	0.0023606	RBBP4	47.655	46.822	24.5	10	20	3	1.24	1.091	1.125	0.816	0.758	0.852
Cellular Component	GO:0005654	11	nucleoplasm	4.24017e-08	F1RKE4	RNA polymerase II subunit J OS=Sus scrofa OX=9823 GN=POLR2J	1.634	Up	0.00180029	POLR2J	13.293	6.1771	17.1	2	4	2	1.039	1.15	1.124	0.664	0.612	0.751
Cellular Component	GO:0005654	11	nucleoplasm	4.24017e-08	I3LD81	Cell division cycle 7 OS=Sus scrofa OX=9823 GN=CDC7	1.954	Up	0.0029611	CDC7	61.478	26.339	5	2	2	2	1.11	1.182	1.255	0.492	0.669	0.654
Cellular Component	GO:0005654	11	nucleoplasm	4.24017e-08	F1RVK2	Microtubule associated serine/threonine kinase like OS=Sus scrofa OX=9823 GN=MASTL	2.132	Up	0.025937	MASTL	96.983	9.1757	5.1	4	8	3	0.914	1.036	1.374	0.508	0.512	0.539
Cellular Component	GO:0005654	11	nucleoplasm	4.24017e-08	I3L640	Bromodomain containing 7 OS=Sus scrofa OX=9823 GN=BRD7	1.94	Up	0.018721	BRD7	74.091	10.51	6.6	4	4	4	1.144	1.097	1.132	0.521	0.527	0.691
Cellular Component	GO:0005654	11	nucleoplasm	4.24017e-08	I3LSZ1	SUMO-conjugating enzyme UBC9 OS=Sus scrofa OX=9823 GN=UBE2I	1.25	Up	0.00092066	UBE2I	18.007	14.882	31.6	5	10	5	1.045	1.095	1.098	0.897	0.841	0.852
Cellular Component	GO:0005654	11	nucleoplasm	4.24017e-08	F1SGC8	Actin like 6A OS=Sus scrofa OX=9823 GN=ACTL6A	2.313	Up	0.0119769	ACTL6A	47.47	32.668	13.8	5	7	5	1.19	1.002	1.189	0.631	0.502	0.329
Cellular Component	GO:0005654	11	nucleoplasm	4.24017e-08	A0A287BBF8	Mediator of RNA polymerase II transcription subunit 6 OS=Sus scrofa OX=9823 GN=MED6	1.731	Up	0.022461	MED6	28.435	3.9035	8.5	2	2	2	1.318	1.04	1.194	0.552	0.62	0.88
Cellular Component	GO:0005654	11	nucleoplasm	4.24017e-08	F1RM10	Transcription elongation regulator 1 OS=Sus scrofa OX=9823 GN=TCERG1	1.45	Up	0.045096	TCERG1	121.05	4.6974	3.9	4	5	3	1.282	1.094	1.272	0.922	0.947	0.647
Cellular Component	GO:0005654	11	nucleoplasm	4.24017e-08	F1SV40	Splicing factor 3a subunit 3 OS=Sus scrofa OX=9823 GN=SF3A3	1.394	Up	0.0051027	SF3A3	58.891	6.1879	5.4	3	4	3	1.432	1.207	1.209	0.925	0.944	0.891
Cellular Component	GO:0005654	11	nucleoplasm	4.24017e-08	I3LAI8	ZW10 interacting kinetochore protein OS=Sus scrofa OX=9823 GN=ZWINT	1.917	Up	0.049124	ZWINT	33.245	17.861	9.9	2	2	2	1.141	1.271	1.611	0.709	0.44	0.95
Cellular Component	GO:0005654	11	nucleoplasm	4.24017e-08	P00503	"Aspartate aminotransferase, cytoplasmic OS=Sus scrofa OX=9823 GN=GOT1"	1.209	Up	0.0084842	GOT1	46.474	171.38	20.6	7	10	7	1.153	1.069	1.08	0.905	0.963	0.864
Cellular Component	GO:0005654	11	nucleoplasm	4.24017e-08	F1RT18	Nei like DNA glycosylase 3 OS=Sus scrofa OX=9823 GN=NEIL3	4.915	Up	0.00089536	NEIL3	66.364	8.182	7	4	4	4	1.774	1.289	1.149	0.305	0.331	0.221
Cellular Component	GO:0005654	11	nucleoplasm	4.24017e-08	F1RT10	CDKN2A interacting protein OS=Sus scrofa OX=9823 GN=CDKN2AIP	1.684	Up	0.0132974	CDKN2AIP	61.508	15.471	10.1	4	4	4	1.07	1.35	0.972	0.725	0.577	0.712
Cellular Component	GO:0005654	11	nucleoplasm	4.24017e-08	F1S346	Kinesin-like protein OS=Sus scrofa OX=9823 GN=KIF2C	1.542	Up	0.00123815	KIF2C	80.638	64.334	21.7	15	23	14	1.182	1.081	1.093	0.765	0.75	0.662
Cellular Component	GO:0005654	11	nucleoplasm	4.24017e-08	Q06A94	Heterogeneous nuclear ribonucleoprotein A1 OS=Sus scrofa OX=9823 GN=HNRNPA1	1.302	Up	0.02304	HNRNPA1	34.196	38.686	27.8	7	12	7	1.006	1.113	0.922	0.819	0.813	0.704
Cellular Component	GO:0005654	11	nucleoplasm	4.24017e-08	F1S8F7	Tetratricopeptide repeat domain 5 OS=Sus scrofa OX=9823 GN=TTC5	1.719	Up	0.00082431	TTC5	51.125	13.243	11.9	5	6	5	1.316	1.146	1.11	0.733	0.676	0.669
Cellular Component	GO:0005654	11	nucleoplasm	4.24017e-08	F1S0E7	Akirin-2 OS=Sus scrofa OX=9823 GN=AKIRIN2	1.684	Up	0.0008369	AKIRIN2	22.509	43.429	38.9	9	18	9	1.255	1.141	1.116	0.67	0.657	0.759
Cellular Component	GO:0005654	11	nucleoplasm	4.24017e-08	F1SQF7	Transcriptional adapter 3 OS=Sus scrofa OX=9823 GN=TADA3	1.587	Up	0.0031381	TADA3	48.934	51.554	21.1	8	13	8	0.964	1.184	1.198	0.686	0.704	0.719
Cellular Component	GO:0005654	11	nucleoplasm	4.24017e-08	F1SFW4	Integrator complex subunit 3 OS=Sus scrofa OX=9823 GN=INTS3	1.439	Up	0.0095607	INTS3	117.85	35.79	4.8	3	4	3	1.185	1.013	1.187	0.877	0.731	0.745
Cellular Component	GO:0005654	11	nucleoplasm	4.24017e-08	F1SQR0	"RB binding protein 7, chromatin remodeling factor OS=Sus scrofa OX=9823 GN=RBBP7"	2.029	Up	0.00021925	RBBP7	47.834	52.312	23.5	10	20	3	1.303	1.134	1.149	0.569	0.629	0.569
Cellular Component	GO:0005654	11	nucleoplasm	4.24017e-08	I3LCH3	RNA polymerase II subunit C OS=Sus scrofa OX=9823 GN=POLR2C	2.109	Up	0.048022	POLR2C	31.402	9.8867	13.1	3	4	3	1.229	0.836	1.619	0.396	0.712	0.639
Cellular Component	GO:0005654	11	nucleoplasm	4.24017e-08	I3LM23	Cbl proto-oncogene like 1 OS=Sus scrofa OX=9823 GN=CBLL1	1.412	Up	0.00064243	CBLL1	48.955	15.851	13.2	5	6	4	1.171	1.046	1.096	0.781	0.802	0.764
Cellular Component	GO:0005654	11	nucleoplasm	4.24017e-08	I3LUP6	Nucleophosmin 1 OS=Sus scrofa OX=9823 GN=NPM1	1.559	Up	0.0106004	NPM1	32.603	14.148	23.5	8	16	8	0.996	1.165	1.062	0.695	0.691	0.681
Cellular Component	GO:0005654	11	nucleoplasm	4.24017e-08	F1S359	"RB binding protein 5, histone lysine methyltransferase complex subunit OS=Sus scrofa OX=9823 GN=RBBP5"	4.458	Up	0.0029591	RBBP5	59.152	7.9556	7.4	4	4	4	1.08	1.353	1.196	0.179	0.394	0.241
Cellular Component	GO:0005654	11	nucleoplasm	4.24017e-08	F1SVA6	Small nuclear ribonucleoprotein U5 subunit 40 OS=Sus scrofa OX=9823 GN=SNRNP40	1.511	Up	0.00022122	SNRNP40	39.351	15.568	9.8	3	3	3	1.016	1.076	1.115	0.732	0.701	0.689
Cellular Component	GO:0005654	11	nucleoplasm	4.24017e-08	F1SPF3	DNA helicase OS=Sus scrofa OX=9823 GN=MCM2	1.635	Up	0.0013014	MCM2	101.53	74.972	18.6	15	20	15	1.052	1.206	1.249	0.745	0.728	0.672
Cellular Component	GO:0005654	11	nucleoplasm	4.24017e-08	F1S890	Serine/threonine kinase 35 OS=Sus scrofa OX=9823 GN=STK35	1.782	Up	0.0010594	STK35	59.201	3.1779	3.2	1	1	1	1.053	1.189	1.201	0.645	0.584	0.703
Cellular Component	GO:0005654	11	nucleoplasm	4.24017e-08	F1SBF0	Nuclear receptor coactivator 3 OS=Sus scrofa OX=9823 GN=NCOA3	2.152	Up	0.0091227	NCOA3	150.96	213.24	17.9	21	30	4	0.817	1.311	1.234	0.579	0.496	0.487
Cellular Component	GO:0005654	11	nucleoplasm	4.24017e-08	A4PES0	Wee1-like protein kinase 2 OS=Sus scrofa OX=9823 GN=WEE2	4.027	Up	2.41e-05	WEE2	62.927	137.78	31.7	17	33	17	1.512	1.381	1.259	0.323	0.368	0.34
Cellular Component	GO:0005654	11	nucleoplasm	4.24017e-08	F1S774	Uncharacterized protein OS=Sus scrofa OX=9823 GN=CHEK1	1.925	Up	3.51e-05	CHEK1	54.358	12.436	11.6	5	5	5	1.144	1.128	1.228	0.589	0.605	0.624
Cellular Component	GO:0005654	11	nucleoplasm	4.24017e-08	F1SB61	Pre-mRNA-splicing regulator WTAP isoform 1 OS=Sus scrofa OX=9823 GN=WTAP	1.698	Up	0.000102443	WTAP	43.985	25.697	15.7	5	5	5	1.116	1.136	1.197	0.673	0.711	0.647
Cellular Component	GO:0005654	11	nucleoplasm	4.24017e-08	F2Z564	DDB1 and CUL4 associated factor 7 OS=Sus scrofa OX=9823 GN=DCAF7	1.453	Up	0.0156173	DCAF7	38.926	17.484	8.8	3	3	3	1.06	1.115	1.017	0.724	0.622	0.851
Cellular Component	GO:0005654	11	nucleoplasm	4.24017e-08	F1SJL5	Caseinolytic mitochondrial matrix peptidase chaperone subunit OS=Sus scrofa OX=9823 GN=CLPX	1.302	Up	0.0092393	CLPX	67.42	16.452	9.9	6	6	6	1.189	1.09	1.132	0.791	0.889	0.939
Cellular Component	GO:0005654	11	nucleoplasm	4.24017e-08	F2Z5F7	Protein dpy-30 homolog OS=Sus scrofa OX=9823 GN=DPY30	1.399	Up	0.0168007	DPY30	11.25	3.0184	9.1	1	1	1	0.968	1.188	1.154	0.839	0.704	0.823
Cellular Component	GO:0005654	11	nucleoplasm	4.24017e-08	F1S534	Down-regulator of transcription 1 OS=Sus scrofa OX=9823 GN=DR1	3.485	Up	0.00059839	DR1	19.429	12.434	15.9	3	4	3	1.291	1.305	1.419	0.45	0.405	0.297
Cellular Component	GO:0005654	11	nucleoplasm	4.24017e-08	I3LS70	Importin subunit alpha OS=Sus scrofa OX=9823 GN=KPNA2	1.554	Up	0.00032046	KPNA2	57.975	216.66	14.6	6	8	6	1.039	1.103	1.169	0.709	0.69	0.732
Cellular Component	GO:0005654	11	nucleoplasm	4.24017e-08	F1RRG9	"SWI/SNF related, matrix associated, actin dependent regulator of chromatin, subfamily a, member 5 OS=Sus scrofa OX=9823 GN=SMARCA5"	1.645	Up	0.00127825	SMARCA5	121.99	20.209	9.2	10	10	10	0.99	1.169	1.054	0.63	0.622	0.701
Cellular Component	GO:0005654	11	nucleoplasm	4.24017e-08	I3L7M6	Ubiquitinyl hydrolase 1 OS=Sus scrofa OX=9823	1.413	Up	0.002422	---	36.91	37.929	7	2	2	2	1.193	1.15	1.218	0.907	0.845	0.768
Cellular Component	GO:0005654	11	nucleoplasm	4.24017e-08	F1RN89	"NUFIP2, FMR1 interacting protein 2 OS=Sus scrofa OX=9823 GN=NUFIP2"	1.367	Up	0.00159736	NUFIP2	68.39	11.556	7.3	4	4	4	1.077	0.977	1.098	0.778	0.74	0.788
Cellular Component	GO:0005654	11	nucleoplasm	4.24017e-08	B0M1M6	DNA repair protein RAD51 homolog OS=Sus scrofa OX=9823 GN=pigRAD51	1.42	Up	0.0022166	pigRAD51	36.994	56.553	15.9	5	7	5	1.158	1.141	1.004	0.743	0.794	0.789
Cellular Component	GO:0005654	11	nucleoplasm	4.24017e-08	F1RUL1	RNA binding motif protein 17 OS=Sus scrofa OX=9823 GN=RBM17	1.469	Up	0.004302	RBM17	44.931	14.447	13	6	8	6	1.231	1.222	1.039	0.849	0.76	0.768
Cellular Component	GO:0005654	11	nucleoplasm	4.24017e-08	F1RKM0	Lamin B1 OS=Sus scrofa OX=9823 GN=LMNB1	1.464	Up	0.0030827	LMNB1	66.485	14.022	12.6	7	7	7	1.212	1.095	1.065	0.823	0.705	0.775
Cellular Component	GO:0005654	11	nucleoplasm	4.24017e-08	F1SJR5	Protein kinase C and casein kinase substrate in neurons 2 OS=Sus scrofa OX=9823 GN=PACSIN2	1.216	Up	0.0047599	PACSIN2	55.602	194.8	32.9	13	17	13	1.154	1.069	1.089	0.946	0.912	0.866
Cellular Component	GO:0031965	11	nuclear membrane	0.107177	I3LCW0	Nucleoporin NUP53 OS=Sus scrofa OX=9823 GN=NUP35	3.673	Up	2.35e-05	NUP35	35.049	6.9526	10.1	3	4	3	1.231	1.351	1.337	0.328	0.392	0.347
Cellular Component	GO:0031965	11	nuclear membrane	0.107177	F1RXC7	Cancer susceptibility 3 OS=Sus scrofa OX=9823 GN=CASC3	1.834	Up	0.0037441	CASC3	69.687	17.154	10.4	6	6	6	1.301	1.156	1.118	0.748	0.653	0.548
Cellular Component	GO:0031965	11	nuclear membrane	0.107177	F1RKM0	Lamin B1 OS=Sus scrofa OX=9823 GN=LMNB1	1.464	Up	0.0030827	LMNB1	66.485	14.022	12.6	7	7	7	1.212	1.095	1.065	0.823	0.705	0.775
Cellular Component	GO:0031965	11	nuclear membrane	0.107177	F1SB61	Pre-mRNA-splicing regulator WTAP isoform 1 OS=Sus scrofa OX=9823 GN=WTAP	1.698	Up	0.000102443	WTAP	43.985	25.697	15.7	5	5	5	1.116	1.136	1.197	0.673	0.711	0.647
Cellular Component	GO:0031965	11	nuclear membrane	0.107177	F1RG40	Nucleoporin 133 OS=Sus scrofa OX=9823 GN=NUP133	1.657	Up	0.00025873	NUP133	110.26	16.953	8.5	8	12	8	1.078	1.156	1.229	0.702	0.675	0.713
Cellular Component	GO:0031965	11	nuclear membrane	0.107177	I3LM93	Transportin 1 OS=Sus scrofa OX=9823 GN=TNPO1	1.316	Up	0.0118553	TNPO1	101.32	95.151	11.9	10	16	8	0.954	1.085	1.163	0.788	0.8	0.846
Cellular Component	GO:0044454	12	nuclear chromosome part	3.25078e-06	F1SJJ8	TIMELESS interacting protein OS=Sus scrofa OX=9823 GN=TIPIN	1.499	Up	0.0010025	TIPIN	32.88	1.5504	3.1	1	1	1	1.248	1.154	1.118	0.802	0.731	0.815
Cellular Component	GO:0044454	12	nuclear chromosome part	3.25078e-06	P12682	High mobility group protein B1 OS=Sus scrofa OX=9823 GN=HMGB1	1.344	Up	0.00034442	HMGB1	24.917	12.495	18.6	4	5	4	1.088	1.075	1.091	0.847	0.798	0.776
Cellular Component	GO:0044454	12	nuclear chromosome part	3.25078e-06	F1S459	Uncharacterized protein OS=Sus scrofa OX=9823 GN=TERF2IP	1.412	Up	0.0056614	TERF2IP	44.313	19.579	14.2	5	5	5	0.985	1.021	1.083	0.702	0.672	0.814
Cellular Component	GO:0044454	12	nuclear chromosome part	3.25078e-06	F1SPF3	DNA helicase OS=Sus scrofa OX=9823 GN=MCM2	1.635	Up	0.0013014	MCM2	101.53	74.972	18.6	15	20	15	1.052	1.206	1.249	0.745	0.728	0.672
Cellular Component	GO:0044454	12	nuclear chromosome part	3.25078e-06	I3LRF1	Uncharacterized protein OS=Sus scrofa OX=9823 GN=BUB1	1.349	Up	0.0060805	BUB1	122.24	1.7773	1.5	2	2	2	1.244	1.154	1.032	0.832	0.841	0.87
Cellular Component	GO:0044454	12	nuclear chromosome part	3.25078e-06	F1SBF0	Nuclear receptor coactivator 3 OS=Sus scrofa OX=9823 GN=NCOA3	2.152	Up	0.0091227	NCOA3	150.96	213.24	17.9	21	30	4	0.817	1.311	1.234	0.579	0.496	0.487
Cellular Component	GO:0044454	12	nuclear chromosome part	3.25078e-06	F1S413	Mini-chromosome maintenance complex-binding protein OS=Sus scrofa OX=9823 GN=MCMBP	1.403	Up	0.0187971	MCMBP	72.904	1.9216	2.5	2	2	2	1.315	1.078	0.992	0.81	0.768	0.834
Cellular Component	GO:0044454	12	nuclear chromosome part	3.25078e-06	F1RKS3	Flap endonuclease 1 OS=Sus scrofa OX=9823 GN=FEN1	1.371	Up	0.026478	FEN1	42.402	9.8943	8.9	3	4	3	0.94	1.04	1.111	0.648	0.853	0.753
Cellular Component	GO:0044454	12	nuclear chromosome part	3.25078e-06	F1S386	THO complex 3 OS=Sus scrofa OX=9823 GN=THOC3	1.892	Up	0.0137759	THOC3	38.799	14.043	16	6	7	6	1.606	1.103	1.015	0.648	0.709	0.611
Cellular Component	GO:0044454	12	nuclear chromosome part	3.25078e-06	Q71LE2	Histone H3.3 OS=Sus scrofa OX=9823 GN=H3F3A	2.32	Up	4.1e-05	H3F3A	15.328	4.68	11.8	2	4	1	1.122	1.19	1.135	0.531	0.463	0.492
Cellular Component	GO:0044454	12	nuclear chromosome part	3.25078e-06	I3LKT8	Histone-binding protein RBBP4 OS=Sus scrofa OX=9823 GN=RBBP4	1.425	Up	0.0023606	RBBP4	47.655	46.822	24.5	10	20	3	1.24	1.091	1.125	0.816	0.758	0.852
Cellular Component	GO:0044454	12	nuclear chromosome part	3.25078e-06	F1SBC5	"NDC80, kinetochore complex component OS=Sus scrofa OX=9823 GN=NDC80"	1.352	Up	0.0007232	NDC80	73.907	58.15	27.6	18	20	18	1.021	1.072	1.031	0.75	0.746	0.815
Cellular Component	GO:0044454	12	nuclear chromosome part	3.25078e-06	F1RRG9	"SWI/SNF related, matrix associated, actin dependent regulator of chromatin, subfamily a, member 5 OS=Sus scrofa OX=9823 GN=SMARCA5"	1.645	Up	0.00127825	SMARCA5	121.99	20.209	9.2	10	10	10	0.99	1.169	1.054	0.63	0.622	0.701
Cellular Component	GO:0044454	12	nuclear chromosome part	3.25078e-06	B0M1M6	DNA repair protein RAD51 homolog OS=Sus scrofa OX=9823 GN=pigRAD51	1.42	Up	0.0022166	pigRAD51	36.994	56.553	15.9	5	7	5	1.158	1.141	1.004	0.743	0.794	0.789
Cellular Component	GO:0044454	12	nuclear chromosome part	3.25078e-06	F1SGC8	Actin like 6A OS=Sus scrofa OX=9823 GN=ACTL6A	2.313	Up	0.0119769	ACTL6A	47.47	32.668	13.8	5	7	5	1.19	1.002	1.189	0.631	0.502	0.329
Cellular Component	GO:0044454	12	nuclear chromosome part	3.25078e-06	F1S1V1	Sjogren syndrome antigen B OS=Sus scrofa OX=9823 GN=SSB	2.422	Up	0.00193924	SSB	47.267	15.636	11.5	5	6	5	1.531	1.143	1.466	0.546	0.502	0.661
Cellular Component	GO:0044454	12	nuclear chromosome part	3.25078e-06	I3LII4	Serine/threonine-protein kinase PLK OS=Sus scrofa OX=9823 GN=PLK1	1.251	Up	0.0040206	PLK1	68.053	15.527	13.7	7	9	7	1.025	1.028	1.111	0.82	0.82	0.889
Cellular Component	GO:0044454	12	nuclear chromosome part	3.25078e-06	P17741	High mobility group protein B2 OS=Sus scrofa OX=9823 GN=HMGB2	1.313	Up	0.0065814	HMGB2	24.133	10.235	15.2	3	3	3	0.982	0.994	1.064	0.747	0.725	0.844
Cellular Component	GO:0044454	12	nuclear chromosome part	3.25078e-06	D2IE28	Cyclin B1 transcript variant 1 OS=Sus scrofa OX=9823 GN=CCNB1	1.94	Up	0.00024373	CCNB1	48.662	7.9922	9	4	6	4	1.067	1.134	1.206	0.61	0.539	0.607
Cellular Component	GO:0044454	12	nuclear chromosome part	3.25078e-06	I3LDH3	Poly [ADP-ribose] polymerase OS=Sus scrofa OX=9823 GN=PARP1	1.261	Up	0.003163	PARP1	111.52	53.679	12.3	11	14	11	1.076	1.068	1.032	0.87	0.866	0.783
Cellular Component	GO:0031201	8	SNARE complex	0.0311783	I3LHT9	Syntaxin-12 OS=Sus scrofa OX=9823 GN=STX12	1.218	Up	0.00171924	STX12	31.416	165.27	29.7	7	17	7	1.025	1.101	1.035	0.847	0.86	0.888
Cellular Component	GO:0031201	8	SNARE complex	0.0311783	I3LN62	Vesicle-associated membrane protein 7 OS=Sus scrofa OX=9823 GN=VAMP7	1.223	Up	0.036918	VAMP7	24.935	70.081	28.6	7	10	7	0.916	1.086	1.113	0.882	0.837	0.828
Cellular Component	GO:0031201	8	SNARE complex	0.0311783	F1S3P8	Syntaxin 7 OS=Sus scrofa OX=9823 GN=STX7	1.432	Up	4.13e-05	STX7	29.864	12.254	9.2	2	4	2	1.095	1.151	1.101	0.782	0.791	0.765
Cellular Component	GO:0031201	8	SNARE complex	0.0311783	F1SD82	Syntaxin 10 OS=Sus scrofa OX=9823 GN=STX10	1.536	Up	0.0033599	STX10	28.241	17.438	4.4	1	1	1	1.046	1.134	1.23	0.695	0.709	0.816
Cellular Component	GO:0031080	12	nuclear pore outer ring	0.00341135	F1SH64	Nucleoporin 107 OS=Sus scrofa OX=9823 GN=NUP107	1.747	Up	0.0054597	NUP107	106.68	55.155	10.6	8	11	8	1.433	1.052	1.093	0.652	0.685	0.711
Cellular Component	GO:0031080	12	nuclear pore outer ring	0.00341135	F1RVX6	Nucleoporin 85 OS=Sus scrofa OX=9823 GN=NUP85	1.204	Up	0.022455	NUP85	72.22	44.615	8	4	5	4	0.985	1.09	1.087	0.808	0.908	0.91
Cellular Component	GO:0031080	12	nuclear pore outer ring	0.00341135	F1RG40	Nucleoporin 133 OS=Sus scrofa OX=9823 GN=NUP133	1.657	Up	0.00025873	NUP133	110.26	16.953	8.5	8	12	8	1.078	1.156	1.229	0.702	0.675	0.713
Cellular Component	GO:0000776	12	kinetochore	2.64297e-06	F1RVX6	Nucleoporin 85 OS=Sus scrofa OX=9823 GN=NUP85	1.204	Up	0.022455	NUP85	72.22	44.615	8	4	5	4	0.985	1.09	1.087	0.808	0.908	0.91
Cellular Component	GO:0000776	12	kinetochore	2.64297e-06	I3LRF1	Uncharacterized protein OS=Sus scrofa OX=9823 GN=BUB1	1.349	Up	0.0060805	BUB1	122.24	1.7773	1.5	2	2	2	1.244	1.154	1.032	0.832	0.841	0.87
Cellular Component	GO:0000776	12	kinetochore	2.64297e-06	F1RPP2	Uncharacterized protein OS=Sus scrofa OX=9823 GN=SKA1	1.687	Up	0.0125002	SKA1	29.365	13.654	19.6	5	7	5	0.841	1.219	1.159	0.658	0.61	0.64
Cellular Component	GO:0000776	12	kinetochore	2.64297e-06	F1S346	Kinesin-like protein OS=Sus scrofa OX=9823 GN=KIF2C	1.542	Up	0.00123815	KIF2C	80.638	64.334	21.7	15	23	14	1.182	1.081	1.093	0.765	0.75	0.662
Cellular Component	GO:0000776	12	kinetochore	2.64297e-06	F1RG40	Nucleoporin 133 OS=Sus scrofa OX=9823 GN=NUP133	1.657	Up	0.00025873	NUP133	110.26	16.953	8.5	8	12	8	1.078	1.156	1.229	0.702	0.675	0.713
Cellular Component	GO:0000776	12	kinetochore	2.64297e-06	F1SBC5	"NDC80, kinetochore complex component OS=Sus scrofa OX=9823 GN=NDC80"	1.352	Up	0.0007232	NDC80	73.907	58.15	27.6	18	20	18	1.021	1.072	1.031	0.75	0.746	0.815
Cellular Component	GO:0000776	12	kinetochore	2.64297e-06	I3LRD3	Centromere protein E OS=Sus scrofa OX=9823 GN=CENPE	1.715	Up	0.00027958	CENPE	313.39	25.579	4.9	14	15	14	1.027	1.067	1.133	0.669	0.619	0.594
Cellular Component	GO:0000776	12	kinetochore	2.64297e-06	I3LII4	Serine/threonine-protein kinase PLK OS=Sus scrofa OX=9823 GN=PLK1	1.251	Up	0.0040206	PLK1	68.053	15.527	13.7	7	9	7	1.025	1.028	1.111	0.82	0.82	0.889
Cellular Component	GO:0000776	12	kinetochore	2.64297e-06	F1SSR3	Kinetochore localized astrin/SPAG5 binding protein OS=Sus scrofa OX=9823 GN=KNSTRN	1.752	Up	0.0115573	KNSTRN	26.753	4.2474	8.9	2	2	2	1.02	1.434	1.144	0.589	0.764	0.701
Cellular Component	GO:0000776	12	kinetochore	2.64297e-06	F1S216	"NUF2, NDC80 kinetochore complex component OS=Sus scrofa OX=9823 GN=NUF2"	1.33	Up	0.0147797	NUF2	54.456	31.148	11.4	5	5	5	1.114	1.141	1.022	0.871	0.869	0.723
Cellular Component	GO:0000776	12	kinetochore	2.64297e-06	D2IE28	Cyclin B1 transcript variant 1 OS=Sus scrofa OX=9823 GN=CCNB1	1.94	Up	0.00024373	CCNB1	48.662	7.9922	9	4	6	4	1.067	1.134	1.206	0.61	0.539	0.607
Cellular Component	GO:0000776	12	kinetochore	2.64297e-06	I3LAI8	ZW10 interacting kinetochore protein OS=Sus scrofa OX=9823 GN=ZWINT	1.917	Up	0.049124	ZWINT	33.245	17.861	9.9	2	2	2	1.141	1.271	1.611	0.709	0.44	0.95
Cellular Component	GO:0043233	4	organelle lumen	3.6723e-08	I3LMG8	SAGA complex associated factor 29 OS=Sus scrofa OX=9823 GN=SGF29	1.598	Up	0.022299	SGF29	33.254	9.9718	6.1	2	2	2	1.496	1.026	1.044	0.729	0.78	0.722
Cellular Component	GO:0043233	4	organelle lumen	3.6723e-08	F1S134	H/ACA ribonucleoprotein complex subunit OS=Sus scrofa OX=9823 GN=GAR1	1.643	Up	0.00021686	GAR1	20.943	3.3879	7.9	2	2	2	1.083	1.158	1.15	0.661	0.67	0.733
Cellular Component	GO:0043233	4	organelle lumen	3.6723e-08	I3L8T3	tRNA (guanine(37)-N1)-methyltransferase OS=Sus scrofa OX=9823 GN=TRMT5	1.998	Up	4.27e-05	TRMT5	57.071	26.202	17.4	9	12	9	1.18	1.17	1.239	0.584	0.637	0.575
Cellular Component	GO:0043233	4	organelle lumen	3.6723e-08	F1SGX2	MORC family CW-type zinc finger 3 OS=Sus scrofa OX=9823 GN=MORC3	1.548	Up	0.00069933	MORC3	93.513	52.9	12.5	8	9	8	1.219	1.117	1.088	0.742	0.696	0.774
Cellular Component	GO:0043233	4	organelle lumen	3.6723e-08	F1SQ87	WW domain binding protein 11 OS=Sus scrofa OX=9823 GN=WBP11	1.42	Up	0.037961	WBP11	70.058	2.8051	3.1	2	2	2	1.334	0.936	1.212	0.814	0.768	0.87
Cellular Component	GO:0043233	4	organelle lumen	3.6723e-08	F1RJJ3	Ribosome maturation protein SBDS OS=Sus scrofa OX=9823 GN=SBDS	1.259	Up	0.00107721	SBDS	28.745	13.979	23.6	7	9	7	1.022	1.077	1.07	0.839	0.871	0.808
Cellular Component	GO:0043233	4	organelle lumen	3.6723e-08	I3LU53	Sin3A associated protein 30 OS=Sus scrofa OX=9823 GN=SAP30	2.956	Up	0.00054138	SAP30	23.373	6.7599	13.6	3	5	3	1.387	1.163	1.373	0.515	0.375	0.437
Cellular Component	GO:0043233	4	organelle lumen	3.6723e-08	I3LJR4	DNA-directed RNA polymerase subunit OS=Sus scrofa OX=9823 GN=POLR2A	1.415	Up	0.0042352	POLR2A	215.86	15.992	3.8	8	9	8	1.093	1.168	1.09	0.789	0.791	0.788
Cellular Component	GO:0043233	4	organelle lumen	3.6723e-08	P61958	Small ubiquitin-related modifier 2 OS=Sus scrofa OX=9823 GN=SUMO2	1.906	Up	0.00031533	SUMO2	10.871	19.176	23.2	2	5	2	1.118	1.213	1.145	0.581	0.67	0.573
Cellular Component	GO:0043233	4	organelle lumen	3.6723e-08	F1RKS3	Flap endonuclease 1 OS=Sus scrofa OX=9823 GN=FEN1	1.371	Up	0.026478	FEN1	42.402	9.8943	8.9	3	4	3	0.94	1.04	1.111	0.648	0.853	0.753
Cellular Component	GO:0043233	4	organelle lumen	3.6723e-08	F1S413	Mini-chromosome maintenance complex-binding protein OS=Sus scrofa OX=9823 GN=MCMBP	1.403	Up	0.0187971	MCMBP	72.904	1.9216	2.5	2	2	2	1.315	1.078	0.992	0.81	0.768	0.834
Cellular Component	GO:0043233	4	organelle lumen	3.6723e-08	F1RKE4	RNA polymerase II subunit J OS=Sus scrofa OX=9823 GN=POLR2J	1.634	Up	0.00180029	POLR2J	13.293	6.1771	17.1	2	4	2	1.039	1.15	1.124	0.664	0.612	0.751
Cellular Component	GO:0043233	4	organelle lumen	3.6723e-08	F1S386	THO complex 3 OS=Sus scrofa OX=9823 GN=THOC3	1.892	Up	0.0137759	THOC3	38.799	14.043	16	6	7	6	1.606	1.103	1.015	0.648	0.709	0.611
Cellular Component	GO:0043233	4	organelle lumen	3.6723e-08	F1SGC8	Actin like 6A OS=Sus scrofa OX=9823 GN=ACTL6A	2.313	Up	0.0119769	ACTL6A	47.47	32.668	13.8	5	7	5	1.19	1.002	1.189	0.631	0.502	0.329
Cellular Component	GO:0043233	4	organelle lumen	3.6723e-08	I3LII4	Serine/threonine-protein kinase PLK OS=Sus scrofa OX=9823 GN=PLK1	1.251	Up	0.0040206	PLK1	68.053	15.527	13.7	7	9	7	1.025	1.028	1.111	0.82	0.82	0.889
Cellular Component	GO:0043233	4	organelle lumen	3.6723e-08	P17741	High mobility group protein B2 OS=Sus scrofa OX=9823 GN=HMGB2	1.313	Up	0.0065814	HMGB2	24.133	10.235	15.2	3	3	3	0.982	0.994	1.064	0.747	0.725	0.844
Cellular Component	GO:0043233	4	organelle lumen	3.6723e-08	F1RM10	Transcription elongation regulator 1 OS=Sus scrofa OX=9823 GN=TCERG1	1.45	Up	0.045096	TCERG1	121.05	4.6974	3.9	4	5	3	1.282	1.094	1.272	0.922	0.947	0.647
Cellular Component	GO:0043233	4	organelle lumen	3.6723e-08	B1PXG0	LIN28 OS=Sus scrofa OX=9823 GN=LIN28	1.647	Up	0.041304	LIN28	22.382	21.796	24.9	4	4	4	1.37	1.11	0.918	0.866	0.592	0.605
Cellular Component	GO:0043233	4	organelle lumen	3.6723e-08	I3LDH3	Poly [ADP-ribose] polymerase OS=Sus scrofa OX=9823 GN=PARP1	1.261	Up	0.003163	PARP1	111.52	53.679	12.3	11	14	11	1.076	1.068	1.032	0.87	0.866	0.783
Cellular Component	GO:0043233	4	organelle lumen	3.6723e-08	I3LAI8	ZW10 interacting kinetochore protein OS=Sus scrofa OX=9823 GN=ZWINT	1.917	Up	0.049124	ZWINT	33.245	17.861	9.9	2	2	2	1.141	1.271	1.611	0.709	0.44	0.95
Cellular Component	GO:0043233	4	organelle lumen	3.6723e-08	F1S980	Uncharacterized protein OS=Sus scrofa OX=9823 GN=BTBD10	1.656	Up	0.0057806	BTBD10	52.376	6.879	10.4	4	4	4	0.915	1.119	1.143	0.578	0.628	0.713
Cellular Component	GO:0043233	4	organelle lumen	3.6723e-08	F1S8T7	Nucleophosmin/nucleoplasmin 3 OS=Sus scrofa OX=9823 GN=NPM3	1.777	Up	0.00020281	NPM3	19.11	7.2364	18.2	3	3	3	1.074	1.169	1.179	0.632	0.611	0.683
Cellular Component	GO:0043233	4	organelle lumen	3.6723e-08	F1RT18	Nei like DNA glycosylase 3 OS=Sus scrofa OX=9823 GN=NEIL3	4.915	Up	0.00089536	NEIL3	66.364	8.182	7	4	4	4	1.774	1.289	1.149	0.305	0.331	0.221
Cellular Component	GO:0043233	4	organelle lumen	3.6723e-08	F1RT10	CDKN2A interacting protein OS=Sus scrofa OX=9823 GN=CDKN2AIP	1.684	Up	0.0132974	CDKN2AIP	61.508	15.471	10.1	4	4	4	1.07	1.35	0.972	0.725	0.577	0.712
Cellular Component	GO:0043233	4	organelle lumen	3.6723e-08	P12682	High mobility group protein B1 OS=Sus scrofa OX=9823 GN=HMGB1	1.344	Up	0.00034442	HMGB1	24.917	12.495	18.6	4	5	4	1.088	1.075	1.091	0.847	0.798	0.776
Cellular Component	GO:0043233	4	organelle lumen	3.6723e-08	F1S0E7	Akirin-2 OS=Sus scrofa OX=9823 GN=AKIRIN2	1.684	Up	0.0008369	AKIRIN2	22.509	43.429	38.9	9	18	9	1.255	1.141	1.116	0.67	0.657	0.759
Cellular Component	GO:0043233	4	organelle lumen	3.6723e-08	F1SUG7	DEAD (Asp-Glu-Ala-Asp) box helicase 21 OS=Sus scrofa OX=9823 GN=DDX21	2.619	Up	3e-06	DDX21	87.193	39.436	11.4	9	10	9	1.309	1.393	1.305	0.495	0.503	0.532
Cellular Component	GO:0043233	4	organelle lumen	3.6723e-08	F1SQR0	"RB binding protein 7, chromatin remodeling factor OS=Sus scrofa OX=9823 GN=RBBP7"	2.029	Up	0.00021925	RBBP7	47.834	52.312	23.5	10	20	3	1.303	1.134	1.149	0.569	0.629	0.569
Cellular Component	GO:0043233	4	organelle lumen	3.6723e-08	I3LUP6	Nucleophosmin 1 OS=Sus scrofa OX=9823 GN=NPM1	1.559	Up	0.0106004	NPM1	32.603	14.148	23.5	8	16	8	0.996	1.165	1.062	0.695	0.691	0.681
Cellular Component	GO:0043233	4	organelle lumen	3.6723e-08	I3LCH3	RNA polymerase II subunit C OS=Sus scrofa OX=9823 GN=POLR2C	2.109	Up	0.048022	POLR2C	31.402	9.8867	13.1	3	4	3	1.229	0.836	1.619	0.396	0.712	0.639
Cellular Component	GO:0043233	4	organelle lumen	3.6723e-08	F1SVA6	Small nuclear ribonucleoprotein U5 subunit 40 OS=Sus scrofa OX=9823 GN=SNRNP40	1.511	Up	0.00022122	SNRNP40	39.351	15.568	9.8	3	3	3	1.016	1.076	1.115	0.732	0.701	0.689
Cellular Component	GO:0043233	4	organelle lumen	3.6723e-08	F1S359	"RB binding protein 5, histone lysine methyltransferase complex subunit OS=Sus scrofa OX=9823 GN=RBBP5"	4.458	Up	0.0029591	RBBP5	59.152	7.9556	7.4	4	4	4	1.08	1.353	1.196	0.179	0.394	0.241
Cellular Component	GO:0043233	4	organelle lumen	3.6723e-08	F1SPF3	DNA helicase OS=Sus scrofa OX=9823 GN=MCM2	1.635	Up	0.0013014	MCM2	101.53	74.972	18.6	15	20	15	1.052	1.206	1.249	0.745	0.728	0.672
Cellular Component	GO:0043233	4	organelle lumen	3.6723e-08	I3LRF1	Uncharacterized protein OS=Sus scrofa OX=9823 GN=BUB1	1.349	Up	0.0060805	BUB1	122.24	1.7773	1.5	2	2	2	1.244	1.154	1.032	0.832	0.841	0.87
Cellular Component	GO:0043233	4	organelle lumen	3.6723e-08	F2Z564	DDB1 and CUL4 associated factor 7 OS=Sus scrofa OX=9823 GN=DCAF7	1.453	Up	0.0156173	DCAF7	38.926	17.484	8.8	3	3	3	1.06	1.115	1.017	0.724	0.622	0.851
Cellular Component	GO:0043233	4	organelle lumen	3.6723e-08	F2Z5F7	Protein dpy-30 homolog OS=Sus scrofa OX=9823 GN=DPY30	1.399	Up	0.0168007	DPY30	11.25	3.0184	9.1	1	1	1	0.968	1.188	1.154	0.839	0.704	0.823
Cellular Component	GO:0043233	4	organelle lumen	3.6723e-08	I3LS70	Importin subunit alpha OS=Sus scrofa OX=9823 GN=KPNA2	1.554	Up	0.00032046	KPNA2	57.975	216.66	14.6	6	8	6	1.039	1.103	1.169	0.709	0.69	0.732
Cellular Component	GO:0043233	4	organelle lumen	3.6723e-08	F1S534	Down-regulator of transcription 1 OS=Sus scrofa OX=9823 GN=DR1	3.485	Up	0.00059839	DR1	19.429	12.434	15.9	3	4	3	1.291	1.305	1.419	0.45	0.405	0.297
Cellular Component	GO:0043233	4	organelle lumen	3.6723e-08	F1SBC5	"NDC80, kinetochore complex component OS=Sus scrofa OX=9823 GN=NDC80"	1.352	Up	0.0007232	NDC80	73.907	58.15	27.6	18	20	18	1.021	1.072	1.031	0.75	0.746	0.815
Cellular Component	GO:0043233	4	organelle lumen	3.6723e-08	F1S1V1	Sjogren syndrome antigen B OS=Sus scrofa OX=9823 GN=SSB	2.422	Up	0.00193924	SSB	47.267	15.636	11.5	5	6	5	1.531	1.143	1.466	0.546	0.502	0.661
Cellular Component	GO:0043233	4	organelle lumen	3.6723e-08	F1RKM0	Lamin B1 OS=Sus scrofa OX=9823 GN=LMNB1	1.464	Up	0.0030827	LMNB1	66.485	14.022	12.6	7	7	7	1.212	1.095	1.065	0.823	0.705	0.775
Cellular Component	GO:0043233	4	organelle lumen	3.6723e-08	F1SJR5	Protein kinase C and casein kinase substrate in neurons 2 OS=Sus scrofa OX=9823 GN=PACSIN2	1.216	Up	0.0047599	PACSIN2	55.602	194.8	32.9	13	17	13	1.154	1.069	1.089	0.946	0.912	0.866
Cellular Component	GO:0043233	4	organelle lumen	3.6723e-08	D2IE28	Cyclin B1 transcript variant 1 OS=Sus scrofa OX=9823 GN=CCNB1	1.94	Up	0.00024373	CCNB1	48.662	7.9922	9	4	6	4	1.067	1.134	1.206	0.61	0.539	0.607
Cellular Component	GO:0043233	4	organelle lumen	3.6723e-08	F1SJ93	Reticulocalbin-2 precursor OS=Sus scrofa OX=9823 GN=RCN2	1.201	Up	0.007539	RCN2	36.248	58.998	29.1	8	18	8	1.157	1.043	1.063	0.926	0.874	0.917
Cellular Component	GO:0043233	4	organelle lumen	3.6723e-08	F1RZ16	U1 small nuclear ribonucleoprotein C OS=Sus scrofa OX=9823 GN=SNRPC	2.161	Up	0.042037	SNRPC	17.394	2.5386	5.7	1	2	1	0.841	1.36	1.343	0.544	0.547	0.549
Cellular Component	GO:0043233	4	organelle lumen	3.6723e-08	F1SJJ8	TIMELESS interacting protein OS=Sus scrofa OX=9823 GN=TIPIN	1.499	Up	0.0010025	TIPIN	32.88	1.5504	3.1	1	1	1	1.248	1.154	1.118	0.802	0.731	0.815
Cellular Component	GO:0043233	4	organelle lumen	3.6723e-08	F1S459	Uncharacterized protein OS=Sus scrofa OX=9823 GN=TERF2IP	1.412	Up	0.0056614	TERF2IP	44.313	19.579	14.2	5	5	5	0.985	1.021	1.083	0.702	0.672	0.814
Cellular Component	GO:0043233	4	organelle lumen	3.6723e-08	F2Z5J6	General transcription factor IIB OS=Sus scrofa OX=9823 GN=GTF2B	1.734	Up	0.00028364	GTF2B	34.833	52.276	29.4	8	9	8	1.233	1.078	1.137	0.687	0.67	0.632
Cellular Component	GO:0043233	4	organelle lumen	3.6723e-08	F1SRZ7	RNA helicase aquarius OS=Sus scrofa OX=9823 GN=AQR	1.23	Up	0.0052391	AQR	168.25	7.7817	2.1	3	3	3	1.156	1.051	1.047	0.875	0.913	0.857
Cellular Component	GO:0043233	4	organelle lumen	3.6723e-08	A0A286ZK95	Transcription and mRNA export factor ENY2 OS=Sus scrofa OX=9823 GN=ENY2	1.237	Up	0.0134023	ENY2	11.528	2.3366	14.9	2	2	2	0.903	1.025	1.017	0.807	0.749	0.824
Cellular Component	GO:0043233	4	organelle lumen	3.6723e-08	F1SKQ0	DEAD-box helicase 17 OS=Sus scrofa OX=9823 GN=DDX17	1.666	Up	0.00038247	DDX17	70.58	47.101	27	16	27	11	1.211	1.15	1.043	0.672	0.701	0.67
Cellular Component	GO:0043233	4	organelle lumen	3.6723e-08	I3LIL0	Nucleoporin like 2 OS=Sus scrofa OX=9823 GN=NUPL2	3.395	Up	0.00101772	NUPL2	44.477	13.884	10.8	4	4	4	1.58	1.103	1.252	0.399	0.441	0.319
Cellular Component	GO:0043233	4	organelle lumen	3.6723e-08	I3LKT8	Histone-binding protein RBBP4 OS=Sus scrofa OX=9823 GN=RBBP4	1.425	Up	0.0023606	RBBP4	47.655	46.822	24.5	10	20	3	1.24	1.091	1.125	0.816	0.758	0.852
Cellular Component	GO:0043233	4	organelle lumen	3.6723e-08	I3LD81	Cell division cycle 7 OS=Sus scrofa OX=9823 GN=CDC7	1.954	Up	0.0029611	CDC7	61.478	26.339	5	2	2	2	1.11	1.182	1.255	0.492	0.669	0.654
Cellular Component	GO:0043233	4	organelle lumen	3.6723e-08	F1RVK2	Microtubule associated serine/threonine kinase like OS=Sus scrofa OX=9823 GN=MASTL	2.132	Up	0.025937	MASTL	96.983	9.1757	5.1	4	8	3	0.914	1.036	1.374	0.508	0.512	0.539
Cellular Component	GO:0043233	4	organelle lumen	3.6723e-08	I3LSZ1	SUMO-conjugating enzyme UBC9 OS=Sus scrofa OX=9823 GN=UBE2I	1.25	Up	0.00092066	UBE2I	18.007	14.882	31.6	5	10	5	1.045	1.095	1.098	0.897	0.841	0.852
Cellular Component	GO:0043233	4	organelle lumen	3.6723e-08	I3L640	Bromodomain containing 7 OS=Sus scrofa OX=9823 GN=BRD7	1.94	Up	0.018721	BRD7	74.091	10.51	6.6	4	4	4	1.144	1.097	1.132	0.521	0.527	0.691
Cellular Component	GO:0043233	4	organelle lumen	3.6723e-08	A0A287BBF8	Mediator of RNA polymerase II transcription subunit 6 OS=Sus scrofa OX=9823 GN=MED6	1.731	Up	0.022461	MED6	28.435	3.9035	8.5	2	2	2	1.318	1.04	1.194	0.552	0.62	0.88
Cellular Component	GO:0043233	4	organelle lumen	3.6723e-08	F1SV40	Splicing factor 3a subunit 3 OS=Sus scrofa OX=9823 GN=SF3A3	1.394	Up	0.0051027	SF3A3	58.891	6.1879	5.4	3	4	3	1.432	1.207	1.209	0.925	0.944	0.891
Cellular Component	GO:0043233	4	organelle lumen	3.6723e-08	F1SSG6	Sialic acid synthase OS=Sus scrofa OX=9823 GN=NANS	1.783	Up	0.0029209	NANS	28.413	7.1707	11.2	3	5	3	1.248	1.354	1.075	0.754	0.691	0.617
Cellular Component	GO:0043233	4	organelle lumen	3.6723e-08	P00503	"Aspartate aminotransferase, cytoplasmic OS=Sus scrofa OX=9823 GN=GOT1"	1.209	Up	0.0084842	GOT1	46.474	171.38	20.6	7	10	7	1.153	1.069	1.08	0.905	0.963	0.864
Cellular Component	GO:0043233	4	organelle lumen	3.6723e-08	F1S563	Dihydrolipoamide acetyltransferase component of pyruvate dehydrogenase complex OS=Sus scrofa OX=9823 GN=DBT	1.402	Up	0.040159	DBT	46.898	3.1864	4	2	2	2	1.463	1.031	1.171	0.902	0.909	0.803
Cellular Component	GO:0043233	4	organelle lumen	3.6723e-08	F1S346	Kinesin-like protein OS=Sus scrofa OX=9823 GN=KIF2C	1.542	Up	0.00123815	KIF2C	80.638	64.334	21.7	15	23	14	1.182	1.081	1.093	0.765	0.75	0.662
Cellular Component	GO:0043233	4	organelle lumen	3.6723e-08	Q06A94	Heterogeneous nuclear ribonucleoprotein A1 OS=Sus scrofa OX=9823 GN=HNRNPA1	1.302	Up	0.02304	HNRNPA1	34.196	38.686	27.8	7	12	7	1.006	1.113	0.922	0.819	0.813	0.704
Cellular Component	GO:0043233	4	organelle lumen	3.6723e-08	F1S8F7	Tetratricopeptide repeat domain 5 OS=Sus scrofa OX=9823 GN=TTC5	1.719	Up	0.00082431	TTC5	51.125	13.243	11.9	5	6	5	1.316	1.146	1.11	0.733	0.676	0.669
Cellular Component	GO:0043233	4	organelle lumen	3.6723e-08	F1SQF7	Transcriptional adapter 3 OS=Sus scrofa OX=9823 GN=TADA3	1.587	Up	0.0031381	TADA3	48.934	51.554	21.1	8	13	8	0.964	1.184	1.198	0.686	0.704	0.719
Cellular Component	GO:0043233	4	organelle lumen	3.6723e-08	Q06AT9	RNA-binding protein 4B OS=Sus scrofa OX=9823 GN=RBM4B	1.457	Up	0.00043945	RBM4B	40.053	17.467	18.7	7	8	7	1.1	1.125	1.115	0.805	0.773	0.715
Cellular Component	GO:0043233	4	organelle lumen	3.6723e-08	F1SFW4	Integrator complex subunit 3 OS=Sus scrofa OX=9823 GN=INTS3	1.439	Up	0.0095607	INTS3	117.85	35.79	4.8	3	4	3	1.185	1.013	1.187	0.877	0.731	0.745
Cellular Component	GO:0043233	4	organelle lumen	3.6723e-08	I3LM23	Cbl proto-oncogene like 1 OS=Sus scrofa OX=9823 GN=CBLL1	1.412	Up	0.00064243	CBLL1	48.955	15.851	13.2	5	6	4	1.171	1.046	1.096	0.781	0.802	0.764
Cellular Component	GO:0043233	4	organelle lumen	3.6723e-08	F1S890	Serine/threonine kinase 35 OS=Sus scrofa OX=9823 GN=STK35	1.782	Up	0.0010594	STK35	59.201	3.1779	3.2	1	1	1	1.053	1.189	1.201	0.645	0.584	0.703
Cellular Component	GO:0043233	4	organelle lumen	3.6723e-08	A5GFN6	mRNA export factor OS=Sus scrofa OX=9823 GN=RAE1	1.223	Up	0.0117447	RAE1	41.025	105.06	34.8	10	17	10	1.083	1.151	1.039	0.906	0.937	0.833
Cellular Component	GO:0043233	4	organelle lumen	3.6723e-08	F1SBF0	Nuclear receptor coactivator 3 OS=Sus scrofa OX=9823 GN=NCOA3	2.152	Up	0.0091227	NCOA3	150.96	213.24	17.9	21	30	4	0.817	1.311	1.234	0.579	0.496	0.487
Cellular Component	GO:0043233	4	organelle lumen	3.6723e-08	A4PES0	Wee1-like protein kinase 2 OS=Sus scrofa OX=9823 GN=WEE2	4.027	Up	2.41e-05	WEE2	62.927	137.78	31.7	17	33	17	1.512	1.381	1.259	0.323	0.368	0.34
Cellular Component	GO:0043233	4	organelle lumen	3.6723e-08	F1S774	Uncharacterized protein OS=Sus scrofa OX=9823 GN=CHEK1	1.925	Up	3.51e-05	CHEK1	54.358	12.436	11.6	5	5	5	1.144	1.128	1.228	0.589	0.605	0.624
Cellular Component	GO:0043233	4	organelle lumen	3.6723e-08	F1SB61	Pre-mRNA-splicing regulator WTAP isoform 1 OS=Sus scrofa OX=9823 GN=WTAP	1.698	Up	0.000102443	WTAP	43.985	25.697	15.7	5	5	5	1.116	1.136	1.197	0.673	0.711	0.647
Cellular Component	GO:0043233	4	organelle lumen	3.6723e-08	F1SJL5	Caseinolytic mitochondrial matrix peptidase chaperone subunit OS=Sus scrofa OX=9823 GN=CLPX	1.302	Up	0.0092393	CLPX	67.42	16.452	9.9	6	6	6	1.189	1.09	1.132	0.791	0.889	0.939
Cellular Component	GO:0043233	4	organelle lumen	3.6723e-08	Q71LE2	Histone H3.3 OS=Sus scrofa OX=9823 GN=H3F3A	2.32	Up	4.1e-05	H3F3A	15.328	4.68	11.8	2	4	1	1.122	1.19	1.135	0.531	0.463	0.492
Cellular Component	GO:0043233	4	organelle lumen	3.6723e-08	F1SPI2	"XPC complex subunit, DNA damage recognition and repair factor OS=Sus scrofa OX=9823 GN=XPC"	1.227	Up	0.00130013	XPC	105.35	6.7547	4.6	4	4	4	1.046	1.018	1.058	0.84	0.819	0.885
Cellular Component	GO:0043233	4	organelle lumen	3.6723e-08	F1RRG9	"SWI/SNF related, matrix associated, actin dependent regulator of chromatin, subfamily a, member 5 OS=Sus scrofa OX=9823 GN=SMARCA5"	1.645	Up	0.00127825	SMARCA5	121.99	20.209	9.2	10	10	10	0.99	1.169	1.054	0.63	0.622	0.701
Cellular Component	GO:0043233	4	organelle lumen	3.6723e-08	I3L7M6	Ubiquitinyl hydrolase 1 OS=Sus scrofa OX=9823	1.413	Up	0.002422	---	36.91	37.929	7	2	2	2	1.193	1.15	1.218	0.907	0.845	0.768
Cellular Component	GO:0043233	4	organelle lumen	3.6723e-08	F1RN89	"NUFIP2, FMR1 interacting protein 2 OS=Sus scrofa OX=9823 GN=NUFIP2"	1.367	Up	0.00159736	NUFIP2	68.39	11.556	7.3	4	4	4	1.077	0.977	1.098	0.778	0.74	0.788
Cellular Component	GO:0043233	4	organelle lumen	3.6723e-08	B0M1M6	DNA repair protein RAD51 homolog OS=Sus scrofa OX=9823 GN=pigRAD51	1.42	Up	0.0022166	pigRAD51	36.994	56.553	15.9	5	7	5	1.158	1.141	1.004	0.743	0.794	0.789
Cellular Component	GO:0043233	4	organelle lumen	3.6723e-08	F1RUL1	RNA binding motif protein 17 OS=Sus scrofa OX=9823 GN=RBM17	1.469	Up	0.004302	RBM17	44.931	14.447	13	6	8	6	1.231	1.222	1.039	0.849	0.76	0.768
Cellular Component	GO:0043233	4	organelle lumen	3.6723e-08	I3LM93	Transportin 1 OS=Sus scrofa OX=9823 GN=TNPO1	1.316	Up	0.0118553	TNPO1	101.32	95.151	11.9	10	16	8	0.954	1.085	1.163	0.788	0.8	0.846
Cellular Component	GO:0000922	11	spindle pole	0.0124656	I3LII4	Serine/threonine-protein kinase PLK OS=Sus scrofa OX=9823 GN=PLK1	1.251	Up	0.0040206	PLK1	68.053	15.527	13.7	7	9	7	1.025	1.028	1.111	0.82	0.82	0.889
Cellular Component	GO:0000922	11	spindle pole	0.0124656	P11493	Serine/threonine-protein phosphatase 2A catalytic subunit beta isoform (Fragment) OS=Sus scrofa OX=9823 GN=PPP2CB	1.294	Up	0.0134983	PPP2CB	33.61	74.468	36.5	8	24	1	1.203	1.014	1.032	0.794	0.846	0.87
Cellular Component	GO:0000922	11	spindle pole	0.0124656	F1RJJ3	Ribosome maturation protein SBDS OS=Sus scrofa OX=9823 GN=SBDS	1.259	Up	0.00107721	SBDS	28.745	13.979	23.6	7	9	7	1.022	1.077	1.07	0.839	0.871	0.808
Cellular Component	GO:0000922	11	spindle pole	0.0124656	I3LUP6	Nucleophosmin 1 OS=Sus scrofa OX=9823 GN=NPM1	1.559	Up	0.0106004	NPM1	32.603	14.148	23.5	8	16	8	0.996	1.165	1.062	0.695	0.691	0.681
Cellular Component	GO:0000922	11	spindle pole	0.0124656	D2IE28	Cyclin B1 transcript variant 1 OS=Sus scrofa OX=9823 GN=CCNB1	1.94	Up	0.00024373	CCNB1	48.662	7.9922	9	4	6	4	1.067	1.134	1.206	0.61	0.539	0.607
Cellular Component	GO:0000922	11	spindle pole	0.0124656	F1SC89	Kinesin family member 11 OS=Sus scrofa OX=9823 GN=KIF11	1.621	Up	0.00071848	KIF11	119.4	15.945	7.6	8	8	8	0.988	1.135	1.155	0.662	0.668	0.692
Cellular Component	GO:0000922	11	spindle pole	0.0124656	F1RJ04	Centrosomal protein 44 OS=Sus scrofa OX=9823 GN=CEP44	2.323	Up	5.56e-05	CEP44	40.618	4.1931	5	2	3	2	1.097	1.26	1.222	0.498	0.513	0.53
Cellular Component	GO:0005671	15	Ada2/Gcn5/Ada3 transcription activator complex	0.0146933	F1SQF7	Transcriptional adapter 3 OS=Sus scrofa OX=9823 GN=TADA3	1.587	Up	0.0031381	TADA3	48.934	51.554	21.1	8	13	8	0.964	1.184	1.198	0.686	0.704	0.719
Cellular Component	GO:0005671	15	Ada2/Gcn5/Ada3 transcription activator complex	0.0146933	I3LMG8	SAGA complex associated factor 29 OS=Sus scrofa OX=9823 GN=SGF29	1.598	Up	0.022299	SGF29	33.254	9.9718	6.1	2	2	2	1.496	1.026	1.044	0.729	0.78	0.722
Cellular Component	GO:0005671	15	Ada2/Gcn5/Ada3 transcription activator complex	0.0146933	F1S534	Down-regulator of transcription 1 OS=Sus scrofa OX=9823 GN=DR1	3.485	Up	0.00059839	DR1	19.429	12.434	15.9	3	4	3	1.291	1.305	1.419	0.45	0.405	0.297
Cellular Component	GO:0031981	10	nuclear lumen	2.66024e-11	I3LMG8	SAGA complex associated factor 29 OS=Sus scrofa OX=9823 GN=SGF29	1.598	Up	0.022299	SGF29	33.254	9.9718	6.1	2	2	2	1.496	1.026	1.044	0.729	0.78	0.722
Cellular Component	GO:0031981	10	nuclear lumen	2.66024e-11	F1S134	H/ACA ribonucleoprotein complex subunit OS=Sus scrofa OX=9823 GN=GAR1	1.643	Up	0.00021686	GAR1	20.943	3.3879	7.9	2	2	2	1.083	1.158	1.15	0.661	0.67	0.733
Cellular Component	GO:0031981	10	nuclear lumen	2.66024e-11	F1SGX2	MORC family CW-type zinc finger 3 OS=Sus scrofa OX=9823 GN=MORC3	1.548	Up	0.00069933	MORC3	93.513	52.9	12.5	8	9	8	1.219	1.117	1.088	0.742	0.696	0.774
Cellular Component	GO:0031981	10	nuclear lumen	2.66024e-11	F1SQ87	WW domain binding protein 11 OS=Sus scrofa OX=9823 GN=WBP11	1.42	Up	0.037961	WBP11	70.058	2.8051	3.1	2	2	2	1.334	0.936	1.212	0.814	0.768	0.87
Cellular Component	GO:0031981	10	nuclear lumen	2.66024e-11	F1RJJ3	Ribosome maturation protein SBDS OS=Sus scrofa OX=9823 GN=SBDS	1.259	Up	0.00107721	SBDS	28.745	13.979	23.6	7	9	7	1.022	1.077	1.07	0.839	0.871	0.808
Cellular Component	GO:0031981	10	nuclear lumen	2.66024e-11	I3LU53	Sin3A associated protein 30 OS=Sus scrofa OX=9823 GN=SAP30	2.956	Up	0.00054138	SAP30	23.373	6.7599	13.6	3	5	3	1.387	1.163	1.373	0.515	0.375	0.437
Cellular Component	GO:0031981	10	nuclear lumen	2.66024e-11	I3LJR4	DNA-directed RNA polymerase subunit OS=Sus scrofa OX=9823 GN=POLR2A	1.415	Up	0.0042352	POLR2A	215.86	15.992	3.8	8	9	8	1.093	1.168	1.09	0.789	0.791	0.788
Cellular Component	GO:0031981	10	nuclear lumen	2.66024e-11	P61958	Small ubiquitin-related modifier 2 OS=Sus scrofa OX=9823 GN=SUMO2	1.906	Up	0.00031533	SUMO2	10.871	19.176	23.2	2	5	2	1.118	1.213	1.145	0.581	0.67	0.573
Cellular Component	GO:0031981	10	nuclear lumen	2.66024e-11	F1RKS3	Flap endonuclease 1 OS=Sus scrofa OX=9823 GN=FEN1	1.371	Up	0.026478	FEN1	42.402	9.8943	8.9	3	4	3	0.94	1.04	1.111	0.648	0.853	0.753
Cellular Component	GO:0031981	10	nuclear lumen	2.66024e-11	F1S413	Mini-chromosome maintenance complex-binding protein OS=Sus scrofa OX=9823 GN=MCMBP	1.403	Up	0.0187971	MCMBP	72.904	1.9216	2.5	2	2	2	1.315	1.078	0.992	0.81	0.768	0.834
Cellular Component	GO:0031981	10	nuclear lumen	2.66024e-11	F1RKE4	RNA polymerase II subunit J OS=Sus scrofa OX=9823 GN=POLR2J	1.634	Up	0.00180029	POLR2J	13.293	6.1771	17.1	2	4	2	1.039	1.15	1.124	0.664	0.612	0.751
Cellular Component	GO:0031981	10	nuclear lumen	2.66024e-11	F1S386	THO complex 3 OS=Sus scrofa OX=9823 GN=THOC3	1.892	Up	0.0137759	THOC3	38.799	14.043	16	6	7	6	1.606	1.103	1.015	0.648	0.709	0.611
Cellular Component	GO:0031981	10	nuclear lumen	2.66024e-11	F1SGC8	Actin like 6A OS=Sus scrofa OX=9823 GN=ACTL6A	2.313	Up	0.0119769	ACTL6A	47.47	32.668	13.8	5	7	5	1.19	1.002	1.189	0.631	0.502	0.329
Cellular Component	GO:0031981	10	nuclear lumen	2.66024e-11	I3LII4	Serine/threonine-protein kinase PLK OS=Sus scrofa OX=9823 GN=PLK1	1.251	Up	0.0040206	PLK1	68.053	15.527	13.7	7	9	7	1.025	1.028	1.111	0.82	0.82	0.889
Cellular Component	GO:0031981	10	nuclear lumen	2.66024e-11	P17741	High mobility group protein B2 OS=Sus scrofa OX=9823 GN=HMGB2	1.313	Up	0.0065814	HMGB2	24.133	10.235	15.2	3	3	3	0.982	0.994	1.064	0.747	0.725	0.844
Cellular Component	GO:0031981	10	nuclear lumen	2.66024e-11	F1RM10	Transcription elongation regulator 1 OS=Sus scrofa OX=9823 GN=TCERG1	1.45	Up	0.045096	TCERG1	121.05	4.6974	3.9	4	5	3	1.282	1.094	1.272	0.922	0.947	0.647
Cellular Component	GO:0031981	10	nuclear lumen	2.66024e-11	B1PXG0	LIN28 OS=Sus scrofa OX=9823 GN=LIN28	1.647	Up	0.041304	LIN28	22.382	21.796	24.9	4	4	4	1.37	1.11	0.918	0.866	0.592	0.605
Cellular Component	GO:0031981	10	nuclear lumen	2.66024e-11	I3LDH3	Poly [ADP-ribose] polymerase OS=Sus scrofa OX=9823 GN=PARP1	1.261	Up	0.003163	PARP1	111.52	53.679	12.3	11	14	11	1.076	1.068	1.032	0.87	0.866	0.783
Cellular Component	GO:0031981	10	nuclear lumen	2.66024e-11	I3LAI8	ZW10 interacting kinetochore protein OS=Sus scrofa OX=9823 GN=ZWINT	1.917	Up	0.049124	ZWINT	33.245	17.861	9.9	2	2	2	1.141	1.271	1.611	0.709	0.44	0.95
Cellular Component	GO:0031981	10	nuclear lumen	2.66024e-11	F1S980	Uncharacterized protein OS=Sus scrofa OX=9823 GN=BTBD10	1.656	Up	0.0057806	BTBD10	52.376	6.879	10.4	4	4	4	0.915	1.119	1.143	0.578	0.628	0.713
Cellular Component	GO:0031981	10	nuclear lumen	2.66024e-11	F1S8T7	Nucleophosmin/nucleoplasmin 3 OS=Sus scrofa OX=9823 GN=NPM3	1.777	Up	0.00020281	NPM3	19.11	7.2364	18.2	3	3	3	1.074	1.169	1.179	0.632	0.611	0.683
Cellular Component	GO:0031981	10	nuclear lumen	2.66024e-11	F1RT18	Nei like DNA glycosylase 3 OS=Sus scrofa OX=9823 GN=NEIL3	4.915	Up	0.00089536	NEIL3	66.364	8.182	7	4	4	4	1.774	1.289	1.149	0.305	0.331	0.221
Cellular Component	GO:0031981	10	nuclear lumen	2.66024e-11	F1RT10	CDKN2A interacting protein OS=Sus scrofa OX=9823 GN=CDKN2AIP	1.684	Up	0.0132974	CDKN2AIP	61.508	15.471	10.1	4	4	4	1.07	1.35	0.972	0.725	0.577	0.712
Cellular Component	GO:0031981	10	nuclear lumen	2.66024e-11	P12682	High mobility group protein B1 OS=Sus scrofa OX=9823 GN=HMGB1	1.344	Up	0.00034442	HMGB1	24.917	12.495	18.6	4	5	4	1.088	1.075	1.091	0.847	0.798	0.776
Cellular Component	GO:0031981	10	nuclear lumen	2.66024e-11	F1S0E7	Akirin-2 OS=Sus scrofa OX=9823 GN=AKIRIN2	1.684	Up	0.0008369	AKIRIN2	22.509	43.429	38.9	9	18	9	1.255	1.141	1.116	0.67	0.657	0.759
Cellular Component	GO:0031981	10	nuclear lumen	2.66024e-11	F1SUG7	DEAD (Asp-Glu-Ala-Asp) box helicase 21 OS=Sus scrofa OX=9823 GN=DDX21	2.619	Up	3e-06	DDX21	87.193	39.436	11.4	9	10	9	1.309	1.393	1.305	0.495	0.503	0.532
Cellular Component	GO:0031981	10	nuclear lumen	2.66024e-11	F1SQR0	"RB binding protein 7, chromatin remodeling factor OS=Sus scrofa OX=9823 GN=RBBP7"	2.029	Up	0.00021925	RBBP7	47.834	52.312	23.5	10	20	3	1.303	1.134	1.149	0.569	0.629	0.569
Cellular Component	GO:0031981	10	nuclear lumen	2.66024e-11	I3LUP6	Nucleophosmin 1 OS=Sus scrofa OX=9823 GN=NPM1	1.559	Up	0.0106004	NPM1	32.603	14.148	23.5	8	16	8	0.996	1.165	1.062	0.695	0.691	0.681
Cellular Component	GO:0031981	10	nuclear lumen	2.66024e-11	I3LCH3	RNA polymerase II subunit C OS=Sus scrofa OX=9823 GN=POLR2C	2.109	Up	0.048022	POLR2C	31.402	9.8867	13.1	3	4	3	1.229	0.836	1.619	0.396	0.712	0.639
Cellular Component	GO:0031981	10	nuclear lumen	2.66024e-11	F1SVA6	Small nuclear ribonucleoprotein U5 subunit 40 OS=Sus scrofa OX=9823 GN=SNRNP40	1.511	Up	0.00022122	SNRNP40	39.351	15.568	9.8	3	3	3	1.016	1.076	1.115	0.732	0.701	0.689
Cellular Component	GO:0031981	10	nuclear lumen	2.66024e-11	F1S359	"RB binding protein 5, histone lysine methyltransferase complex subunit OS=Sus scrofa OX=9823 GN=RBBP5"	4.458	Up	0.0029591	RBBP5	59.152	7.9556	7.4	4	4	4	1.08	1.353	1.196	0.179	0.394	0.241
Cellular Component	GO:0031981	10	nuclear lumen	2.66024e-11	F1SPF3	DNA helicase OS=Sus scrofa OX=9823 GN=MCM2	1.635	Up	0.0013014	MCM2	101.53	74.972	18.6	15	20	15	1.052	1.206	1.249	0.745	0.728	0.672
Cellular Component	GO:0031981	10	nuclear lumen	2.66024e-11	I3LRF1	Uncharacterized protein OS=Sus scrofa OX=9823 GN=BUB1	1.349	Up	0.0060805	BUB1	122.24	1.7773	1.5	2	2	2	1.244	1.154	1.032	0.832	0.841	0.87
Cellular Component	GO:0031981	10	nuclear lumen	2.66024e-11	F2Z564	DDB1 and CUL4 associated factor 7 OS=Sus scrofa OX=9823 GN=DCAF7	1.453	Up	0.0156173	DCAF7	38.926	17.484	8.8	3	3	3	1.06	1.115	1.017	0.724	0.622	0.851
Cellular Component	GO:0031981	10	nuclear lumen	2.66024e-11	F2Z5F7	Protein dpy-30 homolog OS=Sus scrofa OX=9823 GN=DPY30	1.399	Up	0.0168007	DPY30	11.25	3.0184	9.1	1	1	1	0.968	1.188	1.154	0.839	0.704	0.823
Cellular Component	GO:0031981	10	nuclear lumen	2.66024e-11	F1S534	Down-regulator of transcription 1 OS=Sus scrofa OX=9823 GN=DR1	3.485	Up	0.00059839	DR1	19.429	12.434	15.9	3	4	3	1.291	1.305	1.419	0.45	0.405	0.297
Cellular Component	GO:0031981	10	nuclear lumen	2.66024e-11	F1SBC5	"NDC80, kinetochore complex component OS=Sus scrofa OX=9823 GN=NDC80"	1.352	Up	0.0007232	NDC80	73.907	58.15	27.6	18	20	18	1.021	1.072	1.031	0.75	0.746	0.815
Cellular Component	GO:0031981	10	nuclear lumen	2.66024e-11	I3LS70	Importin subunit alpha OS=Sus scrofa OX=9823 GN=KPNA2	1.554	Up	0.00032046	KPNA2	57.975	216.66	14.6	6	8	6	1.039	1.103	1.169	0.709	0.69	0.732
Cellular Component	GO:0031981	10	nuclear lumen	2.66024e-11	F1S1V1	Sjogren syndrome antigen B OS=Sus scrofa OX=9823 GN=SSB	2.422	Up	0.00193924	SSB	47.267	15.636	11.5	5	6	5	1.531	1.143	1.466	0.546	0.502	0.661
Cellular Component	GO:0031981	10	nuclear lumen	2.66024e-11	F1RKM0	Lamin B1 OS=Sus scrofa OX=9823 GN=LMNB1	1.464	Up	0.0030827	LMNB1	66.485	14.022	12.6	7	7	7	1.212	1.095	1.065	0.823	0.705	0.775
Cellular Component	GO:0031981	10	nuclear lumen	2.66024e-11	F1SJR5	Protein kinase C and casein kinase substrate in neurons 2 OS=Sus scrofa OX=9823 GN=PACSIN2	1.216	Up	0.0047599	PACSIN2	55.602	194.8	32.9	13	17	13	1.154	1.069	1.089	0.946	0.912	0.866
Cellular Component	GO:0031981	10	nuclear lumen	2.66024e-11	D2IE28	Cyclin B1 transcript variant 1 OS=Sus scrofa OX=9823 GN=CCNB1	1.94	Up	0.00024373	CCNB1	48.662	7.9922	9	4	6	4	1.067	1.134	1.206	0.61	0.539	0.607
Cellular Component	GO:0031981	10	nuclear lumen	2.66024e-11	F1SJ93	Reticulocalbin-2 precursor OS=Sus scrofa OX=9823 GN=RCN2	1.201	Up	0.007539	RCN2	36.248	58.998	29.1	8	18	8	1.157	1.043	1.063	0.926	0.874	0.917
Cellular Component	GO:0031981	10	nuclear lumen	2.66024e-11	F1RZ16	U1 small nuclear ribonucleoprotein C OS=Sus scrofa OX=9823 GN=SNRPC	2.161	Up	0.042037	SNRPC	17.394	2.5386	5.7	1	2	1	0.841	1.36	1.343	0.544	0.547	0.549
Cellular Component	GO:0031981	10	nuclear lumen	2.66024e-11	F1SJJ8	TIMELESS interacting protein OS=Sus scrofa OX=9823 GN=TIPIN	1.499	Up	0.0010025	TIPIN	32.88	1.5504	3.1	1	1	1	1.248	1.154	1.118	0.802	0.731	0.815
Cellular Component	GO:0031981	10	nuclear lumen	2.66024e-11	F1S459	Uncharacterized protein OS=Sus scrofa OX=9823 GN=TERF2IP	1.412	Up	0.0056614	TERF2IP	44.313	19.579	14.2	5	5	5	0.985	1.021	1.083	0.702	0.672	0.814
Cellular Component	GO:0031981	10	nuclear lumen	2.66024e-11	F2Z5J6	General transcription factor IIB OS=Sus scrofa OX=9823 GN=GTF2B	1.734	Up	0.00028364	GTF2B	34.833	52.276	29.4	8	9	8	1.233	1.078	1.137	0.687	0.67	0.632
Cellular Component	GO:0031981	10	nuclear lumen	2.66024e-11	F1SRZ7	RNA helicase aquarius OS=Sus scrofa OX=9823 GN=AQR	1.23	Up	0.0052391	AQR	168.25	7.7817	2.1	3	3	3	1.156	1.051	1.047	0.875	0.913	0.857
Cellular Component	GO:0031981	10	nuclear lumen	2.66024e-11	A0A286ZK95	Transcription and mRNA export factor ENY2 OS=Sus scrofa OX=9823 GN=ENY2	1.237	Up	0.0134023	ENY2	11.528	2.3366	14.9	2	2	2	0.903	1.025	1.017	0.807	0.749	0.824
Cellular Component	GO:0031981	10	nuclear lumen	2.66024e-11	F1SKQ0	DEAD-box helicase 17 OS=Sus scrofa OX=9823 GN=DDX17	1.666	Up	0.00038247	DDX17	70.58	47.101	27	16	27	11	1.211	1.15	1.043	0.672	0.701	0.67
Cellular Component	GO:0031981	10	nuclear lumen	2.66024e-11	I3LIL0	Nucleoporin like 2 OS=Sus scrofa OX=9823 GN=NUPL2	3.395	Up	0.00101772	NUPL2	44.477	13.884	10.8	4	4	4	1.58	1.103	1.252	0.399	0.441	0.319
Cellular Component	GO:0031981	10	nuclear lumen	2.66024e-11	I3LKT8	Histone-binding protein RBBP4 OS=Sus scrofa OX=9823 GN=RBBP4	1.425	Up	0.0023606	RBBP4	47.655	46.822	24.5	10	20	3	1.24	1.091	1.125	0.816	0.758	0.852
Cellular Component	GO:0031981	10	nuclear lumen	2.66024e-11	I3LD81	Cell division cycle 7 OS=Sus scrofa OX=9823 GN=CDC7	1.954	Up	0.0029611	CDC7	61.478	26.339	5	2	2	2	1.11	1.182	1.255	0.492	0.669	0.654
Cellular Component	GO:0031981	10	nuclear lumen	2.66024e-11	F1RVK2	Microtubule associated serine/threonine kinase like OS=Sus scrofa OX=9823 GN=MASTL	2.132	Up	0.025937	MASTL	96.983	9.1757	5.1	4	8	3	0.914	1.036	1.374	0.508	0.512	0.539
Cellular Component	GO:0031981	10	nuclear lumen	2.66024e-11	I3LSZ1	SUMO-conjugating enzyme UBC9 OS=Sus scrofa OX=9823 GN=UBE2I	1.25	Up	0.00092066	UBE2I	18.007	14.882	31.6	5	10	5	1.045	1.095	1.098	0.897	0.841	0.852
Cellular Component	GO:0031981	10	nuclear lumen	2.66024e-11	I3L640	Bromodomain containing 7 OS=Sus scrofa OX=9823 GN=BRD7	1.94	Up	0.018721	BRD7	74.091	10.51	6.6	4	4	4	1.144	1.097	1.132	0.521	0.527	0.691
Cellular Component	GO:0031981	10	nuclear lumen	2.66024e-11	A0A287BBF8	Mediator of RNA polymerase II transcription subunit 6 OS=Sus scrofa OX=9823 GN=MED6	1.731	Up	0.022461	MED6	28.435	3.9035	8.5	2	2	2	1.318	1.04	1.194	0.552	0.62	0.88
Cellular Component	GO:0031981	10	nuclear lumen	2.66024e-11	F1SV40	Splicing factor 3a subunit 3 OS=Sus scrofa OX=9823 GN=SF3A3	1.394	Up	0.0051027	SF3A3	58.891	6.1879	5.4	3	4	3	1.432	1.207	1.209	0.925	0.944	0.891
Cellular Component	GO:0031981	10	nuclear lumen	2.66024e-11	F1SSG6	Sialic acid synthase OS=Sus scrofa OX=9823 GN=NANS	1.783	Up	0.0029209	NANS	28.413	7.1707	11.2	3	5	3	1.248	1.354	1.075	0.754	0.691	0.617
Cellular Component	GO:0031981	10	nuclear lumen	2.66024e-11	P00503	"Aspartate aminotransferase, cytoplasmic OS=Sus scrofa OX=9823 GN=GOT1"	1.209	Up	0.0084842	GOT1	46.474	171.38	20.6	7	10	7	1.153	1.069	1.08	0.905	0.963	0.864
Cellular Component	GO:0031981	10	nuclear lumen	2.66024e-11	F1S346	Kinesin-like protein OS=Sus scrofa OX=9823 GN=KIF2C	1.542	Up	0.00123815	KIF2C	80.638	64.334	21.7	15	23	14	1.182	1.081	1.093	0.765	0.75	0.662
Cellular Component	GO:0031981	10	nuclear lumen	2.66024e-11	Q06A94	Heterogeneous nuclear ribonucleoprotein A1 OS=Sus scrofa OX=9823 GN=HNRNPA1	1.302	Up	0.02304	HNRNPA1	34.196	38.686	27.8	7	12	7	1.006	1.113	0.922	0.819	0.813	0.704
Cellular Component	GO:0031981	10	nuclear lumen	2.66024e-11	F1S8F7	Tetratricopeptide repeat domain 5 OS=Sus scrofa OX=9823 GN=TTC5	1.719	Up	0.00082431	TTC5	51.125	13.243	11.9	5	6	5	1.316	1.146	1.11	0.733	0.676	0.669
Cellular Component	GO:0031981	10	nuclear lumen	2.66024e-11	F1SQF7	Transcriptional adapter 3 OS=Sus scrofa OX=9823 GN=TADA3	1.587	Up	0.0031381	TADA3	48.934	51.554	21.1	8	13	8	0.964	1.184	1.198	0.686	0.704	0.719
Cellular Component	GO:0031981	10	nuclear lumen	2.66024e-11	Q06AT9	RNA-binding protein 4B OS=Sus scrofa OX=9823 GN=RBM4B	1.457	Up	0.00043945	RBM4B	40.053	17.467	18.7	7	8	7	1.1	1.125	1.115	0.805	0.773	0.715
Cellular Component	GO:0031981	10	nuclear lumen	2.66024e-11	F1SFW4	Integrator complex subunit 3 OS=Sus scrofa OX=9823 GN=INTS3	1.439	Up	0.0095607	INTS3	117.85	35.79	4.8	3	4	3	1.185	1.013	1.187	0.877	0.731	0.745
Cellular Component	GO:0031981	10	nuclear lumen	2.66024e-11	I3LM23	Cbl proto-oncogene like 1 OS=Sus scrofa OX=9823 GN=CBLL1	1.412	Up	0.00064243	CBLL1	48.955	15.851	13.2	5	6	4	1.171	1.046	1.096	0.781	0.802	0.764
Cellular Component	GO:0031981	10	nuclear lumen	2.66024e-11	F1S890	Serine/threonine kinase 35 OS=Sus scrofa OX=9823 GN=STK35	1.782	Up	0.0010594	STK35	59.201	3.1779	3.2	1	1	1	1.053	1.189	1.201	0.645	0.584	0.703
Cellular Component	GO:0031981	10	nuclear lumen	2.66024e-11	A5GFN6	mRNA export factor OS=Sus scrofa OX=9823 GN=RAE1	1.223	Up	0.0117447	RAE1	41.025	105.06	34.8	10	17	10	1.083	1.151	1.039	0.906	0.937	0.833
Cellular Component	GO:0031981	10	nuclear lumen	2.66024e-11	F1SBF0	Nuclear receptor coactivator 3 OS=Sus scrofa OX=9823 GN=NCOA3	2.152	Up	0.0091227	NCOA3	150.96	213.24	17.9	21	30	4	0.817	1.311	1.234	0.579	0.496	0.487
Cellular Component	GO:0031981	10	nuclear lumen	2.66024e-11	A4PES0	Wee1-like protein kinase 2 OS=Sus scrofa OX=9823 GN=WEE2	4.027	Up	2.41e-05	WEE2	62.927	137.78	31.7	17	33	17	1.512	1.381	1.259	0.323	0.368	0.34
Cellular Component	GO:0031981	10	nuclear lumen	2.66024e-11	F1S774	Uncharacterized protein OS=Sus scrofa OX=9823 GN=CHEK1	1.925	Up	3.51e-05	CHEK1	54.358	12.436	11.6	5	5	5	1.144	1.128	1.228	0.589	0.605	0.624
Cellular Component	GO:0031981	10	nuclear lumen	2.66024e-11	F1SB61	Pre-mRNA-splicing regulator WTAP isoform 1 OS=Sus scrofa OX=9823 GN=WTAP	1.698	Up	0.000102443	WTAP	43.985	25.697	15.7	5	5	5	1.116	1.136	1.197	0.673	0.711	0.647
Cellular Component	GO:0031981	10	nuclear lumen	2.66024e-11	F1SJL5	Caseinolytic mitochondrial matrix peptidase chaperone subunit OS=Sus scrofa OX=9823 GN=CLPX	1.302	Up	0.0092393	CLPX	67.42	16.452	9.9	6	6	6	1.189	1.09	1.132	0.791	0.889	0.939
Cellular Component	GO:0031981	10	nuclear lumen	2.66024e-11	Q71LE2	Histone H3.3 OS=Sus scrofa OX=9823 GN=H3F3A	2.32	Up	4.1e-05	H3F3A	15.328	4.68	11.8	2	4	1	1.122	1.19	1.135	0.531	0.463	0.492
Cellular Component	GO:0031981	10	nuclear lumen	2.66024e-11	F1SPI2	"XPC complex subunit, DNA damage recognition and repair factor OS=Sus scrofa OX=9823 GN=XPC"	1.227	Up	0.00130013	XPC	105.35	6.7547	4.6	4	4	4	1.046	1.018	1.058	0.84	0.819	0.885
Cellular Component	GO:0031981	10	nuclear lumen	2.66024e-11	F1RRG9	"SWI/SNF related, matrix associated, actin dependent regulator of chromatin, subfamily a, member 5 OS=Sus scrofa OX=9823 GN=SMARCA5"	1.645	Up	0.00127825	SMARCA5	121.99	20.209	9.2	10	10	10	0.99	1.169	1.054	0.63	0.622	0.701
Cellular Component	GO:0031981	10	nuclear lumen	2.66024e-11	I3L7M6	Ubiquitinyl hydrolase 1 OS=Sus scrofa OX=9823	1.413	Up	0.002422	---	36.91	37.929	7	2	2	2	1.193	1.15	1.218	0.907	0.845	0.768
Cellular Component	GO:0031981	10	nuclear lumen	2.66024e-11	F1RN89	"NUFIP2, FMR1 interacting protein 2 OS=Sus scrofa OX=9823 GN=NUFIP2"	1.367	Up	0.00159736	NUFIP2	68.39	11.556	7.3	4	4	4	1.077	0.977	1.098	0.778	0.74	0.788
Cellular Component	GO:0031981	10	nuclear lumen	2.66024e-11	B0M1M6	DNA repair protein RAD51 homolog OS=Sus scrofa OX=9823 GN=pigRAD51	1.42	Up	0.0022166	pigRAD51	36.994	56.553	15.9	5	7	5	1.158	1.141	1.004	0.743	0.794	0.789
Cellular Component	GO:0031981	10	nuclear lumen	2.66024e-11	F1RUL1	RNA binding motif protein 17 OS=Sus scrofa OX=9823 GN=RBM17	1.469	Up	0.004302	RBM17	44.931	14.447	13	6	8	6	1.231	1.222	1.039	0.849	0.76	0.768
Cellular Component	GO:0031981	10	nuclear lumen	2.66024e-11	I3LM93	Transportin 1 OS=Sus scrofa OX=9823 GN=TNPO1	1.316	Up	0.0118553	TNPO1	101.32	95.151	11.9	10	16	8	0.954	1.085	1.163	0.788	0.8	0.846
Cellular Component	GO:0099081	3	supramolecular polymer	0.0230208	I3LML4	Tubulin alpha chain OS=Sus scrofa OX=9823 GN=TUBAL3	1.765	Up	0.00043563	TUBAL3	49.327	12.911	7.4	3	4	3	1.049	1.124	1.034	0.551	0.627	0.639
Cellular Component	GO:0099081	3	supramolecular polymer	0.0230208	A0A287B7Z3	Nucleolar and spindle associated protein 1 OS=Sus scrofa OX=9823 GN=NUSAP1	1.937	Up	0.00085802	NUSAP1	49.722	5.7328	7.3	3	3	3	1.138	1.298	1.062	0.558	0.598	0.65
Cellular Component	GO:0099081	3	supramolecular polymer	0.0230208	F1RPP2	Uncharacterized protein OS=Sus scrofa OX=9823 GN=SKA1	1.687	Up	0.0125002	SKA1	29.365	13.654	19.6	5	7	5	0.841	1.219	1.159	0.658	0.61	0.64
Cellular Component	GO:0099081	3	supramolecular polymer	0.0230208	F1S346	Kinesin-like protein OS=Sus scrofa OX=9823 GN=KIF2C	1.542	Up	0.00123815	KIF2C	80.638	64.334	21.7	15	23	14	1.182	1.081	1.093	0.765	0.75	0.662
Cellular Component	GO:0099081	3	supramolecular polymer	0.0230208	F1RMD2	Cytoskeleton associated protein 2 OS=Sus scrofa OX=9823 GN=CKAP2	2.201	Up	0.0041039	CKAP2	68.077	10.369	8.4	5	5	5	1.043	1.161	1.452	0.644	0.47	0.547
Cellular Component	GO:0099081	3	supramolecular polymer	0.0230208	F1SGG1	Keratin 18 OS=Sus scrofa OX=9823 GN=KRT18	1.597	Up	0.0015762	KRT18	47.417	4.0276	4.3	2	3	2	1.253	1.067	1.073	0.749	0.702	0.674
Cellular Component	GO:0099081	3	supramolecular polymer	0.0230208	I3LRD3	Centromere protein E OS=Sus scrofa OX=9823 GN=CENPE	1.715	Up	0.00027958	CENPE	313.39	25.579	4.9	14	15	14	1.027	1.067	1.133	0.669	0.619	0.594
Cellular Component	GO:0099081	3	supramolecular polymer	0.0230208	F1RI52	Rap associating with DIL domain OS=Sus scrofa OX=9823 GN=RADIL	2.435	Up	1.61e-05	RADIL	115.6	8.1295	3	3	4	3	1.357	1.235	1.268	0.545	0.529	0.511
Cellular Component	GO:0099081	3	supramolecular polymer	0.0230208	Q2XVP5	Microtubule-associated protein RP/EB family member 1 OS=Sus scrofa OX=9823 GN=MAPRE1	1.222	Up	0.040741	MAPRE1	29.977	207.51	37.7	9	13	7	0.941	1.161	1.018	0.832	0.828	0.894
Cellular Component	GO:0099081	3	supramolecular polymer	0.0230208	F1RH90	Kinesin-like protein OS=Sus scrofa OX=9823 GN=KIF20A	2.563	Up	9.76e-05	KIF20A	100.26	144.04	24.6	18	23	18	1.255	1.289	1.352	0.504	0.557	0.459
Cellular Component	GO:0099081	3	supramolecular polymer	0.0230208	F1RKM0	Lamin B1 OS=Sus scrofa OX=9823 GN=LMNB1	1.464	Up	0.0030827	LMNB1	66.485	14.022	12.6	7	7	7	1.212	1.095	1.065	0.823	0.705	0.775
Cellular Component	GO:0099081	3	supramolecular polymer	0.0230208	I3LII4	Serine/threonine-protein kinase PLK OS=Sus scrofa OX=9823 GN=PLK1	1.251	Up	0.0040206	PLK1	68.053	15.527	13.7	7	9	7	1.025	1.028	1.111	0.82	0.82	0.889
Cellular Component	GO:0099081	3	supramolecular polymer	0.0230208	F1SSR3	Kinetochore localized astrin/SPAG5 binding protein OS=Sus scrofa OX=9823 GN=KNSTRN	1.752	Up	0.0115573	KNSTRN	26.753	4.2474	8.9	2	2	2	1.02	1.434	1.144	0.589	0.764	0.701
Cellular Component	GO:0099081	3	supramolecular polymer	0.0230208	F1RLS1	Uncharacterized protein OS=Sus scrofa OX=9823 GN=SPECC1L	1.206	Up	0.0153603	SPECC1L	121.35	126.35	15	14	19	13	0.955	1.02	1.112	0.863	0.864	0.833
Cellular Component	GO:0099081	3	supramolecular polymer	0.0230208	F1SC89	Kinesin family member 11 OS=Sus scrofa OX=9823 GN=KIF11	1.621	Up	0.00071848	KIF11	119.4	15.945	7.6	8	8	8	0.988	1.135	1.155	0.662	0.668	0.692
Cellular Component	GO:0034708	6	methyltransferase complex	0.000410301	F2Z5J5	Enhancer of rudimentary homolog OS=Sus scrofa OX=9823 GN=ERH	1.279	Up	0.0048443	ERH	12.259	5.7327	29.8	3	3	3	1.018	0.969	1.12	0.823	0.804	0.802
Cellular Component	GO:0034708	6	methyltransferase complex	0.000410301	F1SQR0	"RB binding protein 7, chromatin remodeling factor OS=Sus scrofa OX=9823 GN=RBBP7"	2.029	Up	0.00021925	RBBP7	47.834	52.312	23.5	10	20	3	1.303	1.134	1.149	0.569	0.629	0.569
Cellular Component	GO:0034708	6	methyltransferase complex	0.000410301	F1SQR4	Small nuclear ribonucleoprotein F OS=Sus scrofa OX=9823 GN=SNRPF	1.554	Up	0.035375	SNRPF	9.7251	1.6859	9.3	1	1	1	0.817	1.246	1.043	0.595	0.74	0.664
Cellular Component	GO:0034708	6	methyltransferase complex	0.000410301	I3LKT8	Histone-binding protein RBBP4 OS=Sus scrofa OX=9823 GN=RBBP4	1.425	Up	0.0023606	RBBP4	47.655	46.822	24.5	10	20	3	1.24	1.091	1.125	0.816	0.758	0.852
Cellular Component	GO:0034708	6	methyltransferase complex	0.000410301	F1SB61	Pre-mRNA-splicing regulator WTAP isoform 1 OS=Sus scrofa OX=9823 GN=WTAP	1.698	Up	0.000102443	WTAP	43.985	25.697	15.7	5	5	5	1.116	1.136	1.197	0.673	0.711	0.647
Cellular Component	GO:0034708	6	methyltransferase complex	0.000410301	F1S359	"RB binding protein 5, histone lysine methyltransferase complex subunit OS=Sus scrofa OX=9823 GN=RBBP5"	4.458	Up	0.0029591	RBBP5	59.152	7.9556	7.4	4	4	4	1.08	1.353	1.196	0.179	0.394	0.241
Cellular Component	GO:0034708	6	methyltransferase complex	0.000410301	F2Z5F7	Protein dpy-30 homolog OS=Sus scrofa OX=9823 GN=DPY30	1.399	Up	0.0168007	DPY30	11.25	3.0184	9.1	1	1	1	0.968	1.188	1.154	0.839	0.704	0.823
Cellular Component	GO:0035339	13	SPOTS complex	0.00948944	F1RXU4	ORM1-like protein OS=Sus scrofa OX=9823 GN=ORMDL1	1.724	Up	0.00045512	ORMDL1	17.357	6.7896	12.4	2	2	2	1.099	1.16	1.264	0.64	0.693	0.71
Cellular Component	GO:0035339	13	SPOTS complex	0.00948944	F1RN05	Serine palmitoyltransferase long chain base subunit 1 OS=Sus scrofa OX=9823 GN=SPTLC1	2.022	Up	0.00095945	SPTLC1	52.642	5.595	3.6	3	3	3	1.487	1.14	1.322	0.68	0.629	0.644
Cellular Component	GO:0034709	8	methylosome	0.0498477	F2Z5J5	Enhancer of rudimentary homolog OS=Sus scrofa OX=9823 GN=ERH	1.279	Up	0.0048443	ERH	12.259	5.7327	29.8	3	3	3	1.018	0.969	1.12	0.823	0.804	0.802
Cellular Component	GO:0034709	8	methylosome	0.0498477	F1SQR4	Small nuclear ribonucleoprotein F OS=Sus scrofa OX=9823 GN=SNRPF	1.554	Up	0.035375	SNRPF	9.7251	1.6859	9.3	1	1	1	0.817	1.246	1.043	0.595	0.74	0.664
Cellular Component	GO:0071013	11	catalytic step 2 spliceosome	0.00158169	F1SCH5	XPA binding protein 2 OS=Sus scrofa OX=9823 GN=XAB2	1.274	Up	0.032943	XAB2	100	2.2451	1.1	1	1	1	0.921	1.043	1.117	0.832	0.729	0.858
Cellular Component	GO:0071013	11	catalytic step 2 spliceosome	0.00158169	F1RK78	Ess-2 splicing factor homolog OS=Sus scrofa OX=9823 GN=ESS2	1.423	Up	0.00133591	ESS2	52.593	15.06	7.1	3	3	3	1.187	1.045	1.063	0.744	0.789	0.783
Cellular Component	GO:0071013	11	catalytic step 2 spliceosome	0.00158169	Q06A94	Heterogeneous nuclear ribonucleoprotein A1 OS=Sus scrofa OX=9823 GN=HNRNPA1	1.302	Up	0.02304	HNRNPA1	34.196	38.686	27.8	7	12	7	1.006	1.113	0.922	0.819	0.813	0.704
Cellular Component	GO:0071013	11	catalytic step 2 spliceosome	0.00158169	F1RSY9	Cell division cycle 40 OS=Sus scrofa OX=9823 GN=CDC40	1.926	Up	0.0088436	CDC40	65.43	2.0129	2.1	1	1	1	1.372	0.962	1.404	0.63	0.592	0.719
Cellular Component	GO:0071013	11	catalytic step 2 spliceosome	0.00158169	F1SQR4	Small nuclear ribonucleoprotein F OS=Sus scrofa OX=9823 GN=SNRPF	1.554	Up	0.035375	SNRPF	9.7251	1.6859	9.3	1	1	1	0.817	1.246	1.043	0.595	0.74	0.664
Cellular Component	GO:0071013	11	catalytic step 2 spliceosome	0.00158169	F1SLL6	Mtr4 exosome RNA helicase OS=Sus scrofa OX=9823 GN=MTREX	1.49	Up	0.000183435	MTREX	117.86	5.8802	3.3	4	4	4	1.121	1.125	1.152	0.8	0.724	0.757
Cellular Component	GO:0071013	11	catalytic step 2 spliceosome	0.00158169	F1SVA6	Small nuclear ribonucleoprotein U5 subunit 40 OS=Sus scrofa OX=9823 GN=SNRNP40	1.511	Up	0.00022122	SNRNP40	39.351	15.568	9.8	3	3	3	1.016	1.076	1.115	0.732	0.701	0.689
Cellular Component	GO:0071013	11	catalytic step 2 spliceosome	0.00158169	F1SV40	Splicing factor 3a subunit 3 OS=Sus scrofa OX=9823 GN=SF3A3	1.394	Up	0.0051027	SF3A3	58.891	6.1879	5.4	3	4	3	1.432	1.207	1.209	0.925	0.944	0.891
Cellular Component	GO:0071013	11	catalytic step 2 spliceosome	0.00158169	F1SRZ7	RNA helicase aquarius OS=Sus scrofa OX=9823 GN=AQR	1.23	Up	0.0052391	AQR	168.25	7.7817	2.1	3	3	3	1.156	1.051	1.047	0.875	0.913	0.857
Cellular Component	GO:0097733	8	photoreceptor cell cilium	0.0778035	F1RUS8	Tubulin-specific chaperone C OS=Sus scrofa OX=9823 GN=TBCC	3.371	Up	0.0021376	TBCC	39.029	34.347	15	5	6	5	1.703	1.243	1.52	0.386	0.36	0.579
Cellular Component	GO:0097733	8	photoreceptor cell cilium	0.0778035	F1SQ17	IQ motif containing B1 OS=Sus scrofa OX=9823 GN=IQCB1	1.439	Up	0.0029432	IQCB1	69.187	51.574	20.2	12	15	12	1.184	1.007	1.162	0.79	0.742	0.798
Cellular Component	GO:0097730	6	non-motile cilium	0.14355	F1RUS8	Tubulin-specific chaperone C OS=Sus scrofa OX=9823 GN=TBCC	3.371	Up	0.0021376	TBCC	39.029	34.347	15	5	6	5	1.703	1.243	1.52	0.386	0.36	0.579
Cellular Component	GO:0097730	6	non-motile cilium	0.14355	F1SQ17	IQ motif containing B1 OS=Sus scrofa OX=9823 GN=IQCB1	1.439	Up	0.0029432	IQCB1	69.187	51.574	20.2	12	15	12	1.184	1.007	1.162	0.79	0.742	0.798
Cellular Component	GO:0099512	4	supramolecular fiber	0.0230208	I3LML4	Tubulin alpha chain OS=Sus scrofa OX=9823 GN=TUBAL3	1.765	Up	0.00043563	TUBAL3	49.327	12.911	7.4	3	4	3	1.049	1.124	1.034	0.551	0.627	0.639
Cellular Component	GO:0099512	4	supramolecular fiber	0.0230208	A0A287B7Z3	Nucleolar and spindle associated protein 1 OS=Sus scrofa OX=9823 GN=NUSAP1	1.937	Up	0.00085802	NUSAP1	49.722	5.7328	7.3	3	3	3	1.138	1.298	1.062	0.558	0.598	0.65
Cellular Component	GO:0099512	4	supramolecular fiber	0.0230208	F1RPP2	Uncharacterized protein OS=Sus scrofa OX=9823 GN=SKA1	1.687	Up	0.0125002	SKA1	29.365	13.654	19.6	5	7	5	0.841	1.219	1.159	0.658	0.61	0.64
Cellular Component	GO:0099512	4	supramolecular fiber	0.0230208	F1S346	Kinesin-like protein OS=Sus scrofa OX=9823 GN=KIF2C	1.542	Up	0.00123815	KIF2C	80.638	64.334	21.7	15	23	14	1.182	1.081	1.093	0.765	0.75	0.662
Cellular Component	GO:0099512	4	supramolecular fiber	0.0230208	F1RMD2	Cytoskeleton associated protein 2 OS=Sus scrofa OX=9823 GN=CKAP2	2.201	Up	0.0041039	CKAP2	68.077	10.369	8.4	5	5	5	1.043	1.161	1.452	0.644	0.47	0.547
Cellular Component	GO:0099512	4	supramolecular fiber	0.0230208	F1SGG1	Keratin 18 OS=Sus scrofa OX=9823 GN=KRT18	1.597	Up	0.0015762	KRT18	47.417	4.0276	4.3	2	3	2	1.253	1.067	1.073	0.749	0.702	0.674
Cellular Component	GO:0099512	4	supramolecular fiber	0.0230208	I3LRD3	Centromere protein E OS=Sus scrofa OX=9823 GN=CENPE	1.715	Up	0.00027958	CENPE	313.39	25.579	4.9	14	15	14	1.027	1.067	1.133	0.669	0.619	0.594
Cellular Component	GO:0099512	4	supramolecular fiber	0.0230208	F1RI52	Rap associating with DIL domain OS=Sus scrofa OX=9823 GN=RADIL	2.435	Up	1.61e-05	RADIL	115.6	8.1295	3	3	4	3	1.357	1.235	1.268	0.545	0.529	0.511
Cellular Component	GO:0099512	4	supramolecular fiber	0.0230208	Q2XVP5	Microtubule-associated protein RP/EB family member 1 OS=Sus scrofa OX=9823 GN=MAPRE1	1.222	Up	0.040741	MAPRE1	29.977	207.51	37.7	9	13	7	0.941	1.161	1.018	0.832	0.828	0.894
Cellular Component	GO:0099512	4	supramolecular fiber	0.0230208	F1RH90	Kinesin-like protein OS=Sus scrofa OX=9823 GN=KIF20A	2.563	Up	9.76e-05	KIF20A	100.26	144.04	24.6	18	23	18	1.255	1.289	1.352	0.504	0.557	0.459
Cellular Component	GO:0099512	4	supramolecular fiber	0.0230208	F1RKM0	Lamin B1 OS=Sus scrofa OX=9823 GN=LMNB1	1.464	Up	0.0030827	LMNB1	66.485	14.022	12.6	7	7	7	1.212	1.095	1.065	0.823	0.705	0.775
Cellular Component	GO:0099512	4	supramolecular fiber	0.0230208	I3LII4	Serine/threonine-protein kinase PLK OS=Sus scrofa OX=9823 GN=PLK1	1.251	Up	0.0040206	PLK1	68.053	15.527	13.7	7	9	7	1.025	1.028	1.111	0.82	0.82	0.889
Cellular Component	GO:0099512	4	supramolecular fiber	0.0230208	F1SSR3	Kinetochore localized astrin/SPAG5 binding protein OS=Sus scrofa OX=9823 GN=KNSTRN	1.752	Up	0.0115573	KNSTRN	26.753	4.2474	8.9	2	2	2	1.02	1.434	1.144	0.589	0.764	0.701
Cellular Component	GO:0099512	4	supramolecular fiber	0.0230208	F1RLS1	Uncharacterized protein OS=Sus scrofa OX=9823 GN=SPECC1L	1.206	Up	0.0153603	SPECC1L	121.35	126.35	15	14	19	13	0.955	1.02	1.112	0.863	0.864	0.833
Cellular Component	GO:0099512	4	supramolecular fiber	0.0230208	F1SC89	Kinesin family member 11 OS=Sus scrofa OX=9823 GN=KIF11	1.621	Up	0.00071848	KIF11	119.4	15.945	7.6	8	8	8	0.988	1.135	1.155	0.662	0.668	0.692
Cellular Component	GO:0097731	7	9+0 non-motile cilium	0.0778035	F1RUS8	Tubulin-specific chaperone C OS=Sus scrofa OX=9823 GN=TBCC	3.371	Up	0.0021376	TBCC	39.029	34.347	15	5	6	5	1.703	1.243	1.52	0.386	0.36	0.579
Cellular Component	GO:0097731	7	9+0 non-motile cilium	0.0778035	F1SQ17	IQ motif containing B1 OS=Sus scrofa OX=9823 GN=IQCB1	1.439	Up	0.0029432	IQCB1	69.187	51.574	20.2	12	15	12	1.184	1.007	1.162	0.79	0.742	0.798
Cellular Component	GO:0031974	2	membrane-enclosed lumen	3.6723e-08	I3LMG8	SAGA complex associated factor 29 OS=Sus scrofa OX=9823 GN=SGF29	1.598	Up	0.022299	SGF29	33.254	9.9718	6.1	2	2	2	1.496	1.026	1.044	0.729	0.78	0.722
Cellular Component	GO:0031974	2	membrane-enclosed lumen	3.6723e-08	F1S134	H/ACA ribonucleoprotein complex subunit OS=Sus scrofa OX=9823 GN=GAR1	1.643	Up	0.00021686	GAR1	20.943	3.3879	7.9	2	2	2	1.083	1.158	1.15	0.661	0.67	0.733
Cellular Component	GO:0031974	2	membrane-enclosed lumen	3.6723e-08	I3L8T3	tRNA (guanine(37)-N1)-methyltransferase OS=Sus scrofa OX=9823 GN=TRMT5	1.998	Up	4.27e-05	TRMT5	57.071	26.202	17.4	9	12	9	1.18	1.17	1.239	0.584	0.637	0.575
Cellular Component	GO:0031974	2	membrane-enclosed lumen	3.6723e-08	F1SGX2	MORC family CW-type zinc finger 3 OS=Sus scrofa OX=9823 GN=MORC3	1.548	Up	0.00069933	MORC3	93.513	52.9	12.5	8	9	8	1.219	1.117	1.088	0.742	0.696	0.774
Cellular Component	GO:0031974	2	membrane-enclosed lumen	3.6723e-08	F1SQ87	WW domain binding protein 11 OS=Sus scrofa OX=9823 GN=WBP11	1.42	Up	0.037961	WBP11	70.058	2.8051	3.1	2	2	2	1.334	0.936	1.212	0.814	0.768	0.87
Cellular Component	GO:0031974	2	membrane-enclosed lumen	3.6723e-08	F1RJJ3	Ribosome maturation protein SBDS OS=Sus scrofa OX=9823 GN=SBDS	1.259	Up	0.00107721	SBDS	28.745	13.979	23.6	7	9	7	1.022	1.077	1.07	0.839	0.871	0.808
Cellular Component	GO:0031974	2	membrane-enclosed lumen	3.6723e-08	I3LU53	Sin3A associated protein 30 OS=Sus scrofa OX=9823 GN=SAP30	2.956	Up	0.00054138	SAP30	23.373	6.7599	13.6	3	5	3	1.387	1.163	1.373	0.515	0.375	0.437
Cellular Component	GO:0031974	2	membrane-enclosed lumen	3.6723e-08	I3LJR4	DNA-directed RNA polymerase subunit OS=Sus scrofa OX=9823 GN=POLR2A	1.415	Up	0.0042352	POLR2A	215.86	15.992	3.8	8	9	8	1.093	1.168	1.09	0.789	0.791	0.788
Cellular Component	GO:0031974	2	membrane-enclosed lumen	3.6723e-08	P61958	Small ubiquitin-related modifier 2 OS=Sus scrofa OX=9823 GN=SUMO2	1.906	Up	0.00031533	SUMO2	10.871	19.176	23.2	2	5	2	1.118	1.213	1.145	0.581	0.67	0.573
Cellular Component	GO:0031974	2	membrane-enclosed lumen	3.6723e-08	F1RKS3	Flap endonuclease 1 OS=Sus scrofa OX=9823 GN=FEN1	1.371	Up	0.026478	FEN1	42.402	9.8943	8.9	3	4	3	0.94	1.04	1.111	0.648	0.853	0.753
Cellular Component	GO:0031974	2	membrane-enclosed lumen	3.6723e-08	F1S413	Mini-chromosome maintenance complex-binding protein OS=Sus scrofa OX=9823 GN=MCMBP	1.403	Up	0.0187971	MCMBP	72.904	1.9216	2.5	2	2	2	1.315	1.078	0.992	0.81	0.768	0.834
Cellular Component	GO:0031974	2	membrane-enclosed lumen	3.6723e-08	F1RKE4	RNA polymerase II subunit J OS=Sus scrofa OX=9823 GN=POLR2J	1.634	Up	0.00180029	POLR2J	13.293	6.1771	17.1	2	4	2	1.039	1.15	1.124	0.664	0.612	0.751
Cellular Component	GO:0031974	2	membrane-enclosed lumen	3.6723e-08	F1S386	THO complex 3 OS=Sus scrofa OX=9823 GN=THOC3	1.892	Up	0.0137759	THOC3	38.799	14.043	16	6	7	6	1.606	1.103	1.015	0.648	0.709	0.611
Cellular Component	GO:0031974	2	membrane-enclosed lumen	3.6723e-08	F1SGC8	Actin like 6A OS=Sus scrofa OX=9823 GN=ACTL6A	2.313	Up	0.0119769	ACTL6A	47.47	32.668	13.8	5	7	5	1.19	1.002	1.189	0.631	0.502	0.329
Cellular Component	GO:0031974	2	membrane-enclosed lumen	3.6723e-08	I3LII4	Serine/threonine-protein kinase PLK OS=Sus scrofa OX=9823 GN=PLK1	1.251	Up	0.0040206	PLK1	68.053	15.527	13.7	7	9	7	1.025	1.028	1.111	0.82	0.82	0.889
Cellular Component	GO:0031974	2	membrane-enclosed lumen	3.6723e-08	P17741	High mobility group protein B2 OS=Sus scrofa OX=9823 GN=HMGB2	1.313	Up	0.0065814	HMGB2	24.133	10.235	15.2	3	3	3	0.982	0.994	1.064	0.747	0.725	0.844
Cellular Component	GO:0031974	2	membrane-enclosed lumen	3.6723e-08	F1RM10	Transcription elongation regulator 1 OS=Sus scrofa OX=9823 GN=TCERG1	1.45	Up	0.045096	TCERG1	121.05	4.6974	3.9	4	5	3	1.282	1.094	1.272	0.922	0.947	0.647
Cellular Component	GO:0031974	2	membrane-enclosed lumen	3.6723e-08	B1PXG0	LIN28 OS=Sus scrofa OX=9823 GN=LIN28	1.647	Up	0.041304	LIN28	22.382	21.796	24.9	4	4	4	1.37	1.11	0.918	0.866	0.592	0.605
Cellular Component	GO:0031974	2	membrane-enclosed lumen	3.6723e-08	I3LDH3	Poly [ADP-ribose] polymerase OS=Sus scrofa OX=9823 GN=PARP1	1.261	Up	0.003163	PARP1	111.52	53.679	12.3	11	14	11	1.076	1.068	1.032	0.87	0.866	0.783
Cellular Component	GO:0031974	2	membrane-enclosed lumen	3.6723e-08	I3LAI8	ZW10 interacting kinetochore protein OS=Sus scrofa OX=9823 GN=ZWINT	1.917	Up	0.049124	ZWINT	33.245	17.861	9.9	2	2	2	1.141	1.271	1.611	0.709	0.44	0.95
Cellular Component	GO:0031974	2	membrane-enclosed lumen	3.6723e-08	F1S980	Uncharacterized protein OS=Sus scrofa OX=9823 GN=BTBD10	1.656	Up	0.0057806	BTBD10	52.376	6.879	10.4	4	4	4	0.915	1.119	1.143	0.578	0.628	0.713
Cellular Component	GO:0031974	2	membrane-enclosed lumen	3.6723e-08	F1S8T7	Nucleophosmin/nucleoplasmin 3 OS=Sus scrofa OX=9823 GN=NPM3	1.777	Up	0.00020281	NPM3	19.11	7.2364	18.2	3	3	3	1.074	1.169	1.179	0.632	0.611	0.683
Cellular Component	GO:0031974	2	membrane-enclosed lumen	3.6723e-08	F1RT18	Nei like DNA glycosylase 3 OS=Sus scrofa OX=9823 GN=NEIL3	4.915	Up	0.00089536	NEIL3	66.364	8.182	7	4	4	4	1.774	1.289	1.149	0.305	0.331	0.221
Cellular Component	GO:0031974	2	membrane-enclosed lumen	3.6723e-08	F1RT10	CDKN2A interacting protein OS=Sus scrofa OX=9823 GN=CDKN2AIP	1.684	Up	0.0132974	CDKN2AIP	61.508	15.471	10.1	4	4	4	1.07	1.35	0.972	0.725	0.577	0.712
Cellular Component	GO:0031974	2	membrane-enclosed lumen	3.6723e-08	P12682	High mobility group protein B1 OS=Sus scrofa OX=9823 GN=HMGB1	1.344	Up	0.00034442	HMGB1	24.917	12.495	18.6	4	5	4	1.088	1.075	1.091	0.847	0.798	0.776
Cellular Component	GO:0031974	2	membrane-enclosed lumen	3.6723e-08	F1S0E7	Akirin-2 OS=Sus scrofa OX=9823 GN=AKIRIN2	1.684	Up	0.0008369	AKIRIN2	22.509	43.429	38.9	9	18	9	1.255	1.141	1.116	0.67	0.657	0.759
Cellular Component	GO:0031974	2	membrane-enclosed lumen	3.6723e-08	F1SUG7	DEAD (Asp-Glu-Ala-Asp) box helicase 21 OS=Sus scrofa OX=9823 GN=DDX21	2.619	Up	3e-06	DDX21	87.193	39.436	11.4	9	10	9	1.309	1.393	1.305	0.495	0.503	0.532
Cellular Component	GO:0031974	2	membrane-enclosed lumen	3.6723e-08	F1SQR0	"RB binding protein 7, chromatin remodeling factor OS=Sus scrofa OX=9823 GN=RBBP7"	2.029	Up	0.00021925	RBBP7	47.834	52.312	23.5	10	20	3	1.303	1.134	1.149	0.569	0.629	0.569
Cellular Component	GO:0031974	2	membrane-enclosed lumen	3.6723e-08	I3LUP6	Nucleophosmin 1 OS=Sus scrofa OX=9823 GN=NPM1	1.559	Up	0.0106004	NPM1	32.603	14.148	23.5	8	16	8	0.996	1.165	1.062	0.695	0.691	0.681
Cellular Component	GO:0031974	2	membrane-enclosed lumen	3.6723e-08	I3LCH3	RNA polymerase II subunit C OS=Sus scrofa OX=9823 GN=POLR2C	2.109	Up	0.048022	POLR2C	31.402	9.8867	13.1	3	4	3	1.229	0.836	1.619	0.396	0.712	0.639
Cellular Component	GO:0031974	2	membrane-enclosed lumen	3.6723e-08	F1SVA6	Small nuclear ribonucleoprotein U5 subunit 40 OS=Sus scrofa OX=9823 GN=SNRNP40	1.511	Up	0.00022122	SNRNP40	39.351	15.568	9.8	3	3	3	1.016	1.076	1.115	0.732	0.701	0.689
Cellular Component	GO:0031974	2	membrane-enclosed lumen	3.6723e-08	F1S359	"RB binding protein 5, histone lysine methyltransferase complex subunit OS=Sus scrofa OX=9823 GN=RBBP5"	4.458	Up	0.0029591	RBBP5	59.152	7.9556	7.4	4	4	4	1.08	1.353	1.196	0.179	0.394	0.241
Cellular Component	GO:0031974	2	membrane-enclosed lumen	3.6723e-08	F1SPF3	DNA helicase OS=Sus scrofa OX=9823 GN=MCM2	1.635	Up	0.0013014	MCM2	101.53	74.972	18.6	15	20	15	1.052	1.206	1.249	0.745	0.728	0.672
Cellular Component	GO:0031974	2	membrane-enclosed lumen	3.6723e-08	I3LRF1	Uncharacterized protein OS=Sus scrofa OX=9823 GN=BUB1	1.349	Up	0.0060805	BUB1	122.24	1.7773	1.5	2	2	2	1.244	1.154	1.032	0.832	0.841	0.87
Cellular Component	GO:0031974	2	membrane-enclosed lumen	3.6723e-08	F2Z564	DDB1 and CUL4 associated factor 7 OS=Sus scrofa OX=9823 GN=DCAF7	1.453	Up	0.0156173	DCAF7	38.926	17.484	8.8	3	3	3	1.06	1.115	1.017	0.724	0.622	0.851
Cellular Component	GO:0031974	2	membrane-enclosed lumen	3.6723e-08	F2Z5F7	Protein dpy-30 homolog OS=Sus scrofa OX=9823 GN=DPY30	1.399	Up	0.0168007	DPY30	11.25	3.0184	9.1	1	1	1	0.968	1.188	1.154	0.839	0.704	0.823
Cellular Component	GO:0031974	2	membrane-enclosed lumen	3.6723e-08	I3LS70	Importin subunit alpha OS=Sus scrofa OX=9823 GN=KPNA2	1.554	Up	0.00032046	KPNA2	57.975	216.66	14.6	6	8	6	1.039	1.103	1.169	0.709	0.69	0.732
Cellular Component	GO:0031974	2	membrane-enclosed lumen	3.6723e-08	F1S534	Down-regulator of transcription 1 OS=Sus scrofa OX=9823 GN=DR1	3.485	Up	0.00059839	DR1	19.429	12.434	15.9	3	4	3	1.291	1.305	1.419	0.45	0.405	0.297
Cellular Component	GO:0031974	2	membrane-enclosed lumen	3.6723e-08	F1SBC5	"NDC80, kinetochore complex component OS=Sus scrofa OX=9823 GN=NDC80"	1.352	Up	0.0007232	NDC80	73.907	58.15	27.6	18	20	18	1.021	1.072	1.031	0.75	0.746	0.815
Cellular Component	GO:0031974	2	membrane-enclosed lumen	3.6723e-08	F1S1V1	Sjogren syndrome antigen B OS=Sus scrofa OX=9823 GN=SSB	2.422	Up	0.00193924	SSB	47.267	15.636	11.5	5	6	5	1.531	1.143	1.466	0.546	0.502	0.661
Cellular Component	GO:0031974	2	membrane-enclosed lumen	3.6723e-08	F1RKM0	Lamin B1 OS=Sus scrofa OX=9823 GN=LMNB1	1.464	Up	0.0030827	LMNB1	66.485	14.022	12.6	7	7	7	1.212	1.095	1.065	0.823	0.705	0.775
Cellular Component	GO:0031974	2	membrane-enclosed lumen	3.6723e-08	F1SJR5	Protein kinase C and casein kinase substrate in neurons 2 OS=Sus scrofa OX=9823 GN=PACSIN2	1.216	Up	0.0047599	PACSIN2	55.602	194.8	32.9	13	17	13	1.154	1.069	1.089	0.946	0.912	0.866
Cellular Component	GO:0031974	2	membrane-enclosed lumen	3.6723e-08	D2IE28	Cyclin B1 transcript variant 1 OS=Sus scrofa OX=9823 GN=CCNB1	1.94	Up	0.00024373	CCNB1	48.662	7.9922	9	4	6	4	1.067	1.134	1.206	0.61	0.539	0.607
Cellular Component	GO:0031974	2	membrane-enclosed lumen	3.6723e-08	F1SJ93	Reticulocalbin-2 precursor OS=Sus scrofa OX=9823 GN=RCN2	1.201	Up	0.007539	RCN2	36.248	58.998	29.1	8	18	8	1.157	1.043	1.063	0.926	0.874	0.917
Cellular Component	GO:0031974	2	membrane-enclosed lumen	3.6723e-08	F1RZ16	U1 small nuclear ribonucleoprotein C OS=Sus scrofa OX=9823 GN=SNRPC	2.161	Up	0.042037	SNRPC	17.394	2.5386	5.7	1	2	1	0.841	1.36	1.343	0.544	0.547	0.549
Cellular Component	GO:0031974	2	membrane-enclosed lumen	3.6723e-08	F1SJJ8	TIMELESS interacting protein OS=Sus scrofa OX=9823 GN=TIPIN	1.499	Up	0.0010025	TIPIN	32.88	1.5504	3.1	1	1	1	1.248	1.154	1.118	0.802	0.731	0.815
Cellular Component	GO:0031974	2	membrane-enclosed lumen	3.6723e-08	F1S459	Uncharacterized protein OS=Sus scrofa OX=9823 GN=TERF2IP	1.412	Up	0.0056614	TERF2IP	44.313	19.579	14.2	5	5	5	0.985	1.021	1.083	0.702	0.672	0.814
Cellular Component	GO:0031974	2	membrane-enclosed lumen	3.6723e-08	F2Z5J6	General transcription factor IIB OS=Sus scrofa OX=9823 GN=GTF2B	1.734	Up	0.00028364	GTF2B	34.833	52.276	29.4	8	9	8	1.233	1.078	1.137	0.687	0.67	0.632
Cellular Component	GO:0031974	2	membrane-enclosed lumen	3.6723e-08	F1SRZ7	RNA helicase aquarius OS=Sus scrofa OX=9823 GN=AQR	1.23	Up	0.0052391	AQR	168.25	7.7817	2.1	3	3	3	1.156	1.051	1.047	0.875	0.913	0.857
Cellular Component	GO:0031974	2	membrane-enclosed lumen	3.6723e-08	A0A286ZK95	Transcription and mRNA export factor ENY2 OS=Sus scrofa OX=9823 GN=ENY2	1.237	Up	0.0134023	ENY2	11.528	2.3366	14.9	2	2	2	0.903	1.025	1.017	0.807	0.749	0.824
Cellular Component	GO:0031974	2	membrane-enclosed lumen	3.6723e-08	F1SKQ0	DEAD-box helicase 17 OS=Sus scrofa OX=9823 GN=DDX17	1.666	Up	0.00038247	DDX17	70.58	47.101	27	16	27	11	1.211	1.15	1.043	0.672	0.701	0.67
Cellular Component	GO:0031974	2	membrane-enclosed lumen	3.6723e-08	I3LIL0	Nucleoporin like 2 OS=Sus scrofa OX=9823 GN=NUPL2	3.395	Up	0.00101772	NUPL2	44.477	13.884	10.8	4	4	4	1.58	1.103	1.252	0.399	0.441	0.319
Cellular Component	GO:0031974	2	membrane-enclosed lumen	3.6723e-08	I3LKT8	Histone-binding protein RBBP4 OS=Sus scrofa OX=9823 GN=RBBP4	1.425	Up	0.0023606	RBBP4	47.655	46.822	24.5	10	20	3	1.24	1.091	1.125	0.816	0.758	0.852
Cellular Component	GO:0031974	2	membrane-enclosed lumen	3.6723e-08	I3LD81	Cell division cycle 7 OS=Sus scrofa OX=9823 GN=CDC7	1.954	Up	0.0029611	CDC7	61.478	26.339	5	2	2	2	1.11	1.182	1.255	0.492	0.669	0.654
Cellular Component	GO:0031974	2	membrane-enclosed lumen	3.6723e-08	F1RVK2	Microtubule associated serine/threonine kinase like OS=Sus scrofa OX=9823 GN=MASTL	2.132	Up	0.025937	MASTL	96.983	9.1757	5.1	4	8	3	0.914	1.036	1.374	0.508	0.512	0.539
Cellular Component	GO:0031974	2	membrane-enclosed lumen	3.6723e-08	I3LSZ1	SUMO-conjugating enzyme UBC9 OS=Sus scrofa OX=9823 GN=UBE2I	1.25	Up	0.00092066	UBE2I	18.007	14.882	31.6	5	10	5	1.045	1.095	1.098	0.897	0.841	0.852
Cellular Component	GO:0031974	2	membrane-enclosed lumen	3.6723e-08	I3L640	Bromodomain containing 7 OS=Sus scrofa OX=9823 GN=BRD7	1.94	Up	0.018721	BRD7	74.091	10.51	6.6	4	4	4	1.144	1.097	1.132	0.521	0.527	0.691
Cellular Component	GO:0031974	2	membrane-enclosed lumen	3.6723e-08	A0A287BBF8	Mediator of RNA polymerase II transcription subunit 6 OS=Sus scrofa OX=9823 GN=MED6	1.731	Up	0.022461	MED6	28.435	3.9035	8.5	2	2	2	1.318	1.04	1.194	0.552	0.62	0.88
Cellular Component	GO:0031974	2	membrane-enclosed lumen	3.6723e-08	F1SV40	Splicing factor 3a subunit 3 OS=Sus scrofa OX=9823 GN=SF3A3	1.394	Up	0.0051027	SF3A3	58.891	6.1879	5.4	3	4	3	1.432	1.207	1.209	0.925	0.944	0.891
Cellular Component	GO:0031974	2	membrane-enclosed lumen	3.6723e-08	F1SSG6	Sialic acid synthase OS=Sus scrofa OX=9823 GN=NANS	1.783	Up	0.0029209	NANS	28.413	7.1707	11.2	3	5	3	1.248	1.354	1.075	0.754	0.691	0.617
Cellular Component	GO:0031974	2	membrane-enclosed lumen	3.6723e-08	P00503	"Aspartate aminotransferase, cytoplasmic OS=Sus scrofa OX=9823 GN=GOT1"	1.209	Up	0.0084842	GOT1	46.474	171.38	20.6	7	10	7	1.153	1.069	1.08	0.905	0.963	0.864
Cellular Component	GO:0031974	2	membrane-enclosed lumen	3.6723e-08	F1S563	Dihydrolipoamide acetyltransferase component of pyruvate dehydrogenase complex OS=Sus scrofa OX=9823 GN=DBT	1.402	Up	0.040159	DBT	46.898	3.1864	4	2	2	2	1.463	1.031	1.171	0.902	0.909	0.803
Cellular Component	GO:0031974	2	membrane-enclosed lumen	3.6723e-08	F1S346	Kinesin-like protein OS=Sus scrofa OX=9823 GN=KIF2C	1.542	Up	0.00123815	KIF2C	80.638	64.334	21.7	15	23	14	1.182	1.081	1.093	0.765	0.75	0.662
Cellular Component	GO:0031974	2	membrane-enclosed lumen	3.6723e-08	Q06A94	Heterogeneous nuclear ribonucleoprotein A1 OS=Sus scrofa OX=9823 GN=HNRNPA1	1.302	Up	0.02304	HNRNPA1	34.196	38.686	27.8	7	12	7	1.006	1.113	0.922	0.819	0.813	0.704
Cellular Component	GO:0031974	2	membrane-enclosed lumen	3.6723e-08	F1S8F7	Tetratricopeptide repeat domain 5 OS=Sus scrofa OX=9823 GN=TTC5	1.719	Up	0.00082431	TTC5	51.125	13.243	11.9	5	6	5	1.316	1.146	1.11	0.733	0.676	0.669
Cellular Component	GO:0031974	2	membrane-enclosed lumen	3.6723e-08	F1SQF7	Transcriptional adapter 3 OS=Sus scrofa OX=9823 GN=TADA3	1.587	Up	0.0031381	TADA3	48.934	51.554	21.1	8	13	8	0.964	1.184	1.198	0.686	0.704	0.719
Cellular Component	GO:0031974	2	membrane-enclosed lumen	3.6723e-08	Q06AT9	RNA-binding protein 4B OS=Sus scrofa OX=9823 GN=RBM4B	1.457	Up	0.00043945	RBM4B	40.053	17.467	18.7	7	8	7	1.1	1.125	1.115	0.805	0.773	0.715
Cellular Component	GO:0031974	2	membrane-enclosed lumen	3.6723e-08	F1SFW4	Integrator complex subunit 3 OS=Sus scrofa OX=9823 GN=INTS3	1.439	Up	0.0095607	INTS3	117.85	35.79	4.8	3	4	3	1.185	1.013	1.187	0.877	0.731	0.745
Cellular Component	GO:0031974	2	membrane-enclosed lumen	3.6723e-08	I3LM23	Cbl proto-oncogene like 1 OS=Sus scrofa OX=9823 GN=CBLL1	1.412	Up	0.00064243	CBLL1	48.955	15.851	13.2	5	6	4	1.171	1.046	1.096	0.781	0.802	0.764
Cellular Component	GO:0031974	2	membrane-enclosed lumen	3.6723e-08	F1S890	Serine/threonine kinase 35 OS=Sus scrofa OX=9823 GN=STK35	1.782	Up	0.0010594	STK35	59.201	3.1779	3.2	1	1	1	1.053	1.189	1.201	0.645	0.584	0.703
Cellular Component	GO:0031974	2	membrane-enclosed lumen	3.6723e-08	A5GFN6	mRNA export factor OS=Sus scrofa OX=9823 GN=RAE1	1.223	Up	0.0117447	RAE1	41.025	105.06	34.8	10	17	10	1.083	1.151	1.039	0.906	0.937	0.833
Cellular Component	GO:0031974	2	membrane-enclosed lumen	3.6723e-08	F1SBF0	Nuclear receptor coactivator 3 OS=Sus scrofa OX=9823 GN=NCOA3	2.152	Up	0.0091227	NCOA3	150.96	213.24	17.9	21	30	4	0.817	1.311	1.234	0.579	0.496	0.487
Cellular Component	GO:0031974	2	membrane-enclosed lumen	3.6723e-08	A4PES0	Wee1-like protein kinase 2 OS=Sus scrofa OX=9823 GN=WEE2	4.027	Up	2.41e-05	WEE2	62.927	137.78	31.7	17	33	17	1.512	1.381	1.259	0.323	0.368	0.34
Cellular Component	GO:0031974	2	membrane-enclosed lumen	3.6723e-08	F1S774	Uncharacterized protein OS=Sus scrofa OX=9823 GN=CHEK1	1.925	Up	3.51e-05	CHEK1	54.358	12.436	11.6	5	5	5	1.144	1.128	1.228	0.589	0.605	0.624
Cellular Component	GO:0031974	2	membrane-enclosed lumen	3.6723e-08	F1SB61	Pre-mRNA-splicing regulator WTAP isoform 1 OS=Sus scrofa OX=9823 GN=WTAP	1.698	Up	0.000102443	WTAP	43.985	25.697	15.7	5	5	5	1.116	1.136	1.197	0.673	0.711	0.647
Cellular Component	GO:0031974	2	membrane-enclosed lumen	3.6723e-08	F1SJL5	Caseinolytic mitochondrial matrix peptidase chaperone subunit OS=Sus scrofa OX=9823 GN=CLPX	1.302	Up	0.0092393	CLPX	67.42	16.452	9.9	6	6	6	1.189	1.09	1.132	0.791	0.889	0.939
Cellular Component	GO:0031974	2	membrane-enclosed lumen	3.6723e-08	Q71LE2	Histone H3.3 OS=Sus scrofa OX=9823 GN=H3F3A	2.32	Up	4.1e-05	H3F3A	15.328	4.68	11.8	2	4	1	1.122	1.19	1.135	0.531	0.463	0.492
Cellular Component	GO:0031974	2	membrane-enclosed lumen	3.6723e-08	F1SPI2	"XPC complex subunit, DNA damage recognition and repair factor OS=Sus scrofa OX=9823 GN=XPC"	1.227	Up	0.00130013	XPC	105.35	6.7547	4.6	4	4	4	1.046	1.018	1.058	0.84	0.819	0.885
Cellular Component	GO:0031974	2	membrane-enclosed lumen	3.6723e-08	F1RRG9	"SWI/SNF related, matrix associated, actin dependent regulator of chromatin, subfamily a, member 5 OS=Sus scrofa OX=9823 GN=SMARCA5"	1.645	Up	0.00127825	SMARCA5	121.99	20.209	9.2	10	10	10	0.99	1.169	1.054	0.63	0.622	0.701
Cellular Component	GO:0031974	2	membrane-enclosed lumen	3.6723e-08	I3L7M6	Ubiquitinyl hydrolase 1 OS=Sus scrofa OX=9823	1.413	Up	0.002422	---	36.91	37.929	7	2	2	2	1.193	1.15	1.218	0.907	0.845	0.768
Cellular Component	GO:0031974	2	membrane-enclosed lumen	3.6723e-08	F1RN89	"NUFIP2, FMR1 interacting protein 2 OS=Sus scrofa OX=9823 GN=NUFIP2"	1.367	Up	0.00159736	NUFIP2	68.39	11.556	7.3	4	4	4	1.077	0.977	1.098	0.778	0.74	0.788
Cellular Component	GO:0031974	2	membrane-enclosed lumen	3.6723e-08	B0M1M6	DNA repair protein RAD51 homolog OS=Sus scrofa OX=9823 GN=pigRAD51	1.42	Up	0.0022166	pigRAD51	36.994	56.553	15.9	5	7	5	1.158	1.141	1.004	0.743	0.794	0.789
Cellular Component	GO:0031974	2	membrane-enclosed lumen	3.6723e-08	F1RUL1	RNA binding motif protein 17 OS=Sus scrofa OX=9823 GN=RBM17	1.469	Up	0.004302	RBM17	44.931	14.447	13	6	8	6	1.231	1.222	1.039	0.849	0.76	0.768
Cellular Component	GO:0031974	2	membrane-enclosed lumen	3.6723e-08	I3LM93	Transportin 1 OS=Sus scrofa OX=9823 GN=TNPO1	1.316	Up	0.0118553	TNPO1	101.32	95.151	11.9	10	16	8	0.954	1.085	1.163	0.788	0.8	0.846
Cellular Component	GO:0070013	7	intracellular organelle lumen	3.6723e-08	I3LMG8	SAGA complex associated factor 29 OS=Sus scrofa OX=9823 GN=SGF29	1.598	Up	0.022299	SGF29	33.254	9.9718	6.1	2	2	2	1.496	1.026	1.044	0.729	0.78	0.722
Cellular Component	GO:0070013	7	intracellular organelle lumen	3.6723e-08	F1S134	H/ACA ribonucleoprotein complex subunit OS=Sus scrofa OX=9823 GN=GAR1	1.643	Up	0.00021686	GAR1	20.943	3.3879	7.9	2	2	2	1.083	1.158	1.15	0.661	0.67	0.733
Cellular Component	GO:0070013	7	intracellular organelle lumen	3.6723e-08	I3L8T3	tRNA (guanine(37)-N1)-methyltransferase OS=Sus scrofa OX=9823 GN=TRMT5	1.998	Up	4.27e-05	TRMT5	57.071	26.202	17.4	9	12	9	1.18	1.17	1.239	0.584	0.637	0.575
Cellular Component	GO:0070013	7	intracellular organelle lumen	3.6723e-08	F1SGX2	MORC family CW-type zinc finger 3 OS=Sus scrofa OX=9823 GN=MORC3	1.548	Up	0.00069933	MORC3	93.513	52.9	12.5	8	9	8	1.219	1.117	1.088	0.742	0.696	0.774
Cellular Component	GO:0070013	7	intracellular organelle lumen	3.6723e-08	F1SQ87	WW domain binding protein 11 OS=Sus scrofa OX=9823 GN=WBP11	1.42	Up	0.037961	WBP11	70.058	2.8051	3.1	2	2	2	1.334	0.936	1.212	0.814	0.768	0.87
Cellular Component	GO:0070013	7	intracellular organelle lumen	3.6723e-08	F1RJJ3	Ribosome maturation protein SBDS OS=Sus scrofa OX=9823 GN=SBDS	1.259	Up	0.00107721	SBDS	28.745	13.979	23.6	7	9	7	1.022	1.077	1.07	0.839	0.871	0.808
Cellular Component	GO:0070013	7	intracellular organelle lumen	3.6723e-08	I3LU53	Sin3A associated protein 30 OS=Sus scrofa OX=9823 GN=SAP30	2.956	Up	0.00054138	SAP30	23.373	6.7599	13.6	3	5	3	1.387	1.163	1.373	0.515	0.375	0.437
Cellular Component	GO:0070013	7	intracellular organelle lumen	3.6723e-08	I3LJR4	DNA-directed RNA polymerase subunit OS=Sus scrofa OX=9823 GN=POLR2A	1.415	Up	0.0042352	POLR2A	215.86	15.992	3.8	8	9	8	1.093	1.168	1.09	0.789	0.791	0.788
Cellular Component	GO:0070013	7	intracellular organelle lumen	3.6723e-08	P61958	Small ubiquitin-related modifier 2 OS=Sus scrofa OX=9823 GN=SUMO2	1.906	Up	0.00031533	SUMO2	10.871	19.176	23.2	2	5	2	1.118	1.213	1.145	0.581	0.67	0.573
Cellular Component	GO:0070013	7	intracellular organelle lumen	3.6723e-08	F1RKS3	Flap endonuclease 1 OS=Sus scrofa OX=9823 GN=FEN1	1.371	Up	0.026478	FEN1	42.402	9.8943	8.9	3	4	3	0.94	1.04	1.111	0.648	0.853	0.753
Cellular Component	GO:0070013	7	intracellular organelle lumen	3.6723e-08	F1S413	Mini-chromosome maintenance complex-binding protein OS=Sus scrofa OX=9823 GN=MCMBP	1.403	Up	0.0187971	MCMBP	72.904	1.9216	2.5	2	2	2	1.315	1.078	0.992	0.81	0.768	0.834
Cellular Component	GO:0070013	7	intracellular organelle lumen	3.6723e-08	F1RKE4	RNA polymerase II subunit J OS=Sus scrofa OX=9823 GN=POLR2J	1.634	Up	0.00180029	POLR2J	13.293	6.1771	17.1	2	4	2	1.039	1.15	1.124	0.664	0.612	0.751
Cellular Component	GO:0070013	7	intracellular organelle lumen	3.6723e-08	F1S386	THO complex 3 OS=Sus scrofa OX=9823 GN=THOC3	1.892	Up	0.0137759	THOC3	38.799	14.043	16	6	7	6	1.606	1.103	1.015	0.648	0.709	0.611
Cellular Component	GO:0070013	7	intracellular organelle lumen	3.6723e-08	F1SGC8	Actin like 6A OS=Sus scrofa OX=9823 GN=ACTL6A	2.313	Up	0.0119769	ACTL6A	47.47	32.668	13.8	5	7	5	1.19	1.002	1.189	0.631	0.502	0.329
Cellular Component	GO:0070013	7	intracellular organelle lumen	3.6723e-08	I3LII4	Serine/threonine-protein kinase PLK OS=Sus scrofa OX=9823 GN=PLK1	1.251	Up	0.0040206	PLK1	68.053	15.527	13.7	7	9	7	1.025	1.028	1.111	0.82	0.82	0.889
Cellular Component	GO:0070013	7	intracellular organelle lumen	3.6723e-08	P17741	High mobility group protein B2 OS=Sus scrofa OX=9823 GN=HMGB2	1.313	Up	0.0065814	HMGB2	24.133	10.235	15.2	3	3	3	0.982	0.994	1.064	0.747	0.725	0.844
Cellular Component	GO:0070013	7	intracellular organelle lumen	3.6723e-08	F1RM10	Transcription elongation regulator 1 OS=Sus scrofa OX=9823 GN=TCERG1	1.45	Up	0.045096	TCERG1	121.05	4.6974	3.9	4	5	3	1.282	1.094	1.272	0.922	0.947	0.647
Cellular Component	GO:0070013	7	intracellular organelle lumen	3.6723e-08	B1PXG0	LIN28 OS=Sus scrofa OX=9823 GN=LIN28	1.647	Up	0.041304	LIN28	22.382	21.796	24.9	4	4	4	1.37	1.11	0.918	0.866	0.592	0.605
Cellular Component	GO:0070013	7	intracellular organelle lumen	3.6723e-08	I3LDH3	Poly [ADP-ribose] polymerase OS=Sus scrofa OX=9823 GN=PARP1	1.261	Up	0.003163	PARP1	111.52	53.679	12.3	11	14	11	1.076	1.068	1.032	0.87	0.866	0.783
Cellular Component	GO:0070013	7	intracellular organelle lumen	3.6723e-08	I3LAI8	ZW10 interacting kinetochore protein OS=Sus scrofa OX=9823 GN=ZWINT	1.917	Up	0.049124	ZWINT	33.245	17.861	9.9	2	2	2	1.141	1.271	1.611	0.709	0.44	0.95
Cellular Component	GO:0070013	7	intracellular organelle lumen	3.6723e-08	F1S980	Uncharacterized protein OS=Sus scrofa OX=9823 GN=BTBD10	1.656	Up	0.0057806	BTBD10	52.376	6.879	10.4	4	4	4	0.915	1.119	1.143	0.578	0.628	0.713
Cellular Component	GO:0070013	7	intracellular organelle lumen	3.6723e-08	F1S8T7	Nucleophosmin/nucleoplasmin 3 OS=Sus scrofa OX=9823 GN=NPM3	1.777	Up	0.00020281	NPM3	19.11	7.2364	18.2	3	3	3	1.074	1.169	1.179	0.632	0.611	0.683
Cellular Component	GO:0070013	7	intracellular organelle lumen	3.6723e-08	F1RT18	Nei like DNA glycosylase 3 OS=Sus scrofa OX=9823 GN=NEIL3	4.915	Up	0.00089536	NEIL3	66.364	8.182	7	4	4	4	1.774	1.289	1.149	0.305	0.331	0.221
Cellular Component	GO:0070013	7	intracellular organelle lumen	3.6723e-08	F1RT10	CDKN2A interacting protein OS=Sus scrofa OX=9823 GN=CDKN2AIP	1.684	Up	0.0132974	CDKN2AIP	61.508	15.471	10.1	4	4	4	1.07	1.35	0.972	0.725	0.577	0.712
Cellular Component	GO:0070013	7	intracellular organelle lumen	3.6723e-08	P12682	High mobility group protein B1 OS=Sus scrofa OX=9823 GN=HMGB1	1.344	Up	0.00034442	HMGB1	24.917	12.495	18.6	4	5	4	1.088	1.075	1.091	0.847	0.798	0.776
Cellular Component	GO:0070013	7	intracellular organelle lumen	3.6723e-08	F1S0E7	Akirin-2 OS=Sus scrofa OX=9823 GN=AKIRIN2	1.684	Up	0.0008369	AKIRIN2	22.509	43.429	38.9	9	18	9	1.255	1.141	1.116	0.67	0.657	0.759
Cellular Component	GO:0070013	7	intracellular organelle lumen	3.6723e-08	F1SUG7	DEAD (Asp-Glu-Ala-Asp) box helicase 21 OS=Sus scrofa OX=9823 GN=DDX21	2.619	Up	3e-06	DDX21	87.193	39.436	11.4	9	10	9	1.309	1.393	1.305	0.495	0.503	0.532
Cellular Component	GO:0070013	7	intracellular organelle lumen	3.6723e-08	F1SQR0	"RB binding protein 7, chromatin remodeling factor OS=Sus scrofa OX=9823 GN=RBBP7"	2.029	Up	0.00021925	RBBP7	47.834	52.312	23.5	10	20	3	1.303	1.134	1.149	0.569	0.629	0.569
Cellular Component	GO:0070013	7	intracellular organelle lumen	3.6723e-08	I3LUP6	Nucleophosmin 1 OS=Sus scrofa OX=9823 GN=NPM1	1.559	Up	0.0106004	NPM1	32.603	14.148	23.5	8	16	8	0.996	1.165	1.062	0.695	0.691	0.681
Cellular Component	GO:0070013	7	intracellular organelle lumen	3.6723e-08	I3LCH3	RNA polymerase II subunit C OS=Sus scrofa OX=9823 GN=POLR2C	2.109	Up	0.048022	POLR2C	31.402	9.8867	13.1	3	4	3	1.229	0.836	1.619	0.396	0.712	0.639
Cellular Component	GO:0070013	7	intracellular organelle lumen	3.6723e-08	F1SVA6	Small nuclear ribonucleoprotein U5 subunit 40 OS=Sus scrofa OX=9823 GN=SNRNP40	1.511	Up	0.00022122	SNRNP40	39.351	15.568	9.8	3	3	3	1.016	1.076	1.115	0.732	0.701	0.689
Cellular Component	GO:0070013	7	intracellular organelle lumen	3.6723e-08	F1S359	"RB binding protein 5, histone lysine methyltransferase complex subunit OS=Sus scrofa OX=9823 GN=RBBP5"	4.458	Up	0.0029591	RBBP5	59.152	7.9556	7.4	4	4	4	1.08	1.353	1.196	0.179	0.394	0.241
Cellular Component	GO:0070013	7	intracellular organelle lumen	3.6723e-08	F1SPF3	DNA helicase OS=Sus scrofa OX=9823 GN=MCM2	1.635	Up	0.0013014	MCM2	101.53	74.972	18.6	15	20	15	1.052	1.206	1.249	0.745	0.728	0.672
Cellular Component	GO:0070013	7	intracellular organelle lumen	3.6723e-08	I3LRF1	Uncharacterized protein OS=Sus scrofa OX=9823 GN=BUB1	1.349	Up	0.0060805	BUB1	122.24	1.7773	1.5	2	2	2	1.244	1.154	1.032	0.832	0.841	0.87
Cellular Component	GO:0070013	7	intracellular organelle lumen	3.6723e-08	F2Z564	DDB1 and CUL4 associated factor 7 OS=Sus scrofa OX=9823 GN=DCAF7	1.453	Up	0.0156173	DCAF7	38.926	17.484	8.8	3	3	3	1.06	1.115	1.017	0.724	0.622	0.851
Cellular Component	GO:0070013	7	intracellular organelle lumen	3.6723e-08	F2Z5F7	Protein dpy-30 homolog OS=Sus scrofa OX=9823 GN=DPY30	1.399	Up	0.0168007	DPY30	11.25	3.0184	9.1	1	1	1	0.968	1.188	1.154	0.839	0.704	0.823
Cellular Component	GO:0070013	7	intracellular organelle lumen	3.6723e-08	I3LS70	Importin subunit alpha OS=Sus scrofa OX=9823 GN=KPNA2	1.554	Up	0.00032046	KPNA2	57.975	216.66	14.6	6	8	6	1.039	1.103	1.169	0.709	0.69	0.732
Cellular Component	GO:0070013	7	intracellular organelle lumen	3.6723e-08	F1S534	Down-regulator of transcription 1 OS=Sus scrofa OX=9823 GN=DR1	3.485	Up	0.00059839	DR1	19.429	12.434	15.9	3	4	3	1.291	1.305	1.419	0.45	0.405	0.297
Cellular Component	GO:0070013	7	intracellular organelle lumen	3.6723e-08	F1SBC5	"NDC80, kinetochore complex component OS=Sus scrofa OX=9823 GN=NDC80"	1.352	Up	0.0007232	NDC80	73.907	58.15	27.6	18	20	18	1.021	1.072	1.031	0.75	0.746	0.815
Cellular Component	GO:0070013	7	intracellular organelle lumen	3.6723e-08	F1S1V1	Sjogren syndrome antigen B OS=Sus scrofa OX=9823 GN=SSB	2.422	Up	0.00193924	SSB	47.267	15.636	11.5	5	6	5	1.531	1.143	1.466	0.546	0.502	0.661
Cellular Component	GO:0070013	7	intracellular organelle lumen	3.6723e-08	F1RKM0	Lamin B1 OS=Sus scrofa OX=9823 GN=LMNB1	1.464	Up	0.0030827	LMNB1	66.485	14.022	12.6	7	7	7	1.212	1.095	1.065	0.823	0.705	0.775
Cellular Component	GO:0070013	7	intracellular organelle lumen	3.6723e-08	F1SJR5	Protein kinase C and casein kinase substrate in neurons 2 OS=Sus scrofa OX=9823 GN=PACSIN2	1.216	Up	0.0047599	PACSIN2	55.602	194.8	32.9	13	17	13	1.154	1.069	1.089	0.946	0.912	0.866
Cellular Component	GO:0070013	7	intracellular organelle lumen	3.6723e-08	D2IE28	Cyclin B1 transcript variant 1 OS=Sus scrofa OX=9823 GN=CCNB1	1.94	Up	0.00024373	CCNB1	48.662	7.9922	9	4	6	4	1.067	1.134	1.206	0.61	0.539	0.607
Cellular Component	GO:0070013	7	intracellular organelle lumen	3.6723e-08	F1SJ93	Reticulocalbin-2 precursor OS=Sus scrofa OX=9823 GN=RCN2	1.201	Up	0.007539	RCN2	36.248	58.998	29.1	8	18	8	1.157	1.043	1.063	0.926	0.874	0.917
Cellular Component	GO:0070013	7	intracellular organelle lumen	3.6723e-08	F1RZ16	U1 small nuclear ribonucleoprotein C OS=Sus scrofa OX=9823 GN=SNRPC	2.161	Up	0.042037	SNRPC	17.394	2.5386	5.7	1	2	1	0.841	1.36	1.343	0.544	0.547	0.549
Cellular Component	GO:0070013	7	intracellular organelle lumen	3.6723e-08	F1SJJ8	TIMELESS interacting protein OS=Sus scrofa OX=9823 GN=TIPIN	1.499	Up	0.0010025	TIPIN	32.88	1.5504	3.1	1	1	1	1.248	1.154	1.118	0.802	0.731	0.815
Cellular Component	GO:0070013	7	intracellular organelle lumen	3.6723e-08	F1S459	Uncharacterized protein OS=Sus scrofa OX=9823 GN=TERF2IP	1.412	Up	0.0056614	TERF2IP	44.313	19.579	14.2	5	5	5	0.985	1.021	1.083	0.702	0.672	0.814
Cellular Component	GO:0070013	7	intracellular organelle lumen	3.6723e-08	F2Z5J6	General transcription factor IIB OS=Sus scrofa OX=9823 GN=GTF2B	1.734	Up	0.00028364	GTF2B	34.833	52.276	29.4	8	9	8	1.233	1.078	1.137	0.687	0.67	0.632
Cellular Component	GO:0070013	7	intracellular organelle lumen	3.6723e-08	F1SRZ7	RNA helicase aquarius OS=Sus scrofa OX=9823 GN=AQR	1.23	Up	0.0052391	AQR	168.25	7.7817	2.1	3	3	3	1.156	1.051	1.047	0.875	0.913	0.857
Cellular Component	GO:0070013	7	intracellular organelle lumen	3.6723e-08	A0A286ZK95	Transcription and mRNA export factor ENY2 OS=Sus scrofa OX=9823 GN=ENY2	1.237	Up	0.0134023	ENY2	11.528	2.3366	14.9	2	2	2	0.903	1.025	1.017	0.807	0.749	0.824
Cellular Component	GO:0070013	7	intracellular organelle lumen	3.6723e-08	F1SKQ0	DEAD-box helicase 17 OS=Sus scrofa OX=9823 GN=DDX17	1.666	Up	0.00038247	DDX17	70.58	47.101	27	16	27	11	1.211	1.15	1.043	0.672	0.701	0.67
Cellular Component	GO:0070013	7	intracellular organelle lumen	3.6723e-08	I3LIL0	Nucleoporin like 2 OS=Sus scrofa OX=9823 GN=NUPL2	3.395	Up	0.00101772	NUPL2	44.477	13.884	10.8	4	4	4	1.58	1.103	1.252	0.399	0.441	0.319
Cellular Component	GO:0070013	7	intracellular organelle lumen	3.6723e-08	I3LKT8	Histone-binding protein RBBP4 OS=Sus scrofa OX=9823 GN=RBBP4	1.425	Up	0.0023606	RBBP4	47.655	46.822	24.5	10	20	3	1.24	1.091	1.125	0.816	0.758	0.852
Cellular Component	GO:0070013	7	intracellular organelle lumen	3.6723e-08	I3LD81	Cell division cycle 7 OS=Sus scrofa OX=9823 GN=CDC7	1.954	Up	0.0029611	CDC7	61.478	26.339	5	2	2	2	1.11	1.182	1.255	0.492	0.669	0.654
Cellular Component	GO:0070013	7	intracellular organelle lumen	3.6723e-08	F1RVK2	Microtubule associated serine/threonine kinase like OS=Sus scrofa OX=9823 GN=MASTL	2.132	Up	0.025937	MASTL	96.983	9.1757	5.1	4	8	3	0.914	1.036	1.374	0.508	0.512	0.539
Cellular Component	GO:0070013	7	intracellular organelle lumen	3.6723e-08	I3LSZ1	SUMO-conjugating enzyme UBC9 OS=Sus scrofa OX=9823 GN=UBE2I	1.25	Up	0.00092066	UBE2I	18.007	14.882	31.6	5	10	5	1.045	1.095	1.098	0.897	0.841	0.852
Cellular Component	GO:0070013	7	intracellular organelle lumen	3.6723e-08	I3L640	Bromodomain containing 7 OS=Sus scrofa OX=9823 GN=BRD7	1.94	Up	0.018721	BRD7	74.091	10.51	6.6	4	4	4	1.144	1.097	1.132	0.521	0.527	0.691
Cellular Component	GO:0070013	7	intracellular organelle lumen	3.6723e-08	A0A287BBF8	Mediator of RNA polymerase II transcription subunit 6 OS=Sus scrofa OX=9823 GN=MED6	1.731	Up	0.022461	MED6	28.435	3.9035	8.5	2	2	2	1.318	1.04	1.194	0.552	0.62	0.88
Cellular Component	GO:0070013	7	intracellular organelle lumen	3.6723e-08	F1SV40	Splicing factor 3a subunit 3 OS=Sus scrofa OX=9823 GN=SF3A3	1.394	Up	0.0051027	SF3A3	58.891	6.1879	5.4	3	4	3	1.432	1.207	1.209	0.925	0.944	0.891
Cellular Component	GO:0070013	7	intracellular organelle lumen	3.6723e-08	F1SSG6	Sialic acid synthase OS=Sus scrofa OX=9823 GN=NANS	1.783	Up	0.0029209	NANS	28.413	7.1707	11.2	3	5	3	1.248	1.354	1.075	0.754	0.691	0.617
Cellular Component	GO:0070013	7	intracellular organelle lumen	3.6723e-08	P00503	"Aspartate aminotransferase, cytoplasmic OS=Sus scrofa OX=9823 GN=GOT1"	1.209	Up	0.0084842	GOT1	46.474	171.38	20.6	7	10	7	1.153	1.069	1.08	0.905	0.963	0.864
Cellular Component	GO:0070013	7	intracellular organelle lumen	3.6723e-08	F1S563	Dihydrolipoamide acetyltransferase component of pyruvate dehydrogenase complex OS=Sus scrofa OX=9823 GN=DBT	1.402	Up	0.040159	DBT	46.898	3.1864	4	2	2	2	1.463	1.031	1.171	0.902	0.909	0.803
Cellular Component	GO:0070013	7	intracellular organelle lumen	3.6723e-08	F1S346	Kinesin-like protein OS=Sus scrofa OX=9823 GN=KIF2C	1.542	Up	0.00123815	KIF2C	80.638	64.334	21.7	15	23	14	1.182	1.081	1.093	0.765	0.75	0.662
Cellular Component	GO:0070013	7	intracellular organelle lumen	3.6723e-08	Q06A94	Heterogeneous nuclear ribonucleoprotein A1 OS=Sus scrofa OX=9823 GN=HNRNPA1	1.302	Up	0.02304	HNRNPA1	34.196	38.686	27.8	7	12	7	1.006	1.113	0.922	0.819	0.813	0.704
Cellular Component	GO:0070013	7	intracellular organelle lumen	3.6723e-08	F1S8F7	Tetratricopeptide repeat domain 5 OS=Sus scrofa OX=9823 GN=TTC5	1.719	Up	0.00082431	TTC5	51.125	13.243	11.9	5	6	5	1.316	1.146	1.11	0.733	0.676	0.669
Cellular Component	GO:0070013	7	intracellular organelle lumen	3.6723e-08	F1SQF7	Transcriptional adapter 3 OS=Sus scrofa OX=9823 GN=TADA3	1.587	Up	0.0031381	TADA3	48.934	51.554	21.1	8	13	8	0.964	1.184	1.198	0.686	0.704	0.719
Cellular Component	GO:0070013	7	intracellular organelle lumen	3.6723e-08	Q06AT9	RNA-binding protein 4B OS=Sus scrofa OX=9823 GN=RBM4B	1.457	Up	0.00043945	RBM4B	40.053	17.467	18.7	7	8	7	1.1	1.125	1.115	0.805	0.773	0.715
Cellular Component	GO:0070013	7	intracellular organelle lumen	3.6723e-08	F1SFW4	Integrator complex subunit 3 OS=Sus scrofa OX=9823 GN=INTS3	1.439	Up	0.0095607	INTS3	117.85	35.79	4.8	3	4	3	1.185	1.013	1.187	0.877	0.731	0.745
Cellular Component	GO:0070013	7	intracellular organelle lumen	3.6723e-08	I3LM23	Cbl proto-oncogene like 1 OS=Sus scrofa OX=9823 GN=CBLL1	1.412	Up	0.00064243	CBLL1	48.955	15.851	13.2	5	6	4	1.171	1.046	1.096	0.781	0.802	0.764
Cellular Component	GO:0070013	7	intracellular organelle lumen	3.6723e-08	F1S890	Serine/threonine kinase 35 OS=Sus scrofa OX=9823 GN=STK35	1.782	Up	0.0010594	STK35	59.201	3.1779	3.2	1	1	1	1.053	1.189	1.201	0.645	0.584	0.703
Cellular Component	GO:0070013	7	intracellular organelle lumen	3.6723e-08	A5GFN6	mRNA export factor OS=Sus scrofa OX=9823 GN=RAE1	1.223	Up	0.0117447	RAE1	41.025	105.06	34.8	10	17	10	1.083	1.151	1.039	0.906	0.937	0.833
Cellular Component	GO:0070013	7	intracellular organelle lumen	3.6723e-08	F1SBF0	Nuclear receptor coactivator 3 OS=Sus scrofa OX=9823 GN=NCOA3	2.152	Up	0.0091227	NCOA3	150.96	213.24	17.9	21	30	4	0.817	1.311	1.234	0.579	0.496	0.487
Cellular Component	GO:0070013	7	intracellular organelle lumen	3.6723e-08	A4PES0	Wee1-like protein kinase 2 OS=Sus scrofa OX=9823 GN=WEE2	4.027	Up	2.41e-05	WEE2	62.927	137.78	31.7	17	33	17	1.512	1.381	1.259	0.323	0.368	0.34
Cellular Component	GO:0070013	7	intracellular organelle lumen	3.6723e-08	F1S774	Uncharacterized protein OS=Sus scrofa OX=9823 GN=CHEK1	1.925	Up	3.51e-05	CHEK1	54.358	12.436	11.6	5	5	5	1.144	1.128	1.228	0.589	0.605	0.624
Cellular Component	GO:0070013	7	intracellular organelle lumen	3.6723e-08	F1SB61	Pre-mRNA-splicing regulator WTAP isoform 1 OS=Sus scrofa OX=9823 GN=WTAP	1.698	Up	0.000102443	WTAP	43.985	25.697	15.7	5	5	5	1.116	1.136	1.197	0.673	0.711	0.647
Cellular Component	GO:0070013	7	intracellular organelle lumen	3.6723e-08	F1SJL5	Caseinolytic mitochondrial matrix peptidase chaperone subunit OS=Sus scrofa OX=9823 GN=CLPX	1.302	Up	0.0092393	CLPX	67.42	16.452	9.9	6	6	6	1.189	1.09	1.132	0.791	0.889	0.939
Cellular Component	GO:0070013	7	intracellular organelle lumen	3.6723e-08	Q71LE2	Histone H3.3 OS=Sus scrofa OX=9823 GN=H3F3A	2.32	Up	4.1e-05	H3F3A	15.328	4.68	11.8	2	4	1	1.122	1.19	1.135	0.531	0.463	0.492
Cellular Component	GO:0070013	7	intracellular organelle lumen	3.6723e-08	F1SPI2	"XPC complex subunit, DNA damage recognition and repair factor OS=Sus scrofa OX=9823 GN=XPC"	1.227	Up	0.00130013	XPC	105.35	6.7547	4.6	4	4	4	1.046	1.018	1.058	0.84	0.819	0.885
Cellular Component	GO:0070013	7	intracellular organelle lumen	3.6723e-08	F1RRG9	"SWI/SNF related, matrix associated, actin dependent regulator of chromatin, subfamily a, member 5 OS=Sus scrofa OX=9823 GN=SMARCA5"	1.645	Up	0.00127825	SMARCA5	121.99	20.209	9.2	10	10	10	0.99	1.169	1.054	0.63	0.622	0.701
Cellular Component	GO:0070013	7	intracellular organelle lumen	3.6723e-08	I3L7M6	Ubiquitinyl hydrolase 1 OS=Sus scrofa OX=9823	1.413	Up	0.002422	---	36.91	37.929	7	2	2	2	1.193	1.15	1.218	0.907	0.845	0.768
Cellular Component	GO:0070013	7	intracellular organelle lumen	3.6723e-08	F1RN89	"NUFIP2, FMR1 interacting protein 2 OS=Sus scrofa OX=9823 GN=NUFIP2"	1.367	Up	0.00159736	NUFIP2	68.39	11.556	7.3	4	4	4	1.077	0.977	1.098	0.778	0.74	0.788
Cellular Component	GO:0070013	7	intracellular organelle lumen	3.6723e-08	B0M1M6	DNA repair protein RAD51 homolog OS=Sus scrofa OX=9823 GN=pigRAD51	1.42	Up	0.0022166	pigRAD51	36.994	56.553	15.9	5	7	5	1.158	1.141	1.004	0.743	0.794	0.789
Cellular Component	GO:0070013	7	intracellular organelle lumen	3.6723e-08	F1RUL1	RNA binding motif protein 17 OS=Sus scrofa OX=9823 GN=RBM17	1.469	Up	0.004302	RBM17	44.931	14.447	13	6	8	6	1.231	1.222	1.039	0.849	0.76	0.768
Cellular Component	GO:0070013	7	intracellular organelle lumen	3.6723e-08	I3LM93	Transportin 1 OS=Sus scrofa OX=9823 GN=TNPO1	1.316	Up	0.0118553	TNPO1	101.32	95.151	11.9	10	16	8	0.954	1.085	1.163	0.788	0.8	0.846
Cellular Component	GO:0048188	14	Set1C/COMPASS complex	0.0498477	F1S359	"RB binding protein 5, histone lysine methyltransferase complex subunit OS=Sus scrofa OX=9823 GN=RBBP5"	4.458	Up	0.0029591	RBBP5	59.152	7.9556	7.4	4	4	4	1.08	1.353	1.196	0.179	0.394	0.241
Cellular Component	GO:0048188	14	Set1C/COMPASS complex	0.0498477	F2Z5F7	Protein dpy-30 homolog OS=Sus scrofa OX=9823 GN=DPY30	1.399	Up	0.0168007	DPY30	11.25	3.0184	9.1	1	1	1	0.968	1.188	1.154	0.839	0.704	0.823
Cellular Component	GO:0030139	9	endocytic vesicle	0.102281	I3LHT9	Syntaxin-12 OS=Sus scrofa OX=9823 GN=STX12	1.218	Up	0.00171924	STX12	31.416	165.27	29.7	7	17	7	1.025	1.101	1.035	0.847	0.86	0.888
Cellular Component	GO:0030139	9	endocytic vesicle	0.102281	F1SMD1	DAB2 interacting protein OS=Sus scrofa OX=9823 GN=DAB2IP	1.232	Up	0.00151652	DAB2IP	127.49	90.646	16.7	19	26	19	1.066	1.047	1.07	0.841	0.836	0.907
Cellular Component	GO:0030139	9	endocytic vesicle	0.102281	I3LN62	Vesicle-associated membrane protein 7 OS=Sus scrofa OX=9823 GN=VAMP7	1.223	Up	0.036918	VAMP7	24.935	70.081	28.6	7	10	7	0.916	1.086	1.113	0.882	0.837	0.828
Cellular Component	GO:0030139	9	endocytic vesicle	0.102281	I3LAJ6	RAS like proto-oncogene A OS=Sus scrofa OX=9823 GN=RALA	1.293	Up	0.0009217	RALA	23.521	38.441	31.1	7	14	6	1.051	1.117	1.034	0.832	0.846	0.798
Cellular Component	GO:0030139	9	endocytic vesicle	0.102281	F1S3P8	Syntaxin 7 OS=Sus scrofa OX=9823 GN=STX7	1.432	Up	4.13e-05	STX7	29.864	12.254	9.2	2	4	2	1.095	1.151	1.101	0.782	0.791	0.765
Cellular Component	GO:1902493	5	acetyltransferase complex	0.00567644	F1SQF7	Transcriptional adapter 3 OS=Sus scrofa OX=9823 GN=TADA3	1.587	Up	0.0031381	TADA3	48.934	51.554	21.1	8	13	8	0.964	1.184	1.198	0.686	0.704	0.719
Cellular Component	GO:1902493	5	acetyltransferase complex	0.00567644	A0A286ZK95	Transcription and mRNA export factor ENY2 OS=Sus scrofa OX=9823 GN=ENY2	1.237	Up	0.0134023	ENY2	11.528	2.3366	14.9	2	2	2	0.903	1.025	1.017	0.807	0.749	0.824
Cellular Component	GO:1902493	5	acetyltransferase complex	0.00567644	F1SGC8	Actin like 6A OS=Sus scrofa OX=9823 GN=ACTL6A	2.313	Up	0.0119769	ACTL6A	47.47	32.668	13.8	5	7	5	1.19	1.002	1.189	0.631	0.502	0.329
Cellular Component	GO:1902493	5	acetyltransferase complex	0.00567644	I3LMG8	SAGA complex associated factor 29 OS=Sus scrofa OX=9823 GN=SGF29	1.598	Up	0.022299	SGF29	33.254	9.9718	6.1	2	2	2	1.496	1.026	1.044	0.729	0.78	0.722
Cellular Component	GO:1902493	5	acetyltransferase complex	0.00567644	F1S534	Down-regulator of transcription 1 OS=Sus scrofa OX=9823 GN=DR1	3.485	Up	0.00059839	DR1	19.429	12.434	15.9	3	4	3	1.291	1.305	1.419	0.45	0.405	0.297
Cellular Component	GO:0097610	5	cell surface furrow	0.216734	F1RVK2	Microtubule associated serine/threonine kinase like OS=Sus scrofa OX=9823 GN=MASTL	2.132	Up	0.025937	MASTL	96.983	9.1757	5.1	4	8	3	0.914	1.036	1.374	0.508	0.512	0.539
Cellular Component	GO:0097610	5	cell surface furrow	0.216734	I3LAJ6	RAS like proto-oncogene A OS=Sus scrofa OX=9823 GN=RALA	1.293	Up	0.0009217	RALA	23.521	38.441	31.1	7	14	6	1.051	1.117	1.034	0.832	0.846	0.798
Cellular Component	GO:0099086	13	synaptonemal structure	0.0266295	B0M1M6	DNA repair protein RAD51 homolog OS=Sus scrofa OX=9823 GN=pigRAD51	1.42	Up	0.0022166	pigRAD51	36.994	56.553	15.9	5	7	5	1.158	1.141	1.004	0.743	0.794	0.789
Cellular Component	GO:0099086	13	synaptonemal structure	0.0266295	I3LII4	Serine/threonine-protein kinase PLK OS=Sus scrofa OX=9823 GN=PLK1	1.251	Up	0.0040206	PLK1	68.053	15.527	13.7	7	9	7	1.025	1.028	1.111	0.82	0.82	0.889
Cellular Component	GO:0043596	13	nuclear replication fork	0.179568	F1RRG9	"SWI/SNF related, matrix associated, actin dependent regulator of chromatin, subfamily a, member 5 OS=Sus scrofa OX=9823 GN=SMARCA5"	1.645	Up	0.00127825	SMARCA5	121.99	20.209	9.2	10	10	10	0.99	1.169	1.054	0.63	0.622	0.701
Cellular Component	GO:0043596	13	nuclear replication fork	0.179568	F1SJJ8	TIMELESS interacting protein OS=Sus scrofa OX=9823 GN=TIPIN	1.499	Up	0.0010025	TIPIN	32.88	1.5504	3.1	1	1	1	1.248	1.154	1.118	0.802	0.731	0.815
Cellular Component	GO:0098687	10	chromosomal region	4.72683e-10	F1RVX6	Nucleoporin 85 OS=Sus scrofa OX=9823 GN=NUP85	1.204	Up	0.022455	NUP85	72.22	44.615	8	4	5	4	0.985	1.09	1.087	0.808	0.908	0.91
Cellular Component	GO:0098687	10	chromosomal region	4.72683e-10	F1SC64	"Helicase, lymphoid specific OS=Sus scrofa OX=9823 GN=HELLS"	2.711	Up	0.0187959	HELLS	97.011	2.0435	2.4	2	3	2	1.13	1.014	1.272	0.533	0.497	0.23
Cellular Component	GO:0098687	10	chromosomal region	4.72683e-10	F1RPP2	Uncharacterized protein OS=Sus scrofa OX=9823 GN=SKA1	1.687	Up	0.0125002	SKA1	29.365	13.654	19.6	5	7	5	0.841	1.219	1.159	0.658	0.61	0.64
Cellular Component	GO:0098687	10	chromosomal region	4.72683e-10	F1S346	Kinesin-like protein OS=Sus scrofa OX=9823 GN=KIF2C	1.542	Up	0.00123815	KIF2C	80.638	64.334	21.7	15	23	14	1.182	1.081	1.093	0.765	0.75	0.662
Cellular Component	GO:0098687	10	chromosomal region	4.72683e-10	F1RG40	Nucleoporin 133 OS=Sus scrofa OX=9823 GN=NUP133	1.657	Up	0.00025873	NUP133	110.26	16.953	8.5	8	12	8	1.078	1.156	1.229	0.702	0.675	0.713
Cellular Component	GO:0098687	10	chromosomal region	4.72683e-10	F1S459	Uncharacterized protein OS=Sus scrofa OX=9823 GN=TERF2IP	1.412	Up	0.0056614	TERF2IP	44.313	19.579	14.2	5	5	5	0.985	1.021	1.083	0.702	0.672	0.814
Cellular Component	GO:0098687	10	chromosomal region	4.72683e-10	P11493	Serine/threonine-protein phosphatase 2A catalytic subunit beta isoform (Fragment) OS=Sus scrofa OX=9823 GN=PPP2CB	1.294	Up	0.0134983	PPP2CB	33.61	74.468	36.5	8	24	1	1.203	1.014	1.032	0.794	0.846	0.87
Cellular Component	GO:0098687	10	chromosomal region	4.72683e-10	F1SSR3	Kinetochore localized astrin/SPAG5 binding protein OS=Sus scrofa OX=9823 GN=KNSTRN	1.752	Up	0.0115573	KNSTRN	26.753	4.2474	8.9	2	2	2	1.02	1.434	1.144	0.589	0.764	0.701
Cellular Component	GO:0098687	10	chromosomal region	4.72683e-10	F1S216	"NUF2, NDC80 kinetochore complex component OS=Sus scrofa OX=9823 GN=NUF2"	1.33	Up	0.0147797	NUF2	54.456	31.148	11.4	5	5	5	1.114	1.141	1.022	0.871	0.869	0.723
Cellular Component	GO:0098687	10	chromosomal region	4.72683e-10	F1SPF3	DNA helicase OS=Sus scrofa OX=9823 GN=MCM2	1.635	Up	0.0013014	MCM2	101.53	74.972	18.6	15	20	15	1.052	1.206	1.249	0.745	0.728	0.672
Cellular Component	GO:0098687	10	chromosomal region	4.72683e-10	I3LRF1	Uncharacterized protein OS=Sus scrofa OX=9823 GN=BUB1	1.349	Up	0.0060805	BUB1	122.24	1.7773	1.5	2	2	2	1.244	1.154	1.032	0.832	0.841	0.87
Cellular Component	GO:0098687	10	chromosomal region	4.72683e-10	F1RKS3	Flap endonuclease 1 OS=Sus scrofa OX=9823 GN=FEN1	1.371	Up	0.026478	FEN1	42.402	9.8943	8.9	3	4	3	0.94	1.04	1.111	0.648	0.853	0.753
Cellular Component	GO:0098687	10	chromosomal region	4.72683e-10	F1S386	THO complex 3 OS=Sus scrofa OX=9823 GN=THOC3	1.892	Up	0.0137759	THOC3	38.799	14.043	16	6	7	6	1.606	1.103	1.015	0.648	0.709	0.611
Cellular Component	GO:0098687	10	chromosomal region	4.72683e-10	Q71LE2	Histone H3.3 OS=Sus scrofa OX=9823 GN=H3F3A	2.32	Up	4.1e-05	H3F3A	15.328	4.68	11.8	2	4	1	1.122	1.19	1.135	0.531	0.463	0.492
Cellular Component	GO:0098687	10	chromosomal region	4.72683e-10	F2Z5F7	Protein dpy-30 homolog OS=Sus scrofa OX=9823 GN=DPY30	1.399	Up	0.0168007	DPY30	11.25	3.0184	9.1	1	1	1	0.968	1.188	1.154	0.839	0.704	0.823
Cellular Component	GO:0098687	10	chromosomal region	4.72683e-10	F1SBC5	"NDC80, kinetochore complex component OS=Sus scrofa OX=9823 GN=NDC80"	1.352	Up	0.0007232	NDC80	73.907	58.15	27.6	18	20	18	1.021	1.072	1.031	0.75	0.746	0.815
Cellular Component	GO:0098687	10	chromosomal region	4.72683e-10	I3LRD3	Centromere protein E OS=Sus scrofa OX=9823 GN=CENPE	1.715	Up	0.00027958	CENPE	313.39	25.579	4.9	14	15	14	1.027	1.067	1.133	0.669	0.619	0.594
Cellular Component	GO:0098687	10	chromosomal region	4.72683e-10	B0M1M6	DNA repair protein RAD51 homolog OS=Sus scrofa OX=9823 GN=pigRAD51	1.42	Up	0.0022166	pigRAD51	36.994	56.553	15.9	5	7	5	1.158	1.141	1.004	0.743	0.794	0.789
Cellular Component	GO:0098687	10	chromosomal region	4.72683e-10	F1RH90	Kinesin-like protein OS=Sus scrofa OX=9823 GN=KIF20A	2.563	Up	9.76e-05	KIF20A	100.26	144.04	24.6	18	23	18	1.255	1.289	1.352	0.504	0.557	0.459
Cellular Component	GO:0098687	10	chromosomal region	4.72683e-10	F1S1V1	Sjogren syndrome antigen B OS=Sus scrofa OX=9823 GN=SSB	2.422	Up	0.00193924	SSB	47.267	15.636	11.5	5	6	5	1.531	1.143	1.466	0.546	0.502	0.661
Cellular Component	GO:0098687	10	chromosomal region	4.72683e-10	I3LII4	Serine/threonine-protein kinase PLK OS=Sus scrofa OX=9823 GN=PLK1	1.251	Up	0.0040206	PLK1	68.053	15.527	13.7	7	9	7	1.025	1.028	1.111	0.82	0.82	0.889
Cellular Component	GO:0098687	10	chromosomal region	4.72683e-10	F1SUQ8	Uncharacterized protein OS=Sus scrofa OX=9823 GN=RCC2	1.261	Up	0.025338	RCC2	56.085	34.721	22.7	10	12	10	1.061	1.003	1.171	0.794	0.834	0.937
Cellular Component	GO:0098687	10	chromosomal region	4.72683e-10	D2IE28	Cyclin B1 transcript variant 1 OS=Sus scrofa OX=9823 GN=CCNB1	1.94	Up	0.00024373	CCNB1	48.662	7.9922	9	4	6	4	1.067	1.134	1.206	0.61	0.539	0.607
Cellular Component	GO:0098687	10	chromosomal region	4.72683e-10	I3LDH3	Poly [ADP-ribose] polymerase OS=Sus scrofa OX=9823 GN=PARP1	1.261	Up	0.003163	PARP1	111.52	53.679	12.3	11	14	11	1.076	1.068	1.032	0.87	0.866	0.783
Cellular Component	GO:0098687	10	chromosomal region	4.72683e-10	I3LAI8	ZW10 interacting kinetochore protein OS=Sus scrofa OX=9823 GN=ZWINT	1.917	Up	0.049124	ZWINT	33.245	17.861	9.9	2	2	2	1.141	1.271	1.611	0.709	0.44	0.95
Cellular Component	GO:0072562	5	blood microparticle	0.366988	F1SMJ6	Complement component C9 precursor OS=Sus scrofa OX=9823 GN=C9	1.216	Up	0.034899	C9	62.441	39.962	18.6	10	18	10	0.7	0.713	0.661	0.581	0.618	0.506
Cellular Component	GO:0072562	5	blood microparticle	0.366988	A0SEH3	Complement component C8 gamma chain precursor OS=Sus scrofa OX=9823 GN=C8G	1.359	Up	0.044805	C8G	22.283	16.232	27.7	4	5	4	1.067	0.768	0.874	0.692	0.612	0.689
Cellular Component	GO:0000942	15	condensed nuclear chromosome outer kinetochore	0.000919405	I3LII4	Serine/threonine-protein kinase PLK OS=Sus scrofa OX=9823 GN=PLK1	1.251	Up	0.0040206	PLK1	68.053	15.527	13.7	7	9	7	1.025	1.028	1.111	0.82	0.82	0.889
Cellular Component	GO:0000942	15	condensed nuclear chromosome outer kinetochore	0.000919405	D2IE28	Cyclin B1 transcript variant 1 OS=Sus scrofa OX=9823 GN=CCNB1	1.94	Up	0.00024373	CCNB1	48.662	7.9922	9	4	6	4	1.067	1.134	1.206	0.61	0.539	0.607
Cellular Component	GO:0000942	15	condensed nuclear chromosome outer kinetochore	0.000919405	F1SBC5	"NDC80, kinetochore complex component OS=Sus scrofa OX=9823 GN=NDC80"	1.352	Up	0.0007232	NDC80	73.907	58.15	27.6	18	20	18	1.021	1.072	1.031	0.75	0.746	0.815
Cellular Component	GO:0005579	9	membrane attack complex	0.00791394	F1SMJ6	Complement component C9 precursor OS=Sus scrofa OX=9823 GN=C9	1.216	Up	0.034899	C9	62.441	39.962	18.6	10	18	10	0.7	0.713	0.661	0.581	0.618	0.506
Cellular Component	GO:0005579	9	membrane attack complex	0.00791394	F1SMI8	Complement component C6 precursor OS=Sus scrofa OX=9823 GN=C6	1.233	Up	0.0191425	C6	104.63	32.506	12.5	13	19	13	0.601	0.708	0.611	0.534	0.505	0.518
Cellular Component	GO:0005579	9	membrane attack complex	0.00791394	Q9TUQ3	Complement component C7 OS=Sus scrofa OX=9823 GN=C7	1.407	Up	0.00129782	C7	93.061	34.541	14.2	12	16	12	0.556	0.566	0.593	0.377	0.428	0.414
Cellular Component	GO:0002178	5	palmitoyltransferase complex	0.00948944	F1RXU4	ORM1-like protein OS=Sus scrofa OX=9823 GN=ORMDL1	1.724	Up	0.00045512	ORMDL1	17.357	6.7896	12.4	2	2	2	1.099	1.16	1.264	0.64	0.693	0.71
Cellular Component	GO:0002178	5	palmitoyltransferase complex	0.00948944	F1RN05	Serine palmitoyltransferase long chain base subunit 1 OS=Sus scrofa OX=9823 GN=SPTLC1	2.022	Up	0.00095945	SPTLC1	52.642	5.595	3.6	3	3	3	1.487	1.14	1.322	0.68	0.629	0.644
Cellular Component	GO:0051233	11	spindle midzone	0.0238794	I3LRD3	Centromere protein E OS=Sus scrofa OX=9823 GN=CENPE	1.715	Up	0.00027958	CENPE	313.39	25.579	4.9	14	15	14	1.027	1.067	1.133	0.669	0.619	0.594
Cellular Component	GO:0051233	11	spindle midzone	0.0238794	I3LII4	Serine/threonine-protein kinase PLK OS=Sus scrofa OX=9823 GN=PLK1	1.251	Up	0.0040206	PLK1	68.053	15.527	13.7	7	9	7	1.025	1.028	1.111	0.82	0.82	0.889
Cellular Component	GO:0051233	11	spindle midzone	0.0238794	F1SUQ8	Uncharacterized protein OS=Sus scrofa OX=9823 GN=RCC2	1.261	Up	0.025338	RCC2	56.085	34.721	22.7	10	12	10	1.061	1.003	1.171	0.794	0.834	0.937
Cellular Component	GO:0099080	2	supramolecular complex	0.0230208	I3LML4	Tubulin alpha chain OS=Sus scrofa OX=9823 GN=TUBAL3	1.765	Up	0.00043563	TUBAL3	49.327	12.911	7.4	3	4	3	1.049	1.124	1.034	0.551	0.627	0.639
Cellular Component	GO:0099080	2	supramolecular complex	0.0230208	A0A287B7Z3	Nucleolar and spindle associated protein 1 OS=Sus scrofa OX=9823 GN=NUSAP1	1.937	Up	0.00085802	NUSAP1	49.722	5.7328	7.3	3	3	3	1.138	1.298	1.062	0.558	0.598	0.65
Cellular Component	GO:0099080	2	supramolecular complex	0.0230208	F1RPP2	Uncharacterized protein OS=Sus scrofa OX=9823 GN=SKA1	1.687	Up	0.0125002	SKA1	29.365	13.654	19.6	5	7	5	0.841	1.219	1.159	0.658	0.61	0.64
Cellular Component	GO:0099080	2	supramolecular complex	0.0230208	F1S346	Kinesin-like protein OS=Sus scrofa OX=9823 GN=KIF2C	1.542	Up	0.00123815	KIF2C	80.638	64.334	21.7	15	23	14	1.182	1.081	1.093	0.765	0.75	0.662
Cellular Component	GO:0099080	2	supramolecular complex	0.0230208	F1RMD2	Cytoskeleton associated protein 2 OS=Sus scrofa OX=9823 GN=CKAP2	2.201	Up	0.0041039	CKAP2	68.077	10.369	8.4	5	5	5	1.043	1.161	1.452	0.644	0.47	0.547
Cellular Component	GO:0099080	2	supramolecular complex	0.0230208	F1SGG1	Keratin 18 OS=Sus scrofa OX=9823 GN=KRT18	1.597	Up	0.0015762	KRT18	47.417	4.0276	4.3	2	3	2	1.253	1.067	1.073	0.749	0.702	0.674
Cellular Component	GO:0099080	2	supramolecular complex	0.0230208	I3LRD3	Centromere protein E OS=Sus scrofa OX=9823 GN=CENPE	1.715	Up	0.00027958	CENPE	313.39	25.579	4.9	14	15	14	1.027	1.067	1.133	0.669	0.619	0.594
Cellular Component	GO:0099080	2	supramolecular complex	0.0230208	F1RI52	Rap associating with DIL domain OS=Sus scrofa OX=9823 GN=RADIL	2.435	Up	1.61e-05	RADIL	115.6	8.1295	3	3	4	3	1.357	1.235	1.268	0.545	0.529	0.511
Cellular Component	GO:0099080	2	supramolecular complex	0.0230208	Q2XVP5	Microtubule-associated protein RP/EB family member 1 OS=Sus scrofa OX=9823 GN=MAPRE1	1.222	Up	0.040741	MAPRE1	29.977	207.51	37.7	9	13	7	0.941	1.161	1.018	0.832	0.828	0.894
Cellular Component	GO:0099080	2	supramolecular complex	0.0230208	F1RH90	Kinesin-like protein OS=Sus scrofa OX=9823 GN=KIF20A	2.563	Up	9.76e-05	KIF20A	100.26	144.04	24.6	18	23	18	1.255	1.289	1.352	0.504	0.557	0.459
Cellular Component	GO:0099080	2	supramolecular complex	0.0230208	F1RKM0	Lamin B1 OS=Sus scrofa OX=9823 GN=LMNB1	1.464	Up	0.0030827	LMNB1	66.485	14.022	12.6	7	7	7	1.212	1.095	1.065	0.823	0.705	0.775
Cellular Component	GO:0099080	2	supramolecular complex	0.0230208	I3LII4	Serine/threonine-protein kinase PLK OS=Sus scrofa OX=9823 GN=PLK1	1.251	Up	0.0040206	PLK1	68.053	15.527	13.7	7	9	7	1.025	1.028	1.111	0.82	0.82	0.889
Cellular Component	GO:0099080	2	supramolecular complex	0.0230208	F1SSR3	Kinetochore localized astrin/SPAG5 binding protein OS=Sus scrofa OX=9823 GN=KNSTRN	1.752	Up	0.0115573	KNSTRN	26.753	4.2474	8.9	2	2	2	1.02	1.434	1.144	0.589	0.764	0.701
Cellular Component	GO:0099080	2	supramolecular complex	0.0230208	F1RLS1	Uncharacterized protein OS=Sus scrofa OX=9823 GN=SPECC1L	1.206	Up	0.0153603	SPECC1L	121.35	126.35	15	14	19	13	0.955	1.02	1.112	0.863	0.864	0.833
Cellular Component	GO:0099080	2	supramolecular complex	0.0230208	F1SC89	Kinesin family member 11 OS=Sus scrofa OX=9823 GN=KIF11	1.621	Up	0.00071848	KIF11	119.4	15.945	7.6	8	8	8	0.988	1.135	1.155	0.662	0.668	0.692
Cellular Component	GO:0000940	14	condensed chromosome outer kinetochore	0.000372642	I3LII4	Serine/threonine-protein kinase PLK OS=Sus scrofa OX=9823 GN=PLK1	1.251	Up	0.0040206	PLK1	68.053	15.527	13.7	7	9	7	1.025	1.028	1.111	0.82	0.82	0.889
Cellular Component	GO:0000940	14	condensed chromosome outer kinetochore	0.000372642	D2IE28	Cyclin B1 transcript variant 1 OS=Sus scrofa OX=9823 GN=CCNB1	1.94	Up	0.00024373	CCNB1	48.662	7.9922	9	4	6	4	1.067	1.134	1.206	0.61	0.539	0.607
Cellular Component	GO:0000940	14	condensed chromosome outer kinetochore	0.000372642	F1RPP2	Uncharacterized protein OS=Sus scrofa OX=9823 GN=SKA1	1.687	Up	0.0125002	SKA1	29.365	13.654	19.6	5	7	5	0.841	1.219	1.159	0.658	0.61	0.64
Cellular Component	GO:0000940	14	condensed chromosome outer kinetochore	0.000372642	F1RG40	Nucleoporin 133 OS=Sus scrofa OX=9823 GN=NUP133	1.657	Up	0.00025873	NUP133	110.26	16.953	8.5	8	12	8	1.078	1.156	1.229	0.702	0.675	0.713
Cellular Component	GO:0000940	14	condensed chromosome outer kinetochore	0.000372642	F1SBC5	"NDC80, kinetochore complex component OS=Sus scrofa OX=9823 GN=NDC80"	1.352	Up	0.0007232	NDC80	73.907	58.15	27.6	18	20	18	1.021	1.072	1.031	0.75	0.746	0.815
Cellular Component	GO:0000123	13	histone acetyltransferase complex	0.00567644	F1SQF7	Transcriptional adapter 3 OS=Sus scrofa OX=9823 GN=TADA3	1.587	Up	0.0031381	TADA3	48.934	51.554	21.1	8	13	8	0.964	1.184	1.198	0.686	0.704	0.719
Cellular Component	GO:0000123	13	histone acetyltransferase complex	0.00567644	A0A286ZK95	Transcription and mRNA export factor ENY2 OS=Sus scrofa OX=9823 GN=ENY2	1.237	Up	0.0134023	ENY2	11.528	2.3366	14.9	2	2	2	0.903	1.025	1.017	0.807	0.749	0.824
Cellular Component	GO:0000123	13	histone acetyltransferase complex	0.00567644	F1SGC8	Actin like 6A OS=Sus scrofa OX=9823 GN=ACTL6A	2.313	Up	0.0119769	ACTL6A	47.47	32.668	13.8	5	7	5	1.19	1.002	1.189	0.631	0.502	0.329
Cellular Component	GO:0000123	13	histone acetyltransferase complex	0.00567644	I3LMG8	SAGA complex associated factor 29 OS=Sus scrofa OX=9823 GN=SGF29	1.598	Up	0.022299	SGF29	33.254	9.9718	6.1	2	2	2	1.496	1.026	1.044	0.729	0.78	0.722
Cellular Component	GO:0000123	13	histone acetyltransferase complex	0.00567644	F1S534	Down-regulator of transcription 1 OS=Sus scrofa OX=9823 GN=DR1	3.485	Up	0.00059839	DR1	19.429	12.434	15.9	3	4	3	1.291	1.305	1.419	0.45	0.405	0.297
Cellular Component	GO:0000793	9	condensed chromosome	7.95119e-06	I3LRF1	Uncharacterized protein OS=Sus scrofa OX=9823 GN=BUB1	1.349	Up	0.0060805	BUB1	122.24	1.7773	1.5	2	2	2	1.244	1.154	1.032	0.832	0.841	0.87
Cellular Component	GO:0000793	9	condensed chromosome	7.95119e-06	F1RPP2	Uncharacterized protein OS=Sus scrofa OX=9823 GN=SKA1	1.687	Up	0.0125002	SKA1	29.365	13.654	19.6	5	7	5	0.841	1.219	1.159	0.658	0.61	0.64
Cellular Component	GO:0000793	9	condensed chromosome	7.95119e-06	P12682	High mobility group protein B1 OS=Sus scrofa OX=9823 GN=HMGB1	1.344	Up	0.00034442	HMGB1	24.917	12.495	18.6	4	5	4	1.088	1.075	1.091	0.847	0.798	0.776
Cellular Component	GO:0000793	9	condensed chromosome	7.95119e-06	F1RG40	Nucleoporin 133 OS=Sus scrofa OX=9823 GN=NUP133	1.657	Up	0.00025873	NUP133	110.26	16.953	8.5	8	12	8	1.078	1.156	1.229	0.702	0.675	0.713
Cellular Component	GO:0000793	9	condensed chromosome	7.95119e-06	F1SBC5	"NDC80, kinetochore complex component OS=Sus scrofa OX=9823 GN=NDC80"	1.352	Up	0.0007232	NDC80	73.907	58.15	27.6	18	20	18	1.021	1.072	1.031	0.75	0.746	0.815
Cellular Component	GO:0000793	9	condensed chromosome	7.95119e-06	I3LRD3	Centromere protein E OS=Sus scrofa OX=9823 GN=CENPE	1.715	Up	0.00027958	CENPE	313.39	25.579	4.9	14	15	14	1.027	1.067	1.133	0.669	0.619	0.594
Cellular Component	GO:0000793	9	condensed chromosome	7.95119e-06	F1RRG9	"SWI/SNF related, matrix associated, actin dependent regulator of chromatin, subfamily a, member 5 OS=Sus scrofa OX=9823 GN=SMARCA5"	1.645	Up	0.00127825	SMARCA5	121.99	20.209	9.2	10	10	10	0.99	1.169	1.054	0.63	0.622	0.701
Cellular Component	GO:0000793	9	condensed chromosome	7.95119e-06	B0M1M6	DNA repair protein RAD51 homolog OS=Sus scrofa OX=9823 GN=pigRAD51	1.42	Up	0.0022166	pigRAD51	36.994	56.553	15.9	5	7	5	1.158	1.141	1.004	0.743	0.794	0.789
Cellular Component	GO:0000793	9	condensed chromosome	7.95119e-06	I3LII4	Serine/threonine-protein kinase PLK OS=Sus scrofa OX=9823 GN=PLK1	1.251	Up	0.0040206	PLK1	68.053	15.527	13.7	7	9	7	1.025	1.028	1.111	0.82	0.82	0.889
Cellular Component	GO:0000793	9	condensed chromosome	7.95119e-06	P17741	High mobility group protein B2 OS=Sus scrofa OX=9823 GN=HMGB2	1.313	Up	0.0065814	HMGB2	24.133	10.235	15.2	3	3	3	0.982	0.994	1.064	0.747	0.725	0.844
Cellular Component	GO:0000793	9	condensed chromosome	7.95119e-06	D2IE28	Cyclin B1 transcript variant 1 OS=Sus scrofa OX=9823 GN=CCNB1	1.94	Up	0.00024373	CCNB1	48.662	7.9922	9	4	6	4	1.067	1.134	1.206	0.61	0.539	0.607
Cellular Component	GO:0000790	13	nuclear chromatin	0.000909566	F1SBF0	Nuclear receptor coactivator 3 OS=Sus scrofa OX=9823 GN=NCOA3	2.152	Up	0.0091227	NCOA3	150.96	213.24	17.9	21	30	4	0.817	1.311	1.234	0.579	0.496	0.487
Cellular Component	GO:0000790	13	nuclear chromatin	0.000909566	F1SJJ8	TIMELESS interacting protein OS=Sus scrofa OX=9823 GN=TIPIN	1.499	Up	0.0010025	TIPIN	32.88	1.5504	3.1	1	1	1	1.248	1.154	1.118	0.802	0.731	0.815
Cellular Component	GO:0000790	13	nuclear chromatin	0.000909566	F1S413	Mini-chromosome maintenance complex-binding protein OS=Sus scrofa OX=9823 GN=MCMBP	1.403	Up	0.0187971	MCMBP	72.904	1.9216	2.5	2	2	2	1.315	1.078	0.992	0.81	0.768	0.834
Cellular Component	GO:0000790	13	nuclear chromatin	0.000909566	I3LKT8	Histone-binding protein RBBP4 OS=Sus scrofa OX=9823 GN=RBBP4	1.425	Up	0.0023606	RBBP4	47.655	46.822	24.5	10	20	3	1.24	1.091	1.125	0.816	0.758	0.852
Cellular Component	GO:0000790	13	nuclear chromatin	0.000909566	Q71LE2	Histone H3.3 OS=Sus scrofa OX=9823 GN=H3F3A	2.32	Up	4.1e-05	H3F3A	15.328	4.68	11.8	2	4	1	1.122	1.19	1.135	0.531	0.463	0.492
Cellular Component	GO:0000790	13	nuclear chromatin	0.000909566	P12682	High mobility group protein B1 OS=Sus scrofa OX=9823 GN=HMGB1	1.344	Up	0.00034442	HMGB1	24.917	12.495	18.6	4	5	4	1.088	1.075	1.091	0.847	0.798	0.776
Cellular Component	GO:0000790	13	nuclear chromatin	0.000909566	B0M1M6	DNA repair protein RAD51 homolog OS=Sus scrofa OX=9823 GN=pigRAD51	1.42	Up	0.0022166	pigRAD51	36.994	56.553	15.9	5	7	5	1.158	1.141	1.004	0.743	0.794	0.789
Cellular Component	GO:0000790	13	nuclear chromatin	0.000909566	F1SGC8	Actin like 6A OS=Sus scrofa OX=9823 GN=ACTL6A	2.313	Up	0.0119769	ACTL6A	47.47	32.668	13.8	5	7	5	1.19	1.002	1.189	0.631	0.502	0.329
Cellular Component	GO:0000790	13	nuclear chromatin	0.000909566	P17741	High mobility group protein B2 OS=Sus scrofa OX=9823 GN=HMGB2	1.313	Up	0.0065814	HMGB2	24.133	10.235	15.2	3	3	3	0.982	0.994	1.064	0.747	0.725	0.844
Cellular Component	GO:0044451	12	nucleoplasm part	1.63624e-08	F1RZ16	U1 small nuclear ribonucleoprotein C OS=Sus scrofa OX=9823 GN=SNRPC	2.161	Up	0.042037	SNRPC	17.394	2.5386	5.7	1	2	1	0.841	1.36	1.343	0.544	0.547	0.549
Cellular Component	GO:0044451	12	nucleoplasm part	1.63624e-08	I3LMG8	SAGA complex associated factor 29 OS=Sus scrofa OX=9823 GN=SGF29	1.598	Up	0.022299	SGF29	33.254	9.9718	6.1	2	2	2	1.496	1.026	1.044	0.729	0.78	0.722
Cellular Component	GO:0044451	12	nucleoplasm part	1.63624e-08	F1SGX2	MORC family CW-type zinc finger 3 OS=Sus scrofa OX=9823 GN=MORC3	1.548	Up	0.00069933	MORC3	93.513	52.9	12.5	8	9	8	1.219	1.117	1.088	0.742	0.696	0.774
Cellular Component	GO:0044451	12	nucleoplasm part	1.63624e-08	F1SQ87	WW domain binding protein 11 OS=Sus scrofa OX=9823 GN=WBP11	1.42	Up	0.037961	WBP11	70.058	2.8051	3.1	2	2	2	1.334	0.936	1.212	0.814	0.768	0.87
Cellular Component	GO:0044451	12	nucleoplasm part	1.63624e-08	F1S459	Uncharacterized protein OS=Sus scrofa OX=9823 GN=TERF2IP	1.412	Up	0.0056614	TERF2IP	44.313	19.579	14.2	5	5	5	0.985	1.021	1.083	0.702	0.672	0.814
Cellular Component	GO:0044451	12	nucleoplasm part	1.63624e-08	I3LU53	Sin3A associated protein 30 OS=Sus scrofa OX=9823 GN=SAP30	2.956	Up	0.00054138	SAP30	23.373	6.7599	13.6	3	5	3	1.387	1.163	1.373	0.515	0.375	0.437
Cellular Component	GO:0044451	12	nucleoplasm part	1.63624e-08	I3LJR4	DNA-directed RNA polymerase subunit OS=Sus scrofa OX=9823 GN=POLR2A	1.415	Up	0.0042352	POLR2A	215.86	15.992	3.8	8	9	8	1.093	1.168	1.09	0.789	0.791	0.788
Cellular Component	GO:0044451	12	nucleoplasm part	1.63624e-08	F2Z5J6	General transcription factor IIB OS=Sus scrofa OX=9823 GN=GTF2B	1.734	Up	0.00028364	GTF2B	34.833	52.276	29.4	8	9	8	1.233	1.078	1.137	0.687	0.67	0.632
[truncated: 4,797 more rows]

## Sheet: Down
GO Terms Level 1	GO Terms Description	GO Terms Level	GO Terms ID	Mapping	Background	All Mapping	All Background	Fold Enrichment	Fisher' exact test P value	-log10(p value)	Related Protein
[truncated: 30 more rows]

[truncated: 3 more sheets: Down GO2Protein, all, all GO2Protein]
