# Supplementary material for: Proteomic Exploration of Porcine Oocytes During Meiotic Maturation in vitro Using an Accurate TMT-Based Quantitative Approach
Source: Front Vet Sci. 2022 Feb 7;8:792869. doi: 10.3389/fvets.2021.792869 (PMC8859466; doi:10.3389/fvets.2021.792869)
Supplement: Supplementary Table S6 — KEGG pathway enrichment analysis. [file Table_6.xlsx]

## Sheet: Up
KEGG pathway	Mapping	Background	All Mapping	All Background	Fold enrichment	Fisher's exact test p value	-log10(p value)	Related proteins
ssc04110 Cell cycle - Sus scrofa (pig)	17	49	181	2045	3.92	3.13648e-07	6.5	A0A287BR93 A0A286ZJ52 A0A287ABG2 A0A287AR84 F1SPF3 F1RR55 I3LRF1 A4PES0 A0A286ZL07 F1S774 I3LD81 F1SFR3 A0A287BP09 I3LT03 I3LII4 D2IE28 A0A287A5X1
ssc03040 Spliceosome - Sus scrofa (pig)	20	78	181	2045	2.9	6.38897e-06	5.19	F1RZ16 A0A286ZS83 Q06A94 F1SQ87 F1S9W3 F1SVA6 F1SRZ7 F1SCH5 F1S386 A0A287AP63 F1RSY9 F1RX38 A0A287BQI0 F1SF95 A0A287BH67 F1RUL1 F1SQR4 F1RM10 F1SV40 A0A287AJB4
ssc04114 Oocyte meiosis - Sus scrofa (pig)	12	49	181	2045	2.77	0.000796239	3.1	A0A287BR93 A0A286ZJ52 I3LRF1 P50118 F1SFR3 P54613 I3LII4 A0A287AX01 D2IE28 A0A287BK75 F1RR55 A0A287A5X1
ssc05020 Prion diseases - Sus scrofa (pig)	6	16	181	2045	4.24	0.00166892	2.78	F1SMJ6 F1SMI8 A0SEH3 K7GPM9 Q9TUQ3 A0A287BK75
ssc04610 Complement and coagulation cascades - Sus scrofa (pig)	8	29	181	2045	3.12	0.00272658	2.56	F1SMJ6 I3LJW2 A0SEH3 Q9TUQ3 F1RX36 F1SMI8 A0A287B388 F1RQW2
ssc03013 RNA transport - Sus scrofa (pig)	16	90	181	2045	2.01	0.00441426	2.36	F1SH64 F1RXC7 F1RVX6 A0A287BL76 F1SIF8 P61958 F1SK26 A5GFN6 A0A287BP76 F1S8S7 I3LIL0 F1S386 A0A287B9L0 I3LSZ1 A0A287BSJ6 K7GSD6
ssc05322 Systemic lupus erythematosus - Sus scrofa (pig)	7	25	181	2045	3.16	0.00459671	2.34	F1SMJ6 F1SMI8 F1S1V1 A0SEH3 F1RQW2 Q71LE2 Q9TUQ3
ssc03410 Base excision repair - Sus scrofa (pig)	5	16	181	2045	3.53	0.0100058	2	F1RT18 F1RKS3 P12682 I3LDH3 A0A287ABG2
ssc04914 Progesterone-mediated oocyte maturation - Sus scrofa (pig)	8	36	181	2045	2.51	0.0112164	1.95	A0A286ZJ52 I3LRF1 I3LII4 P50118 D2IE28 A0A287AX01 A0A287BK75 A0A287A5X1
ssc05206 MicroRNAs in cancer - Sus scrofa (pig)	8	41	181	2045	2.2	0.0241675	1.62	I3LSZ1 A0A287A8G0 A0A287BNQ9 I3LSA2 A0A287BBE2 A0A288CFX9 A0A287BK75 F1RKX9
ssc04130 SNARE interactions in vesicular transport - Sus scrofa (pig)	5	20	181	2045	2.82	0.0265592	1.58	I3LN62 A0A287AR09 F1S3P8 A0A287AH59 F1SD82
ssc04550 Signaling pathways regulating pluripotency of stem cells - Sus scrofa (pig)	5	23	181	2045	2.46	0.0464441	1.33	P03970 A0A287BBE2 A0A287ACQ4 A0A287AX01 A0A287BK75

## Sheet: Up Pathway2Protein
KEGG pathway	Fisher's exact test p value	Mapping	Fold enrichment	Protein accession	Protein description	Ratio	Regulated Type	P value	Gene name	MW [kDa]	Score	Coverage [%]	Peptides	PSMs	Unique peptides	MII_1	MII_2	MII_3	GV_1	GV_2	GV_3
ssc01521 EGFR tyrosine kinase inhibitor resistance - Sus scrofa (pig)	0.685128	2	0.87	A0A287BBE2	Signal transducer and activator of transcription OS=Sus scrofa OX=9823 GN=STAT3	1.463	Up	0.000483	STAT3	81.238	15.017	8.5	6	8	6	1.168	1.123	1.074	0.805	0.732	0.763
ssc01521 EGFR tyrosine kinase inhibitor resistance - Sus scrofa (pig)	0.685128	2	0.87	A0A287BK75	Dual specificity mitogen-activated protein kinase kinase 1 OS=Sus scrofa OX=9823 GN=MAP2K1	1.443	Up	0.0065043	MAP2K1	43.439	31.872	19.1	8	12	4	1.036	1.187	1.18	0.704	0.809	0.845
ssc04714 Thermogenesis - Sus scrofa (pig)	0.998057	3	0.31	F1SGC8	Actin like 6A OS=Sus scrofa OX=9823 GN=ACTL6A	2.313	Up	0.0119769	ACTL6A	47.47	32.668	13.8	5	7	5	1.19	1.002	1.189	0.631	0.502	0.329
ssc04714 Thermogenesis - Sus scrofa (pig)	0.998057	3	0.31	I3LET5	Lysine demethylase 3A OS=Sus scrofa OX=9823 GN=KDM3A	2.159	Up	0.0033568	KDM3A	147.32	5.1165	2.1	3	3	3	1.107	1.009	1.446	0.499	0.607	0.544
ssc04714 Thermogenesis - Sus scrofa (pig)	0.998057	3	0.31	A0A287AX01	Mitogen-activated protein kinase OS=Sus scrofa OX=9823 GN=MAPK14	1.395	Up	0.00085599	MAPK14	39.561	20.335	12.2	4	7	2	1.096	1.046	1.099	0.731	0.821	0.771
ssc04713 Circadian entrainment - Sus scrofa (pig)	0.774288	1	0.71	I3LJ42	Guanine nucleotide-binding protein subunit gamma OS=Sus scrofa OX=9823 GN=GNG2	1.343	Up	0.036382	GNG2	7.8501	5.1464	22.5	1	2	1	0.941	1.141	1.231	0.905	0.789	0.773
ssc05213 Endometrial cancer - Sus scrofa (pig)	0.482511	2	1.26	A0A287ACQ4	Catenin beta-1 OS=Sus scrofa OX=9823 GN=CTNNB1	1.365	Up	0.000405	CTNNB1	84.146	92.708	19.3	14	29	14	1.102	1.125	1.074	0.777	0.795	0.846
ssc05213 Endometrial cancer - Sus scrofa (pig)	0.482511	2	1.26	A0A287BK75	Dual specificity mitogen-activated protein kinase kinase 1 OS=Sus scrofa OX=9823 GN=MAP2K1	1.443	Up	0.0065043	MAP2K1	43.439	31.872	19.1	8	12	4	1.036	1.187	1.18	0.704	0.809	0.845
ssc05231 Choline metabolism in cancer - Sus scrofa (pig)	0.7595	2	0.75	I3LLM3	Phospholipase A2 OS=Sus scrofa OX=9823 GN=PLA2G4A	1.612	Up	0.00041713	PLA2G4A	85.375	120.26	19.4	13	23	13	1.237	1.133	1.135	0.732	0.68	0.762
ssc05231 Choline metabolism in cancer - Sus scrofa (pig)	0.7595	2	0.75	A0A287BK75	Dual specificity mitogen-activated protein kinase kinase 1 OS=Sus scrofa OX=9823 GN=MAP2K1	1.443	Up	0.0065043	MAP2K1	43.439	31.872	19.1	8	12	4	1.036	1.187	1.18	0.704	0.809	0.845
ssc00760 Nicotinate and nicotinamide metabolism - Sus scrofa (pig)	0.219586	2	2.26	A0A287AM78	Purine nucleoside phosphorylase OS=Sus scrofa OX=9823 GN=PNP	1.543	Up	0.0012822	PNP	32.042	151	51	13	36	13	1.292	1.129	1.099	0.771	0.732	0.778
ssc00760 Nicotinate and nicotinamide metabolism - Sus scrofa (pig)	0.219586	2	2.26	M3TYR7	Nicotinate phosphoribosyltransferase domain containing 1 OS=Sus scrofa OX=9823 GN=NAPRT1	1.235	Up	0.025941	NAPRT1	57.877	32.546	14.5	6	6	6	1.135	0.999	1.196	0.948	0.887	0.861
ssc05216 Thyroid cancer - Sus scrofa (pig)	0.321901	2	1.74	A0A287ACQ4	Catenin beta-1 OS=Sus scrofa OX=9823 GN=CTNNB1	1.365	Up	0.000405	CTNNB1	84.146	92.708	19.3	14	29	14	1.102	1.125	1.074	0.777	0.795	0.846
ssc05216 Thyroid cancer - Sus scrofa (pig)	0.321901	2	1.74	A0A287BK75	Dual specificity mitogen-activated protein kinase kinase 1 OS=Sus scrofa OX=9823 GN=MAP2K1	1.443	Up	0.0065043	MAP2K1	43.439	31.872	19.1	8	12	4	1.036	1.187	1.18	0.704	0.809	0.845
ssc05165 Human papillomavirus infection - Sus scrofa (pig)	0.759311	6	0.82	F1SQF7	Transcriptional adapter 3 OS=Sus scrofa OX=9823 GN=TADA3	1.587	Up	0.0031381	TADA3	48.934	51.554	21.1	8	13	8	0.964	1.184	1.198	0.686	0.704	0.719
ssc05165 Human papillomavirus infection - Sus scrofa (pig)	0.759311	6	0.82	P54613	Serine/threonine-protein phosphatase 2A 65 kDa regulatory subunit A beta isoform (Fragment) OS=Sus scrofa OX=9823 GN=PPP2R1B	1.24	Up	0.00129709	PPP2R1B	66.213	18.77	13.6	8	9	6	1.072	1.054	1.102	0.896	0.879	0.829
ssc05165 Human papillomavirus infection - Sus scrofa (pig)	0.759311	6	0.82	F1SAE9	Laminin subunit beta 1 OS=Sus scrofa OX=9823 GN=LAMB1	1.353	Up	0.0034414	LAMB1	194.18	9.9364	3.6	6	6	6	1.092	0.984	1.142	0.774	0.825	0.779
ssc05165 Human papillomavirus infection - Sus scrofa (pig)	0.759311	6	0.82	A0A287ACQ4	Catenin beta-1 OS=Sus scrofa OX=9823 GN=CTNNB1	1.365	Up	0.000405	CTNNB1	84.146	92.708	19.3	14	29	14	1.102	1.125	1.074	0.777	0.795	0.846
ssc05165 Human papillomavirus infection - Sus scrofa (pig)	0.759311	6	0.82	A0A287A6Z8	"LLGL1, scribble cell polarity complex component OS=Sus scrofa OX=9823 GN=LLGL1"	2.035	Up	2.6e-06	LLGL1	111.92	56.364	14.8	11	12	11	1.263	1.237	1.268	0.641	0.598	0.613
ssc05165 Human papillomavirus infection - Sus scrofa (pig)	0.759311	6	0.82	A0A287BK75	Dual specificity mitogen-activated protein kinase kinase 1 OS=Sus scrofa OX=9823 GN=MAP2K1	1.443	Up	0.0065043	MAP2K1	43.439	31.872	19.1	8	12	4	1.036	1.187	1.18	0.704	0.809	0.845
ssc04120 Ubiquitin mediated proteolysis - Sus scrofa (pig)	0.188382	8	1.43	A0A287A964	HECT and RLD domain containing E3 ubiquitin protein ligase 4 OS=Sus scrofa OX=9823 GN=HERC4	1.252	Up	0.039938	HERC4	114.09	42.492	13.1	12	16	12	1.186	0.987	1.105	0.804	0.853	0.961
ssc04120 Ubiquitin mediated proteolysis - Sus scrofa (pig)	0.188382	8	1.43	F1RWJ9	Ubiquitin-conjugating enzyme E2 W OS=Sus scrofa OX=9823 GN=UBE2W	1.355	Up	0.042116	UBE2W	17.315	3.5098	11.9	1	1	1	1.442	1.117	1.126	0.822	1.003	0.895
ssc04120 Ubiquitin mediated proteolysis - Sus scrofa (pig)	0.188382	8	1.43	F1SMR7	Ubiquitin conjugating enzyme E2 H OS=Sus scrofa OX=9823 GN=UBE2H	1.785	Up	2.29e-06	UBE2H	19.985	21.858	28	4	7	4	1.149	1.207	1.151	0.661	0.656	0.648
ssc04120 Ubiquitin mediated proteolysis - Sus scrofa (pig)	0.188382	8	1.43	F1SC78	Ubiquitin conjugating enzyme E2 C OS=Sus scrofa OX=9823 GN=UBE2C	2.455	Up	0.00063912	UBE2C	19.642	23.704	22.3	4	5	4	1.447	1.249	1.148	0.555	0.553	0.458
ssc04120 Ubiquitin mediated proteolysis - Sus scrofa (pig)	0.188382	8	1.43	A0A287BHP0	Uncharacterized protein OS=Sus scrofa OX=9823 GN=LOC100154647	2.63	Up	0.00046305	LOC100154647	17.435	8.9262	21.7	4	7	3	1.478	1.186	1.181	0.523	0.502	0.437
ssc04120 Ubiquitin mediated proteolysis - Sus scrofa (pig)	0.188382	8	1.43	A0A286ZMX2	Ubiquitin conjugating enzyme E2 S OS=Sus scrofa OX=9823 GN=UBE2S	1.433	Up	0.033758	UBE2S	23.958	21.293	9.4	2	3	2	1.408	1.14	1.035	0.733	0.853	0.915
ssc04120 Ubiquitin mediated proteolysis - Sus scrofa (pig)	0.188382	8	1.43	I3LSZ1	SUMO-conjugating enzyme UBC9 OS=Sus scrofa OX=9823 GN=UBE2I	1.25	Up	0.00092066	UBE2I	18.007	14.882	31.6	5	10	5	1.045	1.095	1.098	0.897	0.841	0.852
ssc04120 Ubiquitin mediated proteolysis - Sus scrofa (pig)	0.188382	8	1.43	A0A287A5X1	Cell division cycle 27 OS=Sus scrofa OX=9823 GN=CDC27	1.699	Up	0.0189448	CDC27	88.993	8.7504	2.5	2	2	2	0.936	1.242	1.294	0.559	0.742	0.742
ssc04540 Gap junction - Sus scrofa (pig)	0.6414	2	0.94	I3LML4	Tubulin alpha chain OS=Sus scrofa OX=9823 GN=TUBAL3	1.765	Up	0.00043563	TUBAL3	49.327	12.911	7.4	3	4	3	1.049	1.124	1.034	0.551	0.627	0.639
ssc04540 Gap junction - Sus scrofa (pig)	0.6414	2	0.94	A0A287BK75	Dual specificity mitogen-activated protein kinase kinase 1 OS=Sus scrofa OX=9823 GN=MAP2K1	1.443	Up	0.0065043	MAP2K1	43.439	31.872	19.1	8	12	4	1.036	1.187	1.18	0.704	0.809	0.845
ssc05016 Huntington disease - Sus scrofa (pig)	0.98592	4	0.44	F1SA10	REST corepressor 1 OS=Sus scrofa OX=9823 GN=RCOR1	1.315	Up	0.000623	RCOR1	53.438	5.5609	8	3	3	3	1.157	1.073	1.165	0.869	0.869	0.844
ssc05016 Huntington disease - Sus scrofa (pig)	0.98592	4	0.44	I3LCH3	RNA polymerase II subunit C OS=Sus scrofa OX=9823 GN=POLR2C	2.109	Up	0.048022	POLR2C	31.402	9.8867	13.1	3	4	3	1.229	0.836	1.619	0.396	0.712	0.639
ssc05016 Huntington disease - Sus scrofa (pig)	0.98592	4	0.44	F1RKE4	RNA polymerase II subunit J OS=Sus scrofa OX=9823 GN=POLR2J	1.634	Up	0.00180029	POLR2J	13.293	6.1771	17.1	2	4	2	1.039	1.15	1.124	0.664	0.612	0.751
ssc05016 Huntington disease - Sus scrofa (pig)	0.98592	4	0.44	I3LJR4	DNA-directed RNA polymerase subunit OS=Sus scrofa OX=9823 GN=POLR2A	1.415	Up	0.0042352	POLR2A	215.86	15.992	3.8	8	9	8	1.093	1.168	1.09	0.789	0.791	0.788
ssc04722 Neurotrophin signaling pathway - Sus scrofa (pig)	0.29462	5	1.38	F1SA79	Mitogen-activated protein kinase kinase 7 OS=Sus scrofa OX=9823 GN=MAP2K7	1.289	Up	0.0027804	MAP2K7	47.552	4.5415	4.8	2	2	2	1.059	1.067	1.108	0.782	0.886	0.841
ssc04722 Neurotrophin signaling pathway - Sus scrofa (pig)	0.29462	5	1.38	A0A287AX01	Mitogen-activated protein kinase OS=Sus scrofa OX=9823 GN=MAPK14	1.395	Up	0.00085599	MAPK14	39.561	20.335	12.2	4	7	2	1.096	1.046	1.099	0.731	0.821	0.771
ssc04722 Neurotrophin signaling pathway - Sus scrofa (pig)	0.29462	5	1.38	A0A287BK75	Dual specificity mitogen-activated protein kinase kinase 1 OS=Sus scrofa OX=9823 GN=MAP2K1	1.443	Up	0.0065043	MAP2K1	43.439	31.872	19.1	8	12	4	1.036	1.187	1.18	0.704	0.809	0.845
ssc04722 Neurotrophin signaling pathway - Sus scrofa (pig)	0.29462	5	1.38	F1RKX9	"CRK like proto-oncogene, adaptor protein OS=Sus scrofa OX=9823 GN=CRKL"	1.214	Up	0.022316	CRKL	33.796	21.855	25.4	6	10	6	1.176	1.054	1.056	0.834	0.923	0.95
ssc04722 Neurotrophin signaling pathway - Sus scrofa (pig)	0.29462	5	1.38	F1RFI0	SH2B adaptor protein 1 OS=Sus scrofa OX=9823 GN=SH2B1	1.225	Up	0.020939	SH2B1	76.167	3.0053	2.5	2	3	2	1.031	1.147	1.078	0.951	0.895	0.813
ssc04115 p53 signaling pathway - Sus scrofa (pig)	0.355513	2	1.61	F1S774	Uncharacterized protein OS=Sus scrofa OX=9823 GN=CHEK1	1.925	Up	3.51e-05	CHEK1	54.358	12.436	11.6	5	5	5	1.144	1.128	1.228	0.589	0.605	0.624
ssc04115 p53 signaling pathway - Sus scrofa (pig)	0.355513	2	1.61	D2IE28	Cyclin B1 transcript variant 1 OS=Sus scrofa OX=9823 GN=CCNB1	1.94	Up	0.00024373	CCNB1	48.662	7.9922	9	4	6	4	1.067	1.134	1.206	0.61	0.539	0.607
ssc03030 DNA replication - Sus scrofa (pig)	0.0732825	5	2.17	A0A287AR84	DNA helicase OS=Sus scrofa OX=9823 GN=MCM6	1.505	Up	5.65e-05	MCM6	89.587	53.994	16.1	12	18	12	1.11	1.148	1.114	0.745	0.722	0.773
ssc03030 DNA replication - Sus scrofa (pig)	0.0732825	5	2.17	F1RKS3	Flap endonuclease 1 OS=Sus scrofa OX=9823 GN=FEN1	1.371	Up	0.026478	FEN1	42.402	9.8943	8.9	3	4	3	0.94	1.04	1.111	0.648	0.853	0.753
ssc03030 DNA replication - Sus scrofa (pig)	0.0732825	5	2.17	A0A287AQT0	Replication factor C subunit 4 OS=Sus scrofa OX=9823 GN=RFC4	1.317	Up	0.0176812	RFC4	32.792	5.0203	9.7	3	3	3	0.964	1.099	1.093	0.86	0.713	0.824
ssc03030 DNA replication - Sus scrofa (pig)	0.0732825	5	2.17	F1SPF3	DNA helicase OS=Sus scrofa OX=9823 GN=MCM2	1.635	Up	0.0013014	MCM2	101.53	74.972	18.6	15	20	15	1.052	1.206	1.249	0.745	0.728	0.672
ssc03030 DNA replication - Sus scrofa (pig)	0.0732825	5	2.17	A0A287ABG2	Proliferating cell nuclear antigen OS=Sus scrofa OX=9823 GN=PCNA	1.715	Up	0.0162982	PCNA	28.779	191.68	48.3	12	72	12	0.942	1.18	1.13	0.627	0.635	0.634
ssc04514 Cell adhesion molecules (CAMs) - Sus scrofa (pig)	0.82949	1	0.59	B2ZI35	F11 receptor OS=Sus scrofa OX=9823 GN=F11R	3.293	Up	1.56e-05	F11R	32.287	8.4203	14.4	4	4	4	1.45	1.288	1.444	0.439	0.423	0.408
ssc03450 Non-homologous end-joining - Sus scrofa (pig)	0.121709	2	3.23	F1RKS3	Flap endonuclease 1 OS=Sus scrofa OX=9823 GN=FEN1	1.371	Up	0.026478	FEN1	42.402	9.8943	8.9	3	4	3	0.94	1.04	1.111	0.648	0.853	0.753
ssc03450 Non-homologous end-joining - Sus scrofa (pig)	0.121709	2	3.23	A0A286ZU83	Versican core protein precursor OS=Sus scrofa OX=9823 GN=VCAN	1.358	Up	0.00061838	VCAN	38.274	41.09	27.3	9	16	9	1.11	1.134	1.116	0.786	0.815	0.873
ssc05211 Renal cell carcinoma - Sus scrofa (pig)	0.685128	2	0.87	A0A287BK75	Dual specificity mitogen-activated protein kinase kinase 1 OS=Sus scrofa OX=9823 GN=MAP2K1	1.443	Up	0.0065043	MAP2K1	43.439	31.872	19.1	8	12	4	1.036	1.187	1.18	0.704	0.809	0.845
ssc05211 Renal cell carcinoma - Sus scrofa (pig)	0.685128	2	0.87	F1RKX9	"CRK like proto-oncogene, adaptor protein OS=Sus scrofa OX=9823 GN=CRKL"	1.214	Up	0.022316	CRKL	33.796	21.855	25.4	6	10	6	1.176	1.054	1.056	0.834	0.923	0.95
ssc05162 Measles - Sus scrofa (pig)	0.775557	2	0.73	A0A287BBE2	Signal transducer and activator of transcription OS=Sus scrofa OX=9823 GN=STAT3	1.463	Up	0.000483	STAT3	81.238	15.017	8.5	6	8	6	1.168	1.123	1.074	0.805	0.732	0.763
ssc05162 Measles - Sus scrofa (pig)	0.775557	2	0.73	K7GPM9	Tyrosine-protein kinase OS=Sus scrofa OX=9823 GN=FYN	2.068	Up	0.0021825	FYN	54.44	19.732	8.3	4	4	1	1.016	1.188	1.224	0.562	0.467	0.629
ssc05214 Glioma - Sus scrofa (pig)	0.794423	1	0.66	A0A287BK75	Dual specificity mitogen-activated protein kinase kinase 1 OS=Sus scrofa OX=9823 GN=MAP2K1	1.443	Up	0.0065043	MAP2K1	43.439	31.872	19.1	8	12	4	1.036	1.187	1.18	0.704	0.809	0.845
ssc04650 Natural killer cell mediated cytotoxicity - Sus scrofa (pig)	0.617814	2	0.98	K7GPM9	Tyrosine-protein kinase OS=Sus scrofa OX=9823 GN=FYN	2.068	Up	0.0021825	FYN	54.44	19.732	8.3	4	4	1	1.016	1.188	1.224	0.562	0.467	0.629
ssc04650 Natural killer cell mediated cytotoxicity - Sus scrofa (pig)	0.617814	2	0.98	A0A287BK75	Dual specificity mitogen-activated protein kinase kinase 1 OS=Sus scrofa OX=9823 GN=MAP2K1	1.443	Up	0.0065043	MAP2K1	43.439	31.872	19.1	8	12	4	1.036	1.187	1.18	0.704	0.809	0.845
ssc04919 Thyroid hormone signaling pathway - Sus scrofa (pig)	0.211922	4	1.67	A0A286ZLA5	Nuclear receptor coactivator 2 OS=Sus scrofa OX=9823 GN=NCOA2	4.151	Up	3.9e-06	NCOA2	148.65	1.8603	0.6	1	1	1	1.258	1.371	1.252	0.295	0.305	0.335
ssc04919 Thyroid hormone signaling pathway - Sus scrofa (pig)	0.211922	4	1.67	F1SBF0	Nuclear receptor coactivator 3 OS=Sus scrofa OX=9823 GN=NCOA3	2.152	Up	0.0091227	NCOA3	150.96	213.24	17.9	21	30	4	0.817	1.311	1.234	0.579	0.496	0.487
ssc04919 Thyroid hormone signaling pathway - Sus scrofa (pig)	0.211922	4	1.67	A0A287ACQ4	Catenin beta-1 OS=Sus scrofa OX=9823 GN=CTNNB1	1.365	Up	0.000405	CTNNB1	84.146	92.708	19.3	14	29	14	1.102	1.125	1.074	0.777	0.795	0.846
ssc04919 Thyroid hormone signaling pathway - Sus scrofa (pig)	0.211922	4	1.67	A0A287BK75	Dual specificity mitogen-activated protein kinase kinase 1 OS=Sus scrofa OX=9823 GN=MAP2K1	1.443	Up	0.0065043	MAP2K1	43.439	31.872	19.1	8	12	4	1.036	1.187	1.18	0.704	0.809	0.845
ssc00270 Cysteine and methionine metabolism - Sus scrofa (pig)	0.6414	2	0.94	P00503	"Aspartate aminotransferase, cytoplasmic OS=Sus scrofa OX=9823 GN=GOT1"	1.209	Up	0.0084842	GOT1	46.474	171.38	20.6	7	10	7	1.153	1.069	1.08	0.905	0.963	0.864
ssc00270 Cysteine and methionine metabolism - Sus scrofa (pig)	0.6414	2	0.94	A0A287A8G0	DNA (cytosine-5)-methyltransferase OS=Sus scrofa OX=9823 GN=DNMT1	1.94	Up	1.84e-06	DNMT1	181.95	323.31	47.6	79	284	79	1.153	1.184	1.161	0.611	0.611	0.581
ssc05416 Viral myocarditis - Sus scrofa (pig)	0.727949	1	0.81	K7GPM9	Tyrosine-protein kinase OS=Sus scrofa OX=9823 GN=FYN	2.068	Up	0.0021825	FYN	54.44	19.732	8.3	4	4	1	1.016	1.188	1.224	0.562	0.467	0.629
ssc04144 Endocytosis - Sus scrofa (pig)	0.999938	2	0.18	F2Z5Q1	Charged multivesicular body protein 2b OS=Sus scrofa OX=9823 GN=CHMP2B	1.267	Up	0.00159567	CHMP2B	23.934	13.536	24.4	6	7	6	1.036	1.049	1.127	0.853	0.864	0.818
ssc04144 Endocytosis - Sus scrofa (pig)	0.999938	2	0.18	I3LS12	Sorting nexin 2 OS=Sus scrofa OX=9823 GN=SNX2	1.234	Up	0.039742	SNX2	55.714	85.746	20.5	10	13	9	1.255	1.05	1.01	0.922	0.884	0.881
ssc05132 Salmonella infection - Sus scrofa (pig)	0.954204	1	0.34	A0A287AX01	Mitogen-activated protein kinase OS=Sus scrofa OX=9823 GN=MAPK14	1.395	Up	0.00085599	MAPK14	39.561	20.335	12.2	4	7	2	1.096	1.046	1.099	0.731	0.821	0.771
ssc04810 Regulation of actin cytoskeleton - Sus scrofa (pig)	0.809318	5	0.75	A0A287BRR9	BAI1 associated protein 2 OS=Sus scrofa OX=9823 GN=BAIAP2	1.589	Up	0.000124604	BAIAP2	57.301	88.687	32.6	16	22	16	1.172	1.208	1.112	0.735	0.757	0.705
ssc04810 Regulation of actin cytoskeleton - Sus scrofa (pig)	0.809318	5	0.75	A0A287A1W3	Tyrosine-protein kinase receptor OS=Sus scrofa OX=9823 GN=INSRR	1.507	Up	0.0123566	INSRR	144.14	-2	1.1	1	1	1	0.812	0.652	0.603	0.434	0.464	0.474
ssc04810 Regulation of actin cytoskeleton - Sus scrofa (pig)	0.809318	5	0.75	P50118	Proto-oncogene serine/threonine-protein kinase mos OS=Sus scrofa OX=9823 GN=MOS	2.698	Up	8.2e-05	MOS	37.94	1.4583	2.6	1	1	1	1.436	1.238	1.394	0.508	0.465	0.535
ssc04810 Regulation of actin cytoskeleton - Sus scrofa (pig)	0.809318	5	0.75	A0A287BK75	Dual specificity mitogen-activated protein kinase kinase 1 OS=Sus scrofa OX=9823 GN=MAP2K1	1.443	Up	0.0065043	MAP2K1	43.439	31.872	19.1	8	12	4	1.036	1.187	1.18	0.704	0.809	0.845
ssc04810 Regulation of actin cytoskeleton - Sus scrofa (pig)	0.809318	5	0.75	F1RKX9	"CRK like proto-oncogene, adaptor protein OS=Sus scrofa OX=9823 GN=CRKL"	1.214	Up	0.022316	CRKL	33.796	21.855	25.4	6	10	6	1.176	1.054	1.056	0.834	0.923	0.95
ssc04913 Ovarian steroidogenesis - Sus scrofa (pig)	0.371136	1	2.26	I3LLM3	Phospholipase A2 OS=Sus scrofa OX=9823 GN=PLA2G4A	1.612	Up	0.00041713	PLA2G4A	85.375	120.26	19.4	13	23	13	1.237	1.133	1.135	0.732	0.68	0.762
ssc04071 Sphingolipid signaling pathway - Sus scrofa (pig)	0.102522	6	1.83	P54613	Serine/threonine-protein phosphatase 2A 65 kDa regulatory subunit A beta isoform (Fragment) OS=Sus scrofa OX=9823 GN=PPP2R1B	1.24	Up	0.00129709	PPP2R1B	66.213	18.77	13.6	8	9	6	1.072	1.054	1.102	0.896	0.879	0.829
ssc04071 Sphingolipid signaling pathway - Sus scrofa (pig)	0.102522	6	1.83	F1SCZ9	Uncharacterized protein OS=Sus scrofa OX=9823 GN=ASAH2	1.268	Up	0.0053233	ASAH2	85.223	25.385	9.6	6	8	6	1.238	1.114	1.126	0.884	0.895	0.964
ssc04071 Sphingolipid signaling pathway - Sus scrofa (pig)	0.102522	6	1.83	K7GPM9	Tyrosine-protein kinase OS=Sus scrofa OX=9823 GN=FYN	2.068	Up	0.0021825	FYN	54.44	19.732	8.3	4	4	1	1.016	1.188	1.224	0.562	0.467	0.629
ssc04071 Sphingolipid signaling pathway - Sus scrofa (pig)	0.102522	6	1.83	F1RN05	Serine palmitoyltransferase long chain base subunit 1 OS=Sus scrofa OX=9823 GN=SPTLC1	2.022	Up	0.00095945	SPTLC1	52.642	5.595	3.6	3	3	3	1.487	1.14	1.322	0.68	0.629	0.644
ssc04071 Sphingolipid signaling pathway - Sus scrofa (pig)	0.102522	6	1.83	A0A287AX01	Mitogen-activated protein kinase OS=Sus scrofa OX=9823 GN=MAPK14	1.395	Up	0.00085599	MAPK14	39.561	20.335	12.2	4	7	2	1.096	1.046	1.099	0.731	0.821	0.771
ssc04071 Sphingolipid signaling pathway - Sus scrofa (pig)	0.102522	6	1.83	A0A287BK75	Dual specificity mitogen-activated protein kinase kinase 1 OS=Sus scrofa OX=9823 GN=MAP2K1	1.443	Up	0.0065043	MAP2K1	43.439	31.872	19.1	8	12	4	1.036	1.187	1.18	0.704	0.809	0.845
ssc04964 Proximal tubule bicarbonate reclamation - Sus scrofa (pig)	0.477803	1	1.61	I3LSA2	Glutaminase 2 OS=Sus scrofa OX=9823 GN=GLS2	1.331	Up	0.00145816	GLS2	64.034	91.685	15.5	8	11	8	1.194	1.104	1.098	0.81	0.878	0.864
ssc05146 Amoebiasis - Sus scrofa (pig)	0.480727	3	1.17	F1SMJ6	Complement component C9 precursor OS=Sus scrofa OX=9823 GN=C9	1.216	Up	0.034899	C9	62.441	39.962	18.6	10	18	10	0.7	0.713	0.661	0.581	0.618	0.506
ssc05146 Amoebiasis - Sus scrofa (pig)	0.480727	3	1.17	F1SAE9	Laminin subunit beta 1 OS=Sus scrofa OX=9823 GN=LAMB1	1.353	Up	0.0034414	LAMB1	194.18	9.9364	3.6	6	6	6	1.092	0.984	1.142	0.774	0.825	0.779
ssc05146 Amoebiasis - Sus scrofa (pig)	0.480727	3	1.17	A0SEH3	Complement component C8 gamma chain precursor OS=Sus scrofa OX=9823 GN=C8G	1.359	Up	0.044805	C8G	22.283	16.232	27.7	4	5	4	1.067	0.768	0.874	0.692	0.612	0.689
ssc01524 Platinum drug resistance - Sus scrofa (pig)	0.511838	2	1.19	F1SQH4	DNA mismatch repair protein OS=Sus scrofa OX=9823 GN=MSH2	1.482	Up	0.0005597	MSH2	103.19	56.749	13	13	14	13	1.145	1.161	1.042	0.78	0.75	0.729
ssc01524 Platinum drug resistance - Sus scrofa (pig)	0.511838	2	1.19	F1S7D3	Uncharacterized protein OS=Sus scrofa OX=9823 GN=LOC100526118	1.702	Up	0.0055443	LOC100526118	25.413	5.0061	11.2	3	5	2	0.97	1.219	1.3	0.733	0.644	0.673
ssc04974 Protein digestion and absorption - Sus scrofa (pig)	0.15316	2	2.82	F1RM08	Amino acid transporter OS=Sus scrofa OX=9823 GN=SLC1A5	2.566	Up	0.000124067	SLC1A5	56.448	3.7684	3	2	2	2	1.145	1.216	1.188	0.519	0.441	0.423
ssc04974 Protein digestion and absorption - Sus scrofa (pig)	0.15316	2	2.82	F1STV0	Prolylcarboxypeptidase OS=Sus scrofa OX=9823 GN=PRCP	1.217	Up	0.030637	PRCP	56.012	32.414	4.7	2	2	2	1.207	1.184	1.16	0.978	0.87	1.07
ssc04022 cGMP-PKG signaling pathway - Sus scrofa (pig)	0.974006	1	0.29	A0A287BK75	Dual specificity mitogen-activated protein kinase kinase 1 OS=Sus scrofa OX=9823 GN=MAP2K1	1.443	Up	0.0065043	MAP2K1	43.439	31.872	19.1	8	12	4	1.036	1.187	1.18	0.704	0.809	0.845
ssc05225 Hepatocellular carcinoma - Sus scrofa (pig)	0.225058	5	1.53	I3L640	Bromodomain containing 7 OS=Sus scrofa OX=9823 GN=BRD7	1.94	Up	0.018721	BRD7	74.091	10.51	6.6	4	4	4	1.144	1.097	1.132	0.521	0.527	0.691
ssc05225 Hepatocellular carcinoma - Sus scrofa (pig)	0.225058	5	1.53	F1SGC8	Actin like 6A OS=Sus scrofa OX=9823 GN=ACTL6A	2.313	Up	0.0119769	ACTL6A	47.47	32.668	13.8	5	7	5	1.19	1.002	1.189	0.631	0.502	0.329
ssc05225 Hepatocellular carcinoma - Sus scrofa (pig)	0.225058	5	1.53	A0A287ACQ4	Catenin beta-1 OS=Sus scrofa OX=9823 GN=CTNNB1	1.365	Up	0.000405	CTNNB1	84.146	92.708	19.3	14	29	14	1.102	1.125	1.074	0.777	0.795	0.846
ssc05225 Hepatocellular carcinoma - Sus scrofa (pig)	0.225058	5	1.53	F1S7D3	Uncharacterized protein OS=Sus scrofa OX=9823 GN=LOC100526118	1.702	Up	0.0055443	LOC100526118	25.413	5.0061	11.2	3	5	2	0.97	1.219	1.3	0.733	0.644	0.673
ssc05225 Hepatocellular carcinoma - Sus scrofa (pig)	0.225058	5	1.53	A0A287BK75	Dual specificity mitogen-activated protein kinase kinase 1 OS=Sus scrofa OX=9823 GN=MAP2K1	1.443	Up	0.0065043	MAP2K1	43.439	31.872	19.1	8	12	4	1.036	1.187	1.18	0.704	0.809	0.845
ssc00310 Lysine degradation - Sus scrofa (pig)	0.893261	1	0.47	I3L5A1	Lysine methyltransferase 2C OS=Sus scrofa OX=9823 GN=KMT2C	4.755	Up	0.00060244	KMT2C	453.3	6.1383	0.8	4	4	4	1.55	1.294	1.374	0.311	0.36	0.216
ssc04217 Necroptosis - Sus scrofa (pig)	0.440243	5	1.15	I3LLM3	Phospholipase A2 OS=Sus scrofa OX=9823 GN=PLA2G4A	1.612	Up	0.00041713	PLA2G4A	85.375	120.26	19.4	13	23	13	1.237	1.133	1.135	0.732	0.68	0.762
ssc04217 Necroptosis - Sus scrofa (pig)	0.440243	5	1.15	F2Z5Q1	Charged multivesicular body protein 2b OS=Sus scrofa OX=9823 GN=CHMP2B	1.267	Up	0.00159567	CHMP2B	23.934	13.536	24.4	6	7	6	1.036	1.049	1.127	0.853	0.864	0.818
ssc04217 Necroptosis - Sus scrofa (pig)	0.440243	5	1.15	A0A287BBE2	Signal transducer and activator of transcription OS=Sus scrofa OX=9823 GN=STAT3	1.463	Up	0.000483	STAT3	81.238	15.017	8.5	6	8	6	1.168	1.123	1.074	0.805	0.732	0.763
ssc04217 Necroptosis - Sus scrofa (pig)	0.440243	5	1.15	P12682	High mobility group protein B1 OS=Sus scrofa OX=9823 GN=HMGB1	1.344	Up	0.00034442	HMGB1	24.917	12.495	18.6	4	5	4	1.088	1.075	1.091	0.847	0.798	0.776
ssc04217 Necroptosis - Sus scrofa (pig)	0.440243	5	1.15	I3LDH3	Poly [ADP-ribose] polymerase OS=Sus scrofa OX=9823 GN=PARP1	1.261	Up	0.003163	PARP1	111.52	53.679	12.3	11	14	11	1.076	1.068	1.032	0.87	0.866	0.783
ssc05143 African trypanosomiasis - Sus scrofa (pig)	0.524181	1	1.41	K7GM40	Apolipoprotein A-I OS=Sus scrofa OX=9823 GN=APOA1	1.678	Up	0.00166132	APOA1	30.33	61.496	43.4	11	13	8	1.13	1.023	0.926	0.625	0.642	0.568
ssc04072 Phospholipase D signaling pathway - Sus scrofa (pig)	0.458245	4	1.16	I3LLM3	Phospholipase A2 OS=Sus scrofa OX=9823 GN=PLA2G4A	1.612	Up	0.00041713	PLA2G4A	85.375	120.26	19.4	13	23	13	1.237	1.133	1.135	0.732	0.68	0.762
ssc04072 Phospholipase D signaling pathway - Sus scrofa (pig)	0.458245	4	1.16	I3LAJ6	RAS like proto-oncogene A OS=Sus scrofa OX=9823 GN=RALA	1.293	Up	0.0009217	RALA	23.521	38.441	31.1	7	14	6	1.051	1.117	1.034	0.832	0.846	0.798
ssc04072 Phospholipase D signaling pathway - Sus scrofa (pig)	0.458245	4	1.16	K7GPM9	Tyrosine-protein kinase OS=Sus scrofa OX=9823 GN=FYN	2.068	Up	0.0021825	FYN	54.44	19.732	8.3	4	4	1	1.016	1.188	1.224	0.562	0.467	0.629
ssc04072 Phospholipase D signaling pathway - Sus scrofa (pig)	0.458245	4	1.16	A0A287BK75	Dual specificity mitogen-activated protein kinase kinase 1 OS=Sus scrofa OX=9823 GN=MAP2K1	1.443	Up	0.0065043	MAP2K1	43.439	31.872	19.1	8	12	4	1.036	1.187	1.18	0.704	0.809	0.845
ssc01523 Antifolate resistance - Sus scrofa (pig)	0.605002	1	1.13	A0A287AFN2	Thymidylate synthase OS=Sus scrofa OX=9823 GN=TYMS	1.895	Up	0.00042076	TYMS	42.168	49.537	21.3	7	12	7	1.317	1.111	1.123	0.636	0.64	0.598
ssc05217 Basal cell carcinoma - Sus scrofa (pig)	0.477803	1	1.61	A0A287ACQ4	Catenin beta-1 OS=Sus scrofa OX=9823 GN=CTNNB1	1.365	Up	0.000405	CTNNB1	84.146	92.708	19.3	14	29	14	1.102	1.125	1.074	0.777	0.795	0.846
ssc05230 Central carbon metabolism in cancer - Sus scrofa (pig)	0.358364	3	1.41	F1RM08	Amino acid transporter OS=Sus scrofa OX=9823 GN=SLC1A5	2.566	Up	0.000124067	SLC1A5	56.448	3.7684	3	2	2	2	1.145	1.216	1.188	0.519	0.441	0.423
ssc05230 Central carbon metabolism in cancer - Sus scrofa (pig)	0.358364	3	1.41	I3LSA2	Glutaminase 2 OS=Sus scrofa OX=9823 GN=GLS2	1.331	Up	0.00145816	GLS2	64.034	91.685	15.5	8	11	8	1.194	1.104	1.098	0.81	0.878	0.864
ssc05230 Central carbon metabolism in cancer - Sus scrofa (pig)	0.358364	3	1.41	A0A287BK75	Dual specificity mitogen-activated protein kinase kinase 1 OS=Sus scrofa OX=9823 GN=MAP2K1	1.443	Up	0.0065043	MAP2K1	43.439	31.872	19.1	8	12	4	1.036	1.187	1.18	0.704	0.809	0.845
ssc04934 Cushing syndrome - Sus scrofa (pig)	0.432825	3	1.26	F1S359	"RB binding protein 5, histone lysine methyltransferase complex subunit OS=Sus scrofa OX=9823 GN=RBBP5"	4.458	Up	0.0029591	RBBP5	59.152	7.9556	7.4	4	4	4	1.08	1.353	1.196	0.179	0.394	0.241
ssc04934 Cushing syndrome - Sus scrofa (pig)	0.432825	3	1.26	A0A287ACQ4	Catenin beta-1 OS=Sus scrofa OX=9823 GN=CTNNB1	1.365	Up	0.000405	CTNNB1	84.146	92.708	19.3	14	29	14	1.102	1.125	1.074	0.777	0.795	0.846
ssc04934 Cushing syndrome - Sus scrofa (pig)	0.432825	3	1.26	A0A287BK75	Dual specificity mitogen-activated protein kinase kinase 1 OS=Sus scrofa OX=9823 GN=MAP2K1	1.443	Up	0.0065043	MAP2K1	43.439	31.872	19.1	8	12	4	1.036	1.187	1.18	0.704	0.809	0.845
ssc05160 Hepatitis C - Sus scrofa (pig)	0.548787	3	1.06	P54613	Serine/threonine-protein phosphatase 2A 65 kDa regulatory subunit A beta isoform (Fragment) OS=Sus scrofa OX=9823 GN=PPP2R1B	1.24	Up	0.00129709	PPP2R1B	66.213	18.77	13.6	8	9	6	1.072	1.054	1.102	0.896	0.879	0.829
ssc05160 Hepatitis C - Sus scrofa (pig)	0.548787	3	1.06	A0A287BBE2	Signal transducer and activator of transcription OS=Sus scrofa OX=9823 GN=STAT3	1.463	Up	0.000483	STAT3	81.238	15.017	8.5	6	8	6	1.168	1.123	1.074	0.805	0.732	0.763
ssc05160 Hepatitis C - Sus scrofa (pig)	0.548787	3	1.06	A0A287AX01	Mitogen-activated protein kinase OS=Sus scrofa OX=9823 GN=MAPK14	1.395	Up	0.00085599	MAPK14	39.561	20.335	12.2	4	7	2	1.096	1.046	1.099	0.731	0.821	0.771
ssc05226 Gastric cancer - Sus scrofa (pig)	0.685128	2	0.87	A0A287ACQ4	Catenin beta-1 OS=Sus scrofa OX=9823 GN=CTNNB1	1.365	Up	0.000405	CTNNB1	84.146	92.708	19.3	14	29	14	1.102	1.125	1.074	0.777	0.795	0.846
ssc05226 Gastric cancer - Sus scrofa (pig)	0.685128	2	0.87	A0A287BK75	Dual specificity mitogen-activated protein kinase kinase 1 OS=Sus scrofa OX=9823 GN=MAP2K1	1.443	Up	0.0065043	MAP2K1	43.439	31.872	19.1	8	12	4	1.036	1.187	1.18	0.704	0.809	0.845
ssc04310 Wnt signaling pathway - Sus scrofa (pig)	0.570296	3	1.03	A0A287AIK8	C-terminal binding protein 2 OS=Sus scrofa OX=9823 GN=CTBP2	1.449	Up	0.03432	CTBP2	48.958	9.2294	8.8	4	5	2	1.298	1.115	1.026	0.78	0.807	0.787
ssc04310 Wnt signaling pathway - Sus scrofa (pig)	0.570296	3	1.03	A0A287ACQ4	Catenin beta-1 OS=Sus scrofa OX=9823 GN=CTNNB1	1.365	Up	0.000405	CTNNB1	84.146	92.708	19.3	14	29	14	1.102	1.125	1.074	0.777	0.795	0.846
ssc04310 Wnt signaling pathway - Sus scrofa (pig)	0.570296	3	1.03	A0A287ATT3	Uncharacterized protein OS=Sus scrofa OX=9823 GN=LOC100523244	1.923	Up	0.000122737	LOC100523244	43.28	28.413	20.1	7	7	6	1.219	1.144	1.108	0.571	0.592	0.642
ssc04360 Axon guidance - Sus scrofa (pig)	0.830789	2	0.65	K7GPM9	Tyrosine-protein kinase OS=Sus scrofa OX=9823 GN=FYN	2.068	Up	0.0021825	FYN	54.44	19.732	8.3	4	4	1	1.016	1.188	1.224	0.562	0.467	0.629
ssc04360 Axon guidance - Sus scrofa (pig)	0.830789	2	0.65	F1STD1	Semaphorin 4C OS=Sus scrofa OX=9823 GN=SEMA4C	2.716	Up	0.0030624	SEMA4C	92.504	2.1737	1.4	1	1	1	1.849	1.238	1.134	0.543	0.513	0.498
ssc04975 Fat digestion and absorption - Sus scrofa (pig)	0.524181	1	1.41	K7GM40	Apolipoprotein A-I OS=Sus scrofa OX=9823 GN=APOA1	1.678	Up	0.00166132	APOA1	30.33	61.496	43.4	11	13	8	1.13	1.023	0.926	0.625	0.642	0.568
ssc04014 Ras signaling pathway - Sus scrofa (pig)	0.659395	4	0.9	I3LJ42	Guanine nucleotide-binding protein subunit gamma OS=Sus scrofa OX=9823 GN=GNG2	1.343	Up	0.036382	GNG2	7.8501	5.1464	22.5	1	2	1	0.941	1.141	1.231	0.905	0.789	0.773
ssc04014 Ras signaling pathway - Sus scrofa (pig)	0.659395	4	0.9	I3LLM3	Phospholipase A2 OS=Sus scrofa OX=9823 GN=PLA2G4A	1.612	Up	0.00041713	PLA2G4A	85.375	120.26	19.4	13	23	13	1.237	1.133	1.135	0.732	0.68	0.762
ssc04014 Ras signaling pathway - Sus scrofa (pig)	0.659395	4	0.9	I3LAJ6	RAS like proto-oncogene A OS=Sus scrofa OX=9823 GN=RALA	1.293	Up	0.0009217	RALA	23.521	38.441	31.1	7	14	6	1.051	1.117	1.034	0.832	0.846	0.798
ssc04014 Ras signaling pathway - Sus scrofa (pig)	0.659395	4	0.9	A0A287BK75	Dual specificity mitogen-activated protein kinase kinase 1 OS=Sus scrofa OX=9823 GN=MAP2K1	1.443	Up	0.0065043	MAP2K1	43.439	31.872	19.1	8	12	4	1.036	1.187	1.18	0.704	0.809	0.845
ssc04657 IL-17 signaling pathway - Sus scrofa (pig)	0.511838	2	1.19	I3L8M9	Ubiquitin specific peptidase 25 OS=Sus scrofa OX=9823 GN=USP25	1.224	Up	0.035196	USP25	122.07	12.844	3.4	3	3	3	0.94	1.076	1.163	0.847	0.869	0.882
ssc04657 IL-17 signaling pathway - Sus scrofa (pig)	0.511838	2	1.19	A0A287AX01	Mitogen-activated protein kinase OS=Sus scrofa OX=9823 GN=MAPK14	1.395	Up	0.00085599	MAPK14	39.561	20.335	12.2	4	7	2	1.096	1.046	1.099	0.731	0.821	0.771
ssc04912 GnRH signaling pathway - Sus scrofa (pig)	0.139746	4	1.96	I3LLM3	Phospholipase A2 OS=Sus scrofa OX=9823 GN=PLA2G4A	1.612	Up	0.00041713	PLA2G4A	85.375	120.26	19.4	13	23	13	1.237	1.133	1.135	0.732	0.68	0.762
ssc04912 GnRH signaling pathway - Sus scrofa (pig)	0.139746	4	1.96	F1SA79	Mitogen-activated protein kinase kinase 7 OS=Sus scrofa OX=9823 GN=MAP2K7	1.289	Up	0.0027804	MAP2K7	47.552	4.5415	4.8	2	2	2	1.059	1.067	1.108	0.782	0.886	0.841
ssc04912 GnRH signaling pathway - Sus scrofa (pig)	0.139746	4	1.96	A0A287AX01	Mitogen-activated protein kinase OS=Sus scrofa OX=9823 GN=MAPK14	1.395	Up	0.00085599	MAPK14	39.561	20.335	12.2	4	7	2	1.096	1.046	1.099	0.731	0.821	0.771
ssc04912 GnRH signaling pathway - Sus scrofa (pig)	0.139746	4	1.96	A0A287BK75	Dual specificity mitogen-activated protein kinase kinase 1 OS=Sus scrofa OX=9823 GN=MAP2K1	1.443	Up	0.0065043	MAP2K1	43.439	31.872	19.1	8	12	4	1.036	1.187	1.18	0.704	0.809	0.845
ssc04926 Relaxin signaling pathway - Sus scrofa (pig)	0.231407	4	1.61	I3LJ42	Guanine nucleotide-binding protein subunit gamma OS=Sus scrofa OX=9823 GN=GNG2	1.343	Up	0.036382	GNG2	7.8501	5.1464	22.5	1	2	1	0.941	1.141	1.231	0.905	0.789	0.773
ssc04926 Relaxin signaling pathway - Sus scrofa (pig)	0.231407	4	1.61	F1SA79	Mitogen-activated protein kinase kinase 7 OS=Sus scrofa OX=9823 GN=MAP2K7	1.289	Up	0.0027804	MAP2K7	47.552	4.5415	4.8	2	2	2	1.059	1.067	1.108	0.782	0.886	0.841
ssc04926 Relaxin signaling pathway - Sus scrofa (pig)	0.231407	4	1.61	A0A287AX01	Mitogen-activated protein kinase OS=Sus scrofa OX=9823 GN=MAPK14	1.395	Up	0.00085599	MAPK14	39.561	20.335	12.2	4	7	2	1.096	1.046	1.099	0.731	0.821	0.771
ssc04926 Relaxin signaling pathway - Sus scrofa (pig)	0.231407	4	1.61	A0A287BK75	Dual specificity mitogen-activated protein kinase kinase 1 OS=Sus scrofa OX=9823 GN=MAP2K1	1.443	Up	0.0065043	MAP2K1	43.439	31.872	19.1	8	12	4	1.036	1.187	1.18	0.704	0.809	0.845
ssc00970 Aminoacyl-tRNA biosynthesis - Sus scrofa (pig)	0.742464	2	0.78	F1SP18	Threonyl-tRNA synthetase OS=Sus scrofa OX=9823 GN=TARS	1.206	Up	0.0042552	TARS	76.963	66.113	21.4	14	20	14	1.061	1.062	1.012	0.912	0.829	0.858
ssc00970 Aminoacyl-tRNA biosynthesis - Sus scrofa (pig)	0.742464	2	0.78	F1S0G2	"Arginyl-tRNA synthetase 2, mitochondrial OS=Sus scrofa OX=9823 GN=RARS2"	1.396	Up	0.004217	RARS2	62.51	5.131	7.8	4	4	4	1.061	1.018	1.063	0.692	0.833	0.726
ssc00564 Glycerophospholipid metabolism - Sus scrofa (pig)	0.82949	1	0.59	I3LLM3	Phospholipase A2 OS=Sus scrofa OX=9823 GN=PLA2G4A	1.612	Up	0.00041713	PLA2G4A	85.375	120.26	19.4	13	23	13	1.237	1.133	1.135	0.732	0.68	0.762
ssc04962 Vasopressin-regulated water reabsorption - Sus scrofa (pig)	0.871247	1	0.51	A0A287AJ83	Dynein cytoplasmic 2 light intermediate chain 1 OS=Sus scrofa OX=9823 GN=DYNC2LI1	3.232	Up	0.00101828	DYNC2LI1	39.664	4.1555	6.3	2	3	2	0.898	1.311	1.223	0.31	0.395	0.357
ssc05168 Herpes simplex infection - Sus scrofa (pig)	0.667942	3	0.89	F1S845	TATA-box binding protein associated factor 5 OS=Sus scrofa OX=9823 GN=TAF5	1.739	Up	0.0025246	TAF5	86.806	1.7374	1.2	1	1	1	1.098	1.096	1.287	0.717	0.587	0.698
ssc05168 Herpes simplex infection - Sus scrofa (pig)	0.667942	3	0.89	A0A287BH67	Serine/arginine-rich splicing factor 4 OS=Sus scrofa OX=9823 GN=SRSF4	3.339	Up	0.0060015	SRSF4	55.381	1.8172	6.9	3	3	1	1.872	1.025	2.032	0.513	0.506	0.457
ssc05168 Herpes simplex infection - Sus scrofa (pig)	0.667942	3	0.89	I3LJR4	DNA-directed RNA polymerase subunit OS=Sus scrofa OX=9823 GN=POLR2A	1.415	Up	0.0042352	POLR2A	215.86	15.992	3.8	8	9	8	1.093	1.168	1.09	0.789	0.791	0.788
ssc04066 HIF-1 signaling pathway - Sus scrofa (pig)	0.432825	3	1.26	A0A287BKY1	MAP kinase-interacting serine/threonine-protein kinase 1 OS=Sus scrofa OX=9823 GN=MKNK1	1.454	Up	0.02186	MKNK1	42.467	6.4183	6.3	2	2	2	1.312	0.944	1.101	0.723	0.779	0.807
ssc04066 HIF-1 signaling pathway - Sus scrofa (pig)	0.432825	3	1.26	A0A287BBE2	Signal transducer and activator of transcription OS=Sus scrofa OX=9823 GN=STAT3	1.463	Up	0.000483	STAT3	81.238	15.017	8.5	6	8	6	1.168	1.123	1.074	0.805	0.732	0.763
ssc04066 HIF-1 signaling pathway - Sus scrofa (pig)	0.432825	3	1.26	A0A287BK75	Dual specificity mitogen-activated protein kinase kinase 1 OS=Sus scrofa OX=9823 GN=MAP2K1	1.443	Up	0.0065043	MAP2K1	43.439	31.872	19.1	8	12	4	1.036	1.187	1.18	0.704	0.809	0.845
ssc03015 mRNA surveillance pathway - Sus scrofa (pig)	0.685416	3	0.87	P54613	Serine/threonine-protein phosphatase 2A 65 kDa regulatory subunit A beta isoform (Fragment) OS=Sus scrofa OX=9823 GN=PPP2R1B	1.24	Up	0.00129709	PPP2R1B	66.213	18.77	13.6	8	9	6	1.072	1.054	1.102	0.896	0.879	0.829
ssc03015 mRNA surveillance pathway - Sus scrofa (pig)	0.685416	3	0.87	F1RXC7	Cancer susceptibility 3 OS=Sus scrofa OX=9823 GN=CASC3	1.834	Up	0.0037441	CASC3	69.687	17.154	10.4	6	6	6	1.301	1.156	1.118	0.748	0.653	0.548
ssc03015 mRNA surveillance pathway - Sus scrofa (pig)	0.685416	3	0.87	A0A287A4L7	"Poly(A) binding protein nuclear 1 like, cytoplasmic OS=Sus scrofa OX=9823 GN=PABPN1L"	2.357	Up	0.022098	PABPN1L	29.686	44.428	10.1	2	2	2	1.667	1.352	0.856	0.638	0.576	0.43
ssc04136 Autophagy - other - Sus scrofa (pig)	0.794423	1	0.66	A0A287B187	Autophagy protein 5 OS=Sus scrofa OX=9823 GN=ATG5	1.255	Up	0.0142757	ATG5	28.767	21.667	35.7	8	11	8	1.048	1.143	1.06	0.867	0.864	0.859
ssc04392 Hippo signaling pathway - multiple species - Sus scrofa (pig)	0.169223	1	5.65	A0A287ATT3	Uncharacterized protein OS=Sus scrofa OX=9823 GN=LOC100523244	1.923	Up	0.000122737	LOC100523244	43.28	28.413	20.1	7	7	6	1.219	1.144	1.108	0.571	0.592	0.642
ssc04917 Prolactin signaling pathway - Sus scrofa (pig)	0.233227	3	1.78	A0A287BBE2	Signal transducer and activator of transcription OS=Sus scrofa OX=9823 GN=STAT3	1.463	Up	0.000483	STAT3	81.238	15.017	8.5	6	8	6	1.168	1.123	1.074	0.805	0.732	0.763
ssc04917 Prolactin signaling pathway - Sus scrofa (pig)	0.233227	3	1.78	A0A287AX01	Mitogen-activated protein kinase OS=Sus scrofa OX=9823 GN=MAPK14	1.395	Up	0.00085599	MAPK14	39.561	20.335	12.2	4	7	2	1.096	1.046	1.099	0.731	0.821	0.771
ssc04917 Prolactin signaling pathway - Sus scrofa (pig)	0.233227	3	1.78	A0A287BK75	Dual specificity mitogen-activated protein kinase kinase 1 OS=Sus scrofa OX=9823 GN=MAP2K1	1.443	Up	0.0065043	MAP2K1	43.439	31.872	19.1	8	12	4	1.036	1.187	1.18	0.704	0.809	0.845
ssc00740 Riboflavin metabolism - Sus scrofa (pig)	0.371136	1	2.26	A0A287AGZ9	Riboflavin kinase OS=Sus scrofa OX=9823 GN=RFK	1.611	Up	0.0023593	RFK	16.756	4.5624	12.2	2	2	2	0.976	1.146	1.176	0.734	0.659	0.654
ssc00280 Valine, leucine and isoleucine degradation - Sus scrofa (pig)	0.94968	1	0.35	F1S563	Dihydrolipoamide acetyltransferase component of pyruvate dehydrogenase complex OS=Sus scrofa OX=9823 GN=DBT	1.402	Up	0.040159	DBT	46.898	3.1864	4	2	2	2	1.463	1.031	1.171	0.902	0.909	0.803
ssc04727 GABAergic synapse - Sus scrofa (pig)	0.38852	2	1.51	I3LJ42	Guanine nucleotide-binding protein subunit gamma OS=Sus scrofa OX=9823 GN=GNG2	1.343	Up	0.036382	GNG2	7.8501	5.1464	22.5	1	2	1	0.941	1.141	1.231	0.905	0.789	0.773
ssc04727 GABAergic synapse - Sus scrofa (pig)	0.38852	2	1.51	I3LSA2	Glutaminase 2 OS=Sus scrofa OX=9823 GN=GLS2	1.331	Up	0.00145816	GLS2	64.034	91.685	15.5	8	11	8	1.194	1.104	1.098	0.81	0.878	0.864
ssc04620 Toll-like receptor signaling pathway - Sus scrofa (pig)	0.282789	3	1.61	F1SA79	Mitogen-activated protein kinase kinase 7 OS=Sus scrofa OX=9823 GN=MAP2K7	1.289	Up	0.0027804	MAP2K7	47.552	4.5415	4.8	2	2	2	1.059	1.067	1.108	0.782	0.886	0.841
ssc04620 Toll-like receptor signaling pathway - Sus scrofa (pig)	0.282789	3	1.61	A0A287AX01	Mitogen-activated protein kinase OS=Sus scrofa OX=9823 GN=MAPK14	1.395	Up	0.00085599	MAPK14	39.561	20.335	12.2	4	7	2	1.096	1.046	1.099	0.731	0.821	0.771
ssc04620 Toll-like receptor signaling pathway - Sus scrofa (pig)	0.282789	3	1.61	A0A287BK75	Dual specificity mitogen-activated protein kinase kinase 1 OS=Sus scrofa OX=9823 GN=MAP2K1	1.443	Up	0.0065043	MAP2K1	43.439	31.872	19.1	8	12	4	1.036	1.187	1.18	0.704	0.809	0.845
ssc05220 Chronic myeloid leukemia - Sus scrofa (pig)	0.233227	3	1.78	A0A287AIK8	C-terminal binding protein 2 OS=Sus scrofa OX=9823 GN=CTBP2	1.449	Up	0.03432	CTBP2	48.958	9.2294	8.8	4	5	2	1.298	1.115	1.026	0.78	0.807	0.787
ssc05220 Chronic myeloid leukemia - Sus scrofa (pig)	0.233227	3	1.78	A0A287BK75	Dual specificity mitogen-activated protein kinase kinase 1 OS=Sus scrofa OX=9823 GN=MAP2K1	1.443	Up	0.0065043	MAP2K1	43.439	31.872	19.1	8	12	4	1.036	1.187	1.18	0.704	0.809	0.845
ssc05220 Chronic myeloid leukemia - Sus scrofa (pig)	0.233227	3	1.78	F1RKX9	"CRK like proto-oncogene, adaptor protein OS=Sus scrofa OX=9823 GN=CRKL"	1.214	Up	0.022316	CRKL	33.796	21.855	25.4	6	10	6	1.176	1.054	1.056	0.834	0.923	0.95
ssc00603 Glycosphingolipid biosynthesis - globo and isoglobo series - Sus scrofa (pig)	0.242826	1	3.77	A0A287B636	Alpha-galactosidase OS=Sus scrofa OX=9823 GN=GLA	2.104	Up	0.0008151	GLA	48.998	10.18	9	3	4	3	0.997	1.222	1.251	0.573	0.567	0.509
ssc04012 ErbB signaling pathway - Sus scrofa (pig)	0.503966	3	1.13	F1SA79	Mitogen-activated protein kinase kinase 7 OS=Sus scrofa OX=9823 GN=MAP2K7	1.289	Up	0.0027804	MAP2K7	47.552	4.5415	4.8	2	2	2	1.059	1.067	1.108	0.782	0.886	0.841
ssc04012 ErbB signaling pathway - Sus scrofa (pig)	0.503966	3	1.13	A0A287BK75	Dual specificity mitogen-activated protein kinase kinase 1 OS=Sus scrofa OX=9823 GN=MAP2K1	1.443	Up	0.0065043	MAP2K1	43.439	31.872	19.1	8	12	4	1.036	1.187	1.18	0.704	0.809	0.845
ssc04012 ErbB signaling pathway - Sus scrofa (pig)	0.503966	3	1.13	F1RKX9	"CRK like proto-oncogene, adaptor protein OS=Sus scrofa OX=9823 GN=CRKL"	1.214	Up	0.022316	CRKL	33.796	21.855	25.4	6	10	6	1.176	1.054	1.056	0.834	0.923	0.95
ssc05163 Human cytomegalovirus infection - Sus scrofa (pig)	0.294068	6	1.33	I3LJ42	Guanine nucleotide-binding protein subunit gamma OS=Sus scrofa OX=9823 GN=GNG2	1.343	Up	0.036382	GNG2	7.8501	5.1464	22.5	1	2	1	0.941	1.141	1.231	0.905	0.789	0.773
ssc05163 Human cytomegalovirus infection - Sus scrofa (pig)	0.294068	6	1.33	A0A287BBE2	Signal transducer and activator of transcription OS=Sus scrofa OX=9823 GN=STAT3	1.463	Up	0.000483	STAT3	81.238	15.017	8.5	6	8	6	1.168	1.123	1.074	0.805	0.732	0.763
ssc05163 Human cytomegalovirus infection - Sus scrofa (pig)	0.294068	6	1.33	A0A287ACQ4	Catenin beta-1 OS=Sus scrofa OX=9823 GN=CTNNB1	1.365	Up	0.000405	CTNNB1	84.146	92.708	19.3	14	29	14	1.102	1.125	1.074	0.777	0.795	0.846
ssc05163 Human cytomegalovirus infection - Sus scrofa (pig)	0.294068	6	1.33	A0A287AX01	Mitogen-activated protein kinase OS=Sus scrofa OX=9823 GN=MAPK14	1.395	Up	0.00085599	MAPK14	39.561	20.335	12.2	4	7	2	1.096	1.046	1.099	0.731	0.821	0.771
ssc05163 Human cytomegalovirus infection - Sus scrofa (pig)	0.294068	6	1.33	A0A287BK75	Dual specificity mitogen-activated protein kinase kinase 1 OS=Sus scrofa OX=9823 GN=MAP2K1	1.443	Up	0.0065043	MAP2K1	43.439	31.872	19.1	8	12	4	1.036	1.187	1.18	0.704	0.809	0.845
ssc05163 Human cytomegalovirus infection - Sus scrofa (pig)	0.294068	6	1.33	F1RKX9	"CRK like proto-oncogene, adaptor protein OS=Sus scrofa OX=9823 GN=CRKL"	1.214	Up	0.022316	CRKL	33.796	21.855	25.4	6	10	6	1.176	1.054	1.056	0.834	0.923	0.95
ssc05152 Tuberculosis - Sus scrofa (pig)	0.976352	1	0.28	A0A287AX01	Mitogen-activated protein kinase OS=Sus scrofa OX=9823 GN=MAPK14	1.395	Up	0.00085599	MAPK14	39.561	20.335	12.2	4	7	2	1.096	1.046	1.099	0.731	0.821	0.771
ssc04728 Dopaminergic synapse - Sus scrofa (pig)	0.548787	3	1.06	I3LJ42	Guanine nucleotide-binding protein subunit gamma OS=Sus scrofa OX=9823 GN=GNG2	1.343	Up	0.036382	GNG2	7.8501	5.1464	22.5	1	2	1	0.941	1.141	1.231	0.905	0.789	0.773
ssc04728 Dopaminergic synapse - Sus scrofa (pig)	0.548787	3	1.06	P54613	Serine/threonine-protein phosphatase 2A 65 kDa regulatory subunit A beta isoform (Fragment) OS=Sus scrofa OX=9823 GN=PPP2R1B	1.24	Up	0.00129709	PPP2R1B	66.213	18.77	13.6	8	9	6	1.072	1.054	1.102	0.896	0.879	0.829
ssc04728 Dopaminergic synapse - Sus scrofa (pig)	0.548787	3	1.06	A0A287AX01	Mitogen-activated protein kinase OS=Sus scrofa OX=9823 GN=MAPK14	1.395	Up	0.00085599	MAPK14	39.561	20.335	12.2	4	7	2	1.096	1.046	1.099	0.731	0.821	0.771
ssc03440 Homologous recombination - Sus scrofa (pig)	0.420767	2	1.41	B0M1M6	DNA repair protein RAD51 homolog OS=Sus scrofa OX=9823 GN=pigRAD51	1.42	Up	0.0022166	pigRAD51	36.994	56.553	15.9	5	7	5	1.158	1.141	1.004	0.743	0.794	0.789
ssc03440 Homologous recombination - Sus scrofa (pig)	0.420767	2	1.41	A0A287AWN0	"BRCA2, DNA repair associated OS=Sus scrofa OX=9823 GN=BRCA2"	1.527	Up	0.025136	BRCA2	356.53	16.302	2.8	8	8	8	1.615	1.176	1.146	0.929	0.804	0.846
ssc05321 Inflammatory bowel disease (IBD) - Sus scrofa (pig)	0.426933	1	1.88	A0A287BBE2	Signal transducer and activator of transcription OS=Sus scrofa OX=9823 GN=STAT3	1.463	Up	0.000483	STAT3	81.238	15.017	8.5	6	8	6	1.168	1.123	1.074	0.805	0.732	0.763
ssc00562 Inositol phosphate metabolism - Sus scrofa (pig)	0.742464	2	0.78	I3LJB6	SAC1 like phosphatidylinositide phosphatase OS=Sus scrofa OX=9823 GN=SACM1L	1.274	Up	0.04402	SACM1L	67.13	28.397	12.6	7	11	7	1.256	1.015	1.012	0.793	0.876	0.908
ssc00562 Inositol phosphate metabolism - Sus scrofa (pig)	0.742464	2	0.78	O77591	Inositol monophosphatase 1 OS=Sus scrofa OX=9823 GN=IMPA1	1.273	Up	0.0112994	IMPA1	30.132	86.826	24.5	7	9	7	1.197	1.06	1.049	0.925	0.833	0.84
ssc04070 Phosphatidylinositol signaling system - Sus scrofa (pig)	0.548787	3	1.06	A0A286ZJI1	Diphosphoinositol pentakisphosphate kinase 2 OS=Sus scrofa OX=9823 GN=PPIP5K2	1.325	Up	5.74e-05	PPIP5K2	128.49	25.017	12.8	13	14	13	1.072	1.044	1.073	0.815	0.782	0.809
ssc04070 Phosphatidylinositol signaling system - Sus scrofa (pig)	0.548787	3	1.06	I3LJB6	SAC1 like phosphatidylinositide phosphatase OS=Sus scrofa OX=9823 GN=SACM1L	1.274	Up	0.04402	SACM1L	67.13	28.397	12.6	7	11	7	1.256	1.015	1.012	0.793	0.876	0.908
ssc04070 Phosphatidylinositol signaling system - Sus scrofa (pig)	0.548787	3	1.06	O77591	Inositol monophosphatase 1 OS=Sus scrofa OX=9823 GN=IMPA1	1.273	Up	0.0112994	IMPA1	30.132	86.826	24.5	7	9	7	1.197	1.06	1.049	0.925	0.833	0.84
ssc04725 Cholinergic synapse - Sus scrofa (pig)	0.282789	3	1.61	I3LJ42	Guanine nucleotide-binding protein subunit gamma OS=Sus scrofa OX=9823 GN=GNG2	1.343	Up	0.036382	GNG2	7.8501	5.1464	22.5	1	2	1	0.941	1.141	1.231	0.905	0.789	0.773
ssc04725 Cholinergic synapse - Sus scrofa (pig)	0.282789	3	1.61	K7GPM9	Tyrosine-protein kinase OS=Sus scrofa OX=9823 GN=FYN	2.068	Up	0.0021825	FYN	54.44	19.732	8.3	4	4	1	1.016	1.188	1.224	0.562	0.467	0.629
ssc04725 Cholinergic synapse - Sus scrofa (pig)	0.282789	3	1.61	A0A287BK75	Dual specificity mitogen-activated protein kinase kinase 1 OS=Sus scrofa OX=9823 GN=MAP2K1	1.443	Up	0.0065043	MAP2K1	43.439	31.872	19.1	8	12	4	1.036	1.187	1.18	0.704	0.809	0.845
ssc01210 2-Oxocarboxylic acid metabolism - Sus scrofa (pig)	0.640134	1	1.03	P00503	"Aspartate aminotransferase, cytoplasmic OS=Sus scrofa OX=9823 GN=GOT1"	1.209	Up	0.0084842	GOT1	46.474	171.38	20.6	7	10	7	1.153	1.069	1.08	0.905	0.963	0.864
ssc04720 Long-term potentiation - Sus scrofa (pig)	0.82949	1	0.59	A0A287BK75	Dual specificity mitogen-activated protein kinase kinase 1 OS=Sus scrofa OX=9823 GN=MAP2K1	1.443	Up	0.0065043	MAP2K1	43.439	31.872	19.1	8	12	4	1.036	1.187	1.18	0.704	0.809	0.845
ssc03040 Spliceosome - Sus scrofa (pig)	6.38897e-06	20	2.9	F1RZ16	U1 small nuclear ribonucleoprotein C OS=Sus scrofa OX=9823 GN=SNRPC	2.161	Up	0.042037	SNRPC	17.394	2.5386	5.7	1	2	1	0.841	1.36	1.343	0.544	0.547	0.549
ssc03040 Spliceosome - Sus scrofa (pig)	6.38897e-06	20	2.9	A0A286ZS83	Heterogeneous nuclear ribonucleoproteins C1/C2 isoform 2 OS=Sus scrofa OX=9823 GN=HNRNPC	1.597	Up	0.00050428	HNRNPC	32.09	72.963	21.1	7	9	7	1.107	1.15	1.112	0.646	0.713	0.751
ssc03040 Spliceosome - Sus scrofa (pig)	6.38897e-06	20	2.9	Q06A94	Heterogeneous nuclear ribonucleoprotein A1 OS=Sus scrofa OX=9823 GN=HNRNPA1	1.302	Up	0.02304	HNRNPA1	34.196	38.686	27.8	7	12	7	1.006	1.113	0.922	0.819	0.813	0.704
ssc03040 Spliceosome - Sus scrofa (pig)	6.38897e-06	20	2.9	F1SQ87	WW domain binding protein 11 OS=Sus scrofa OX=9823 GN=WBP11	1.42	Up	0.037961	WBP11	70.058	2.8051	3.1	2	2	2	1.334	0.936	1.212	0.814	0.768	0.87
ssc03040 Spliceosome - Sus scrofa (pig)	6.38897e-06	20	2.9	F1S9W3	Calcium homeostasis endoplasmic reticulum protein OS=Sus scrofa OX=9823 GN=CHERP	2.301	Up	0.000183455	CHERP	103.83	18.536	6.7	6	8	6	1.197	1.295	1.335	0.502	0.556	0.605
ssc03040 Spliceosome - Sus scrofa (pig)	6.38897e-06	20	2.9	F1SVA6	Small nuclear ribonucleoprotein U5 subunit 40 OS=Sus scrofa OX=9823 GN=SNRNP40	1.511	Up	0.00022122	SNRNP40	39.351	15.568	9.8	3	3	3	1.016	1.076	1.115	0.732	0.701	0.689
ssc03040 Spliceosome - Sus scrofa (pig)	6.38897e-06	20	2.9	F1SRZ7	RNA helicase aquarius OS=Sus scrofa OX=9823 GN=AQR	1.23	Up	0.0052391	AQR	168.25	7.7817	2.1	3	3	3	1.156	1.051	1.047	0.875	0.913	0.857
ssc03040 Spliceosome - Sus scrofa (pig)	6.38897e-06	20	2.9	F1SCH5	XPA binding protein 2 OS=Sus scrofa OX=9823 GN=XAB2	1.274	Up	0.032943	XAB2	100	2.2451	1.1	1	1	1	0.921	1.043	1.117	0.832	0.729	0.858
ssc03040 Spliceosome - Sus scrofa (pig)	6.38897e-06	20	2.9	F1S386	THO complex 3 OS=Sus scrofa OX=9823 GN=THOC3	1.892	Up	0.0137759	THOC3	38.799	14.043	16	6	7	6	1.606	1.103	1.015	0.648	0.709	0.611
ssc03040 Spliceosome - Sus scrofa (pig)	6.38897e-06	20	2.9	A0A287AP63	U4/U6 small nuclear ribonucleoprotein Prp3 OS=Sus scrofa OX=9823 GN=PRPF3	1.298	Up	0.0123174	PRPF3	77.528	11.88	9.8	7	7	7	1.057	0.948	1.108	0.813	0.742	0.844
ssc03040 Spliceosome - Sus scrofa (pig)	6.38897e-06	20	2.9	F1RSY9	Cell division cycle 40 OS=Sus scrofa OX=9823 GN=CDC40	1.926	Up	0.0088436	CDC40	65.43	2.0129	2.1	1	1	1	1.372	0.962	1.404	0.63	0.592	0.719
ssc03040 Spliceosome - Sus scrofa (pig)	6.38897e-06	20	2.9	F1RX38	Pleiotropic regulator 1 OS=Sus scrofa OX=9823 GN=PLRG1	1.445	Up	0.040738	PLRG1	56.43	7.6057	6.3	3	3	3	1.096	0.82	1.022	0.75	0.566	0.717
ssc03040 Spliceosome - Sus scrofa (pig)	6.38897e-06	20	2.9	A0A287BQI0	Beta-catenin-like protein 1 OS=Sus scrofa OX=9823 GN=CTNNBL1	2.215	Up	0.031765	CTNNBL1	65.232	1.8284	3.2	2	2	2	1.108	0.894	0.975	0.524	0.566	0.254
ssc03040 Spliceosome - Sus scrofa (pig)	6.38897e-06	20	2.9	F1SF95	Peptidyl-prolyl cis-trans isomerase OS=Sus scrofa OX=9823 GN=PPIH	1.246	Up	0.036776	PPIH	19.208	3.4954	10.2	2	3	2	1.171	1.063	1.053	0.775	0.962	0.9
ssc03040 Spliceosome - Sus scrofa (pig)	6.38897e-06	20	2.9	A0A287BH67	Serine/arginine-rich splicing factor 4 OS=Sus scrofa OX=9823 GN=SRSF4	3.339	Up	0.0060015	SRSF4	55.381	1.8172	6.9	3	3	1	1.872	1.025	2.032	0.513	0.506	0.457
ssc03040 Spliceosome - Sus scrofa (pig)	6.38897e-06	20	2.9	F1RUL1	RNA binding motif protein 17 OS=Sus scrofa OX=9823 GN=RBM17	1.469	Up	0.004302	RBM17	44.931	14.447	13	6	8	6	1.231	1.222	1.039	0.849	0.76	0.768
ssc03040 Spliceosome - Sus scrofa (pig)	6.38897e-06	20	2.9	F1SQR4	Small nuclear ribonucleoprotein F OS=Sus scrofa OX=9823 GN=SNRPF	1.554	Up	0.035375	SNRPF	9.7251	1.6859	9.3	1	1	1	0.817	1.246	1.043	0.595	0.74	0.664
ssc03040 Spliceosome - Sus scrofa (pig)	6.38897e-06	20	2.9	F1RM10	Transcription elongation regulator 1 OS=Sus scrofa OX=9823 GN=TCERG1	1.45	Up	0.045096	TCERG1	121.05	4.6974	3.9	4	5	3	1.282	1.094	1.272	0.922	0.947	0.647
ssc03040 Spliceosome - Sus scrofa (pig)	6.38897e-06	20	2.9	F1SV40	Splicing factor 3a subunit 3 OS=Sus scrofa OX=9823 GN=SF3A3	1.394	Up	0.0051027	SF3A3	58.891	6.1879	5.4	3	4	3	1.432	1.207	1.209	0.925	0.944	0.891
ssc03040 Spliceosome - Sus scrofa (pig)	6.38897e-06	20	2.9	A0A287AJB4	U2 small nuclear RNA auxiliary factor 1 like 5 OS=Sus scrofa OX=9823 GN=U2AF1L5	3.024	Up	0.0022224	U2AF1L5	27.815	47.019	17.6	4	6	4	1.487	1.065	1.137	0.468	0.315	0.437
ssc04015 Rap1 signaling pathway - Sus scrofa (pig)	0.217106	6	1.47	A0A287BBS6	Catenin delta 1 OS=Sus scrofa OX=9823 GN=CTNND1	1.435	Up	0.0093846	CTNND1	104.02	241.2	23.5	18	24	18	1.112	1.116	1.118	0.73	0.777	0.825
ssc04015 Rap1 signaling pathway - Sus scrofa (pig)	0.217106	6	1.47	I3LAJ6	RAS like proto-oncogene A OS=Sus scrofa OX=9823 GN=RALA	1.293	Up	0.0009217	RALA	23.521	38.441	31.1	7	14	6	1.051	1.117	1.034	0.832	0.846	0.798
ssc04015 Rap1 signaling pathway - Sus scrofa (pig)	0.217106	6	1.47	A0A287ACQ4	Catenin beta-1 OS=Sus scrofa OX=9823 GN=CTNNB1	1.365	Up	0.000405	CTNNB1	84.146	92.708	19.3	14	29	14	1.102	1.125	1.074	0.777	0.795	0.846
ssc04015 Rap1 signaling pathway - Sus scrofa (pig)	0.217106	6	1.47	A0A287AX01	Mitogen-activated protein kinase OS=Sus scrofa OX=9823 GN=MAPK14	1.395	Up	0.00085599	MAPK14	39.561	20.335	12.2	4	7	2	1.096	1.046	1.099	0.731	0.821	0.771
ssc04015 Rap1 signaling pathway - Sus scrofa (pig)	0.217106	6	1.47	A0A287BK75	Dual specificity mitogen-activated protein kinase kinase 1 OS=Sus scrofa OX=9823 GN=MAP2K1	1.443	Up	0.0065043	MAP2K1	43.439	31.872	19.1	8	12	4	1.036	1.187	1.18	0.704	0.809	0.845
ssc04015 Rap1 signaling pathway - Sus scrofa (pig)	0.217106	6	1.47	F1RKX9	"CRK like proto-oncogene, adaptor protein OS=Sus scrofa OX=9823 GN=CRKL"	1.214	Up	0.022316	CRKL	33.796	21.855	25.4	6	10	6	1.176	1.054	1.056	0.834	0.923	0.95
ssc04933 AGE-RAGE signaling pathway in diabetic complications - Sus scrofa (pig)	0.6414	2	0.94	A0A287BBE2	Signal transducer and activator of transcription OS=Sus scrofa OX=9823 GN=STAT3	1.463	Up	0.000483	STAT3	81.238	15.017	8.5	6	8	6	1.168	1.123	1.074	0.805	0.732	0.763
ssc04933 AGE-RAGE signaling pathway in diabetic complications - Sus scrofa (pig)	0.6414	2	0.94	A0A287AX01	Mitogen-activated protein kinase OS=Sus scrofa OX=9823 GN=MAPK14	1.395	Up	0.00085599	MAPK14	39.561	20.335	12.2	4	7	2	1.096	1.046	1.099	0.731	0.821	0.771
ssc04218 Cellular senescence - Sus scrofa (pig)	0.385585	5	1.23	I3LKT8	Histone-binding protein RBBP4 OS=Sus scrofa OX=9823 GN=RBBP4	1.425	Up	0.0023606	RBBP4	47.655	46.822	24.5	10	20	3	1.24	1.091	1.125	0.816	0.758	0.852
ssc04218 Cellular senescence - Sus scrofa (pig)	0.385585	5	1.23	F1S774	Uncharacterized protein OS=Sus scrofa OX=9823 GN=CHEK1	1.925	Up	3.51e-05	CHEK1	54.358	12.436	11.6	5	5	5	1.144	1.128	1.228	0.589	0.605	0.624
ssc04218 Cellular senescence - Sus scrofa (pig)	0.385585	5	1.23	D2IE28	Cyclin B1 transcript variant 1 OS=Sus scrofa OX=9823 GN=CCNB1	1.94	Up	0.00024373	CCNB1	48.662	7.9922	9	4	6	4	1.067	1.134	1.206	0.61	0.539	0.607
ssc04218 Cellular senescence - Sus scrofa (pig)	0.385585	5	1.23	A0A287AX01	Mitogen-activated protein kinase OS=Sus scrofa OX=9823 GN=MAPK14	1.395	Up	0.00085599	MAPK14	39.561	20.335	12.2	4	7	2	1.096	1.046	1.099	0.731	0.821	0.771
ssc04218 Cellular senescence - Sus scrofa (pig)	0.385585	5	1.23	A0A287BK75	Dual specificity mitogen-activated protein kinase kinase 1 OS=Sus scrofa OX=9823 GN=MAP2K1	1.443	Up	0.0065043	MAP2K1	43.439	31.872	19.1	8	12	4	1.036	1.187	1.18	0.704	0.809	0.845
ssc00240 Pyrimidine metabolism - Sus scrofa (pig)	0.231939	6	1.44	A0A287AFN2	Thymidylate synthase OS=Sus scrofa OX=9823 GN=TYMS	1.895	Up	0.00042076	TYMS	42.168	49.537	21.3	7	12	7	1.317	1.111	1.123	0.636	0.64	0.598
ssc00240 Pyrimidine metabolism - Sus scrofa (pig)	0.231939	6	1.44	F1RG63	Uncharacterized protein OS=Sus scrofa OX=9823 GN=DCTPP1	1.234	Up	0.00157949	DCTPP1	18.498	28.302	34.5	5	8	5	1.079	1.081	1.059	0.916	0.854	0.839
ssc00240 Pyrimidine metabolism - Sus scrofa (pig)	0.231939	6	1.44	A0A287AM78	Purine nucleoside phosphorylase OS=Sus scrofa OX=9823 GN=PNP	1.543	Up	0.0012822	PNP	32.042	151	51	13	36	13	1.292	1.129	1.099	0.771	0.732	0.778
ssc00240 Pyrimidine metabolism - Sus scrofa (pig)	0.231939	6	1.44	I3LCH3	RNA polymerase II subunit C OS=Sus scrofa OX=9823 GN=POLR2C	2.109	Up	0.048022	POLR2C	31.402	9.8867	13.1	3	4	3	1.229	0.836	1.619	0.396	0.712	0.639
ssc00240 Pyrimidine metabolism - Sus scrofa (pig)	0.231939	6	1.44	F1RKE4	RNA polymerase II subunit J OS=Sus scrofa OX=9823 GN=POLR2J	1.634	Up	0.00180029	POLR2J	13.293	6.1771	17.1	2	4	2	1.039	1.15	1.124	0.664	0.612	0.751
ssc00240 Pyrimidine metabolism - Sus scrofa (pig)	0.231939	6	1.44	I3LJR4	DNA-directed RNA polymerase subunit OS=Sus scrofa OX=9823 GN=POLR2A	1.415	Up	0.0042352	POLR2A	215.86	15.992	3.8	8	9	8	1.093	1.168	1.09	0.789	0.791	0.788
ssc04151 PI3K-Akt signaling pathway - Sus scrofa (pig)	0.900608	4	0.62	I3LJ42	Guanine nucleotide-binding protein subunit gamma OS=Sus scrofa OX=9823 GN=GNG2	1.343	Up	0.036382	GNG2	7.8501	5.1464	22.5	1	2	1	0.941	1.141	1.231	0.905	0.789	0.773
ssc04151 PI3K-Akt signaling pathway - Sus scrofa (pig)	0.900608	4	0.62	P54613	Serine/threonine-protein phosphatase 2A 65 kDa regulatory subunit A beta isoform (Fragment) OS=Sus scrofa OX=9823 GN=PPP2R1B	1.24	Up	0.00129709	PPP2R1B	66.213	18.77	13.6	8	9	6	1.072	1.054	1.102	0.896	0.879	0.829
ssc04151 PI3K-Akt signaling pathway - Sus scrofa (pig)	0.900608	4	0.62	F1SAE9	Laminin subunit beta 1 OS=Sus scrofa OX=9823 GN=LAMB1	1.353	Up	0.0034414	LAMB1	194.18	9.9364	3.6	6	6	6	1.092	0.984	1.142	0.774	0.825	0.779
ssc04151 PI3K-Akt signaling pathway - Sus scrofa (pig)	0.900608	4	0.62	A0A287BK75	Dual specificity mitogen-activated protein kinase kinase 1 OS=Sus scrofa OX=9823 GN=MAP2K1	1.443	Up	0.0065043	MAP2K1	43.439	31.872	19.1	8	12	4	1.036	1.187	1.18	0.704	0.809	0.845
ssc00100 Steroid biosynthesis - Sus scrofa (pig)	0.121709	2	3.23	Q6UGB2	Methylsterol monooxygenase 1 OS=Sus scrofa OX=9823 GN=MSMO1	1.754	Up	0.02012	MSMO1	35.101	20.575	8.9	2	3	2	1.551	1.282	1.011	0.739	0.827	0.626
ssc00100 Steroid biosynthesis - Sus scrofa (pig)	0.121709	2	3.23	A0A286ZXY8	Squalene synthase OS=Sus scrofa OX=9823 GN=FDFT1	1.433	Up	0.00049911	FDFT1	47.76	59.545	26.6	10	27	10	1.2	1.081	1.112	0.77	0.785	0.812
ssc04668 TNF signaling pathway - Sus scrofa (pig)	0.0546115	5	2.35	F1SMD1	DAB2 interacting protein OS=Sus scrofa OX=9823 GN=DAB2IP	1.232	Up	0.00151652	DAB2IP	127.49	90.646	16.7	19	26	19	1.066	1.047	1.07	0.841	0.836	0.907
ssc04668 TNF signaling pathway - Sus scrofa (pig)	0.0546115	5	2.35	A0A287AKP7	Ribosomal protein S6 kinase OS=Sus scrofa OX=9823 GN=RPS6KA4	2.739	Up	0.0073367	RPS6KA4	82.837	2.1497	1.1	1	2	1	0.778	1.114	1.447	0.426	0.348	0.445
ssc04668 TNF signaling pathway - Sus scrofa (pig)	0.0546115	5	2.35	F1SA79	Mitogen-activated protein kinase kinase 7 OS=Sus scrofa OX=9823 GN=MAP2K7	1.289	Up	0.0027804	MAP2K7	47.552	4.5415	4.8	2	2	2	1.059	1.067	1.108	0.782	0.886	0.841
ssc04668 TNF signaling pathway - Sus scrofa (pig)	0.0546115	5	2.35	A0A287AX01	Mitogen-activated protein kinase OS=Sus scrofa OX=9823 GN=MAPK14	1.395	Up	0.00085599	MAPK14	39.561	20.335	12.2	4	7	2	1.096	1.046	1.099	0.731	0.821	0.771
ssc04668 TNF signaling pathway - Sus scrofa (pig)	0.0546115	5	2.35	A0A287BK75	Dual specificity mitogen-activated protein kinase kinase 1 OS=Sus scrofa OX=9823 GN=MAP2K1	1.443	Up	0.0065043	MAP2K1	43.439	31.872	19.1	8	12	4	1.036	1.187	1.18	0.704	0.809	0.845
ssc04658 Th1 and Th2 cell differentiation - Sus scrofa (pig)	0.701346	1	0.87	A0A287AX01	Mitogen-activated protein kinase OS=Sus scrofa OX=9823 GN=MAPK14	1.395	Up	0.00085599	MAPK14	39.561	20.335	12.2	4	7	2	1.096	1.046	1.099	0.731	0.821	0.771
ssc05020 Prion diseases - Sus scrofa (pig)	0.00166892	6	4.24	F1SMJ6	Complement component C9 precursor OS=Sus scrofa OX=9823 GN=C9	1.216	Up	0.034899	C9	62.441	39.962	18.6	10	18	10	0.7	0.713	0.661	0.581	0.618	0.506
ssc05020 Prion diseases - Sus scrofa (pig)	0.00166892	6	4.24	F1SMI8	Complement component C6 precursor OS=Sus scrofa OX=9823 GN=C6	1.233	Up	0.0191425	C6	104.63	32.506	12.5	13	19	13	0.601	0.708	0.611	0.534	0.505	0.518
ssc05020 Prion diseases - Sus scrofa (pig)	0.00166892	6	4.24	A0SEH3	Complement component C8 gamma chain precursor OS=Sus scrofa OX=9823 GN=C8G	1.359	Up	0.044805	C8G	22.283	16.232	27.7	4	5	4	1.067	0.768	0.874	0.692	0.612	0.689
ssc05020 Prion diseases - Sus scrofa (pig)	0.00166892	6	4.24	K7GPM9	Tyrosine-protein kinase OS=Sus scrofa OX=9823 GN=FYN	2.068	Up	0.0021825	FYN	54.44	19.732	8.3	4	4	1	1.016	1.188	1.224	0.562	0.467	0.629
ssc05020 Prion diseases - Sus scrofa (pig)	0.00166892	6	4.24	Q9TUQ3	Complement component C7 OS=Sus scrofa OX=9823 GN=C7	1.407	Up	0.00129782	C7	93.061	34.541	14.2	12	16	12	0.556	0.566	0.593	0.377	0.428	0.414
ssc05020 Prion diseases - Sus scrofa (pig)	0.00166892	6	4.24	A0A287BK75	Dual specificity mitogen-activated protein kinase kinase 1 OS=Sus scrofa OX=9823 GN=MAP2K1	1.443	Up	0.0065043	MAP2K1	43.439	31.872	19.1	8	12	4	1.036	1.187	1.18	0.704	0.809	0.845
ssc04666 Fc gamma R-mediated phagocytosis - Sus scrofa (pig)	0.890959	2	0.55	A0A287BK75	Dual specificity mitogen-activated protein kinase kinase 1 OS=Sus scrofa OX=9823 GN=MAP2K1	1.443	Up	0.0065043	MAP2K1	43.439	31.872	19.1	8	12	4	1.036	1.187	1.18	0.704	0.809	0.845
ssc04666 Fc gamma R-mediated phagocytosis - Sus scrofa (pig)	0.890959	2	0.55	F1RKX9	"CRK like proto-oncogene, adaptor protein OS=Sus scrofa OX=9823 GN=CRKL"	1.214	Up	0.022316	CRKL	33.796	21.855	25.4	6	10	6	1.176	1.054	1.056	0.834	0.923	0.95
ssc05169 Epstein-Barr virus infection - Sus scrofa (pig)	0.704704	4	0.85	F1SA79	Mitogen-activated protein kinase kinase 7 OS=Sus scrofa OX=9823 GN=MAP2K7	1.289	Up	0.0027804	MAP2K7	47.552	4.5415	4.8	2	2	2	1.059	1.067	1.108	0.782	0.886	0.841
ssc05169 Epstein-Barr virus infection - Sus scrofa (pig)	0.704704	4	0.85	A0A287BBE2	Signal transducer and activator of transcription OS=Sus scrofa OX=9823 GN=STAT3	1.463	Up	0.000483	STAT3	81.238	15.017	8.5	6	8	6	1.168	1.123	1.074	0.805	0.732	0.763
ssc05169 Epstein-Barr virus infection - Sus scrofa (pig)	0.704704	4	0.85	A0A287AX01	Mitogen-activated protein kinase OS=Sus scrofa OX=9823 GN=MAPK14	1.395	Up	0.00085599	MAPK14	39.561	20.335	12.2	4	7	2	1.096	1.046	1.099	0.731	0.821	0.771
ssc05169 Epstein-Barr virus infection - Sus scrofa (pig)	0.704704	4	0.85	I3LU53	Sin3A associated protein 30 OS=Sus scrofa OX=9823 GN=SAP30	2.956	Up	0.00054138	SAP30	23.373	6.7599	13.6	3	5	3	1.387	1.163	1.373	0.515	0.375	0.437
ssc04721 Synaptic vesicle cycle - Sus scrofa (pig)	0.919459	1	0.42	A0A287AH59	Syntaxin 3 OS=Sus scrofa OX=9823 GN=STX3	1.399	Up	0.0048213	STX3	30.2	7.5164	14.5	4	4	4	1.07	1.041	1.084	0.717	0.713	0.853
ssc04660 T cell receptor signaling pathway - Sus scrofa (pig)	0.231407	4	1.61	F1SA79	Mitogen-activated protein kinase kinase 7 OS=Sus scrofa OX=9823 GN=MAP2K7	1.289	Up	0.0027804	MAP2K7	47.552	4.5415	4.8	2	2	2	1.059	1.067	1.108	0.782	0.886	0.841
ssc04660 T cell receptor signaling pathway - Sus scrofa (pig)	0.231407	4	1.61	K7GPM9	Tyrosine-protein kinase OS=Sus scrofa OX=9823 GN=FYN	2.068	Up	0.0021825	FYN	54.44	19.732	8.3	4	4	1	1.016	1.188	1.224	0.562	0.467	0.629
ssc04660 T cell receptor signaling pathway - Sus scrofa (pig)	0.231407	4	1.61	A0A287AX01	Mitogen-activated protein kinase OS=Sus scrofa OX=9823 GN=MAPK14	1.395	Up	0.00085599	MAPK14	39.561	20.335	12.2	4	7	2	1.096	1.046	1.099	0.731	0.821	0.771
ssc04660 T cell receptor signaling pathway - Sus scrofa (pig)	0.231407	4	1.61	A0A287BK75	Dual specificity mitogen-activated protein kinase kinase 1 OS=Sus scrofa OX=9823 GN=MAP2K1	1.443	Up	0.0065043	MAP2K1	43.439	31.872	19.1	8	12	4	1.036	1.187	1.18	0.704	0.809	0.845
ssc04380 Osteoclast differentiation - Sus scrofa (pig)	0.192937	4	1.74	F1SA79	Mitogen-activated protein kinase kinase 7 OS=Sus scrofa OX=9823 GN=MAP2K7	1.289	Up	0.0027804	MAP2K7	47.552	4.5415	4.8	2	2	2	1.059	1.067	1.108	0.782	0.886	0.841
ssc04380 Osteoclast differentiation - Sus scrofa (pig)	0.192937	4	1.74	K7GPM9	Tyrosine-protein kinase OS=Sus scrofa OX=9823 GN=FYN	2.068	Up	0.0021825	FYN	54.44	19.732	8.3	4	4	1	1.016	1.188	1.224	0.562	0.467	0.629
ssc04380 Osteoclast differentiation - Sus scrofa (pig)	0.192937	4	1.74	A0A287AX01	Mitogen-activated protein kinase OS=Sus scrofa OX=9823 GN=MAPK14	1.395	Up	0.00085599	MAPK14	39.561	20.335	12.2	4	7	2	1.096	1.046	1.099	0.731	0.821	0.771
ssc04380 Osteoclast differentiation - Sus scrofa (pig)	0.192937	4	1.74	A0A287BK75	Dual specificity mitogen-activated protein kinase kinase 1 OS=Sus scrofa OX=9823 GN=MAP2K1	1.443	Up	0.0065043	MAP2K1	43.439	31.872	19.1	8	12	4	1.036	1.187	1.18	0.704	0.809	0.845
ssc05412 Arrhythmogenic right ventricular cardiomyopathy (ARVC) - Sus scrofa (pig)	0.844723	1	0.56	A0A287ACQ4	Catenin beta-1 OS=Sus scrofa OX=9823 GN=CTNNB1	1.365	Up	0.000405	CTNNB1	84.146	92.708	19.3	14	29	14	1.102	1.125	1.074	0.777	0.795	0.846
ssc00770 Pantothenate and CoA biosynthesis - Sus scrofa (pig)	0.426933	1	1.88	F1SV35	Aminoadipate-semialdehyde dehydrogenase-phosphopantetheinyl transferase OS=Sus scrofa OX=9823 GN=AASDHPPT	1.481	Up	0.0113603	AASDHPPT	35.353	18.446	13.4	4	6	4	1.383	1.105	1.065	0.834	0.812	0.753
ssc04621 NOD-like receptor signaling pathway - Sus scrofa (pig)	0.906154	2	0.53	A0A287B187	Autophagy protein 5 OS=Sus scrofa OX=9823 GN=ATG5	1.255	Up	0.0142757	ATG5	28.767	21.667	35.7	8	11	8	1.048	1.143	1.06	0.867	0.864	0.859
ssc04621 NOD-like receptor signaling pathway - Sus scrofa (pig)	0.906154	2	0.53	A0A287AX01	Mitogen-activated protein kinase OS=Sus scrofa OX=9823 GN=MAPK14	1.395	Up	0.00085599	MAPK14	39.561	20.335	12.2	4	7	2	1.096	1.046	1.099	0.731	0.821	0.771
ssc04130 SNARE interactions in vesicular transport - Sus scrofa (pig)	0.0265592	5	2.82	I3LN62	Vesicle-associated membrane protein 7 OS=Sus scrofa OX=9823 GN=VAMP7	1.223	Up	0.036918	VAMP7	24.935	70.081	28.6	7	10	7	0.916	1.086	1.113	0.882	0.837	0.828
ssc04130 SNARE interactions in vesicular transport - Sus scrofa (pig)	0.0265592	5	2.82	A0A287AR09	Syntaxin-6 OS=Sus scrofa OX=9823 GN=STX6	1.631	Up	0.00139942	STX6	28.206	59.424	30	6	9	6	1.302	1.087	1.236	0.772	0.753	0.697
ssc04130 SNARE interactions in vesicular transport - Sus scrofa (pig)	0.0265592	5	2.82	F1S3P8	Syntaxin 7 OS=Sus scrofa OX=9823 GN=STX7	1.432	Up	4.13e-05	STX7	29.864	12.254	9.2	2	4	2	1.095	1.151	1.101	0.782	0.791	0.765
ssc04130 SNARE interactions in vesicular transport - Sus scrofa (pig)	0.0265592	5	2.82	A0A287AH59	Syntaxin 3 OS=Sus scrofa OX=9823 GN=STX3	1.399	Up	0.0048213	STX3	30.2	7.5164	14.5	4	4	4	1.07	1.041	1.084	0.717	0.713	0.853
ssc04130 SNARE interactions in vesicular transport - Sus scrofa (pig)	0.0265592	5	2.82	F1SD82	Syntaxin 10 OS=Sus scrofa OX=9823 GN=STX10	1.536	Up	0.0033599	STX10	28.241	17.438	4.4	1	1	1	1.046	1.134	1.23	0.695	0.709	0.816
ssc05142 Chagas disease (American trypanosomiasis) - Sus scrofa (pig)	0.617814	2	0.98	P54613	Serine/threonine-protein phosphatase 2A 65 kDa regulatory subunit A beta isoform (Fragment) OS=Sus scrofa OX=9823 GN=PPP2R1B	1.24	Up	0.00129709	PPP2R1B	66.213	18.77	13.6	8	9	6	1.072	1.054	1.102	0.896	0.879	0.829
ssc05142 Chagas disease (American trypanosomiasis) - Sus scrofa (pig)	0.617814	2	0.98	A0A287AX01	Mitogen-activated protein kinase OS=Sus scrofa OX=9823 GN=MAPK14	1.395	Up	0.00085599	MAPK14	39.561	20.335	12.2	4	7	2	1.096	1.046	1.099	0.731	0.821	0.771
ssc04060 Cytokine-cytokine receptor interaction - Sus scrofa (pig)	0.524181	1	1.41	P03970	Inhibin beta A chain OS=Sus scrofa OX=9823 GN=INHBA	1.429	Up	0.0111758	INHBA	47.476	1.7334	1.9	1	1	1	0.999	1.162	1.239	0.87	0.761	0.748
ssc04062 Chemokine signaling pathway - Sus scrofa (pig)	0.498271	4	1.1	I3LJ42	Guanine nucleotide-binding protein subunit gamma OS=Sus scrofa OX=9823 GN=GNG2	1.343	Up	0.036382	GNG2	7.8501	5.1464	22.5	1	2	1	0.941	1.141	1.231	0.905	0.789	0.773
ssc04062 Chemokine signaling pathway - Sus scrofa (pig)	0.498271	4	1.1	A0A287BBE2	Signal transducer and activator of transcription OS=Sus scrofa OX=9823 GN=STAT3	1.463	Up	0.000483	STAT3	81.238	15.017	8.5	6	8	6	1.168	1.123	1.074	0.805	0.732	0.763
ssc04062 Chemokine signaling pathway - Sus scrofa (pig)	0.498271	4	1.1	A0A287BK75	Dual specificity mitogen-activated protein kinase kinase 1 OS=Sus scrofa OX=9823 GN=MAP2K1	1.443	Up	0.0065043	MAP2K1	43.439	31.872	19.1	8	12	4	1.036	1.187	1.18	0.704	0.809	0.845
ssc04062 Chemokine signaling pathway - Sus scrofa (pig)	0.498271	4	1.1	F1RKX9	"CRK like proto-oncogene, adaptor protein OS=Sus scrofa OX=9823 GN=CRKL"	1.214	Up	0.022316	CRKL	33.796	21.855	25.4	6	10	6	1.176	1.054	1.056	0.834	0.923	0.95
ssc04611 Platelet activation - Sus scrofa (pig)	0.192367	5	1.61	I3LLM3	Phospholipase A2 OS=Sus scrofa OX=9823 GN=PLA2G4A	1.612	Up	0.00041713	PLA2G4A	85.375	120.26	19.4	13	23	13	1.237	1.133	1.135	0.732	0.68	0.762
ssc04611 Platelet activation - Sus scrofa (pig)	0.192367	5	1.61	F1RX36	Fibrinogen alpha chain OS=Sus scrofa OX=9823 GN=FGA	1.247	Up	0.045598	FGA	72.612	29.552	12.1	8	11	8	0.945	0.795	0.762	0.662	0.716	0.629
ssc04611 Platelet activation - Sus scrofa (pig)	0.192367	5	1.61	I3LJW2	Fibrinogen gamma chain precursor OS=Sus scrofa OX=9823 GN=FGG	1.253	Up	0.00061742	FGG	49.618	83.852	21	9	10	9	0.794	0.744	0.796	0.627	0.613	0.622
ssc04611 Platelet activation - Sus scrofa (pig)	0.192367	5	1.61	K7GPM9	Tyrosine-protein kinase OS=Sus scrofa OX=9823 GN=FYN	2.068	Up	0.0021825	FYN	54.44	19.732	8.3	4	4	1	1.016	1.188	1.224	0.562	0.467	0.629
ssc04611 Platelet activation - Sus scrofa (pig)	0.192367	5	1.61	A0A287AX01	Mitogen-activated protein kinase OS=Sus scrofa OX=9823 GN=MAPK14	1.395	Up	0.00085599	MAPK14	39.561	20.335	12.2	4	7	2	1.096	1.046	1.099	0.731	0.821	0.771
ssc04530 Tight junction - Sus scrofa (pig)	0.165972	8	1.48	A0A286ZS56	Cortactin OS=Sus scrofa OX=9823 GN=CTTN	1.703	Up	0.00104395	CTTN	60.883	100.7	29.8	17	23	17	1.305	1.114	1.071	0.68	0.667	0.702
ssc04530 Tight junction - Sus scrofa (pig)	0.165972	8	1.48	I3LML4	Tubulin alpha chain OS=Sus scrofa OX=9823 GN=TUBAL3	1.765	Up	0.00043563	TUBAL3	49.327	12.911	7.4	3	4	3	1.049	1.124	1.034	0.551	0.627	0.639
ssc04530 Tight junction - Sus scrofa (pig)	0.165972	8	1.48	P54613	Serine/threonine-protein phosphatase 2A 65 kDa regulatory subunit A beta isoform (Fragment) OS=Sus scrofa OX=9823 GN=PPP2R1B	1.24	Up	0.00129709	PPP2R1B	66.213	18.77	13.6	8	9	6	1.072	1.054	1.102	0.896	0.879	0.829
ssc04530 Tight junction - Sus scrofa (pig)	0.165972	8	1.48	F1SA79	Mitogen-activated protein kinase kinase 7 OS=Sus scrofa OX=9823 GN=MAP2K7	1.289	Up	0.0027804	MAP2K7	47.552	4.5415	4.8	2	2	2	1.059	1.067	1.108	0.782	0.886	0.841
ssc04530 Tight junction - Sus scrofa (pig)	0.165972	8	1.48	B5APU3	Actin-related protein 2-like protein OS=Sus scrofa OX=9823 GN=ACTR2	1.24	Up	0.0107952	ACTR2	44.76	69.578	26.6	8	19	8	1.134	1.17	1.029	0.919	0.922	0.847
ssc04530 Tight junction - Sus scrofa (pig)	0.165972	8	1.48	B2ZI35	F11 receptor OS=Sus scrofa OX=9823 GN=F11R	3.293	Up	1.56e-05	F11R	32.287	8.4203	14.4	4	4	4	1.45	1.288	1.444	0.439	0.423	0.408
ssc04530 Tight junction - Sus scrofa (pig)	0.165972	8	1.48	A0A287A6Z8	"LLGL1, scribble cell polarity complex component OS=Sus scrofa OX=9823 GN=LLGL1"	2.035	Up	2.6e-06	LLGL1	111.92	56.364	14.8	11	12	11	1.263	1.237	1.268	0.641	0.598	0.613
ssc04530 Tight junction - Sus scrofa (pig)	0.165972	8	1.48	A0A287ABG2	Proliferating cell nuclear antigen OS=Sus scrofa OX=9823 GN=PCNA	1.715	Up	0.0162982	PCNA	28.779	191.68	48.3	12	72	12	0.942	1.18	1.13	0.627	0.635	0.634
ssc04670 Leukocyte transendothelial migration - Sus scrofa (pig)	0.333696	4	1.37	A0A287BBS6	Catenin delta 1 OS=Sus scrofa OX=9823 GN=CTNND1	1.435	Up	0.0093846	CTNND1	104.02	241.2	23.5	18	24	18	1.112	1.116	1.118	0.73	0.777	0.825
ssc04670 Leukocyte transendothelial migration - Sus scrofa (pig)	0.333696	4	1.37	B2ZI35	F11 receptor OS=Sus scrofa OX=9823 GN=F11R	3.293	Up	1.56e-05	F11R	32.287	8.4203	14.4	4	4	4	1.45	1.288	1.444	0.439	0.423	0.408
ssc04670 Leukocyte transendothelial migration - Sus scrofa (pig)	0.333696	4	1.37	A0A287ACQ4	Catenin beta-1 OS=Sus scrofa OX=9823 GN=CTNNB1	1.365	Up	0.000405	CTNNB1	84.146	92.708	19.3	14	29	14	1.102	1.125	1.074	0.777	0.795	0.846
ssc04670 Leukocyte transendothelial migration - Sus scrofa (pig)	0.333696	4	1.37	A0A287AX01	Mitogen-activated protein kinase OS=Sus scrofa OX=9823 GN=MAPK14	1.395	Up	0.00085599	MAPK14	39.561	20.335	12.2	4	7	2	1.096	1.046	1.099	0.731	0.821	0.771
ssc04925 Aldosterone synthesis and secretion - Sus scrofa (pig)	0.727949	1	0.81	A0A287BHZ9	Calcium/calmodulin-dependent protein kinase type 1 OS=Sus scrofa OX=9823 GN=CAMK1	1.496	Up	0.031465	CAMK1	34.378	6.0609	6.5	2	4	2	1.508	1.046	1.073	0.817	0.832	0.775
ssc04979 Cholesterol metabolism - Sus scrofa (pig)	0.593061	2	1.03	P27917	Apolipoprotein C-III OS=Sus scrofa OX=9823 GN=APOC3	1.822	Up	0.0033358	APOC3	10.704	7.8741	38.5	3	4	3	1.091	1.308	1.197	0.636	0.761	0.577
ssc04979 Cholesterol metabolism - Sus scrofa (pig)	0.593061	2	1.03	K7GM40	Apolipoprotein A-I OS=Sus scrofa OX=9823 GN=APOA1	1.678	Up	0.00166132	APOA1	30.33	61.496	43.4	11	13	8	1.13	1.023	0.926	0.625	0.642	0.568
ssc05164 Influenza A - Sus scrofa (pig)	0.217106	6	1.47	A5GFN6	mRNA export factor OS=Sus scrofa OX=9823 GN=RAE1	1.223	Up	0.0117447	RAE1	41.025	105.06	34.8	10	17	10	1.083	1.151	1.039	0.906	0.937	0.833
ssc05164 Influenza A - Sus scrofa (pig)	0.217106	6	1.47	F1SA79	Mitogen-activated protein kinase kinase 7 OS=Sus scrofa OX=9823 GN=MAP2K7	1.289	Up	0.0027804	MAP2K7	47.552	4.5415	4.8	2	2	2	1.059	1.067	1.108	0.782	0.886	0.841
ssc05164 Influenza A - Sus scrofa (pig)	0.217106	6	1.47	A0A287AX01	Mitogen-activated protein kinase OS=Sus scrofa OX=9823 GN=MAPK14	1.395	Up	0.00085599	MAPK14	39.561	20.335	12.2	4	7	2	1.096	1.046	1.099	0.731	0.821	0.771
ssc05164 Influenza A - Sus scrofa (pig)	0.217106	6	1.47	A0A287BK75	Dual specificity mitogen-activated protein kinase kinase 1 OS=Sus scrofa OX=9823 GN=MAP2K1	1.443	Up	0.0065043	MAP2K1	43.439	31.872	19.1	8	12	4	1.036	1.187	1.18	0.704	0.809	0.845
ssc05164 Influenza A - Sus scrofa (pig)	0.217106	6	1.47	A0A287A4L7	"Poly(A) binding protein nuclear 1 like, cytoplasmic OS=Sus scrofa OX=9823 GN=PABPN1L"	2.357	Up	0.022098	PABPN1L	29.686	44.428	10.1	2	2	2	1.667	1.352	0.856	0.638	0.576	0.43
ssc05164 Influenza A - Sus scrofa (pig)	0.217106	6	1.47	I3LS70	Importin subunit alpha OS=Sus scrofa OX=9823 GN=KPNA2	1.554	Up	0.00032046	KPNA2	57.975	216.66	14.6	6	8	6	1.039	1.103	1.169	0.709	0.69	0.732
ssc03013 RNA transport - Sus scrofa (pig)	0.00441426	16	2.01	F1SH64	Nucleoporin 107 OS=Sus scrofa OX=9823 GN=NUP107	1.747	Up	0.0054597	NUP107	106.68	55.155	10.6	8	11	8	1.433	1.052	1.093	0.652	0.685	0.711
ssc03013 RNA transport - Sus scrofa (pig)	0.00441426	16	2.01	F1RXC7	Cancer susceptibility 3 OS=Sus scrofa OX=9823 GN=CASC3	1.834	Up	0.0037441	CASC3	69.687	17.154	10.4	6	6	6	1.301	1.156	1.118	0.748	0.653	0.548
ssc03013 RNA transport - Sus scrofa (pig)	0.00441426	16	2.01	F1RVX6	Nucleoporin 85 OS=Sus scrofa OX=9823 GN=NUP85	1.204	Up	0.022455	NUP85	72.22	44.615	8	4	5	4	0.985	1.09	1.087	0.808	0.908	0.91
ssc03013 RNA transport - Sus scrofa (pig)	0.00441426	16	2.01	A0A287BL76	Nucleoporin 37 OS=Sus scrofa OX=9823 GN=NUP37	1.886	Up	0.0170185	NUP37	36.719	15.886	15.3	6	7	6	0.932	1.196	1.189	0.599	0.576	0.584
ssc03013 RNA transport - Sus scrofa (pig)	0.00441426	16	2.01	F1SIF8	Nucleoporin 160 OS=Sus scrofa OX=9823 GN=NUP160	1.327	Up	0.00028235	NUP160	158.36	8.1493	4.1	6	7	6	1.071	1.08	1.066	0.845	0.781	0.798
ssc03013 RNA transport - Sus scrofa (pig)	0.00441426	16	2.01	P61958	Small ubiquitin-related modifier 2 OS=Sus scrofa OX=9823 GN=SUMO2	1.906	Up	0.00031533	SUMO2	10.871	19.176	23.2	2	5	2	1.118	1.213	1.145	0.581	0.67	0.573
ssc03013 RNA transport - Sus scrofa (pig)	0.00441426	16	2.01	F1SK26	Survival motor neuron protein OS=Sus scrofa OX=9823 GN=SMN1	1.749	Up	9.95e-05	SMN1	31.641	4.6951	10.2	2	2	1	1.311	1.212	1.186	0.688	0.7	0.733
ssc03013 RNA transport - Sus scrofa (pig)	0.00441426	16	2.01	A5GFN6	mRNA export factor OS=Sus scrofa OX=9823 GN=RAE1	1.223	Up	0.0117447	RAE1	41.025	105.06	34.8	10	17	10	1.083	1.151	1.039	0.906	0.937	0.833
ssc03013 RNA transport - Sus scrofa (pig)	0.00441426	16	2.01	A0A287BP76	Nucleoporin 153 OS=Sus scrofa OX=9823 GN=NUP153	1.425	Up	0.020835	NUP153	148.17	31.046	5.6	6	7	6	1.124	1.199	1.008	0.751	0.682	0.904
ssc03013 RNA transport - Sus scrofa (pig)	0.00441426	16	2.01	F1S8S7	Transforming acidic coiled-coil containing protein 3 OS=Sus scrofa OX=9823 GN=TACC3	1.559	Up	4.43e-05	TACC3	78.668	224.19	35.9	30	51	30	1.052	1.124	1.073	0.682	0.689	0.713
ssc03013 RNA transport - Sus scrofa (pig)	0.00441426	16	2.01	I3LIL0	Nucleoporin like 2 OS=Sus scrofa OX=9823 GN=NUPL2	3.395	Up	0.00101772	NUPL2	44.477	13.884	10.8	4	4	4	1.58	1.103	1.252	0.399	0.441	0.319
ssc03013 RNA transport - Sus scrofa (pig)	0.00441426	16	2.01	F1S386	THO complex 3 OS=Sus scrofa OX=9823 GN=THOC3	1.892	Up	0.0137759	THOC3	38.799	14.043	16	6	7	6	1.606	1.103	1.015	0.648	0.709	0.611
ssc03013 RNA transport - Sus scrofa (pig)	0.00441426	16	2.01	A0A287B9L0	Nucleoporin 214 OS=Sus scrofa OX=9823 GN=NUP214	1.721	Up	0.0050807	NUP214	194.8	323.31	27.9	43	77	43	1.081	1.234	1.167	0.678	0.678	0.667
ssc03013 RNA transport - Sus scrofa (pig)	0.00441426	16	2.01	I3LSZ1	SUMO-conjugating enzyme UBC9 OS=Sus scrofa OX=9823 GN=UBE2I	1.25	Up	0.00092066	UBE2I	18.007	14.882	31.6	5	10	5	1.045	1.095	1.098	0.897	0.841	0.852
ssc03013 RNA transport - Sus scrofa (pig)	0.00441426	16	2.01	A0A287BSJ6	Uncharacterized protein OS=Sus scrofa OX=9823 GN=LOC100511376	1.321	Up	0.00021819	LOC100511376	349.68	60.876	10.3	29	31	28	1.046	1.024	1.095	0.787	0.812	0.797
ssc03013 RNA transport - Sus scrofa (pig)	0.00441426	16	2.01	K7GSD6	Gem-associated protein 8 OS=Sus scrofa OX=9823 GN=GEMIN8	1.463	Up	0.0025988	GEMIN8	23.859	6.6542	19.1	4	4	4	1.185	0.997	1.084	0.774	0.707	0.752
ssc05140 Leishmaniasis - Sus scrofa (pig)	0.774288	1	0.71	A0A287AX01	Mitogen-activated protein kinase OS=Sus scrofa OX=9823 GN=MAPK14	1.395	Up	0.00085599	MAPK14	39.561	20.335	12.2	4	7	2	1.096	1.046	1.099	0.731	0.821	0.771
ssc04512 ECM-receptor interaction - Sus scrofa (pig)	0.617814	2	0.98	K7GSC4	Hyaluronan mediated motility receptor OS=Sus scrofa OX=9823 GN=HMMR	2.465	Up	1.57e-05	HMMR	82.359	103.63	27.8	18	22	18	1.265	1.144	1.207	0.473	0.495	0.499
ssc04512 ECM-receptor interaction - Sus scrofa (pig)	0.617814	2	0.98	F1SAE9	Laminin subunit beta 1 OS=Sus scrofa OX=9823 GN=LAMB1	1.353	Up	0.0034414	LAMB1	194.18	9.9364	3.6	6	6	6	1.092	0.984	1.142	0.774	0.825	0.779
ssc04625 C-type lectin receptor signaling pathway - Sus scrofa (pig)	0.911528	1	0.43	A0A287AX01	Mitogen-activated protein kinase OS=Sus scrofa OX=9823 GN=MAPK14	1.395	Up	0.00085599	MAPK14	39.561	20.335	12.2	4	7	2	1.096	1.046	1.099	0.731	0.821	0.771
ssc05166 Human T-cell leukemia virus 1 infection - Sus scrofa (pig)	0.0755731	8	1.77	A0A286ZJ52	Mitotic arrest deficient 2 like 1 OS=Sus scrofa OX=9823 GN=MAD2L1	2.545	Up	0.00018444	MAD2L1	23.508	36.783	24.9	5	8	5	1.467	1.171	1.243	0.513	0.523	0.489
ssc05166 Human T-cell leukemia virus 1 infection - Sus scrofa (pig)	0.0755731	8	1.77	F1S774	Uncharacterized protein OS=Sus scrofa OX=9823 GN=CHEK1	1.925	Up	3.51e-05	CHEK1	54.358	12.436	11.6	5	5	5	1.144	1.128	1.228	0.589	0.605	0.624
ssc05166 Human T-cell leukemia virus 1 infection - Sus scrofa (pig)	0.0755731	8	1.77	A0A286ZL07	"BUB3, mitotic checkpoint protein OS=Sus scrofa OX=9823 GN=BUB3"	1.209	Up	0.0190596	BUB3	36.766	52.838	25.3	7	9	7	0.931	1.067	1.05	0.854	0.867	0.8
ssc05166 Human T-cell leukemia virus 1 infection - Sus scrofa (pig)	0.0755731	8	1.77	A0A287BP09	BUB1 mitotic checkpoint serine/threonine kinase B OS=Sus scrofa OX=9823 GN=BUB1B	1.657	Up	0.00066009	BUB1B	116.62	189.14	19.5	17	28	17	1.191	1.14	1.103	0.627	0.715	0.731
ssc05166 Human T-cell leukemia virus 1 infection - Sus scrofa (pig)	0.0755731	8	1.77	F1SFR3	"Extra spindle pole bodies like 1, separase OS=Sus scrofa OX=9823 GN=ESPL1"	1.848	Up	0.00047914	ESPL1	229.73	53.188	9.5	19	20	19	1.108	1.238	1.228	0.657	0.588	0.689
ssc05166 Human T-cell leukemia virus 1 infection - Sus scrofa (pig)	0.0755731	8	1.77	A0A287BK75	Dual specificity mitogen-activated protein kinase kinase 1 OS=Sus scrofa OX=9823 GN=MAP2K1	1.443	Up	0.0065043	MAP2K1	43.439	31.872	19.1	8	12	4	1.036	1.187	1.18	0.704	0.809	0.845
ssc05166 Human T-cell leukemia virus 1 infection - Sus scrofa (pig)	0.0755731	8	1.77	A0A287A5X1	Cell division cycle 27 OS=Sus scrofa OX=9823 GN=CDC27	1.699	Up	0.0189448	CDC27	88.993	8.7504	2.5	2	2	2	0.936	1.242	1.294	0.559	0.742	0.742
ssc05166 Human T-cell leukemia virus 1 infection - Sus scrofa (pig)	0.0755731	8	1.77	F1RR55	Securin OS=Sus scrofa OX=9823 GN=PTTG1	4.108	Up	0.012159	PTTG1	22.165	9.1327	16.8	3	4	3	1.331	1.332	1.289	0.303	0.418	0.241
ssc05170 Human immunodeficiency virus 1 infection - Sus scrofa (pig)	0.302341	8	1.26	I3LJ42	Guanine nucleotide-binding protein subunit gamma OS=Sus scrofa OX=9823 GN=GNG2	1.343	Up	0.036382	GNG2	7.8501	5.1464	22.5	1	2	1	0.941	1.141	1.231	0.905	0.789	0.773
ssc05170 Human immunodeficiency virus 1 infection - Sus scrofa (pig)	0.302341	8	1.26	F1SA79	Mitogen-activated protein kinase kinase 7 OS=Sus scrofa OX=9823 GN=MAP2K7	1.289	Up	0.0027804	MAP2K7	47.552	4.5415	4.8	2	2	2	1.059	1.067	1.108	0.782	0.886	0.841
ssc05170 Human immunodeficiency virus 1 infection - Sus scrofa (pig)	0.302341	8	1.26	A4PES0	Wee1-like protein kinase 2 OS=Sus scrofa OX=9823 GN=WEE2	4.027	Up	2.41e-05	WEE2	62.927	137.78	31.7	17	33	17	1.512	1.381	1.259	0.323	0.368	0.34
ssc05170 Human immunodeficiency virus 1 infection - Sus scrofa (pig)	0.302341	8	1.26	F1S774	Uncharacterized protein OS=Sus scrofa OX=9823 GN=CHEK1	1.925	Up	3.51e-05	CHEK1	54.358	12.436	11.6	5	5	5	1.144	1.128	1.228	0.589	0.605	0.624
ssc05170 Human immunodeficiency virus 1 infection - Sus scrofa (pig)	0.302341	8	1.26	F1RKX9	"CRK like proto-oncogene, adaptor protein OS=Sus scrofa OX=9823 GN=CRKL"	1.214	Up	0.022316	CRKL	33.796	21.855	25.4	6	10	6	1.176	1.054	1.056	0.834	0.923	0.95
ssc05170 Human immunodeficiency virus 1 infection - Sus scrofa (pig)	0.302341	8	1.26	A0A287AX01	Mitogen-activated protein kinase OS=Sus scrofa OX=9823 GN=MAPK14	1.395	Up	0.00085599	MAPK14	39.561	20.335	12.2	4	7	2	1.096	1.046	1.099	0.731	0.821	0.771
ssc05170 Human immunodeficiency virus 1 infection - Sus scrofa (pig)	0.302341	8	1.26	D2IE28	Cyclin B1 transcript variant 1 OS=Sus scrofa OX=9823 GN=CCNB1	1.94	Up	0.00024373	CCNB1	48.662	7.9922	9	4	6	4	1.067	1.134	1.206	0.61	0.539	0.607
ssc05170 Human immunodeficiency virus 1 infection - Sus scrofa (pig)	0.302341	8	1.26	A0A287BK75	Dual specificity mitogen-activated protein kinase kinase 1 OS=Sus scrofa OX=9823 GN=MAP2K1	1.443	Up	0.0065043	MAP2K1	43.439	31.872	19.1	8	12	4	1.036	1.187	1.18	0.704	0.809	0.845
ssc00640 Propanoate metabolism - Sus scrofa (pig)	0.882766	1	0.49	F1S563	Dihydrolipoamide acetyltransferase component of pyruvate dehydrogenase complex OS=Sus scrofa OX=9823 GN=DBT	1.402	Up	0.040159	DBT	46.898	3.1864	4	2	2	2	1.463	1.031	1.171	0.902	0.909	0.803
ssc04916 Melanogenesis - Sus scrofa (pig)	0.593061	2	1.03	A0A287ACQ4	Catenin beta-1 OS=Sus scrofa OX=9823 GN=CTNNB1	1.365	Up	0.000405	CTNNB1	84.146	92.708	19.3	14	29	14	1.102	1.125	1.074	0.777	0.795	0.846
ssc04916 Melanogenesis - Sus scrofa (pig)	0.593061	2	1.03	A0A287BK75	Dual specificity mitogen-activated protein kinase kinase 1 OS=Sus scrofa OX=9823 GN=MAP2K1	1.443	Up	0.0065043	MAP2K1	43.439	31.872	19.1	8	12	4	1.036	1.187	1.18	0.704	0.809	0.845
ssc00561 Glycerolipid metabolism - Sus scrofa (pig)	0.812771	1	0.63	A0A287B636	Alpha-galactosidase OS=Sus scrofa OX=9823 GN=GLA	2.104	Up	0.0008151	GLA	48.998	10.18	9	3	4	3	0.997	1.222	1.251	0.573	0.567	0.509
ssc04928 Parathyroid hormone synthesis, secretion and action - Sus scrofa (pig)	0.752193	1	0.75	A0A287BK75	Dual specificity mitogen-activated protein kinase kinase 1 OS=Sus scrofa OX=9823 GN=MAP2K1	1.443	Up	0.0065043	MAP2K1	43.439	31.872	19.1	8	12	4	1.036	1.187	1.18	0.704	0.809	0.845
ssc05219 Bladder cancer - Sus scrofa (pig)	0.524181	1	1.41	A0A287BK75	Dual specificity mitogen-activated protein kinase kinase 1 OS=Sus scrofa OX=9823 GN=MAP2K1	1.443	Up	0.0065043	MAP2K1	43.439	31.872	19.1	8	12	4	1.036	1.187	1.18	0.704	0.809	0.845
ssc04114 Oocyte meiosis - Sus scrofa (pig)	0.000796239	12	2.77	A0A287BR93	Structural maintenance of chromosomes protein OS=Sus scrofa OX=9823 GN=SMC1B	1.667	Up	0.00050166	SMC1B	145.05	3.4143	1.4	2	2	2	1.168	1.047	1.208	0.718	0.666	0.669
ssc04114 Oocyte meiosis - Sus scrofa (pig)	0.000796239	12	2.77	A0A286ZJ52	Mitotic arrest deficient 2 like 1 OS=Sus scrofa OX=9823 GN=MAD2L1	2.545	Up	0.00018444	MAD2L1	23.508	36.783	24.9	5	8	5	1.467	1.171	1.243	0.513	0.523	0.489
ssc04114 Oocyte meiosis - Sus scrofa (pig)	0.000796239	12	2.77	I3LRF1	Uncharacterized protein OS=Sus scrofa OX=9823 GN=BUB1	1.349	Up	0.0060805	BUB1	122.24	1.7773	1.5	2	2	2	1.244	1.154	1.032	0.832	0.841	0.87
ssc04114 Oocyte meiosis - Sus scrofa (pig)	0.000796239	12	2.77	P50118	Proto-oncogene serine/threonine-protein kinase mos OS=Sus scrofa OX=9823 GN=MOS	2.698	Up	8.2e-05	MOS	37.94	1.4583	2.6	1	1	1	1.436	1.238	1.394	0.508	0.465	0.535
ssc04114 Oocyte meiosis - Sus scrofa (pig)	0.000796239	12	2.77	F1SFR3	"Extra spindle pole bodies like 1, separase OS=Sus scrofa OX=9823 GN=ESPL1"	1.848	Up	0.00047914	ESPL1	229.73	53.188	9.5	19	20	19	1.108	1.238	1.228	0.657	0.588	0.689
ssc04114 Oocyte meiosis - Sus scrofa (pig)	0.000796239	12	2.77	P54613	Serine/threonine-protein phosphatase 2A 65 kDa regulatory subunit A beta isoform (Fragment) OS=Sus scrofa OX=9823 GN=PPP2R1B	1.24	Up	0.00129709	PPP2R1B	66.213	18.77	13.6	8	9	6	1.072	1.054	1.102	0.896	0.879	0.829
ssc04114 Oocyte meiosis - Sus scrofa (pig)	0.000796239	12	2.77	I3LII4	Serine/threonine-protein kinase PLK OS=Sus scrofa OX=9823 GN=PLK1	1.251	Up	0.0040206	PLK1	68.053	15.527	13.7	7	9	7	1.025	1.028	1.111	0.82	0.82	0.889
ssc04114 Oocyte meiosis - Sus scrofa (pig)	0.000796239	12	2.77	A0A287AX01	Mitogen-activated protein kinase OS=Sus scrofa OX=9823 GN=MAPK14	1.395	Up	0.00085599	MAPK14	39.561	20.335	12.2	4	7	2	1.096	1.046	1.099	0.731	0.821	0.771
ssc04114 Oocyte meiosis - Sus scrofa (pig)	0.000796239	12	2.77	D2IE28	Cyclin B1 transcript variant 1 OS=Sus scrofa OX=9823 GN=CCNB1	1.94	Up	0.00024373	CCNB1	48.662	7.9922	9	4	6	4	1.067	1.134	1.206	0.61	0.539	0.607
ssc04114 Oocyte meiosis - Sus scrofa (pig)	0.000796239	12	2.77	A0A287BK75	Dual specificity mitogen-activated protein kinase kinase 1 OS=Sus scrofa OX=9823 GN=MAP2K1	1.443	Up	0.0065043	MAP2K1	43.439	31.872	19.1	8	12	4	1.036	1.187	1.18	0.704	0.809	0.845
ssc04114 Oocyte meiosis - Sus scrofa (pig)	0.000796239	12	2.77	F1RR55	Securin OS=Sus scrofa OX=9823 GN=PTTG1	4.108	Up	0.012159	PTTG1	22.165	9.1327	16.8	3	4	3	1.331	1.332	1.289	0.303	0.418	0.241
ssc04114 Oocyte meiosis - Sus scrofa (pig)	0.000796239	12	2.77	A0A287A5X1	Cell division cycle 27 OS=Sus scrofa OX=9823 GN=CDC27	1.699	Up	0.0189448	CDC27	88.993	8.7504	2.5	2	2	2	0.936	1.242	1.294	0.559	0.742	0.742
ssc04510 Focal adhesion - Sus scrofa (pig)	0.696359	5	0.87	F1SAE9	Laminin subunit beta 1 OS=Sus scrofa OX=9823 GN=LAMB1	1.353	Up	0.0034414	LAMB1	194.18	9.9364	3.6	6	6	6	1.092	0.984	1.142	0.774	0.825	0.779
ssc04510 Focal adhesion - Sus scrofa (pig)	0.696359	5	0.87	K7GPM9	Tyrosine-protein kinase OS=Sus scrofa OX=9823 GN=FYN	2.068	Up	0.0021825	FYN	54.44	19.732	8.3	4	4	1	1.016	1.188	1.224	0.562	0.467	0.629
ssc04510 Focal adhesion - Sus scrofa (pig)	0.696359	5	0.87	A0A287ACQ4	Catenin beta-1 OS=Sus scrofa OX=9823 GN=CTNNB1	1.365	Up	0.000405	CTNNB1	84.146	92.708	19.3	14	29	14	1.102	1.125	1.074	0.777	0.795	0.846
ssc04510 Focal adhesion - Sus scrofa (pig)	0.696359	5	0.87	A0A287BK75	Dual specificity mitogen-activated protein kinase kinase 1 OS=Sus scrofa OX=9823 GN=MAP2K1	1.443	Up	0.0065043	MAP2K1	43.439	31.872	19.1	8	12	4	1.036	1.187	1.18	0.704	0.809	0.845
ssc04510 Focal adhesion - Sus scrofa (pig)	0.696359	5	0.87	F1RKX9	"CRK like proto-oncogene, adaptor protein OS=Sus scrofa OX=9823 GN=CRKL"	1.214	Up	0.022316	CRKL	33.796	21.855	25.4	6	10	6	1.176	1.054	1.056	0.834	0.923	0.95
ssc05167 Kaposi sarcoma-associated herpesvirus infection - Sus scrofa (pig)	0.202616	6	1.51	I3LJ42	Guanine nucleotide-binding protein subunit gamma OS=Sus scrofa OX=9823 GN=GNG2	1.343	Up	0.036382	GNG2	7.8501	5.1464	22.5	1	2	1	0.941	1.141	1.231	0.905	0.789	0.773
ssc05167 Kaposi sarcoma-associated herpesvirus infection - Sus scrofa (pig)	0.202616	6	1.51	F1SA79	Mitogen-activated protein kinase kinase 7 OS=Sus scrofa OX=9823 GN=MAP2K7	1.289	Up	0.0027804	MAP2K7	47.552	4.5415	4.8	2	2	2	1.059	1.067	1.108	0.782	0.886	0.841
ssc05167 Kaposi sarcoma-associated herpesvirus infection - Sus scrofa (pig)	0.202616	6	1.51	A0A287BBE2	Signal transducer and activator of transcription OS=Sus scrofa OX=9823 GN=STAT3	1.463	Up	0.000483	STAT3	81.238	15.017	8.5	6	8	6	1.168	1.123	1.074	0.805	0.732	0.763
ssc05167 Kaposi sarcoma-associated herpesvirus infection - Sus scrofa (pig)	0.202616	6	1.51	A0A287ACQ4	Catenin beta-1 OS=Sus scrofa OX=9823 GN=CTNNB1	1.365	Up	0.000405	CTNNB1	84.146	92.708	19.3	14	29	14	1.102	1.125	1.074	0.777	0.795	0.846
ssc05167 Kaposi sarcoma-associated herpesvirus infection - Sus scrofa (pig)	0.202616	6	1.51	A0A287AX01	Mitogen-activated protein kinase OS=Sus scrofa OX=9823 GN=MAPK14	1.395	Up	0.00085599	MAPK14	39.561	20.335	12.2	4	7	2	1.096	1.046	1.099	0.731	0.821	0.771
ssc05167 Kaposi sarcoma-associated herpesvirus infection - Sus scrofa (pig)	0.202616	6	1.51	A0A287BK75	Dual specificity mitogen-activated protein kinase kinase 1 OS=Sus scrofa OX=9823 GN=MAP2K1	1.443	Up	0.0065043	MAP2K1	43.439	31.872	19.1	8	12	4	1.036	1.187	1.18	0.704	0.809	0.845
ssc05212 Pancreatic cancer - Sus scrofa (pig)	0.0635589	5	2.26	B0M1M6	DNA repair protein RAD51 homolog OS=Sus scrofa OX=9823 GN=pigRAD51	1.42	Up	0.0022166	pigRAD51	36.994	56.553	15.9	5	7	5	1.158	1.141	1.004	0.743	0.794	0.789
ssc05212 Pancreatic cancer - Sus scrofa (pig)	0.0635589	5	2.26	A0A287AWN0	"BRCA2, DNA repair associated OS=Sus scrofa OX=9823 GN=BRCA2"	1.527	Up	0.025136	BRCA2	356.53	16.302	2.8	8	8	8	1.615	1.176	1.146	0.929	0.804	0.846
ssc05212 Pancreatic cancer - Sus scrofa (pig)	0.0635589	5	2.26	I3LAJ6	RAS like proto-oncogene A OS=Sus scrofa OX=9823 GN=RALA	1.293	Up	0.0009217	RALA	23.521	38.441	31.1	7	14	6	1.051	1.117	1.034	0.832	0.846	0.798
ssc05212 Pancreatic cancer - Sus scrofa (pig)	0.0635589	5	2.26	A0A287BBE2	Signal transducer and activator of transcription OS=Sus scrofa OX=9823 GN=STAT3	1.463	Up	0.000483	STAT3	81.238	15.017	8.5	6	8	6	1.168	1.123	1.074	0.805	0.732	0.763
ssc05212 Pancreatic cancer - Sus scrofa (pig)	0.0635589	5	2.26	A0A287BK75	Dual specificity mitogen-activated protein kinase kinase 1 OS=Sus scrofa OX=9823 GN=MAP2K1	1.443	Up	0.0065043	MAP2K1	43.439	31.872	19.1	8	12	4	1.036	1.187	1.18	0.704	0.809	0.845
ssc04659 Th17 cell differentiation - Sus scrofa (pig)	0.452129	2	1.33	A0A287BBE2	Signal transducer and activator of transcription OS=Sus scrofa OX=9823 GN=STAT3	1.463	Up	0.000483	STAT3	81.238	15.017	8.5	6	8	6	1.168	1.123	1.074	0.805	0.732	0.763
ssc04659 Th17 cell differentiation - Sus scrofa (pig)	0.452129	2	1.33	A0A287AX01	Mitogen-activated protein kinase OS=Sus scrofa OX=9823 GN=MAPK14	1.395	Up	0.00085599	MAPK14	39.561	20.335	12.2	4	7	2	1.096	1.046	1.099	0.731	0.821	0.771
ssc04750 Inflammatory mediator regulation of TRP channels - Sus scrofa (pig)	0.233227	3	1.78	I3LLM3	Phospholipase A2 OS=Sus scrofa OX=9823 GN=PLA2G4A	1.612	Up	0.00041713	PLA2G4A	85.375	120.26	19.4	13	23	13	1.237	1.133	1.135	0.732	0.68	0.762
ssc04750 Inflammatory mediator regulation of TRP channels - Sus scrofa (pig)	0.233227	3	1.78	F1SRU7	Protein kinase C eta type OS=Sus scrofa OX=9823 GN=PRKCH	1.635	Up	0.049301	PRKCH	77.797	4.7079	2.9	2	2	2	1.493	0.863	1.102	0.738	0.628	0.749
ssc04750 Inflammatory mediator regulation of TRP channels - Sus scrofa (pig)	0.233227	3	1.78	A0A287AX01	Mitogen-activated protein kinase OS=Sus scrofa OX=9823 GN=MAPK14	1.395	Up	0.00085599	MAPK14	39.561	20.335	12.2	4	7	2	1.096	1.046	1.099	0.731	0.821	0.771
ssc05210 Colorectal cancer - Sus scrofa (pig)	0.231407	4	1.61	I3LAJ6	RAS like proto-oncogene A OS=Sus scrofa OX=9823 GN=RALA	1.293	Up	0.0009217	RALA	23.521	38.441	31.1	7	14	6	1.051	1.117	1.034	0.832	0.846	0.798
ssc05210 Colorectal cancer - Sus scrofa (pig)	0.231407	4	1.61	A0A287ACQ4	Catenin beta-1 OS=Sus scrofa OX=9823 GN=CTNNB1	1.365	Up	0.000405	CTNNB1	84.146	92.708	19.3	14	29	14	1.102	1.125	1.074	0.777	0.795	0.846
ssc05210 Colorectal cancer - Sus scrofa (pig)	0.231407	4	1.61	F1SQH4	DNA mismatch repair protein OS=Sus scrofa OX=9823 GN=MSH2	1.482	Up	0.0005597	MSH2	103.19	56.749	13	13	14	13	1.145	1.161	1.042	0.78	0.75	0.729
ssc05210 Colorectal cancer - Sus scrofa (pig)	0.231407	4	1.61	A0A287BK75	Dual specificity mitogen-activated protein kinase kinase 1 OS=Sus scrofa OX=9823 GN=MAP2K1	1.443	Up	0.0065043	MAP2K1	43.439	31.872	19.1	8	12	4	1.036	1.187	1.18	0.704	0.809	0.845
ssc05215 Prostate cancer - Sus scrofa (pig)	0.282789	3	1.61	A0A287A1W3	Tyrosine-protein kinase receptor OS=Sus scrofa OX=9823 GN=INSRR	1.507	Up	0.0123566	INSRR	144.14	-2	1.1	1	1	1	0.812	0.652	0.603	0.434	0.464	0.474
ssc05215 Prostate cancer - Sus scrofa (pig)	0.282789	3	1.61	A0A287ACQ4	Catenin beta-1 OS=Sus scrofa OX=9823 GN=CTNNB1	1.365	Up	0.000405	CTNNB1	84.146	92.708	19.3	14	29	14	1.102	1.125	1.074	0.777	0.795	0.846
ssc05215 Prostate cancer - Sus scrofa (pig)	0.282789	3	1.61	A0A287BK75	Dual specificity mitogen-activated protein kinase kinase 1 OS=Sus scrofa OX=9823 GN=MAP2K1	1.443	Up	0.0065043	MAP2K1	43.439	31.872	19.1	8	12	4	1.036	1.187	1.18	0.704	0.809	0.845
ssc04350 TGF-beta signaling pathway - Sus scrofa (pig)	0.420767	2	1.41	P54613	Serine/threonine-protein phosphatase 2A 65 kDa regulatory subunit A beta isoform (Fragment) OS=Sus scrofa OX=9823 GN=PPP2R1B	1.24	Up	0.00129709	PPP2R1B	66.213	18.77	13.6	8	9	6	1.072	1.054	1.102	0.896	0.879	0.829
ssc04350 TGF-beta signaling pathway - Sus scrofa (pig)	0.420767	2	1.41	P03970	Inhibin beta A chain OS=Sus scrofa OX=9823 GN=INHBA	1.429	Up	0.0111758	INHBA	47.476	1.7334	1.9	1	1	1	0.999	1.162	1.239	0.87	0.761	0.748
ssc00230 Purine metabolism - Sus scrofa (pig)	0.85912	4	0.67	A0A287AM78	Purine nucleoside phosphorylase OS=Sus scrofa OX=9823 GN=PNP	1.543	Up	0.0012822	PNP	32.042	151	51	13	36	13	1.292	1.129	1.099	0.771	0.732	0.778
ssc00230 Purine metabolism - Sus scrofa (pig)	0.85912	4	0.67	I3LCH3	RNA polymerase II subunit C OS=Sus scrofa OX=9823 GN=POLR2C	2.109	Up	0.048022	POLR2C	31.402	9.8867	13.1	3	4	3	1.229	0.836	1.619	0.396	0.712	0.639
ssc00230 Purine metabolism - Sus scrofa (pig)	0.85912	4	0.67	F1RKE4	RNA polymerase II subunit J OS=Sus scrofa OX=9823 GN=POLR2J	1.634	Up	0.00180029	POLR2J	13.293	6.1771	17.1	2	4	2	1.039	1.15	1.124	0.664	0.612	0.751
ssc00230 Purine metabolism - Sus scrofa (pig)	0.85912	4	0.67	I3LJR4	DNA-directed RNA polymerase subunit OS=Sus scrofa OX=9823 GN=POLR2A	1.415	Up	0.0042352	POLR2A	215.86	15.992	3.8	8	9	8	1.093	1.168	1.09	0.789	0.791	0.788
ssc04340 Hedgehog signaling pathway - Sus scrofa (pig)	0.56646	1	1.26	A0A287ATT3	Uncharacterized protein OS=Sus scrofa OX=9823 GN=LOC100523244	1.923	Up	0.000122737	LOC100523244	43.28	28.413	20.1	7	7	6	1.219	1.144	1.108	0.571	0.592	0.642
ssc05218 Melanoma - Sus scrofa (pig)	0.605002	1	1.13	A0A287BK75	Dual specificity mitogen-activated protein kinase kinase 1 OS=Sus scrofa OX=9823 GN=MAP2K1	1.443	Up	0.0065043	MAP2K1	43.439	31.872	19.1	8	12	4	1.036	1.187	1.18	0.704	0.809	0.845
ssc04010 MAPK signaling pathway - Sus scrofa (pig)	0.321307	7	1.26	I3LLM3	Phospholipase A2 OS=Sus scrofa OX=9823 GN=PLA2G4A	1.612	Up	0.00041713	PLA2G4A	85.375	120.26	19.4	13	23	13	1.237	1.133	1.135	0.732	0.68	0.762
ssc04010 MAPK signaling pathway - Sus scrofa (pig)	0.321307	7	1.26	A0A287AKP7	Ribosomal protein S6 kinase OS=Sus scrofa OX=9823 GN=RPS6KA4	2.739	Up	0.0073367	RPS6KA4	82.837	2.1497	1.1	1	2	1	0.778	1.114	1.447	0.426	0.348	0.445
ssc04010 MAPK signaling pathway - Sus scrofa (pig)	0.321307	7	1.26	A0A287BKY1	MAP kinase-interacting serine/threonine-protein kinase 1 OS=Sus scrofa OX=9823 GN=MKNK1	1.454	Up	0.02186	MKNK1	42.467	6.4183	6.3	2	2	2	1.312	0.944	1.101	0.723	0.779	0.807
ssc04010 MAPK signaling pathway - Sus scrofa (pig)	0.321307	7	1.26	F1SA79	Mitogen-activated protein kinase kinase 7 OS=Sus scrofa OX=9823 GN=MAP2K7	1.289	Up	0.0027804	MAP2K7	47.552	4.5415	4.8	2	2	2	1.059	1.067	1.108	0.782	0.886	0.841
ssc04010 MAPK signaling pathway - Sus scrofa (pig)	0.321307	7	1.26	A0A287AX01	Mitogen-activated protein kinase OS=Sus scrofa OX=9823 GN=MAPK14	1.395	Up	0.00085599	MAPK14	39.561	20.335	12.2	4	7	2	1.096	1.046	1.099	0.731	0.821	0.771
ssc04010 MAPK signaling pathway - Sus scrofa (pig)	0.321307	7	1.26	A0A287BK75	Dual specificity mitogen-activated protein kinase kinase 1 OS=Sus scrofa OX=9823 GN=MAP2K1	1.443	Up	0.0065043	MAP2K1	43.439	31.872	19.1	8	12	4	1.036	1.187	1.18	0.704	0.809	0.845
ssc04010 MAPK signaling pathway - Sus scrofa (pig)	0.321307	7	1.26	F1RKX9	"CRK like proto-oncogene, adaptor protein OS=Sus scrofa OX=9823 GN=CRKL"	1.214	Up	0.022316	CRKL	33.796	21.855	25.4	6	10	6	1.176	1.054	1.056	0.834	0.923	0.95
ssc05202 Transcriptional misregulation in cancer - Sus scrofa (pig)	0.593061	2	1.03	A0A288CFX9	High mobility group protein HMGI-C OS=Sus scrofa OX=9823 GN=LOC100359361	1.858	Up	0.0003027	LOC100359361	11.831	13.76	33.3	5	5	5	1.08	1.066	0.974	0.546	0.527	0.606
ssc05202 Transcriptional misregulation in cancer - Sus scrofa (pig)	0.593061	2	1.03	Q71LE2	Histone H3.3 OS=Sus scrofa OX=9823 GN=H3F3A	2.32	Up	4.1e-05	H3F3A	15.328	4.68	11.8	2	4	1	1.122	1.19	1.135	0.531	0.463	0.492
ssc00330 Arginine and proline metabolism - Sus scrofa (pig)	0.617814	2	0.98	F1SC47	Delta-1-pyrroline-5-carboxylate synthase OS=Sus scrofa OX=9823 GN=ALDH18A1	1.293	Up	0.034077	ALDH18A1	87.085	27.937	16.4	12	16	12	1.145	1.178	0.99	0.866	0.937	0.76
ssc00330 Arginine and proline metabolism - Sus scrofa (pig)	0.617814	2	0.98	P00503	"Aspartate aminotransferase, cytoplasmic OS=Sus scrofa OX=9823 GN=GOT1"	1.209	Up	0.0084842	GOT1	46.474	171.38	20.6	7	10	7	1.153	1.069	1.08	0.905	0.963	0.864
ssc04662 B cell receptor signaling pathway - Sus scrofa (pig)	0.871247	1	0.51	A0A287BK75	Dual specificity mitogen-activated protein kinase kinase 1 OS=Sus scrofa OX=9823 GN=MAP2K1	1.443	Up	0.0065043	MAP2K1	43.439	31.872	19.1	8	12	4	1.036	1.187	1.18	0.704	0.809	0.845
ssc04216 Ferroptosis - Sus scrofa (pig)	0.858602	1	0.54	A0A287B187	Autophagy protein 5 OS=Sus scrofa OX=9823 GN=ATG5	1.255	Up	0.0142757	ATG5	28.767	21.667	35.7	8	11	8	1.048	1.143	1.06	0.867	0.864	0.859
ssc05133 Pertussis - Sus scrofa (pig)	0.593061	2	1.03	F1RQW2	Complement C4-A precursor OS=Sus scrofa OX=9823 GN=C4A	1.436	Up	0.0142446	C4A	192.43	17.44	4.9	8	10	8	0.707	0.896	0.813	0.606	0.506	0.57
ssc05133 Pertussis - Sus scrofa (pig)	0.593061	2	1.03	A0A287AX01	Mitogen-activated protein kinase OS=Sus scrofa OX=9823 GN=MAPK14	1.395	Up	0.00085599	MAPK14	39.561	20.335	12.2	4	7	2	1.096	1.046	1.099	0.731	0.821	0.771
ssc00592 alpha-Linolenic acid metabolism - Sus scrofa (pig)	0.309941	1	2.82	I3LLM3	Phospholipase A2 OS=Sus scrofa OX=9823 GN=PLA2G4A	1.612	Up	0.00041713	PLA2G4A	85.375	120.26	19.4	13	23	13	1.237	1.133	1.135	0.732	0.68	0.762
ssc05204 Chemical carcinogenesis - Sus scrofa (pig)	0.672158	1	0.94	F1S7D3	Uncharacterized protein OS=Sus scrofa OX=9823 GN=LOC100526118	1.702	Up	0.0055443	LOC100526118	25.413	5.0061	11.2	3	5	2	0.97	1.219	1.3	0.733	0.644	0.673
ssc04261 Adrenergic signaling in cardiomyocytes - Sus scrofa (pig)	0.742464	2	0.78	P54613	Serine/threonine-protein phosphatase 2A 65 kDa regulatory subunit A beta isoform (Fragment) OS=Sus scrofa OX=9823 GN=PPP2R1B	1.24	Up	0.00129709	PPP2R1B	66.213	18.77	13.6	8	9	6	1.072	1.054	1.102	0.896	0.879	0.829
ssc04261 Adrenergic signaling in cardiomyocytes - Sus scrofa (pig)	0.742464	2	0.78	A0A287AX01	Mitogen-activated protein kinase OS=Sus scrofa OX=9823 GN=MAPK14	1.395	Up	0.00085599	MAPK14	39.561	20.335	12.2	4	7	2	1.096	1.046	1.099	0.731	0.821	0.771
ssc04730 Long-term depression - Sus scrofa (pig)	0.209081	3	1.88	I3LLM3	Phospholipase A2 OS=Sus scrofa OX=9823 GN=PLA2G4A	1.612	Up	0.00041713	PLA2G4A	85.375	120.26	19.4	13	23	13	1.237	1.133	1.135	0.732	0.68	0.762
ssc04730 Long-term depression - Sus scrofa (pig)	0.209081	3	1.88	P54613	Serine/threonine-protein phosphatase 2A 65 kDa regulatory subunit A beta isoform (Fragment) OS=Sus scrofa OX=9823 GN=PPP2R1B	1.24	Up	0.00129709	PPP2R1B	66.213	18.77	13.6	8	9	6	1.072	1.054	1.102	0.896	0.879	0.829
ssc04730 Long-term depression - Sus scrofa (pig)	0.209081	3	1.88	A0A287BK75	Dual specificity mitogen-activated protein kinase kinase 1 OS=Sus scrofa OX=9823 GN=MAP2K1	1.443	Up	0.0065043	MAP2K1	43.439	31.872	19.1	8	12	4	1.036	1.187	1.18	0.704	0.809	0.845
ssc00591 Linoleic acid metabolism - Sus scrofa (pig)	0.169223	1	5.65	I3LLM3	Phospholipase A2 OS=Sus scrofa OX=9823 GN=PLA2G4A	1.612	Up	0.00041713	PLA2G4A	85.375	120.26	19.4	13	23	13	1.237	1.133	1.135	0.732	0.68	0.762
ssc04390 Hippo signaling pathway - Sus scrofa (pig)	0.251315	4	1.56	P54613	Serine/threonine-protein phosphatase 2A 65 kDa regulatory subunit A beta isoform (Fragment) OS=Sus scrofa OX=9823 GN=PPP2R1B	1.24	Up	0.00129709	PPP2R1B	66.213	18.77	13.6	8	9	6	1.072	1.054	1.102	0.896	0.879	0.829
ssc04390 Hippo signaling pathway - Sus scrofa (pig)	0.251315	4	1.56	A0A287ACQ4	Catenin beta-1 OS=Sus scrofa OX=9823 GN=CTNNB1	1.365	Up	0.000405	CTNNB1	84.146	92.708	19.3	14	29	14	1.102	1.125	1.074	0.777	0.795	0.846
ssc04390 Hippo signaling pathway - Sus scrofa (pig)	0.251315	4	1.56	A0A287A6Z8	"LLGL1, scribble cell polarity complex component OS=Sus scrofa OX=9823 GN=LLGL1"	2.035	Up	2.6e-06	LLGL1	111.92	56.364	14.8	11	12	11	1.263	1.237	1.268	0.641	0.598	0.613
ssc04390 Hippo signaling pathway - Sus scrofa (pig)	0.251315	4	1.56	A0A287ATT3	Uncharacterized protein OS=Sus scrofa OX=9823 GN=LOC100523244	1.923	Up	0.000122737	LOC100523244	43.28	28.413	20.1	7	7	6	1.219	1.144	1.108	0.571	0.592	0.642
ssc00565 Ether lipid metabolism - Sus scrofa (pig)	0.426933	1	1.88	I3LLM3	Phospholipase A2 OS=Sus scrofa OX=9823 GN=PLA2G4A	1.612	Up	0.00041713	PLA2G4A	85.375	120.26	19.4	13	23	13	1.237	1.133	1.135	0.732	0.68	0.762
ssc04270 Vascular smooth muscle contraction - Sus scrofa (pig)	0.333165	3	1.47	I3LLM3	Phospholipase A2 OS=Sus scrofa OX=9823 GN=PLA2G4A	1.612	Up	0.00041713	PLA2G4A	85.375	120.26	19.4	13	23	13	1.237	1.133	1.135	0.732	0.68	0.762
ssc04270 Vascular smooth muscle contraction - Sus scrofa (pig)	0.333165	3	1.47	F1SRU7	Protein kinase C eta type OS=Sus scrofa OX=9823 GN=PRKCH	1.635	Up	0.049301	PRKCH	77.797	4.7079	2.9	2	2	2	1.493	0.863	1.102	0.738	0.628	0.749
ssc04270 Vascular smooth muscle contraction - Sus scrofa (pig)	0.333165	3	1.47	A0A287BK75	Dual specificity mitogen-activated protein kinase kinase 1 OS=Sus scrofa OX=9823 GN=MAP2K1	1.443	Up	0.0065043	MAP2K1	43.439	31.872	19.1	8	12	4	1.036	1.187	1.18	0.704	0.809	0.845
ssc04723 Retrograde endocannabinoid signaling - Sus scrofa (pig)	0.95666	2	0.43	I3LJ42	Guanine nucleotide-binding protein subunit gamma OS=Sus scrofa OX=9823 GN=GNG2	1.343	Up	0.036382	GNG2	7.8501	5.1464	22.5	1	2	1	0.941	1.141	1.231	0.905	0.789	0.773
ssc04723 Retrograde endocannabinoid signaling - Sus scrofa (pig)	0.95666	2	0.43	A0A287AX01	Mitogen-activated protein kinase OS=Sus scrofa OX=9823 GN=MAPK14	1.395	Up	0.00085599	MAPK14	39.561	20.335	12.2	4	7	2	1.096	1.046	1.099	0.731	0.821	0.771
ssc04211 Longevity regulating pathway - Sus scrofa (pig)	0.911528	1	0.43	A0A287B187	Autophagy protein 5 OS=Sus scrofa OX=9823 GN=ATG5	1.255	Up	0.0142757	ATG5	28.767	21.667	35.7	8	11	8	1.048	1.143	1.06	0.867	0.864	0.859
ssc03420 Nucleotide excision repair - Sus scrofa (pig)	0.174529	4	1.81	A0A287A9T8	Uncharacterized protein OS=Sus scrofa OX=9823 GN=CETN2	1.679	Up	0.0110217	CETN2	24.708	9.868	22.3	5	6	5	0.898	1.166	1.31	0.694	0.655	0.661
ssc03420 Nucleotide excision repair - Sus scrofa (pig)	0.174529	4	1.81	A0A287AQT0	Replication factor C subunit 4 OS=Sus scrofa OX=9823 GN=RFC4	1.317	Up	0.0176812	RFC4	32.792	5.0203	9.7	3	3	3	0.964	1.099	1.093	0.86	0.713	0.824
ssc03420 Nucleotide excision repair - Sus scrofa (pig)	0.174529	4	1.81	A0A287ABG2	Proliferating cell nuclear antigen OS=Sus scrofa OX=9823 GN=PCNA	1.715	Up	0.0162982	PCNA	28.779	191.68	48.3	12	72	12	0.942	1.18	1.13	0.627	0.635	0.634
ssc03420 Nucleotide excision repair - Sus scrofa (pig)	0.174529	4	1.81	F1SPI2	"XPC complex subunit, DNA damage recognition and repair factor OS=Sus scrofa OX=9823 GN=XPC"	1.227	Up	0.00130013	XPC	105.35	6.7547	4.6	4	4	4	1.046	1.018	1.058	0.84	0.819	0.885
ssc04213 Longevity regulating pathway - multiple species - Sus scrofa (pig)	0.882766	1	0.49	A0A287B187	Autophagy protein 5 OS=Sus scrofa OX=9823 GN=ATG5	1.255	Up	0.0142757	ATG5	28.767	21.667	35.7	8	11	8	1.048	1.143	1.06	0.867	0.864	0.859
ssc04064 NF-kappa B signaling pathway - Sus scrofa (pig)	0.844723	1	0.56	I3LSZ1	SUMO-conjugating enzyme UBC9 OS=Sus scrofa OX=9823 GN=UBE2I	1.25	Up	0.00092066	UBE2I	18.007	14.882	31.6	5	10	5	1.045	1.095	1.098	0.897	0.841	0.852
ssc03018 RNA degradation - Sus scrofa (pig)	0.968599	1	0.31	F1SLL6	Mtr4 exosome RNA helicase OS=Sus scrofa OX=9823 GN=MTREX	1.49	Up	0.000183435	MTREX	117.86	5.8802	3.3	4	4	4	1.121	1.125	1.152	0.8	0.724	0.757
ssc05014 Amyotrophic lateral sclerosis (ALS) - Sus scrofa (pig)	0.752193	1	0.75	A0A287AX01	Mitogen-activated protein kinase OS=Sus scrofa OX=9823 GN=MAPK14	1.395	Up	0.00085599	MAPK14	39.561	20.335	12.2	4	7	2	1.096	1.046	1.099	0.731	0.821	0.771
ssc04330 Notch signaling pathway - Sus scrofa (pig)	0.524181	1	1.41	A0A287AIK8	C-terminal binding protein 2 OS=Sus scrofa OX=9823 GN=CTBP2	1.449	Up	0.03432	CTBP2	48.958	9.2294	8.8	4	5	2	1.298	1.115	1.026	0.78	0.807	0.787
ssc05100 Bacterial invasion of epithelial cells - Sus scrofa (pig)	0.396448	4	1.26	A0A286ZS56	Cortactin OS=Sus scrofa OX=9823 GN=CTTN	1.703	Up	0.00104395	CTTN	60.883	100.7	29.8	17	23	17	1.305	1.114	1.071	0.68	0.667	0.702
ssc05100 Bacterial invasion of epithelial cells - Sus scrofa (pig)	0.396448	4	1.26	A0A287A8W9	Septin-2 OS=Sus scrofa OX=9823 GN=SEPT2	1.293	Up	0.00184205	2-Sep	40.514	75.35	27.3	8	12	8	1.066	1.118	1.008	0.818	0.851	0.8
ssc05100 Bacterial invasion of epithelial cells - Sus scrofa (pig)	0.396448	4	1.26	A0A287ACQ4	Catenin beta-1 OS=Sus scrofa OX=9823 GN=CTNNB1	1.365	Up	0.000405	CTNNB1	84.146	92.708	19.3	14	29	14	1.102	1.125	1.074	0.777	0.795	0.846
ssc05100 Bacterial invasion of epithelial cells - Sus scrofa (pig)	0.396448	4	1.26	F1RKX9	"CRK like proto-oncogene, adaptor protein OS=Sus scrofa OX=9823 GN=CRKL"	1.214	Up	0.022316	CRKL	33.796	21.855	25.4	6	10	6	1.176	1.054	1.056	0.834	0.923	0.95
ssc04931 Insulin resistance - Sus scrofa (pig)	0.705312	2	0.84	A0A287BBE2	Signal transducer and activator of transcription OS=Sus scrofa OX=9823 GN=STAT3	1.463	Up	0.000483	STAT3	81.238	15.017	8.5	6	8	6	1.168	1.123	1.074	0.805	0.732	0.763
ssc04931 Insulin resistance - Sus scrofa (pig)	0.705312	2	0.84	F1S5Q1	Glutamine-fructose-6-phosphate transaminase 2 OS=Sus scrofa OX=9823 GN=GFPT2	1.983	Up	0.00043929	GFPT2	77.069	2.789	7.6	5	5	2	1.048	1.193	1.22	0.633	0.553	0.559
ssc04921 Oxytocin signaling pathway - Sus scrofa (pig)	0.61138	3	0.97	I3LLM3	Phospholipase A2 OS=Sus scrofa OX=9823 GN=PLA2G4A	1.612	Up	0.00041713	PLA2G4A	85.375	120.26	19.4	13	23	13	1.237	1.133	1.135	0.732	0.68	0.762
ssc04921 Oxytocin signaling pathway - Sus scrofa (pig)	0.61138	3	0.97	A0A287BHZ9	Calcium/calmodulin-dependent protein kinase type 1 OS=Sus scrofa OX=9823 GN=CAMK1	1.496	Up	0.031465	CAMK1	34.378	6.0609	6.5	2	4	2	1.508	1.046	1.073	0.817	0.832	0.775
ssc04921 Oxytocin signaling pathway - Sus scrofa (pig)	0.61138	3	0.97	A0A287BK75	Dual specificity mitogen-activated protein kinase kinase 1 OS=Sus scrofa OX=9823 GN=MAP2K1	1.443	Up	0.0065043	MAP2K1	43.439	31.872	19.1	8	12	4	1.036	1.187	1.18	0.704	0.809	0.845
ssc03020 RNA polymerase - Sus scrofa (pig)	0.0513819	3	3.39	I3LCH3	RNA polymerase II subunit C OS=Sus scrofa OX=9823 GN=POLR2C	2.109	Up	0.048022	POLR2C	31.402	9.8867	13.1	3	4	3	1.229	0.836	1.619	0.396	0.712	0.639
ssc03020 RNA polymerase - Sus scrofa (pig)	0.0513819	3	3.39	F1RKE4	RNA polymerase II subunit J OS=Sus scrofa OX=9823 GN=POLR2J	1.634	Up	0.00180029	POLR2J	13.293	6.1771	17.1	2	4	2	1.039	1.15	1.124	0.664	0.612	0.751
ssc03020 RNA polymerase - Sus scrofa (pig)	0.0513819	3	3.39	I3LJR4	DNA-directed RNA polymerase subunit OS=Sus scrofa OX=9823 GN=POLR2A	1.415	Up	0.0042352	POLR2A	215.86	15.992	3.8	8	9	8	1.093	1.168	1.09	0.789	0.791	0.788
ssc01522 Endocrine resistance - Sus scrofa (pig)	0.282789	3	1.61	F1SBF0	Nuclear receptor coactivator 3 OS=Sus scrofa OX=9823 GN=NCOA3	2.152	Up	0.0091227	NCOA3	150.96	213.24	17.9	21	30	4	0.817	1.311	1.234	0.579	0.496	0.487
ssc01522 Endocrine resistance - Sus scrofa (pig)	0.282789	3	1.61	A0A287AX01	Mitogen-activated protein kinase OS=Sus scrofa OX=9823 GN=MAPK14	1.395	Up	0.00085599	MAPK14	39.561	20.335	12.2	4	7	2	1.096	1.046	1.099	0.731	0.821	0.771
ssc01522 Endocrine resistance - Sus scrofa (pig)	0.282789	3	1.61	A0A287BK75	Dual specificity mitogen-activated protein kinase kinase 1 OS=Sus scrofa OX=9823 GN=MAP2K1	1.443	Up	0.0065043	MAP2K1	43.439	31.872	19.1	8	12	4	1.036	1.187	1.18	0.704	0.809	0.845
ssc04630 JAK-STAT signaling pathway - Sus scrofa (pig)	0.727949	1	0.81	A0A287BBE2	Signal transducer and activator of transcription OS=Sus scrofa OX=9823 GN=STAT3	1.463	Up	0.000483	STAT3	81.238	15.017	8.5	6	8	6	1.168	1.123	1.074	0.805	0.732	0.763
ssc00600 Sphingolipid metabolism - Sus scrofa (pig)	0.0513819	3	3.39	F1SCZ9	Uncharacterized protein OS=Sus scrofa OX=9823 GN=ASAH2	1.268	Up	0.0053233	ASAH2	85.223	25.385	9.6	6	8	6	1.238	1.114	1.126	0.884	0.895	0.964
ssc00600 Sphingolipid metabolism - Sus scrofa (pig)	0.0513819	3	3.39	F1RN05	Serine palmitoyltransferase long chain base subunit 1 OS=Sus scrofa OX=9823 GN=SPTLC1	2.022	Up	0.00095945	SPTLC1	52.642	5.595	3.6	3	3	3	1.487	1.14	1.322	0.68	0.629	0.644
ssc00600 Sphingolipid metabolism - Sus scrofa (pig)	0.0513819	3	3.39	A0A287B636	Alpha-galactosidase OS=Sus scrofa OX=9823 GN=GLA	2.104	Up	0.0008151	GLA	48.998	10.18	9	3	4	3	0.997	1.222	1.251	0.573	0.567	0.509
ssc04152 AMPK signaling pathway - Sus scrofa (pig)	0.962075	1	0.32	P54613	Serine/threonine-protein phosphatase 2A 65 kDa regulatory subunit A beta isoform (Fragment) OS=Sus scrofa OX=9823 GN=PPP2R1B	1.24	Up	0.00129709	PPP2R1B	66.213	18.77	13.6	8	9	6	1.072	1.054	1.102	0.896	0.879	0.829
ssc00360 Phenylalanine metabolism - Sus scrofa (pig)	0.309941	1	2.82	P00503	"Aspartate aminotransferase, cytoplasmic OS=Sus scrofa OX=9823 GN=GOT1"	1.209	Up	0.0084842	GOT1	46.474	171.38	20.6	7	10	7	1.153	1.069	1.08	0.905	0.963	0.864
ssc04977 Vitamin digestion and absorption - Sus scrofa (pig)	0.309941	1	2.82	K7GM40	Apolipoprotein A-I OS=Sus scrofa OX=9823 GN=APOA1	1.678	Up	0.00166132	APOA1	30.33	61.496	43.4	11	13	8	1.13	1.023	0.926	0.625	0.642	0.568
ssc05145 Toxoplasmosis - Sus scrofa (pig)	0.591168	3	1	F1SAE9	Laminin subunit beta 1 OS=Sus scrofa OX=9823 GN=LAMB1	1.353	Up	0.0034414	LAMB1	194.18	9.9364	3.6	6	6	6	1.092	0.984	1.142	0.774	0.825	0.779
ssc05145 Toxoplasmosis - Sus scrofa (pig)	0.591168	3	1	A0A287BBE2	Signal transducer and activator of transcription OS=Sus scrofa OX=9823 GN=STAT3	1.463	Up	0.000483	STAT3	81.238	15.017	8.5	6	8	6	1.168	1.123	1.074	0.805	0.732	0.763
ssc05145 Toxoplasmosis - Sus scrofa (pig)	0.591168	3	1	A0A287AX01	Mitogen-activated protein kinase OS=Sus scrofa OX=9823 GN=MAPK14	1.395	Up	0.00085599	MAPK14	39.561	20.335	12.2	4	7	2	1.096	1.046	1.099	0.731	0.821	0.771
ssc03410 Base excision repair - Sus scrofa (pig)	0.0100058	5	3.53	F1RT18	Nei like DNA glycosylase 3 OS=Sus scrofa OX=9823 GN=NEIL3	4.915	Up	0.00089536	NEIL3	66.364	8.182	7	4	4	4	1.774	1.289	1.149	0.305	0.331	0.221
ssc03410 Base excision repair - Sus scrofa (pig)	0.0100058	5	3.53	F1RKS3	Flap endonuclease 1 OS=Sus scrofa OX=9823 GN=FEN1	1.371	Up	0.026478	FEN1	42.402	9.8943	8.9	3	4	3	0.94	1.04	1.111	0.648	0.853	0.753
ssc03410 Base excision repair - Sus scrofa (pig)	0.0100058	5	3.53	P12682	High mobility group protein B1 OS=Sus scrofa OX=9823 GN=HMGB1	1.344	Up	0.00034442	HMGB1	24.917	12.495	18.6	4	5	4	1.088	1.075	1.091	0.847	0.798	0.776
ssc03410 Base excision repair - Sus scrofa (pig)	0.0100058	5	3.53	I3LDH3	Poly [ADP-ribose] polymerase OS=Sus scrofa OX=9823 GN=PARP1	1.261	Up	0.003163	PARP1	111.52	53.679	12.3	11	14	11	1.076	1.068	1.032	0.87	0.866	0.783
ssc03410 Base excision repair - Sus scrofa (pig)	0.0100058	5	3.53	A0A287ABG2	Proliferating cell nuclear antigen OS=Sus scrofa OX=9823 GN=PCNA	1.715	Up	0.0162982	PCNA	28.779	191.68	48.3	12	72	12	0.942	1.18	1.13	0.627	0.635	0.634
ssc04614 Renin-angiotensin system - Sus scrofa (pig)	0.426933	1	1.88	F1STV0	Prolylcarboxypeptidase OS=Sus scrofa OX=9823 GN=PRCP	1.217	Up	0.030637	PRCP	56.012	32.414	4.7	2	2	2	1.207	1.184	1.16	0.978	0.87	1.07
ssc03320 PPAR signaling pathway - Sus scrofa (pig)	0.685128	2	0.87	P27917	Apolipoprotein C-III OS=Sus scrofa OX=9823 GN=APOC3	1.822	Up	0.0033358	APOC3	10.704	7.8741	38.5	3	4	3	1.091	1.308	1.197	0.636	0.761	0.577
ssc03320 PPAR signaling pathway - Sus scrofa (pig)	0.685128	2	0.87	K7GM40	Apolipoprotein A-I OS=Sus scrofa OX=9823 GN=APOA1	1.678	Up	0.00166132	APOA1	30.33	61.496	43.4	11	13	8	1.13	1.023	0.926	0.625	0.642	0.568
ssc00670 One carbon pool by folate - Sus scrofa (pig)	0.672158	1	0.94	A0A287AFN2	Thymidylate synthase OS=Sus scrofa OX=9823 GN=TYMS	1.895	Up	0.00042076	TYMS	42.168	49.537	21.3	7	12	7	1.317	1.111	1.123	0.636	0.64	0.598
ssc03008 Ribosome biogenesis in eukaryotes - Sus scrofa (pig)	0.233227	3	1.78	F1RQN5	Spermatogenesis-associated protein 5 OS=Sus scrofa OX=9823 GN=SPATA5	1.501	Up	4.34e-05	SPATA5	83.731	220.32	28.6	22	34	21	1.176	1.146	1.107	0.748	0.756	0.78
ssc03008 Ribosome biogenesis in eukaryotes - Sus scrofa (pig)	0.233227	3	1.78	F1RJJ3	Ribosome maturation protein SBDS OS=Sus scrofa OX=9823 GN=SBDS	1.259	Up	0.00107721	SBDS	28.745	13.979	23.6	7	9	7	1.022	1.077	1.07	0.839	0.871	0.808
ssc03008 Ribosome biogenesis in eukaryotes - Sus scrofa (pig)	0.233227	3	1.78	F1S134	H/ACA ribonucleoprotein complex subunit OS=Sus scrofa OX=9823 GN=GAR1	1.643	Up	0.00021686	GAR1	20.943	3.3879	7.9	2	2	2	1.083	1.158	1.15	0.661	0.67	0.733
ssc00400 Phenylalanine, tyrosine and tryptophan biosynthesis - Sus scrofa (pig)	0.242826	1	3.77	P00503	"Aspartate aminotransferase, cytoplasmic OS=Sus scrofa OX=9823 GN=GOT1"	1.209	Up	0.0084842	GOT1	46.474	171.38	20.6	7	10	7	1.153	1.069	1.08	0.905	0.963	0.864
ssc05205 Proteoglycans in cancer - Sus scrofa (pig)	0.476096	5	1.11	A0A286ZS56	Cortactin OS=Sus scrofa OX=9823 GN=CTTN	1.703	Up	0.00104395	CTTN	60.883	100.7	29.8	17	23	17	1.305	1.114	1.071	0.68	0.667	0.702
ssc05205 Proteoglycans in cancer - Sus scrofa (pig)	0.476096	5	1.11	A0A287BBE2	Signal transducer and activator of transcription OS=Sus scrofa OX=9823 GN=STAT3	1.463	Up	0.000483	STAT3	81.238	15.017	8.5	6	8	6	1.168	1.123	1.074	0.805	0.732	0.763
ssc05205 Proteoglycans in cancer - Sus scrofa (pig)	0.476096	5	1.11	A0A287ACQ4	Catenin beta-1 OS=Sus scrofa OX=9823 GN=CTNNB1	1.365	Up	0.000405	CTNNB1	84.146	92.708	19.3	14	29	14	1.102	1.125	1.074	0.777	0.795	0.846
ssc05205 Proteoglycans in cancer - Sus scrofa (pig)	0.476096	5	1.11	A0A287AX01	Mitogen-activated protein kinase OS=Sus scrofa OX=9823 GN=MAPK14	1.395	Up	0.00085599	MAPK14	39.561	20.335	12.2	4	7	2	1.096	1.046	1.099	0.731	0.821	0.771
ssc05205 Proteoglycans in cancer - Sus scrofa (pig)	0.476096	5	1.11	A0A287BK75	Dual specificity mitogen-activated protein kinase kinase 1 OS=Sus scrofa OX=9823 GN=MAP2K1	1.443	Up	0.0065043	MAP2K1	43.439	31.872	19.1	8	12	4	1.036	1.187	1.18	0.704	0.809	0.845
ssc00250 Alanine, aspartate and glutamate metabolism - Sus scrofa (pig)	0.162792	3	2.12	P00503	"Aspartate aminotransferase, cytoplasmic OS=Sus scrofa OX=9823 GN=GOT1"	1.209	Up	0.0084842	GOT1	46.474	171.38	20.6	7	10	7	1.153	1.069	1.08	0.905	0.963	0.864
ssc00250 Alanine, aspartate and glutamate metabolism - Sus scrofa (pig)	0.162792	3	2.12	I3LSA2	Glutaminase 2 OS=Sus scrofa OX=9823 GN=GLS2	1.331	Up	0.00145816	GLS2	64.034	91.685	15.5	8	11	8	1.194	1.104	1.098	0.81	0.878	0.864
ssc00250 Alanine, aspartate and glutamate metabolism - Sus scrofa (pig)	0.162792	3	2.12	F1S5Q1	Glutamine-fructose-6-phosphate transaminase 2 OS=Sus scrofa OX=9823 GN=GFPT2	1.983	Up	0.00043929	GFPT2	77.069	2.789	7.6	5	5	2	1.048	1.193	1.22	0.633	0.553	0.559
ssc04024 cAMP signaling pathway - Sus scrofa (pig)	0.954204	1	0.34	A0A287BK75	Dual specificity mitogen-activated protein kinase kinase 1 OS=Sus scrofa OX=9823 GN=MAP2K1	1.443	Up	0.0065043	MAP2K1	43.439	31.872	19.1	8	12	4	1.036	1.187	1.18	0.704	0.809	0.845
ssc04724 Glutamatergic synapse - Sus scrofa (pig)	0.233227	3	1.78	I3LJ42	Guanine nucleotide-binding protein subunit gamma OS=Sus scrofa OX=9823 GN=GNG2	1.343	Up	0.036382	GNG2	7.8501	5.1464	22.5	1	2	1	0.941	1.141	1.231	0.905	0.789	0.773
ssc04724 Glutamatergic synapse - Sus scrofa (pig)	0.233227	3	1.78	I3LLM3	Phospholipase A2 OS=Sus scrofa OX=9823 GN=PLA2G4A	1.612	Up	0.00041713	PLA2G4A	85.375	120.26	19.4	13	23	13	1.237	1.133	1.135	0.732	0.68	0.762
ssc04724 Glutamatergic synapse - Sus scrofa (pig)	0.233227	3	1.78	I3LSA2	Glutaminase 2 OS=Sus scrofa OX=9823 GN=GLS2	1.331	Up	0.00145816	GLS2	64.034	91.685	15.5	8	11	8	1.194	1.104	1.098	0.81	0.878	0.864
ssc05222 Small cell lung cancer - Sus scrofa (pig)	0.858602	1	0.54	F1SAE9	Laminin subunit beta 1 OS=Sus scrofa OX=9823 GN=LAMB1	1.353	Up	0.0034414	LAMB1	194.18	9.9364	3.6	6	6	6	1.092	0.984	1.142	0.774	0.825	0.779
ssc04914 Progesterone-mediated oocyte maturation - Sus scrofa (pig)	0.0112164	8	2.51	A0A286ZJ52	Mitotic arrest deficient 2 like 1 OS=Sus scrofa OX=9823 GN=MAD2L1	2.545	Up	0.00018444	MAD2L1	23.508	36.783	24.9	5	8	5	1.467	1.171	1.243	0.513	0.523	0.489
ssc04914 Progesterone-mediated oocyte maturation - Sus scrofa (pig)	0.0112164	8	2.51	I3LRF1	Uncharacterized protein OS=Sus scrofa OX=9823 GN=BUB1	1.349	Up	0.0060805	BUB1	122.24	1.7773	1.5	2	2	2	1.244	1.154	1.032	0.832	0.841	0.87
ssc04914 Progesterone-mediated oocyte maturation - Sus scrofa (pig)	0.0112164	8	2.51	I3LII4	Serine/threonine-protein kinase PLK OS=Sus scrofa OX=9823 GN=PLK1	1.251	Up	0.0040206	PLK1	68.053	15.527	13.7	7	9	7	1.025	1.028	1.111	0.82	0.82	0.889
ssc04914 Progesterone-mediated oocyte maturation - Sus scrofa (pig)	0.0112164	8	2.51	P50118	Proto-oncogene serine/threonine-protein kinase mos OS=Sus scrofa OX=9823 GN=MOS	2.698	Up	8.2e-05	MOS	37.94	1.4583	2.6	1	1	1	1.436	1.238	1.394	0.508	0.465	0.535
ssc04914 Progesterone-mediated oocyte maturation - Sus scrofa (pig)	0.0112164	8	2.51	D2IE28	Cyclin B1 transcript variant 1 OS=Sus scrofa OX=9823 GN=CCNB1	1.94	Up	0.00024373	CCNB1	48.662	7.9922	9	4	6	4	1.067	1.134	1.206	0.61	0.539	0.607
ssc04914 Progesterone-mediated oocyte maturation - Sus scrofa (pig)	0.0112164	8	2.51	A0A287AX01	Mitogen-activated protein kinase OS=Sus scrofa OX=9823 GN=MAPK14	1.395	Up	0.00085599	MAPK14	39.561	20.335	12.2	4	7	2	1.096	1.046	1.099	0.731	0.821	0.771
ssc04914 Progesterone-mediated oocyte maturation - Sus scrofa (pig)	0.0112164	8	2.51	A0A287BK75	Dual specificity mitogen-activated protein kinase kinase 1 OS=Sus scrofa OX=9823 GN=MAP2K1	1.443	Up	0.0065043	MAP2K1	43.439	31.872	19.1	8	12	4	1.036	1.187	1.18	0.704	0.809	0.845
ssc04914 Progesterone-mediated oocyte maturation - Sus scrofa (pig)	0.0112164	8	2.51	A0A287A5X1	Cell division cycle 27 OS=Sus scrofa OX=9823 GN=CDC27	1.699	Up	0.0189448	CDC27	88.993	8.7504	2.5	2	2	2	0.936	1.242	1.294	0.559	0.742	0.742
ssc05206 MicroRNAs in cancer - Sus scrofa (pig)	0.0241675	8	2.2	I3LSZ1	SUMO-conjugating enzyme UBC9 OS=Sus scrofa OX=9823 GN=UBE2I	1.25	Up	0.00092066	UBE2I	18.007	14.882	31.6	5	10	5	1.045	1.095	1.098	0.897	0.841	0.852
ssc05206 MicroRNAs in cancer - Sus scrofa (pig)	0.0241675	8	2.2	A0A287A8G0	DNA (cytosine-5)-methyltransferase OS=Sus scrofa OX=9823 GN=DNMT1	1.94	Up	1.84e-06	DNMT1	181.95	323.31	47.6	79	284	79	1.153	1.184	1.161	0.611	0.611	0.581
ssc05206 MicroRNAs in cancer - Sus scrofa (pig)	0.0241675	8	2.2	A0A287BNQ9	Kinesin-like protein OS=Sus scrofa OX=9823 GN=KIF23	1.454	Up	0.00033513	KIF23	88.645	54.834	11.5	8	9	8	1.102	1.191	1.128	0.819	0.777	0.757
ssc05206 MicroRNAs in cancer - Sus scrofa (pig)	0.0241675	8	2.2	I3LSA2	Glutaminase 2 OS=Sus scrofa OX=9823 GN=GLS2	1.331	Up	0.00145816	GLS2	64.034	91.685	15.5	8	11	8	1.194	1.104	1.098	0.81	0.878	0.864
ssc05206 MicroRNAs in cancer - Sus scrofa (pig)	0.0241675	8	2.2	A0A287BBE2	Signal transducer and activator of transcription OS=Sus scrofa OX=9823 GN=STAT3	1.463	Up	0.000483	STAT3	81.238	15.017	8.5	6	8	6	1.168	1.123	1.074	0.805	0.732	0.763
ssc05206 MicroRNAs in cancer - Sus scrofa (pig)	0.0241675	8	2.2	A0A288CFX9	High mobility group protein HMGI-C OS=Sus scrofa OX=9823 GN=LOC100359361	1.858	Up	0.0003027	LOC100359361	11.831	13.76	33.3	5	5	5	1.08	1.066	0.974	0.546	0.527	0.606
ssc05206 MicroRNAs in cancer - Sus scrofa (pig)	0.0241675	8	2.2	A0A287BK75	Dual specificity mitogen-activated protein kinase kinase 1 OS=Sus scrofa OX=9823 GN=MAP2K1	1.443	Up	0.0065043	MAP2K1	43.439	31.872	19.1	8	12	4	1.036	1.187	1.18	0.704	0.809	0.845
ssc05206 MicroRNAs in cancer - Sus scrofa (pig)	0.0241675	8	2.2	F1RKX9	"CRK like proto-oncogene, adaptor protein OS=Sus scrofa OX=9823 GN=CRKL"	1.214	Up	0.022316	CRKL	33.796	21.855	25.4	6	10	6	1.176	1.054	1.056	0.834	0.923	0.95
ssc04710 Circadian rhythm - Sus scrofa (pig)	0.426933	1	1.88	A0A287ATT3	Uncharacterized protein OS=Sus scrofa OX=9823 GN=LOC100523244	1.923	Up	0.000122737	LOC100523244	43.28	28.413	20.1	7	7	6	1.219	1.144	1.108	0.571	0.592	0.642
ssc05203 Viral carcinogenesis - Sus scrofa (pig)	0.732417	4	0.82	I3LMA9	Syntaxin binding protein 5 like OS=Sus scrofa OX=9823 GN=STXBP5L	1.93	Up	3.54e-05	STXBP5L	50.66	87.684	20	8	10	8	1.137	1.157	1.112	0.592	0.616	0.557
ssc05203 Viral carcinogenesis - Sus scrofa (pig)	0.732417	4	0.82	A0A287BBE2	Signal transducer and activator of transcription OS=Sus scrofa OX=9823 GN=STAT3	1.463	Up	0.000483	STAT3	81.238	15.017	8.5	6	8	6	1.168	1.123	1.074	0.805	0.732	0.763
ssc05203 Viral carcinogenesis - Sus scrofa (pig)	0.732417	4	0.82	F1S774	Uncharacterized protein OS=Sus scrofa OX=9823 GN=CHEK1	1.925	Up	3.51e-05	CHEK1	54.358	12.436	11.6	5	5	5	1.144	1.128	1.228	0.589	0.605	0.624
ssc05203 Viral carcinogenesis - Sus scrofa (pig)	0.732417	4	0.82	F2Z5J6	General transcription factor IIB OS=Sus scrofa OX=9823 GN=GTF2B	1.734	Up	0.00028364	GTF2B	34.833	52.276	29.4	8	9	8	1.233	1.078	1.137	0.687	0.67	0.632
ssc04110 Cell cycle - Sus scrofa (pig)	3.13648e-07	17	3.92	A0A287BR93	Structural maintenance of chromosomes protein OS=Sus scrofa OX=9823 GN=SMC1B	1.667	Up	0.00050166	SMC1B	145.05	3.4143	1.4	2	2	2	1.168	1.047	1.208	0.718	0.666	0.669
ssc04110 Cell cycle - Sus scrofa (pig)	3.13648e-07	17	3.92	A0A286ZJ52	Mitotic arrest deficient 2 like 1 OS=Sus scrofa OX=9823 GN=MAD2L1	2.545	Up	0.00018444	MAD2L1	23.508	36.783	24.9	5	8	5	1.467	1.171	1.243	0.513	0.523	0.489
ssc04110 Cell cycle - Sus scrofa (pig)	3.13648e-07	17	3.92	A0A287ABG2	Proliferating cell nuclear antigen OS=Sus scrofa OX=9823 GN=PCNA	1.715	Up	0.0162982	PCNA	28.779	191.68	48.3	12	72	12	0.942	1.18	1.13	0.627	0.635	0.634
ssc04110 Cell cycle - Sus scrofa (pig)	3.13648e-07	17	3.92	A0A287AR84	DNA helicase OS=Sus scrofa OX=9823 GN=MCM6	1.505	Up	5.65e-05	MCM6	89.587	53.994	16.1	12	18	12	1.11	1.148	1.114	0.745	0.722	0.773
ssc04110 Cell cycle - Sus scrofa (pig)	3.13648e-07	17	3.92	F1SPF3	DNA helicase OS=Sus scrofa OX=9823 GN=MCM2	1.635	Up	0.0013014	MCM2	101.53	74.972	18.6	15	20	15	1.052	1.206	1.249	0.745	0.728	0.672
ssc04110 Cell cycle - Sus scrofa (pig)	3.13648e-07	17	3.92	F1RR55	Securin OS=Sus scrofa OX=9823 GN=PTTG1	4.108	Up	0.012159	PTTG1	22.165	9.1327	16.8	3	4	3	1.331	1.332	1.289	0.303	0.418	0.241
ssc04110 Cell cycle - Sus scrofa (pig)	3.13648e-07	17	3.92	I3LRF1	Uncharacterized protein OS=Sus scrofa OX=9823 GN=BUB1	1.349	Up	0.0060805	BUB1	122.24	1.7773	1.5	2	2	2	1.244	1.154	1.032	0.832	0.841	0.87
ssc04110 Cell cycle - Sus scrofa (pig)	3.13648e-07	17	3.92	A4PES0	Wee1-like protein kinase 2 OS=Sus scrofa OX=9823 GN=WEE2	4.027	Up	2.41e-05	WEE2	62.927	137.78	31.7	17	33	17	1.512	1.381	1.259	0.323	0.368	0.34
ssc04110 Cell cycle - Sus scrofa (pig)	3.13648e-07	17	3.92	A0A286ZL07	"BUB3, mitotic checkpoint protein OS=Sus scrofa OX=9823 GN=BUB3"	1.209	Up	0.0190596	BUB3	36.766	52.838	25.3	7	9	7	0.931	1.067	1.05	0.854	0.867	0.8
ssc04110 Cell cycle - Sus scrofa (pig)	3.13648e-07	17	3.92	F1S774	Uncharacterized protein OS=Sus scrofa OX=9823 GN=CHEK1	1.925	Up	3.51e-05	CHEK1	54.358	12.436	11.6	5	5	5	1.144	1.128	1.228	0.589	0.605	0.624
ssc04110 Cell cycle - Sus scrofa (pig)	3.13648e-07	17	3.92	I3LD81	Cell division cycle 7 OS=Sus scrofa OX=9823 GN=CDC7	1.954	Up	0.0029611	CDC7	61.478	26.339	5	2	2	2	1.11	1.182	1.255	0.492	0.669	0.654
ssc04110 Cell cycle - Sus scrofa (pig)	3.13648e-07	17	3.92	F1SFR3	"Extra spindle pole bodies like 1, separase OS=Sus scrofa OX=9823 GN=ESPL1"	1.848	Up	0.00047914	ESPL1	229.73	53.188	9.5	19	20	19	1.108	1.238	1.228	0.657	0.588	0.689
ssc04110 Cell cycle - Sus scrofa (pig)	3.13648e-07	17	3.92	A0A287BP09	BUB1 mitotic checkpoint serine/threonine kinase B OS=Sus scrofa OX=9823 GN=BUB1B	1.657	Up	0.00066009	BUB1B	116.62	189.14	19.5	17	28	17	1.191	1.14	1.103	0.627	0.715	0.731
ssc04110 Cell cycle - Sus scrofa (pig)	3.13648e-07	17	3.92	I3LT03	Origin recognition complex subunit 1 OS=Sus scrofa OX=9823 GN=ORC1	1.323	Up	0.025977	ORC1	97.794	7.6332	4.1	3	3	3	1.2	1.041	1.307	0.862	0.844	0.976
ssc04110 Cell cycle - Sus scrofa (pig)	3.13648e-07	17	3.92	I3LII4	Serine/threonine-protein kinase PLK OS=Sus scrofa OX=9823 GN=PLK1	1.251	Up	0.0040206	PLK1	68.053	15.527	13.7	7	9	7	1.025	1.028	1.111	0.82	0.82	0.889
ssc04110 Cell cycle - Sus scrofa (pig)	3.13648e-07	17	3.92	D2IE28	Cyclin B1 transcript variant 1 OS=Sus scrofa OX=9823 GN=CCNB1	1.94	Up	0.00024373	CCNB1	48.662	7.9922	9	4	6	4	1.067	1.134	1.206	0.61	0.539	0.607
ssc04110 Cell cycle - Sus scrofa (pig)	3.13648e-07	17	3.92	A0A287A5X1	Cell division cycle 27 OS=Sus scrofa OX=9823 GN=CDC27	1.699	Up	0.0189448	CDC27	88.993	8.7504	2.5	2	2	2	0.936	1.242	1.294	0.559	0.742	0.742
ssc04137 Mitophagy - animal - Sus scrofa (pig)	0.685128	2	0.87	A0A287B187	Autophagy protein 5 OS=Sus scrofa OX=9823 GN=ATG5	1.255	Up	0.0142757	ATG5	28.767	21.667	35.7	8	11	8	1.048	1.143	1.06	0.867	0.864	0.859
ssc04137 Mitophagy - animal - Sus scrofa (pig)	0.685128	2	0.87	F1SH24	TBC1 domain family member 15 OS=Sus scrofa OX=9823 GN=TBC1D15	1.759	Up	3.93e-05	TBC1D15	74.667	50.54	12.9	8	9	8	1.216	1.14	1.154	0.681	0.676	0.638
ssc03460 Fanconi anemia pathway - Sus scrofa (pig)	0.420767	2	1.41	B0M1M6	DNA repair protein RAD51 homolog OS=Sus scrofa OX=9823 GN=pigRAD51	1.42	Up	0.0022166	pigRAD51	36.994	56.553	15.9	5	7	5	1.158	1.141	1.004	0.743	0.794	0.789
ssc03460 Fanconi anemia pathway - Sus scrofa (pig)	0.420767	2	1.41	A0A287AWN0	"BRCA2, DNA repair associated OS=Sus scrofa OX=9823 GN=BRCA2"	1.527	Up	0.025136	BRCA2	356.53	16.302	2.8	8	8	8	1.615	1.176	1.146	0.929	0.804	0.846
ssc05322 Systemic lupus erythematosus - Sus scrofa (pig)	0.00459671	7	3.16	F1SMJ6	Complement component C9 precursor OS=Sus scrofa OX=9823 GN=C9	1.216	Up	0.034899	C9	62.441	39.962	18.6	10	18	10	0.7	0.713	0.661	0.581	0.618	0.506
ssc05322 Systemic lupus erythematosus - Sus scrofa (pig)	0.00459671	7	3.16	F1SMI8	Complement component C6 precursor OS=Sus scrofa OX=9823 GN=C6	1.233	Up	0.0191425	C6	104.63	32.506	12.5	13	19	13	0.601	0.708	0.611	0.534	0.505	0.518
ssc05322 Systemic lupus erythematosus - Sus scrofa (pig)	0.00459671	7	3.16	F1S1V1	Sjogren syndrome antigen B OS=Sus scrofa OX=9823 GN=SSB	2.422	Up	0.00193924	SSB	47.267	15.636	11.5	5	6	5	1.531	1.143	1.466	0.546	0.502	0.661
ssc05322 Systemic lupus erythematosus - Sus scrofa (pig)	0.00459671	7	3.16	A0SEH3	Complement component C8 gamma chain precursor OS=Sus scrofa OX=9823 GN=C8G	1.359	Up	0.044805	C8G	22.283	16.232	27.7	4	5	4	1.067	0.768	0.874	0.692	0.612	0.689
ssc05322 Systemic lupus erythematosus - Sus scrofa (pig)	0.00459671	7	3.16	F1RQW2	Complement C4-A precursor OS=Sus scrofa OX=9823 GN=C4A	1.436	Up	0.0142446	C4A	192.43	17.44	4.9	8	10	8	0.707	0.896	0.813	0.606	0.506	0.57
ssc05322 Systemic lupus erythematosus - Sus scrofa (pig)	0.00459671	7	3.16	Q71LE2	Histone H3.3 OS=Sus scrofa OX=9823 GN=H3F3A	2.32	Up	4.1e-05	H3F3A	15.328	4.68	11.8	2	4	1	1.122	1.19	1.135	0.531	0.463	0.492
ssc05322 Systemic lupus erythematosus - Sus scrofa (pig)	0.00459671	7	3.16	Q9TUQ3	Complement component C7 OS=Sus scrofa OX=9823 GN=C7	1.407	Up	0.00129782	C7	93.061	34.541	14.2	12	16	12	0.556	0.566	0.593	0.377	0.428	0.414
ssc04910 Insulin signaling pathway - Sus scrofa (pig)	0.801076	3	0.72	A0A287BKY1	MAP kinase-interacting serine/threonine-protein kinase 1 OS=Sus scrofa OX=9823 GN=MKNK1	1.454	Up	0.02186	MKNK1	42.467	6.4183	6.3	2	2	2	1.312	0.944	1.101	0.723	0.779	0.807
ssc04910 Insulin signaling pathway - Sus scrofa (pig)	0.801076	3	0.72	A0A287BK75	Dual specificity mitogen-activated protein kinase kinase 1 OS=Sus scrofa OX=9823 GN=MAP2K1	1.443	Up	0.0065043	MAP2K1	43.439	31.872	19.1	8	12	4	1.036	1.187	1.18	0.704	0.809	0.845
ssc04910 Insulin signaling pathway - Sus scrofa (pig)	0.801076	3	0.72	F1RKX9	"CRK like proto-oncogene, adaptor protein OS=Sus scrofa OX=9823 GN=CRKL"	1.214	Up	0.022316	CRKL	33.796	21.855	25.4	6	10	6	1.176	1.054	1.056	0.834	0.923	0.95
ssc05418 Fluid shear stress and atherosclerosis - Sus scrofa (pig)	0.132998	5	1.82	F1SA79	Mitogen-activated protein kinase kinase 7 OS=Sus scrofa OX=9823 GN=MAP2K7	1.289	Up	0.0027804	MAP2K7	47.552	4.5415	4.8	2	2	2	1.059	1.067	1.108	0.782	0.886	0.841
ssc05418 Fluid shear stress and atherosclerosis - Sus scrofa (pig)	0.132998	5	1.82	A0A287ACQ4	Catenin beta-1 OS=Sus scrofa OX=9823 GN=CTNNB1	1.365	Up	0.000405	CTNNB1	84.146	92.708	19.3	14	29	14	1.102	1.125	1.074	0.777	0.795	0.846
ssc05418 Fluid shear stress and atherosclerosis - Sus scrofa (pig)	0.132998	5	1.82	A0A287AX01	Mitogen-activated protein kinase OS=Sus scrofa OX=9823 GN=MAPK14	1.395	Up	0.00085599	MAPK14	39.561	20.335	12.2	4	7	2	1.096	1.046	1.099	0.731	0.821	0.771
ssc05418 Fluid shear stress and atherosclerosis - Sus scrofa (pig)	0.132998	5	1.82	F1S7D3	Uncharacterized protein OS=Sus scrofa OX=9823 GN=LOC100526118	1.702	Up	0.0055443	LOC100526118	25.413	5.0061	11.2	3	5	2	0.97	1.219	1.3	0.733	0.644	0.673
ssc05418 Fluid shear stress and atherosclerosis - Sus scrofa (pig)	0.132998	5	1.82	P61958	Small ubiquitin-related modifier 2 OS=Sus scrofa OX=9823 GN=SUMO2	1.906	Up	0.00031533	SUMO2	10.871	19.176	23.2	2	5	2	1.118	1.213	1.145	0.581	0.67	0.573
ssc04371 Apelin signaling pathway - Sus scrofa (pig)	0.830789	2	0.65	I3LJ42	Guanine nucleotide-binding protein subunit gamma OS=Sus scrofa OX=9823 GN=GNG2	1.343	Up	0.036382	GNG2	7.8501	5.1464	22.5	1	2	1	0.941	1.141	1.231	0.905	0.789	0.773
ssc04371 Apelin signaling pathway - Sus scrofa (pig)	0.830789	2	0.65	A0A287BK75	Dual specificity mitogen-activated protein kinase kinase 1 OS=Sus scrofa OX=9823 GN=MAP2K1	1.443	Up	0.0065043	MAP2K1	43.439	31.872	19.1	8	12	4	1.036	1.187	1.18	0.704	0.809	0.845
ssc05200 Pathways in cancer - Sus scrofa (pig)	0.145162	13	1.37	I3LJ42	Guanine nucleotide-binding protein subunit gamma OS=Sus scrofa OX=9823 GN=GNG2	1.343	Up	0.036382	GNG2	7.8501	5.1464	22.5	1	2	1	0.941	1.141	1.231	0.905	0.789	0.773
ssc05200 Pathways in cancer - Sus scrofa (pig)	0.145162	13	1.37	A0A287AWN0	"BRCA2, DNA repair associated OS=Sus scrofa OX=9823 GN=BRCA2"	1.527	Up	0.025136	BRCA2	356.53	16.302	2.8	8	8	8	1.615	1.176	1.146	0.929	0.804	0.846
ssc05200 Pathways in cancer - Sus scrofa (pig)	0.145162	13	1.37	F1SBF0	Nuclear receptor coactivator 3 OS=Sus scrofa OX=9823 GN=NCOA3	2.152	Up	0.0091227	NCOA3	150.96	213.24	17.9	21	30	4	0.817	1.311	1.234	0.579	0.496	0.487
ssc05200 Pathways in cancer - Sus scrofa (pig)	0.145162	13	1.37	A0A287BBE2	Signal transducer and activator of transcription OS=Sus scrofa OX=9823 GN=STAT3	1.463	Up	0.000483	STAT3	81.238	15.017	8.5	6	8	6	1.168	1.123	1.074	0.805	0.732	0.763
ssc05200 Pathways in cancer - Sus scrofa (pig)	0.145162	13	1.37	F1S7D3	Uncharacterized protein OS=Sus scrofa OX=9823 GN=LOC100526118	1.702	Up	0.0055443	LOC100526118	25.413	5.0061	11.2	3	5	2	0.97	1.219	1.3	0.733	0.644	0.673
ssc05200 Pathways in cancer - Sus scrofa (pig)	0.145162	13	1.37	F1RKX9	"CRK like proto-oncogene, adaptor protein OS=Sus scrofa OX=9823 GN=CRKL"	1.214	Up	0.022316	CRKL	33.796	21.855	25.4	6	10	6	1.176	1.054	1.056	0.834	0.923	0.95
ssc05200 Pathways in cancer - Sus scrofa (pig)	0.145162	13	1.37	B0M1M6	DNA repair protein RAD51 homolog OS=Sus scrofa OX=9823 GN=pigRAD51	1.42	Up	0.0022166	pigRAD51	36.994	56.553	15.9	5	7	5	1.158	1.141	1.004	0.743	0.794	0.789
ssc05200 Pathways in cancer - Sus scrofa (pig)	0.145162	13	1.37	A0A287AIK8	C-terminal binding protein 2 OS=Sus scrofa OX=9823 GN=CTBP2	1.449	Up	0.03432	CTBP2	48.958	9.2294	8.8	4	5	2	1.298	1.115	1.026	0.78	0.807	0.787
ssc05200 Pathways in cancer - Sus scrofa (pig)	0.145162	13	1.37	F1SAE9	Laminin subunit beta 1 OS=Sus scrofa OX=9823 GN=LAMB1	1.353	Up	0.0034414	LAMB1	194.18	9.9364	3.6	6	6	6	1.092	0.984	1.142	0.774	0.825	0.779
ssc05200 Pathways in cancer - Sus scrofa (pig)	0.145162	13	1.37	I3LAJ6	RAS like proto-oncogene A OS=Sus scrofa OX=9823 GN=RALA	1.293	Up	0.0009217	RALA	23.521	38.441	31.1	7	14	6	1.051	1.117	1.034	0.832	0.846	0.798
ssc05200 Pathways in cancer - Sus scrofa (pig)	0.145162	13	1.37	A0A287ACQ4	Catenin beta-1 OS=Sus scrofa OX=9823 GN=CTNNB1	1.365	Up	0.000405	CTNNB1	84.146	92.708	19.3	14	29	14	1.102	1.125	1.074	0.777	0.795	0.846
ssc05200 Pathways in cancer - Sus scrofa (pig)	0.145162	13	1.37	A0A287BK75	Dual specificity mitogen-activated protein kinase kinase 1 OS=Sus scrofa OX=9823 GN=MAP2K1	1.443	Up	0.0065043	MAP2K1	43.439	31.872	19.1	8	12	4	1.036	1.187	1.18	0.704	0.809	0.845
ssc05200 Pathways in cancer - Sus scrofa (pig)	0.145162	13	1.37	F1SQH4	DNA mismatch repair protein OS=Sus scrofa OX=9823 GN=MSH2	1.482	Up	0.0005597	MSH2	103.19	56.749	13	13	14	13	1.145	1.161	1.042	0.78	0.75	0.729
ssc05034 Alcoholism - Sus scrofa (pig)	0.503966	3	1.13	I3LJ42	Guanine nucleotide-binding protein subunit gamma OS=Sus scrofa OX=9823 GN=GNG2	1.343	Up	0.036382	GNG2	7.8501	5.1464	22.5	1	2	1	0.941	1.141	1.231	0.905	0.789	0.773
ssc05034 Alcoholism - Sus scrofa (pig)	0.503966	3	1.13	Q71LE2	Histone H3.3 OS=Sus scrofa OX=9823 GN=H3F3A	2.32	Up	4.1e-05	H3F3A	15.328	4.68	11.8	2	4	1	1.122	1.19	1.135	0.531	0.463	0.492
ssc05034 Alcoholism - Sus scrofa (pig)	0.503966	3	1.13	A0A287BK75	Dual specificity mitogen-activated protein kinase kinase 1 OS=Sus scrofa OX=9823 GN=MAP2K1	1.443	Up	0.0065043	MAP2K1	43.439	31.872	19.1	8	12	4	1.036	1.187	1.18	0.704	0.809	0.845
ssc05223 Non-small cell lung cancer - Sus scrofa (pig)	0.420767	2	1.41	A0A287BBE2	Signal transducer and activator of transcription OS=Sus scrofa OX=9823 GN=STAT3	1.463	Up	0.000483	STAT3	81.238	15.017	8.5	6	8	6	1.168	1.123	1.074	0.805	0.732	0.763
ssc05223 Non-small cell lung cancer - Sus scrofa (pig)	0.420767	2	1.41	A0A287BK75	Dual specificity mitogen-activated protein kinase kinase 1 OS=Sus scrofa OX=9823 GN=MAP2K1	1.443	Up	0.0065043	MAP2K1	43.439	31.872	19.1	8	12	4	1.036	1.187	1.18	0.704	0.809	0.845
ssc04145 Phagosome - Sus scrofa (pig)	0.912761	3	0.56	I3LML4	Tubulin alpha chain OS=Sus scrofa OX=9823 GN=TUBAL3	1.765	Up	0.00043563	TUBAL3	49.327	12.911	7.4	3	4	3	1.049	1.124	1.034	0.551	0.627	0.639
ssc04145 Phagosome - Sus scrofa (pig)	0.912761	3	0.56	I3LHT9	Syntaxin-12 OS=Sus scrofa OX=9823 GN=STX12	1.218	Up	0.00171924	STX12	31.416	165.27	29.7	7	17	7	1.025	1.101	1.035	0.847	0.86	0.888
ssc04145 Phagosome - Sus scrofa (pig)	0.912761	3	0.56	F1S3P8	Syntaxin 7 OS=Sus scrofa OX=9823 GN=STX7	1.432	Up	4.13e-05	STX7	29.864	12.254	9.2	2	4	2	1.095	1.151	1.101	0.782	0.791	0.765
ssc04622 RIG-I-like receptor signaling pathway - Sus scrofa (pig)	0.452129	2	1.33	A0A287B187	Autophagy protein 5 OS=Sus scrofa OX=9823 GN=ATG5	1.255	Up	0.0142757	ATG5	28.767	21.667	35.7	8	11	8	1.048	1.143	1.06	0.867	0.864	0.859
ssc04622 RIG-I-like receptor signaling pathway - Sus scrofa (pig)	0.452129	2	1.33	A0A287AX01	Mitogen-activated protein kinase OS=Sus scrofa OX=9823 GN=MAPK14	1.395	Up	0.00085599	MAPK14	39.561	20.335	12.2	4	7	2	1.096	1.046	1.099	0.731	0.821	0.771
ssc04150 mTOR signaling pathway - Sus scrofa (pig)	0.963009	2	0.41	A0A287B0R3	CAP-Gly domain containing linker protein 1 OS=Sus scrofa OX=9823 GN=CLIP1	1.265	Up	0.00069606	CLIP1	156.09	52.841	12.9	17	22	13	1.086	1.069	1.145	0.852	0.865	0.892
ssc04150 mTOR signaling pathway - Sus scrofa (pig)	0.963009	2	0.41	A0A287BK75	Dual specificity mitogen-activated protein kinase kinase 1 OS=Sus scrofa OX=9823 GN=MAP2K1	1.443	Up	0.0065043	MAP2K1	43.439	31.872	19.1	8	12	4	1.036	1.187	1.18	0.704	0.809	0.845
ssc05224 Breast cancer - Sus scrofa (pig)	0.192937	4	1.74	A0A287AWN0	"BRCA2, DNA repair associated OS=Sus scrofa OX=9823 GN=BRCA2"	1.527	Up	0.025136	BRCA2	356.53	16.302	2.8	8	8	8	1.615	1.176	1.146	0.929	0.804	0.846
ssc05224 Breast cancer - Sus scrofa (pig)	0.192937	4	1.74	F1SBF0	Nuclear receptor coactivator 3 OS=Sus scrofa OX=9823 GN=NCOA3	2.152	Up	0.0091227	NCOA3	150.96	213.24	17.9	21	30	4	0.817	1.311	1.234	0.579	0.496	0.487
ssc05224 Breast cancer - Sus scrofa (pig)	0.192937	4	1.74	A0A287ACQ4	Catenin beta-1 OS=Sus scrofa OX=9823 GN=CTNNB1	1.365	Up	0.000405	CTNNB1	84.146	92.708	19.3	14	29	14	1.102	1.125	1.074	0.777	0.795	0.846
ssc05224 Breast cancer - Sus scrofa (pig)	0.192937	4	1.74	A0A287BK75	Dual specificity mitogen-activated protein kinase kinase 1 OS=Sus scrofa OX=9823 GN=MAP2K1	1.443	Up	0.0065043	MAP2K1	43.439	31.872	19.1	8	12	4	1.036	1.187	1.18	0.704	0.809	0.845
ssc04370 VEGF signaling pathway - Sus scrofa (pig)	0.209081	3	1.88	I3LLM3	Phospholipase A2 OS=Sus scrofa OX=9823 GN=PLA2G4A	1.612	Up	0.00041713	PLA2G4A	85.375	120.26	19.4	13	23	13	1.237	1.133	1.135	0.732	0.68	0.762
ssc04370 VEGF signaling pathway - Sus scrofa (pig)	0.209081	3	1.88	A0A287AX01	Mitogen-activated protein kinase OS=Sus scrofa OX=9823 GN=MAPK14	1.395	Up	0.00085599	MAPK14	39.561	20.335	12.2	4	7	2	1.096	1.046	1.099	0.731	0.821	0.771
ssc04370 VEGF signaling pathway - Sus scrofa (pig)	0.209081	3	1.88	A0A287BK75	Dual specificity mitogen-activated protein kinase kinase 1 OS=Sus scrofa OX=9823 GN=MAP2K1	1.443	Up	0.0065043	MAP2K1	43.439	31.872	19.1	8	12	4	1.036	1.187	1.18	0.704	0.809	0.845
ssc04550 Signaling pathways regulating pluripotency of stem cells - Sus scrofa (pig)	0.0464441	5	2.46	P03970	Inhibin beta A chain OS=Sus scrofa OX=9823 GN=INHBA	1.429	Up	0.0111758	INHBA	47.476	1.7334	1.9	1	1	1	0.999	1.162	1.239	0.87	0.761	0.748
ssc04550 Signaling pathways regulating pluripotency of stem cells - Sus scrofa (pig)	0.0464441	5	2.46	A0A287BBE2	Signal transducer and activator of transcription OS=Sus scrofa OX=9823 GN=STAT3	1.463	Up	0.000483	STAT3	81.238	15.017	8.5	6	8	6	1.168	1.123	1.074	0.805	0.732	0.763
ssc04550 Signaling pathways regulating pluripotency of stem cells - Sus scrofa (pig)	0.0464441	5	2.46	A0A287ACQ4	Catenin beta-1 OS=Sus scrofa OX=9823 GN=CTNNB1	1.365	Up	0.000405	CTNNB1	84.146	92.708	19.3	14	29	14	1.102	1.125	1.074	0.777	0.795	0.846
ssc04550 Signaling pathways regulating pluripotency of stem cells - Sus scrofa (pig)	0.0464441	5	2.46	A0A287AX01	Mitogen-activated protein kinase OS=Sus scrofa OX=9823 GN=MAPK14	1.395	Up	0.00085599	MAPK14	39.561	20.335	12.2	4	7	2	1.096	1.046	1.099	0.731	0.821	0.771
ssc04550 Signaling pathways regulating pluripotency of stem cells - Sus scrofa (pig)	0.0464441	5	2.46	A0A287BK75	Dual specificity mitogen-activated protein kinase kinase 1 OS=Sus scrofa OX=9823 GN=MAP2K1	1.443	Up	0.0065043	MAP2K1	43.439	31.872	19.1	8	12	4	1.036	1.187	1.18	0.704	0.809	0.845
ssc00052 Galactose metabolism - Sus scrofa (pig)	0.752193	1	0.75	A0A287B636	Alpha-galactosidase OS=Sus scrofa OX=9823 GN=GLA	2.104	Up	0.0008151	GLA	48.998	10.18	9	3	4	3	0.997	1.222	1.251	0.573	0.567	0.509
ssc00982 Drug metabolism - cytochrome P450 - Sus scrofa (pig)	0.56646	1	1.26	F1S7D3	Uncharacterized protein OS=Sus scrofa OX=9823 GN=LOC100526118	1.702	Up	0.0055443	LOC100526118	25.413	5.0061	11.2	3	5	2	0.97	1.219	1.3	0.733	0.644	0.673
ssc04726 Serotonergic synapse - Sus scrofa (pig)	0.257842	3	1.69	I3LJ42	Guanine nucleotide-binding protein subunit gamma OS=Sus scrofa OX=9823 GN=GNG2	1.343	Up	0.036382	GNG2	7.8501	5.1464	22.5	1	2	1	0.941	1.141	1.231	0.905	0.789	0.773
ssc04726 Serotonergic synapse - Sus scrofa (pig)	0.257842	3	1.69	I3LLM3	Phospholipase A2 OS=Sus scrofa OX=9823 GN=PLA2G4A	1.612	Up	0.00041713	PLA2G4A	85.375	120.26	19.4	13	23	13	1.237	1.133	1.135	0.732	0.68	0.762
ssc04726 Serotonergic synapse - Sus scrofa (pig)	0.257842	3	1.69	A0A287BK75	Dual specificity mitogen-activated protein kinase kinase 1 OS=Sus scrofa OX=9823 GN=MAP2K1	1.443	Up	0.0065043	MAP2K1	43.439	31.872	19.1	8	12	4	1.036	1.187	1.18	0.704	0.809	0.845
ssc04520 Adherens junction - Sus scrofa (pig)	0.354628	4	1.33	A0A287BRR9	BAI1 associated protein 2 OS=Sus scrofa OX=9823 GN=BAIAP2	1.589	Up	0.000124604	BAIAP2	57.301	88.687	32.6	16	22	16	1.172	1.208	1.112	0.735	0.757	0.705
ssc04520 Adherens junction - Sus scrofa (pig)	0.354628	4	1.33	A0A287BBS6	Catenin delta 1 OS=Sus scrofa OX=9823 GN=CTNND1	1.435	Up	0.0093846	CTNND1	104.02	241.2	23.5	18	24	18	1.112	1.116	1.118	0.73	0.777	0.825
ssc04520 Adherens junction - Sus scrofa (pig)	0.354628	4	1.33	K7GPM9	Tyrosine-protein kinase OS=Sus scrofa OX=9823 GN=FYN	2.068	Up	0.0021825	FYN	54.44	19.732	8.3	4	4	1	1.016	1.188	1.224	0.562	0.467	0.629
ssc04520 Adherens junction - Sus scrofa (pig)	0.354628	4	1.33	A0A287ACQ4	Catenin beta-1 OS=Sus scrofa OX=9823 GN=CTNNB1	1.365	Up	0.000405	CTNNB1	84.146	92.708	19.3	14	29	14	1.102	1.125	1.074	0.777	0.795	0.846
ssc04142 Lysosome - Sus scrofa (pig)	0.995297	1	0.2	A0A287B636	Alpha-galactosidase OS=Sus scrofa OX=9823 GN=GLA	2.104	Up	0.0008151	GLA	48.998	10.18	9	3	4	3	0.997	1.222	1.251	0.573	0.567	0.509
ssc00480 Glutathione metabolism - Sus scrofa (pig)	0.926683	1	0.4	F1S7D3	Uncharacterized protein OS=Sus scrofa OX=9823 GN=LOC100526118	1.702	Up	0.0055443	LOC100526118	25.413	5.0061	11.2	3	5	2	0.97	1.219	1.3	0.733	0.644	0.673
ssc00980 Metabolism of xenobiotics by cytochrome P450 - Sus scrofa (pig)	0.727949	1	0.81	F1S7D3	Uncharacterized protein OS=Sus scrofa OX=9823 GN=LOC100526118	1.702	Up	0.0055443	LOC100526118	25.413	5.0061	11.2	3	5	2	0.97	1.219	1.3	0.733	0.644	0.673
ssc00220 Arginine biosynthesis - Sus scrofa (pig)	0.121709	2	3.23	P00503	"Aspartate aminotransferase, cytoplasmic OS=Sus scrofa OX=9823 GN=GOT1"	1.209	Up	0.0084842	GOT1	46.474	171.38	20.6	7	10	7	1.153	1.069	1.08	0.905	0.963	0.864
ssc00220 Arginine biosynthesis - Sus scrofa (pig)	0.121709	2	3.23	I3LSA2	Glutaminase 2 OS=Sus scrofa OX=9823 GN=GLS2	1.331	Up	0.00145816	GLS2	64.034	91.685	15.5	8	11	8	1.194	1.104	1.098	0.81	0.878	0.864
ssc04141 Protein processing in endoplasmic reticulum - Sus scrofa (pig)	0.995687	3	0.34	F1SA79	Mitogen-activated protein kinase kinase 7 OS=Sus scrofa OX=9823 GN=MAP2K7	1.289	Up	0.0027804	MAP2K7	47.552	4.5415	4.8	2	2	2	1.059	1.067	1.108	0.782	0.886	0.841
ssc04141 Protein processing in endoplasmic reticulum - Sus scrofa (pig)	0.995687	3	0.34	F1RS44	N-glycanase 1 OS=Sus scrofa OX=9823 GN=NGLY1	2.433	Up	1.76e-05	NGLY1	74.485	122.4	23.7	15	24	15	1.133	1.233	1.233	0.492	0.475	0.512
ssc04141 Protein processing in endoplasmic reticulum - Sus scrofa (pig)	0.995687	3	0.34	A0A287BNF3	Phospholipase A2 activating protein OS=Sus scrofa OX=9823 GN=PLAA	1.284	Up	0.0028007	PLAA	84.945	30.191	15.2	11	12	11	1.147	1.161	1.111	0.918	0.825	0.92
ssc00350 Tyrosine metabolism - Sus scrofa (pig)	0.524181	1	1.41	P00503	"Aspartate aminotransferase, cytoplasmic OS=Sus scrofa OX=9823 GN=GOT1"	1.209	Up	0.0084842	GOT1	46.474	171.38	20.6	7	10	7	1.153	1.069	1.08	0.905	0.963	0.864
ssc00520 Amino sugar and nucleotide sugar metabolism - Sus scrofa (pig)	0.939254	1	0.38	F1S5Q1	Glutamine-fructose-6-phosphate transaminase 2 OS=Sus scrofa OX=9823 GN=GFPT2	1.983	Up	0.00043929	GFPT2	77.069	2.789	7.6	5	5	2	1.048	1.193	1.22	0.633	0.553	0.559
ssc03430 Mismatch repair - Sus scrofa (pig)	0.185551	3	1.99	A0A287AQT0	Replication factor C subunit 4 OS=Sus scrofa OX=9823 GN=RFC4	1.317	Up	0.0176812	RFC4	32.792	5.0203	9.7	3	3	3	0.964	1.099	1.093	0.86	0.713	0.824
ssc03430 Mismatch repair - Sus scrofa (pig)	0.185551	3	1.99	F1SQH4	DNA mismatch repair protein OS=Sus scrofa OX=9823 GN=MSH2	1.482	Up	0.0005597	MSH2	103.19	56.749	13	13	14	13	1.145	1.161	1.042	0.78	0.75	0.729
ssc03430 Mismatch repair - Sus scrofa (pig)	0.185551	3	1.99	A0A287ABG2	Proliferating cell nuclear antigen OS=Sus scrofa OX=9823 GN=PCNA	1.715	Up	0.0162982	PCNA	28.779	191.68	48.3	12	72	12	0.942	1.18	1.13	0.627	0.635	0.634
ssc05032 Morphine addiction - Sus scrofa (pig)	0.640134	1	1.03	I3LJ42	Guanine nucleotide-binding protein subunit gamma OS=Sus scrofa OX=9823 GN=GNG2	1.343	Up	0.036382	GNG2	7.8501	5.1464	22.5	1	2	1	0.941	1.141	1.231	0.905	0.789	0.773
ssc03022 Basal transcription factors - Sus scrofa (pig)	0.0513819	3	3.39	F1S845	TATA-box binding protein associated factor 5 OS=Sus scrofa OX=9823 GN=TAF5	1.739	Up	0.0025246	TAF5	86.806	1.7374	1.2	1	1	1	1.098	1.096	1.287	0.717	0.587	0.698
ssc03022 Basal transcription factors - Sus scrofa (pig)	0.0513819	3	3.39	I3LMA9	Syntaxin binding protein 5 like OS=Sus scrofa OX=9823 GN=STXBP5L	1.93	Up	3.54e-05	STXBP5L	50.66	87.684	20	8	10	8	1.137	1.157	1.112	0.592	0.616	0.557
ssc03022 Basal transcription factors - Sus scrofa (pig)	0.0513819	3	3.39	F2Z5J6	General transcription factor IIB OS=Sus scrofa OX=9823 GN=GTF2B	1.734	Up	0.00028364	GTF2B	34.833	52.276	29.4	8	9	8	1.233	1.078	1.137	0.687	0.67	0.632
ssc05150 Staphylococcus aureus infection - Sus scrofa (pig)	0.0661773	3	3.08	I3LJW2	Fibrinogen gamma chain precursor OS=Sus scrofa OX=9823 GN=FGG	1.253	Up	0.00061742	FGG	49.618	83.852	21	9	10	9	0.794	0.744	0.796	0.627	0.613	0.622
ssc05150 Staphylococcus aureus infection - Sus scrofa (pig)	0.0661773	3	3.08	A0A287B388	Uncharacterized protein OS=Sus scrofa OX=9823 GN=CFH	1.297	Up	0.0069754	CFH	131.55	9.0038	5.4	7	7	7	0.966	0.876	0.979	0.72	0.681	0.774
ssc05150 Staphylococcus aureus infection - Sus scrofa (pig)	0.0661773	3	3.08	F1RQW2	Complement C4-A precursor OS=Sus scrofa OX=9823 GN=C4A	1.436	Up	0.0142446	C4A	192.43	17.44	4.9	8	10	8	0.707	0.896	0.813	0.606	0.506	0.57
ssc00471 D-Glutamine and D-glutamate metabolism - Sus scrofa (pig)	0.242826	1	3.77	I3LSA2	Glutaminase 2 OS=Sus scrofa OX=9823 GN=GLS2	1.331	Up	0.00145816	GLS2	64.034	91.685	15.5	8	11	8	1.194	1.104	1.098	0.81	0.878	0.864
ssc04068 FoxO signaling pathway - Sus scrofa (pig)	0.0502619	6	2.19	I3LII4	Serine/threonine-protein kinase PLK OS=Sus scrofa OX=9823 GN=PLK1	1.251	Up	0.0040206	PLK1	68.053	15.527	13.7	7	9	7	1.025	1.028	1.111	0.82	0.82	0.889
ssc04068 FoxO signaling pathway - Sus scrofa (pig)	0.0502619	6	2.19	A0A287BBE2	Signal transducer and activator of transcription OS=Sus scrofa OX=9823 GN=STAT3	1.463	Up	0.000483	STAT3	81.238	15.017	8.5	6	8	6	1.168	1.123	1.074	0.805	0.732	0.763
ssc04068 FoxO signaling pathway - Sus scrofa (pig)	0.0502619	6	2.19	D2IE28	Cyclin B1 transcript variant 1 OS=Sus scrofa OX=9823 GN=CCNB1	1.94	Up	0.00024373	CCNB1	48.662	7.9922	9	4	6	4	1.067	1.134	1.206	0.61	0.539	0.607
ssc04068 FoxO signaling pathway - Sus scrofa (pig)	0.0502619	6	2.19	A0A287AX01	Mitogen-activated protein kinase OS=Sus scrofa OX=9823 GN=MAPK14	1.395	Up	0.00085599	MAPK14	39.561	20.335	12.2	4	7	2	1.096	1.046	1.099	0.731	0.821	0.771
ssc04068 FoxO signaling pathway - Sus scrofa (pig)	0.0502619	6	2.19	A0A287BK75	Dual specificity mitogen-activated protein kinase kinase 1 OS=Sus scrofa OX=9823 GN=MAP2K1	1.443	Up	0.0065043	MAP2K1	43.439	31.872	19.1	8	12	4	1.036	1.187	1.18	0.704	0.809	0.845
ssc04068 FoxO signaling pathway - Sus scrofa (pig)	0.0502619	6	2.19	A0A287ATT3	Uncharacterized protein OS=Sus scrofa OX=9823 GN=LOC100523244	1.923	Up	0.000122737	LOC100523244	43.28	28.413	20.1	7	7	6	1.219	1.144	1.108	0.571	0.592	0.642
ssc05161 Hepatitis B - Sus scrofa (pig)	0.61138	3	0.97	A0A287BBE2	Signal transducer and activator of transcription OS=Sus scrofa OX=9823 GN=STAT3	1.463	Up	0.000483	STAT3	81.238	15.017	8.5	6	8	6	1.168	1.123	1.074	0.805	0.732	0.763
ssc05161 Hepatitis B - Sus scrofa (pig)	0.61138	3	0.97	A0A287BK75	Dual specificity mitogen-activated protein kinase kinase 1 OS=Sus scrofa OX=9823 GN=MAP2K1	1.443	Up	0.0065043	MAP2K1	43.439	31.872	19.1	8	12	4	1.036	1.187	1.18	0.704	0.809	0.845
ssc05161 Hepatitis B - Sus scrofa (pig)	0.61138	3	0.97	A0A287ABG2	Proliferating cell nuclear antigen OS=Sus scrofa OX=9823 GN=PCNA	1.715	Up	0.0162982	PCNA	28.779	191.68	48.3	12	72	12	0.942	1.18	1.13	0.627	0.635	0.634
ssc05221 Acute myeloid leukemia - Sus scrofa (pig)	0.511838	2	1.19	A0A287BBE2	Signal transducer and activator of transcription OS=Sus scrofa OX=9823 GN=STAT3	1.463	Up	0.000483	STAT3	81.238	15.017	8.5	6	8	6	1.168	1.123	1.074	0.805	0.732	0.763
ssc05221 Acute myeloid leukemia - Sus scrofa (pig)	0.511838	2	1.19	A0A287BK75	Dual specificity mitogen-activated protein kinase kinase 1 OS=Sus scrofa OX=9823 GN=MAP2K1	1.443	Up	0.0065043	MAP2K1	43.439	31.872	19.1	8	12	4	1.036	1.187	1.18	0.704	0.809	0.845
ssc00590 Arachidonic acid metabolism - Sus scrofa (pig)	0.752193	1	0.75	I3LLM3	Phospholipase A2 OS=Sus scrofa OX=9823 GN=PLA2G4A	1.612	Up	0.00041713	PLA2G4A	85.375	120.26	19.4	13	23	13	1.237	1.133	1.135	0.732	0.68	0.762
ssc04915 Estrogen signaling pathway - Sus scrofa (pig)	0.375564	4	1.29	A0A286ZLA5	Nuclear receptor coactivator 2 OS=Sus scrofa OX=9823 GN=NCOA2	4.151	Up	3.9e-06	NCOA2	148.65	1.8603	0.6	1	1	1	1.258	1.371	1.252	0.295	0.305	0.335
ssc04915 Estrogen signaling pathway - Sus scrofa (pig)	0.375564	4	1.29	F1SBF0	Nuclear receptor coactivator 3 OS=Sus scrofa OX=9823 GN=NCOA3	2.152	Up	0.0091227	NCOA3	150.96	213.24	17.9	21	30	4	0.817	1.311	1.234	0.579	0.496	0.487
ssc04915 Estrogen signaling pathway - Sus scrofa (pig)	0.375564	4	1.29	A0A287BK75	Dual specificity mitogen-activated protein kinase kinase 1 OS=Sus scrofa OX=9823 GN=MAP2K1	1.443	Up	0.0065043	MAP2K1	43.439	31.872	19.1	8	12	4	1.036	1.187	1.18	0.704	0.809	0.845
ssc04915 Estrogen signaling pathway - Sus scrofa (pig)	0.375564	4	1.29	F1SGG1	Keratin 18 OS=Sus scrofa OX=9823 GN=KRT18	1.597	Up	0.0015762	KRT18	47.417	4.0276	4.3	2	3	2	1.253	1.067	1.073	0.749	0.702	0.674
ssc04664 Fc epsilon RI signaling pathway - Sus scrofa (pig)	0.0546115	5	2.35	I3LLM3	Phospholipase A2 OS=Sus scrofa OX=9823 GN=PLA2G4A	1.612	Up	0.00041713	PLA2G4A	85.375	120.26	19.4	13	23	13	1.237	1.133	1.135	0.732	0.68	0.762
ssc04664 Fc epsilon RI signaling pathway - Sus scrofa (pig)	0.0546115	5	2.35	F1SA79	Mitogen-activated protein kinase kinase 7 OS=Sus scrofa OX=9823 GN=MAP2K7	1.289	Up	0.0027804	MAP2K7	47.552	4.5415	4.8	2	2	2	1.059	1.067	1.108	0.782	0.886	0.841
ssc04664 Fc epsilon RI signaling pathway - Sus scrofa (pig)	0.0546115	5	2.35	K7GPM9	Tyrosine-protein kinase OS=Sus scrofa OX=9823 GN=FYN	2.068	Up	0.0021825	FYN	54.44	19.732	8.3	4	4	1	1.016	1.188	1.224	0.562	0.467	0.629
ssc04664 Fc epsilon RI signaling pathway - Sus scrofa (pig)	0.0546115	5	2.35	A0A287AX01	Mitogen-activated protein kinase OS=Sus scrofa OX=9823 GN=MAPK14	1.395	Up	0.00085599	MAPK14	39.561	20.335	12.2	4	7	2	1.096	1.046	1.099	0.731	0.821	0.771
ssc04664 Fc epsilon RI signaling pathway - Sus scrofa (pig)	0.0546115	5	2.35	A0A287BK75	Dual specificity mitogen-activated protein kinase kinase 1 OS=Sus scrofa OX=9823 GN=MAP2K1	1.443	Up	0.0065043	MAP2K1	43.439	31.872	19.1	8	12	4	1.036	1.187	1.18	0.704	0.809	0.845
ssc00983 Drug metabolism - other enzymes - Sus scrofa (pig)	0.90282	1	0.45	F1S7D3	Uncharacterized protein OS=Sus scrofa OX=9823 GN=LOC100526118	1.702	Up	0.0055443	LOC100526118	25.413	5.0061	11.2	3	5	2	0.97	1.219	1.3	0.733	0.644	0.673
ssc04920 Adipocytokine signaling pathway - Sus scrofa (pig)	0.774288	1	0.71	A0A287BBE2	Signal transducer and activator of transcription OS=Sus scrofa OX=9823 GN=STAT3	1.463	Up	0.000483	STAT3	81.238	15.017	8.5	6	8	6	1.168	1.123	1.074	0.805	0.732	0.763
ssc04210 Apoptosis - Sus scrofa (pig)	0.330741	5	1.31	I3LML4	Tubulin alpha chain OS=Sus scrofa OX=9823 GN=TUBAL3	1.765	Up	0.00043563	TUBAL3	49.327	12.911	7.4	3	4	3	1.049	1.124	1.034	0.551	0.627	0.639
ssc04210 Apoptosis - Sus scrofa (pig)	0.330741	5	1.31	F1SMD1	DAB2 interacting protein OS=Sus scrofa OX=9823 GN=DAB2IP	1.232	Up	0.00151652	DAB2IP	127.49	90.646	16.7	19	26	19	1.066	1.047	1.07	0.841	0.836	0.907
ssc04210 Apoptosis - Sus scrofa (pig)	0.330741	5	1.31	F1RKM0	Lamin B1 OS=Sus scrofa OX=9823 GN=LMNB1	1.464	Up	0.0030827	LMNB1	66.485	14.022	12.6	7	7	7	1.212	1.095	1.065	0.823	0.705	0.775
ssc04210 Apoptosis - Sus scrofa (pig)	0.330741	5	1.31	A0A287BK75	Dual specificity mitogen-activated protein kinase kinase 1 OS=Sus scrofa OX=9823 GN=MAP2K1	1.443	Up	0.0065043	MAP2K1	43.439	31.872	19.1	8	12	4	1.036	1.187	1.18	0.704	0.809	0.845
ssc04210 Apoptosis - Sus scrofa (pig)	0.330741	5	1.31	I3LDH3	Poly [ADP-ribose] polymerase OS=Sus scrofa OX=9823 GN=PARP1	1.261	Up	0.003163	PARP1	111.52	53.679	12.3	11	14	11	1.076	1.068	1.032	0.87	0.866	0.783
ssc04610 Complement and coagulation cascades - Sus scrofa (pig)	0.00272658	8	3.12	F1SMJ6	Complement component C9 precursor OS=Sus scrofa OX=9823 GN=C9	1.216	Up	0.034899	C9	62.441	39.962	18.6	10	18	10	0.7	0.713	0.661	0.581	0.618	0.506
ssc04610 Complement and coagulation cascades - Sus scrofa (pig)	0.00272658	8	3.12	I3LJW2	Fibrinogen gamma chain precursor OS=Sus scrofa OX=9823 GN=FGG	1.253	Up	0.00061742	FGG	49.618	83.852	21	9	10	9	0.794	0.744	0.796	0.627	0.613	0.622
ssc04610 Complement and coagulation cascades - Sus scrofa (pig)	0.00272658	8	3.12	A0SEH3	Complement component C8 gamma chain precursor OS=Sus scrofa OX=9823 GN=C8G	1.359	Up	0.044805	C8G	22.283	16.232	27.7	4	5	4	1.067	0.768	0.874	0.692	0.612	0.689
ssc04610 Complement and coagulation cascades - Sus scrofa (pig)	0.00272658	8	3.12	Q9TUQ3	Complement component C7 OS=Sus scrofa OX=9823 GN=C7	1.407	Up	0.00129782	C7	93.061	34.541	14.2	12	16	12	0.556	0.566	0.593	0.377	0.428	0.414
ssc04610 Complement and coagulation cascades - Sus scrofa (pig)	0.00272658	8	3.12	F1RX36	Fibrinogen alpha chain OS=Sus scrofa OX=9823 GN=FGA	1.247	Up	0.045598	FGA	72.612	29.552	12.1	8	11	8	0.945	0.795	0.762	0.662	0.716	0.629
ssc04610 Complement and coagulation cascades - Sus scrofa (pig)	0.00272658	8	3.12	F1SMI8	Complement component C6 precursor OS=Sus scrofa OX=9823 GN=C6	1.233	Up	0.0191425	C6	104.63	32.506	12.5	13	19	13	0.601	0.708	0.611	0.534	0.505	0.518
ssc04610 Complement and coagulation cascades - Sus scrofa (pig)	0.00272658	8	3.12	A0A287B388	Uncharacterized protein OS=Sus scrofa OX=9823 GN=CFH	1.297	Up	0.0069754	CFH	131.55	9.0038	5.4	7	7	7	0.966	0.876	0.979	0.72	0.681	0.774
ssc04610 Complement and coagulation cascades - Sus scrofa (pig)	0.00272658	8	3.12	F1RQW2	Complement C4-A precursor OS=Sus scrofa OX=9823 GN=C4A	1.436	Up	0.0142446	C4A	192.43	17.44	4.9	8	10	8	0.707	0.896	0.813	0.606	0.506	0.57
ssc04140 Autophagy - animal - Sus scrofa (pig)	0.886567	3	0.61	A0A287B187	Autophagy protein 5 OS=Sus scrofa OX=9823 GN=ATG5	1.255	Up	0.0142757	ATG5	28.767	21.667	35.7	8	11	8	1.048	1.143	1.06	0.867	0.864	0.859
ssc04140 Autophagy - animal - Sus scrofa (pig)	0.886567	3	0.61	P12682	High mobility group protein B1 OS=Sus scrofa OX=9823 GN=HMGB1	1.344	Up	0.00034442	HMGB1	24.917	12.495	18.6	4	5	4	1.088	1.075	1.091	0.847	0.798	0.776
ssc04140 Autophagy - animal - Sus scrofa (pig)	0.886567	3	0.61	A0A287BK75	Dual specificity mitogen-activated protein kinase kinase 1 OS=Sus scrofa OX=9823 GN=MAP2K1	1.443	Up	0.0065043	MAP2K1	43.439	31.872	19.1	8	12	4	1.036	1.187	1.18	0.704	0.809	0.845

## Sheet: Down
KEGG pathway	Mapping	Background	All Mapping	All Background	Fold enrichment	Fisher's exact test p value	-log10(p value)	Related proteins
ssc04514 Cell adhesion molecules (CAMs) - Sus scrofa (pig)	7	19	117	2045	6.44	4.76668e-05	4.32	K7GMV4 F1S6M4 A2TEQ2 I3LPL7 F1RPU6 Q9GLP0 A0A287AJ27
ssc04144 Endocytosis - Sus scrofa (pig)	18	129	117	2045	2.44	0.000245448	3.61	I3LFX1 F1RUR8 I3LDA5 F1RSR1 F2Z5I8 F1RXC5 F1S3B4 A0A287AQ96 Q52NJ1 A0A286ZY64 A0A287BG47 F1SIB9 B5APU6 F1RNN0 I3L6X7 A0A287ATX4 A0A287B1V4 F1SJR4
ssc05410 Hypertrophic cardiomyopathy (HCM) - Sus scrofa (pig)	6	21	117	2045	4.99	0.000824569	3.08	A0A287BHP4 P67937 A0A288CFY3 Q9GLP0 Q95JH1 K7GPD4
ssc05414 Dilated cardiomyopathy (DCM) - Sus scrofa (pig)	6	23	117	2045	4.56	0.00139557	2.86	A0A287BHP4 P67937 A0A288CFY3 Q9GLP0 Q95JH1 K7GPD4
ssc04961 Endocrine and other factor-regulated calcium reabsorption - Sus scrofa (pig)	4	15	117	2045	4.66	0.0084962	2.07	Q52NJ1 A0A287B1V4 A0A287BG47 P05024
ssc04810 Regulation of actin cytoskeleton - Sus scrofa (pig)	10	75	117	2045	2.33	0.00893915	2.05	B5APU6 A0A287A853 Q9GLP0 A0A287ATX4 K7GPD4 A0A287BHP4 A0A287A9P3 F1RLL1 Q95JH1 A0A287ATW2
ssc04520 Adherens junction - Sus scrofa (pig)	6	34	117	2045	3.08	0.0110862	1.96	A0A287AAY5 F1RUR8 A2TEQ2 A0A287AHM9 A0A287ATX4 A0A286ZVE6
ssc05100 Bacterial invasion of epithelial cells - Sus scrofa (pig)	6	36	117	2045	2.91	0.0146236	1.83	I3LTY7 B5APU6 Q9GLP0 A0A287ATX4 A0A287B1V4 A0A287BG47
ssc04972 Pancreatic secretion - Sus scrofa (pig)	4	18	117	2045	3.88	0.016672	1.78	Q52NJ1 F2Z5I8 P05024 F1SPZ5
ssc04022 cGMP-PKG signaling pathway - Sus scrofa (pig)	6	39	117	2045	2.69	0.021299	1.67	A0A287A9P3 A0A287A853 A0A287A0I0 P05024 F1SPZ5 A0A287ATW2
ssc05412 Arrhythmogenic right ventricular cardiomyopathy (ARVC) - Sus scrofa (pig)	4	20	117	2045	3.5	0.0241654	1.62	A0A287BHP4 Q9GLP0 Q95JH1 K7GPD4
ssc04512 ECM-receptor interaction - Sus scrofa (pig)	4	23	117	2045	3.04	0.0387101	1.41	A0A287BHP4 Q9GLP0 Q95JH1 K7GPD4
ssc04270 Vascular smooth muscle contraction - Sus scrofa (pig)	4	23	117	2045	3.04	0.0387101	1.41	A0A287A9P3 A0A287A853 A0A286ZUH0 A0A287ATW2
ssc04640 Hematopoietic cell lineage - Sus scrofa (pig)	3	14	117	2045	3.75	0.0418222	1.38	F1SE53 O62680 Q95JH1
ssc04611 Platelet activation - Sus scrofa (pig)	5	35	117	2045	2.5	0.0460538	1.34	A0A287A9P3 A0A287A853 Q9GLP0 Q95JH1 A0A287ATW2

## Sheet: Down Pathway2Protein
KEGG pathway	Fisher's exact test p value	Mapping	Fold enrichment	Protein accession	Protein description	Ratio	Regulated Type	P value	Gene name	MW [kDa]	Score	Coverage [%]	Peptides	PSMs	Unique peptides	MII_1	MII_2	MII_3	GV_1	GV_2	GV_3
ssc01521 EGFR tyrosine kinase inhibitor resistance - Sus scrofa (pig)	0.785942	1	0.67	A0A287AP19	Eukaryotic translation initiation factor 4E type 2 OS=Sus scrofa OX=9823 GN=EIF4E2	0.68	Down	0.005583	EIF4E2	26.674	19.081	14.2	3	4	3	0.942	0.824	0.74	1.198	1.269	1.218
ssc04714 Thermogenesis - Sus scrofa (pig)	0.774971	5	0.79	F1RVN1	"NADH dehydrogenase [ubiquinone] flavoprotein 1, mitochondrial OS=Sus scrofa OX=9823 GN=NDUFV1"	0.803	Down	0.0107954	NDUFV1	50.569	23.748	20.5	10	15	10	0.866	0.937	0.906	1.124	1.119	1.132
ssc04714 Thermogenesis - Sus scrofa (pig)	0.774971	5	0.79	F1RGE3	NADH dehydrogenase [ubiquinone] 1 alpha subcomplex subunit 2 OS=Sus scrofa OX=9823 GN=NDUFA2	0.774	Down	0.0037164	NDUFA2	11.082	38.438	49.5	5	9	5	0.833	0.934	0.923	1.161	1.114	1.201
ssc04714 Thermogenesis - Sus scrofa (pig)	0.774971	5	0.79	F1SGC6	Uncharacterized protein OS=Sus scrofa OX=9823 GN=NDUFB5	0.779	Down	0.031823	NDUFB5	21.554	3.1303	8.5	2	4	2	0.754	0.98	0.894	1.122	1.159	1.091
ssc04714 Thermogenesis - Sus scrofa (pig)	0.774971	5	0.79	F1SQN4	Non-specific serine/threonine protein kinase OS=Sus scrofa OX=9823 GN=RPS6KA3	0.607	Down	6.27e-05	RPS6KA3	80.708	69.603	21.1	14	16	9	0.777	0.812	0.814	1.329	1.369	1.259
ssc04714 Thermogenesis - Sus scrofa (pig)	0.774971	5	0.79	F1SA62	Uncharacterized protein OS=Sus scrofa OX=9823 GN=NDUFA7	0.754	Down	0.0026024	NDUFA7	12.628	9.7107	25.7	3	4	3	0.88	0.84	0.865	1.102	1.091	1.235
ssc00620 Pyruvate metabolism - Sus scrofa (pig)	0.443764	2	1.34	P24540	Acylphosphatase-1 OS=Sus scrofa OX=9823 GN=ACYP1	0.832	Down	0.0089426	ACYP1	11.427	12.91	33.7	5	15	5	0.95	0.934	0.86	1.141	1.105	1.052
ssc00620 Pyruvate metabolism - Sus scrofa (pig)	0.443764	2	1.34	D2D0D8	Acetyl-CoA carboxylase 1 OS=Sus scrofa OX=9823 GN=ACACA	0.748	Down	0.0034767	ACACA	265.34	20.468	3.3	7	8	7	0.879	0.901	0.937	1.144	1.314	1.172
ssc04922 Glucagon signaling pathway - Sus scrofa (pig)	0.382579	2	1.52	A0A287A0I0	"Protein phosphatase 3 regulatory subunit B, alpha OS=Sus scrofa OX=9823 GN=PPP3R1"	0.756	Down	0.0060206	PPP3R1	16.945	3.0308	6.7	1	2	1	0.989	0.856	0.934	1.301	1.17	1.203
ssc04922 Glucagon signaling pathway - Sus scrofa (pig)	0.382579	2	1.52	D2D0D8	Acetyl-CoA carboxylase 1 OS=Sus scrofa OX=9823 GN=ACACA	0.748	Down	0.0034767	ACACA	265.34	20.468	3.3	7	8	7	0.879	0.901	0.937	1.144	1.314	1.172
ssc05231 Choline metabolism in cancer - Sus scrofa (pig)	0.831442	1	0.58	A0A287ATX4	Wiskott-Aldrich syndrome like OS=Sus scrofa OX=9823 GN=WASL	0.618	Down	0.0059987	WASL	54.641	4.6561	5.3	3	3	3	0.807	0.815	0.773	1.114	1.505	1.255
ssc05216 Thyroid cancer - Sus scrofa (pig)	0.536159	1	1.34	A0A288CFY3	Tropomyosin alpha-3 chain OS=Sus scrofa OX=9823 GN=TPM3	0.184	Down	0.00093588	TPM3	28.922	51.22	37.1	11	18	2	0.355	0.416	0.413	2.158	2.132	2.151
ssc05165 Human papillomavirus infection - Sus scrofa (pig)	0.337488	6	1.26	A0A287BHP4	Integrin beta OS=Sus scrofa OX=9823 GN=ITGB5	0.828	Down	0.020501	ITGB5	85.072	21.307	13.5	9	9	9	0.898	0.841	0.901	1.092	0.971	1.126
ssc05165 Human papillomavirus infection - Sus scrofa (pig)	0.337488	6	1.26	F1RUR8	Par-3 family cell polarity regulator OS=Sus scrofa OX=9823 GN=PARD3	0.577	Down	0.036717	PARD3	129.23	2.8665	1.7	2	2	2	0.58	0.704	1.066	1.296	1.266	1.51
ssc05165 Human papillomavirus infection - Sus scrofa (pig)	0.337488	6	1.26	Q9GLP0	Integrin beta-1 OS=Sus scrofa OX=9823 GN=ITGB1	0.655	Down	0.00113945	ITGB1	88.265	52.405	14.5	10	16	10	0.734	0.836	0.835	1.288	1.177	1.205
ssc05165 Human papillomavirus infection - Sus scrofa (pig)	0.337488	6	1.26	Q95JH1	Integrin beta OS=Sus scrofa OX=9823 GN=CD61	0.617	Down	0.04306	CD61	86.365	33.211	7.9	5	5	5	1.106	0.618	0.75	1.265	1.426	1.316
ssc05165 Human papillomavirus infection - Sus scrofa (pig)	0.337488	6	1.26	K7GPD4	Integrin subunit beta 4 OS=Sus scrofa OX=9823 GN=ITGB4	0.784	Down	0.00176393	ITGB4	167.7	34.989	9.6	13	14	13	0.9	0.874	0.948	1.139	1.123	1.209
ssc05165 Human papillomavirus infection - Sus scrofa (pig)	0.337488	6	1.26	A0A287ARX9	Discs large MAGUK scaffold protein 2 OS=Sus scrofa OX=9823 GN=DLG2	0.799	Down	0.0168446	DLG2	90.114	3.3859	2.3	2	2	1	0.798	0.956	0.88	1.062	1.085	1.151
ssc04120 Ubiquitin mediated proteolysis - Sus scrofa (pig)	0.885982	2	0.55	F1SUG4	Uncharacterized protein OS=Sus scrofa OX=9823 GN=ELOB	0.778	Down	0.031703	ELOB	13.17	96.109	65.3	8	14	8	0.837	0.972	0.946	1.189	1.173	1.179
ssc04120 Ubiquitin mediated proteolysis - Sus scrofa (pig)	0.885982	2	0.55	E7CR04	Suppressor of cytokine signaling 1 OS=Sus scrofa OX=9823 GN=socs1	0.667	Down	0.002339	socs1	24.374	1.5372	8.6	1	1	1	0.912	0.848	0.782	1.364	1.194	1.255
ssc04540 Gap junction - Sus scrofa (pig)	0.403313	2	1.46	Q767L7	Tubulin beta chain OS=Sus scrofa OX=9823 GN=TUBB	0.803	Down	0.035837	TUBB	49.67	32.183	34.5	13	73	2	0.927	0.943	0.899	1.169	1.27	1.008
ssc04540 Gap junction - Sus scrofa (pig)	0.403313	2	1.46	A0A287AHM9	Uncharacterized protein OS=Sus scrofa OX=9823 GN=TJP1	0.688	Down	0.0046563	TJP1	196.55	34.733	7.8	12	12	12	0.77	0.922	0.947	1.309	1.267	1.258
ssc04722 Neurotrophin signaling pathway - Sus scrofa (pig)	0.691434	2	0.85	F1SQN4	Non-specific serine/threonine protein kinase OS=Sus scrofa OX=9823 GN=RPS6KA3	0.607	Down	6.27e-05	RPS6KA3	80.708	69.603	21.1	14	16	9	0.777	0.812	0.814	1.329	1.369	1.259
ssc04722 Neurotrophin signaling pathway - Sus scrofa (pig)	0.691434	2	0.85	F1S5Z7	Sortilin OS=Sus scrofa OX=9823 GN=SORT1	0.491	Down	0.00071695	SORT1	101.39	6.6992	2.8	2	2	2	0.692	0.789	0.796	1.371	1.679	1.588
ssc05016 Huntington disease - Sus scrofa (pig)	0.544924	6	1.02	F1RVN1	"NADH dehydrogenase [ubiquinone] flavoprotein 1, mitochondrial OS=Sus scrofa OX=9823 GN=NDUFV1"	0.803	Down	0.0107954	NDUFV1	50.569	23.748	20.5	10	15	10	0.866	0.937	0.906	1.124	1.119	1.132
ssc05016 Huntington disease - Sus scrofa (pig)	0.544924	6	1.02	F1SDX6	Transglutaminase 2 OS=Sus scrofa OX=9823 GN=TGM2	0.541	Down	0.0025802	TGM2	77.211	14.63	7.9	5	5	5	0.749	0.637	0.706	1.472	1.273	1.124
ssc05016 Huntington disease - Sus scrofa (pig)	0.544924	6	1.02	F1RGE3	NADH dehydrogenase [ubiquinone] 1 alpha subcomplex subunit 2 OS=Sus scrofa OX=9823 GN=NDUFA2	0.774	Down	0.0037164	NDUFA2	11.082	38.438	49.5	5	9	5	0.833	0.934	0.923	1.161	1.114	1.201
ssc05016 Huntington disease - Sus scrofa (pig)	0.544924	6	1.02	F1SGC6	Uncharacterized protein OS=Sus scrofa OX=9823 GN=NDUFB5	0.779	Down	0.031823	NDUFB5	21.554	3.1303	8.5	2	4	2	0.754	0.98	0.894	1.122	1.159	1.091
ssc05016 Huntington disease - Sus scrofa (pig)	0.544924	6	1.02	A0A287BG47	Clathrin light chain OS=Sus scrofa OX=9823 GN=CLTB	0.803	Down	0.00081848	CLTB	23.182	5.936	12.8	3	3	3	0.832	0.901	0.877	1.096	1.074	1.079
ssc05016 Huntington disease - Sus scrofa (pig)	0.544924	6	1.02	F1SA62	Uncharacterized protein OS=Sus scrofa OX=9823 GN=NDUFA7	0.754	Down	0.0026024	NDUFA7	12.628	9.7107	25.7	3	4	3	0.88	0.84	0.865	1.102	1.091	1.235
ssc04514 Cell adhesion molecules (CAMs) - Sus scrofa (pig)	4.76668e-05	7	6.44	K7GMV4	Neural cell adhesion molecule 1 OS=Sus scrofa OX=9823 GN=NCAM1	0.721	Down	0.0052846	NCAM1	97.221	13.607	6.2	5	7	5	0.835	0.92	0.996	1.276	1.338	1.202
ssc04514 Cell adhesion molecules (CAMs) - Sus scrofa (pig)	4.76668e-05	7	6.44	F1S6M4	Cadherin 15 OS=Sus scrofa OX=9823 GN=CDH15	0.699	Down	0.010817	CDH15	79.011	3.8864	2.7	2	2	2	0.731	0.877	0.927	1.286	1.134	1.207
ssc04514 Cell adhesion molecules (CAMs) - Sus scrofa (pig)	4.76668e-05	7	6.44	A2TEQ2	Nectin-2 precursor OS=Sus scrofa OX=9823 GN=prr2	0.602	Down	0.0056835	prr2	51.525	5.346	4.6	2	3	2	0.705	0.908	0.698	1.312	1.346	1.18
ssc04514 Cell adhesion molecules (CAMs) - Sus scrofa (pig)	4.76668e-05	7	6.44	I3LPL7	Golgi glycoprotein 1 OS=Sus scrofa OX=9823 GN=GLG1	0.769	Down	0.0059758	GLG1	132.65	33.348	8.2	9	9	9	0.981	0.847	0.961	1.246	1.167	1.216
ssc04514 Cell adhesion molecules (CAMs) - Sus scrofa (pig)	4.76668e-05	7	6.44	F1RPU6	Myelin protein zero like 1 OS=Sus scrofa OX=9823 GN=MPZL1	0.663	Down	0.0192425	MPZL1	29.241	4.1739	7.1	2	2	2	0.768	0.786	1.067	1.31	1.245	1.398
ssc04514 Cell adhesion molecules (CAMs) - Sus scrofa (pig)	4.76668e-05	7	6.44	Q9GLP0	Integrin beta-1 OS=Sus scrofa OX=9823 GN=ITGB1	0.655	Down	0.00113945	ITGB1	88.265	52.405	14.5	10	16	10	0.734	0.836	0.835	1.288	1.177	1.205
ssc04514 Cell adhesion molecules (CAMs) - Sus scrofa (pig)	4.76668e-05	7	6.44	A0A287AJ27	CD276 molecule OS=Sus scrofa OX=9823 GN=CD276	0.537	Down	0.00025563	CD276	56.425	2.716	3.8	1	3	1	0.739	0.816	0.764	1.367	1.559	1.391
ssc05134 Legionellosis - Sus scrofa (pig)	0.693938	1	0.87	I3LTB8	Complement C3 OS=Sus scrofa OX=9823 GN=C3	0.559	Down	4e-05	C3	185.27	301.69	19	34	43	30	0.626	0.671	0.689	1.2	1.167	1.184
ssc03450 Non-homologous end-joining - Sus scrofa (pig)	0.338355	1	2.5	F1SSF6	DNA-directed DNA/RNA polymerase mu OS=Sus scrofa OX=9823 GN=POLM	0.654	Down	0.015638	POLM	60.003	12.337	5.2	2	2	2	0.929	0.844	0.806	1.111	1.293	1.542
ssc05211 Renal cell carcinoma - Sus scrofa (pig)	0.785942	1	0.67	F1SUG4	Uncharacterized protein OS=Sus scrofa OX=9823 GN=ELOB	0.778	Down	0.031703	ELOB	13.17	96.109	65.3	8	14	8	0.837	0.972	0.946	1.189	1.173	1.179
ssc05162 Measles - Sus scrofa (pig)	0.841229	1	0.56	F1S1J9	Eukaryotic translation initiation factor 3 subunit H OS=Sus scrofa OX=9823 GN=EIF3H	0.762	Down	0.0040164	EIF3H	37.144	76.796	27.2	10	16	10	0.86	0.906	0.983	1.153	1.2	1.254
ssc04650 Natural killer cell mediated cytotoxicity - Sus scrofa (pig)	0.744006	1	0.76	A0A287A0I0	"Protein phosphatase 3 regulatory subunit B, alpha OS=Sus scrofa OX=9823 GN=PPP3R1"	0.756	Down	0.0060206	PPP3R1	16.945	3.0308	6.7	1	2	1	0.989	0.856	0.934	1.301	1.17	1.203
ssc00790 Folate biosynthesis - Sus scrofa (pig)	0.536159	1	1.34	F1SRJ8	Phenylalanine hydroxylase OS=Sus scrofa OX=9823 GN=PAH	0.745	Down	0.0087153	PAH	45.756	17.6	15.7	6	8	6	0.999	0.886	0.89	1.32	1.13	1.275
ssc04919 Thyroid hormone signaling pathway - Sus scrofa (pig)	0.463423	2	1.29	Q95JH1	Integrin beta OS=Sus scrofa OX=9823 GN=CD61	0.617	Down	0.04306	CD61	86.365	33.211	7.9	5	5	5	1.106	0.618	0.75	1.265	1.426	1.316
ssc04919 Thyroid hormone signaling pathway - Sus scrofa (pig)	0.463423	2	1.29	P05024	Sodium/potassium-transporting ATPase subunit alpha-1 OS=Sus scrofa OX=9823 GN=ATP1A1	0.812	Down	0.0031356	ATP1A1	112.68	214.31	21.2	20	31	20	0.986	0.904	0.907	1.184	1.121	1.138
ssc04970 Salivary secretion - Sus scrofa (pig)	0.127392	2	3.18	P05024	Sodium/potassium-transporting ATPase subunit alpha-1 OS=Sus scrofa OX=9823 GN=ATP1A1	0.812	Down	0.0031356	ATP1A1	112.68	214.31	21.2	20	31	20	0.986	0.904	0.907	1.184	1.121	1.138
ssc04970 Salivary secretion - Sus scrofa (pig)	0.127392	2	3.18	F1SPZ5	Calcium-transporting ATPase OS=Sus scrofa OX=9823 GN=ATP2B1	0.791	Down	0.0181225	ATP2B1	133.79	88.761	11.5	12	14	8	0.878	0.966	0.873	1.135	1.249	1.049
ssc05012 Parkinson disease - Sus scrofa (pig)	0.746047	4	0.8	F1RVN1	"NADH dehydrogenase [ubiquinone] flavoprotein 1, mitochondrial OS=Sus scrofa OX=9823 GN=NDUFV1"	0.803	Down	0.0107954	NDUFV1	50.569	23.748	20.5	10	15	10	0.866	0.937	0.906	1.124	1.119	1.132
ssc05012 Parkinson disease - Sus scrofa (pig)	0.746047	4	0.8	F1RGE3	NADH dehydrogenase [ubiquinone] 1 alpha subcomplex subunit 2 OS=Sus scrofa OX=9823 GN=NDUFA2	0.774	Down	0.0037164	NDUFA2	11.082	38.438	49.5	5	9	5	0.833	0.934	0.923	1.161	1.114	1.201
ssc05012 Parkinson disease - Sus scrofa (pig)	0.746047	4	0.8	F1SGC6	Uncharacterized protein OS=Sus scrofa OX=9823 GN=NDUFB5	0.779	Down	0.031823	NDUFB5	21.554	3.1303	8.5	2	4	2	0.754	0.98	0.894	1.122	1.159	1.091
ssc05012 Parkinson disease - Sus scrofa (pig)	0.746047	4	0.8	F1SA62	Uncharacterized protein OS=Sus scrofa OX=9823 GN=NDUFA7	0.754	Down	0.0026024	NDUFA7	12.628	9.7107	25.7	3	4	3	0.88	0.84	0.865	1.102	1.091	1.235
ssc04144 Endocytosis - Sus scrofa (pig)	0.000245448	18	2.44	I3LFX1	"ArfGAP with RhoGAP domain, ankyrin repeat and PH domain 1 OS=Sus scrofa OX=9823 GN=ARAP1"	0.379	Down	0.0002829	ARAP1	156.59	1.7989	0.9	1	1	1	0.648	0.614	0.788	1.713	1.787	1.906
ssc04144 Endocytosis - Sus scrofa (pig)	0.000245448	18	2.44	F1RUR8	Par-3 family cell polarity regulator OS=Sus scrofa OX=9823 GN=PARD3	0.577	Down	0.036717	PARD3	129.23	2.8665	1.7	2	2	2	0.58	0.704	1.066	1.296	1.266	1.51
ssc04144 Endocytosis - Sus scrofa (pig)	0.000245448	18	2.44	I3LDA5	EH domain containing 4 OS=Sus scrofa OX=9823 GN=EHD4	0.81	Down	0.0078971	EHD4	61.199	33.511	15.2	7	7	6	1.001	0.886	0.892	1.168	1.106	1.156
ssc04144 Endocytosis - Sus scrofa (pig)	0.000245448	18	2.44	F1RSR1	Spartin OS=Sus scrofa OX=9823 GN=SPART	0.816	Down	0.0006004	SPART	65.154	55.315	14.8	9	11	9	0.924	0.974	0.922	1.175	1.134	1.148
ssc04144 Endocytosis - Sus scrofa (pig)	0.000245448	18	2.44	F2Z5I8	Ras-related protein Rab-8A OS=Sus scrofa OX=9823 GN=RAB8A	0.793	Down	0.037395	RAB8A	26.63	8.2746	22.9	6	11	3	0.824	0.966	0.88	1.129	1.133	1.107
ssc04144 Endocytosis - Sus scrofa (pig)	0.000245448	18	2.44	F1RXC5	WAS/WASL-interacting protein family member 2 OS=Sus scrofa OX=9823 GN=WIPF2	0.74	Down	0.0093834	WIPF2	46.34	6.0243	8.4	3	4	3	0.818	1.013	0.89	1.188	1.267	1.221
ssc04144 Endocytosis - Sus scrofa (pig)	0.000245448	18	2.44	F1S3B4	IST1-like protein OS=Sus scrofa OX=9823 GN=IST1	0.676	Down	0.00046105	IST1	39.596	15.257	14.9	7	10	7	0.804	0.792	0.878	1.224	1.179	1.259
ssc04144 Endocytosis - Sus scrofa (pig)	0.000245448	18	2.44	A0A287AQ96	ADP ribosylation factor GTPase activating protein 1 OS=Sus scrofa OX=9823 GN=ARFGAP1	0.783	Down	0.00032078	ARFGAP1	44.941	2.2757	2.2	1	1	1	0.944	0.899	0.909	1.175	1.139	1.2
ssc04144 Endocytosis - Sus scrofa (pig)	0.000245448	18	2.44	Q52NJ1	Ras-related protein Rab-11A OS=Sus scrofa OX=9823 GN=RAB11A	0.341	Down	0.0039768	RAB11A	24.393	10.183	49.5	9	17	1	0.418	0.658	0.763	1.692	1.936	1.764
ssc04144 Endocytosis - Sus scrofa (pig)	0.000245448	18	2.44	A0A286ZY64	Small ArfGAP 1 OS=Sus scrofa OX=9823 GN=SMAP1	0.809	Down	0.0138632	SMAP1	44.267	4.9449	7	3	3	3	0.865	0.89	0.939	1.016	1.175	1.139
ssc04144 Endocytosis - Sus scrofa (pig)	0.000245448	18	2.44	A0A287BG47	Clathrin light chain OS=Sus scrofa OX=9823 GN=CLTB	0.803	Down	0.00081848	CLTB	23.182	5.936	12.8	3	3	3	0.832	0.901	0.877	1.096	1.074	1.079
ssc04144 Endocytosis - Sus scrofa (pig)	0.000245448	18	2.44	F1SIB9	ADP-ribosylation factor GTPase-activating protein 2 OS=Sus scrofa OX=9823 GN=ARFGAP2	0.643	Down	1.21e-06	ARFGAP2	56.673	14.574	16	8	9	8	0.831	0.818	0.822	1.269	1.307	1.267
ssc04144 Endocytosis - Sus scrofa (pig)	0.000245448	18	2.44	B5APU6	Actin-related protein 2/3 complex subunit OS=Sus scrofa OX=9823 GN=ARPC1B	0.822	Down	0.0097848	ARPC1B	40.974	46.294	21.2	7	7	7	0.833	0.959	0.917	1.119	1.085	1.091
ssc04144 Endocytosis - Sus scrofa (pig)	0.000245448	18	2.44	F1RNN0	Vacuolar protein sorting-associated protein 29 OS=Sus scrofa OX=9823 GN=VPS29	0.82	Down	0.00107723	VPS29	20.492	43.628	36.8	7	11	7	0.884	0.943	0.887	1.115	1.115	1.08
ssc04144 Endocytosis - Sus scrofa (pig)	0.000245448	18	2.44	I3L6X7	Vacuolar-sorting protein SNF8 OS=Sus scrofa OX=9823 GN=SNF8	0.753	Down	0.038115	SNF8	28.88	6.6998	9.7	2	2	2	0.732	1	0.92	1.133	1.169	1.219
ssc04144 Endocytosis - Sus scrofa (pig)	0.000245448	18	2.44	A0A287ATX4	Wiskott-Aldrich syndrome like OS=Sus scrofa OX=9823 GN=WASL	0.618	Down	0.0059987	WASL	54.641	4.6561	5.3	3	3	3	0.807	0.815	0.773	1.114	1.505	1.255
ssc04144 Endocytosis - Sus scrofa (pig)	0.000245448	18	2.44	A0A287B1V4	Dynamin 3 OS=Sus scrofa OX=9823 GN=DNM3	0.788	Down	0.03044	DNM3	95.717	-2	7	7	9	1	0.799	0.998	0.857	1.117	1.191	1.061
ssc04144 Endocytosis - Sus scrofa (pig)	0.000245448	18	2.44	F1SJR4	ADP ribosylation factor GTPase activating protein 3 OS=Sus scrofa OX=9823 GN=ARFGAP3	0.711	Down	0.041484	ARFGAP3	57.023	24.847	14.5	8	9	8	0.743	0.927	0.916	1.193	1.238	1.205
ssc05132 Salmonella infection - Sus scrofa (pig)	0.115965	4	2.12	B5APU6	Actin-related protein 2/3 complex subunit OS=Sus scrofa OX=9823 GN=ARPC1B	0.822	Down	0.0097848	ARPC1B	40.974	46.294	21.2	7	7	7	0.833	0.959	0.917	1.119	1.085	1.091
ssc05132 Salmonella infection - Sus scrofa (pig)	0.115965	4	2.12	A0A286ZXU2	Uncharacterized protein OS=Sus scrofa OX=9823 GN=FLNA	0.46	Down	3.8e-06	FLNA	279.88	224.99	21.4	47	58	36	0.699	0.679	0.733	1.497	1.522	1.568
ssc05132 Salmonella infection - Sus scrofa (pig)	0.115965	4	2.12	A0A287AHM9	Uncharacterized protein OS=Sus scrofa OX=9823 GN=TJP1	0.688	Down	0.0046563	TJP1	196.55	34.733	7.8	12	12	12	0.77	0.922	0.947	1.309	1.267	1.258
ssc05132 Salmonella infection - Sus scrofa (pig)	0.115965	4	2.12	A0A287ATX4	Wiskott-Aldrich syndrome like OS=Sus scrofa OX=9823 GN=WASL	0.618	Down	0.0059987	WASL	54.641	4.6561	5.3	3	3	3	0.807	0.815	0.773	1.114	1.505	1.255
ssc04810 Regulation of actin cytoskeleton - Sus scrofa (pig)	0.00893915	10	2.33	B5APU6	Actin-related protein 2/3 complex subunit OS=Sus scrofa OX=9823 GN=ARPC1B	0.822	Down	0.0097848	ARPC1B	40.974	46.294	21.2	7	7	7	0.833	0.959	0.917	1.119	1.085	1.091
ssc04810 Regulation of actin cytoskeleton - Sus scrofa (pig)	0.00893915	10	2.33	A0A287A853	G protein subunit alpha 13 OS=Sus scrofa OX=9823 GN=GNA13	0.685	Down	0.0025849	GNA13	44.028	9.2799	9.5	4	4	4	0.906	0.824	0.832	1.248	1.349	1.144
ssc04810 Regulation of actin cytoskeleton - Sus scrofa (pig)	0.00893915	10	2.33	Q9GLP0	Integrin beta-1 OS=Sus scrofa OX=9823 GN=ITGB1	0.655	Down	0.00113945	ITGB1	88.265	52.405	14.5	10	16	10	0.734	0.836	0.835	1.288	1.177	1.205
ssc04810 Regulation of actin cytoskeleton - Sus scrofa (pig)	0.00893915	10	2.33	A0A287ATX4	Wiskott-Aldrich syndrome like OS=Sus scrofa OX=9823 GN=WASL	0.618	Down	0.0059987	WASL	54.641	4.6561	5.3	3	3	3	0.807	0.815	0.773	1.114	1.505	1.255
ssc04810 Regulation of actin cytoskeleton - Sus scrofa (pig)	0.00893915	10	2.33	K7GPD4	Integrin subunit beta 4 OS=Sus scrofa OX=9823 GN=ITGB4	0.784	Down	0.00176393	ITGB4	167.7	34.989	9.6	13	14	13	0.9	0.874	0.948	1.139	1.123	1.209
ssc04810 Regulation of actin cytoskeleton - Sus scrofa (pig)	0.00893915	10	2.33	A0A287BHP4	Integrin beta OS=Sus scrofa OX=9823 GN=ITGB5	0.828	Down	0.020501	ITGB5	85.072	21.307	13.5	9	9	9	0.898	0.841	0.901	1.092	0.971	1.126
ssc04810 Regulation of actin cytoskeleton - Sus scrofa (pig)	0.00893915	10	2.33	A0A287A9P3	"Myosin light chain kinase, smooth muscle OS=Sus scrofa OX=9823 GN=MYLK"	0.626	Down	0.00172257	MYLK	194.76	21.299	4.7	8	9	8	0.855	0.958	0.795	1.444	1.42	1.302
ssc04810 Regulation of actin cytoskeleton - Sus scrofa (pig)	0.00893915	10	2.33	F1RLL1	Rho guanine nucleotide exchange factor 7 OS=Sus scrofa OX=9823 GN=ARHGEF7	0.443	Down	0.000141982	ARHGEF7	73.008	17.142	9.1	5	5	5	0.652	0.749	0.633	1.597	1.464	1.532
ssc04810 Regulation of actin cytoskeleton - Sus scrofa (pig)	0.00893915	10	2.33	Q95JH1	Integrin beta OS=Sus scrofa OX=9823 GN=CD61	0.617	Down	0.04306	CD61	86.365	33.211	7.9	5	5	5	1.106	0.618	0.75	1.265	1.426	1.316
ssc04810 Regulation of actin cytoskeleton - Sus scrofa (pig)	0.00893915	10	2.33	A0A287ATW2	Protein phosphatase 1 regulatory subunit 12A OS=Sus scrofa OX=9823 GN=PPP1R12A	0.632	Down	0.0051171	PPP1R12A	80.877	9.8843	5	3	3	3	0.852	0.775	0.813	1.178	1.191	1.491
ssc00061 Fatty acid biosynthesis - Sus scrofa (pig)	0.0897685	2	3.88	F1RKU1	Acyl-CoA synthetase bubblegum family member 1 OS=Sus scrofa OX=9823 GN=ACSBG1	0.667	Down	0.035963	ACSBG1	78.521	2.8343	2.4	2	2	2	1.045	0.689	0.876	1.38	1.374	1.158
ssc00061 Fatty acid biosynthesis - Sus scrofa (pig)	0.0897685	2	3.88	D2D0D8	Acetyl-CoA carboxylase 1 OS=Sus scrofa OX=9823 GN=ACACA	0.748	Down	0.0034767	ACACA	265.34	20.468	3.3	7	8	7	0.879	0.901	0.937	1.144	1.314	1.172
ssc04913 Ovarian steroidogenesis - Sus scrofa (pig)	0.255372	1	3.5	F1RV73	Bone morphogenetic protein 15 OS=Sus scrofa OX=9823 GN=BMP15	0.774	Down	0.0033016	BMP15	45.966	27.226	19.2	9	23	9	0.89	0.791	0.806	1.033	1.08	1.099
ssc04071 Sphingolipid signaling pathway - Sus scrofa (pig)	0.355936	3	1.42	A0A287AID7	Ceramide synthase 5 OS=Sus scrofa OX=9823 GN=CERS5	0.707	Down	0.0148596	CERS5	39.482	22.093	5.8	2	3	2	0.864	0.923	0.698	1.208	1.167	1.138
ssc04071 Sphingolipid signaling pathway - Sus scrofa (pig)	0.355936	3	1.42	A0A287A853	G protein subunit alpha 13 OS=Sus scrofa OX=9823 GN=GNA13	0.685	Down	0.0025849	GNA13	44.028	9.2799	9.5	4	4	4	0.906	0.824	0.832	1.248	1.349	1.144
ssc04071 Sphingolipid signaling pathway - Sus scrofa (pig)	0.355936	3	1.42	A0A286ZL62	Ceramide synthase 4 OS=Sus scrofa OX=9823 GN=CERS4	0.712	Down	0.0047173	CERS4	42.041	7.1823	7.5	2	5	2	0.791	0.792	0.911	1.104	1.252	1.147
ssc04964 Proximal tubule bicarbonate reclamation - Sus scrofa (pig)	0.338355	1	2.5	P05024	Sodium/potassium-transporting ATPase subunit alpha-1 OS=Sus scrofa OX=9823 GN=ATP1A1	0.812	Down	0.0031356	ATP1A1	112.68	214.31	21.2	20	31	20	0.986	0.904	0.907	1.184	1.121	1.138
ssc05146 Amoebiasis - Sus scrofa (pig)	0.501502	2	1.21	K7GSA5	Arginase OS=Sus scrofa OX=9823 GN=ARG2	0.673	Down	0.00053517	ARG2	35.668	23.248	11.1	3	4	3	0.792	0.882	0.888	1.259	1.248	1.301
ssc05146 Amoebiasis - Sus scrofa (pig)	0.501502	2	1.21	Q5S1U1	Heat shock protein beta-1 OS=Sus scrofa OX=9823 GN=HSPB1	0.778	Down	0.023097	HSPB1	22.941	100.94	55.1	9	17	9	1.004	0.877	0.939	1.204	1.208	1.214
ssc04974 Protein digestion and absorption - Sus scrofa (pig)	0.37634	1	2.18	P05024	Sodium/potassium-transporting ATPase subunit alpha-1 OS=Sus scrofa OX=9823 GN=ATP1A1	0.812	Down	0.0031356	ATP1A1	112.68	214.31	21.2	20	31	20	0.986	0.904	0.907	1.184	1.121	1.138
ssc04022 cGMP-PKG signaling pathway - Sus scrofa (pig)	0.021299	6	2.69	A0A287A9P3	"Myosin light chain kinase, smooth muscle OS=Sus scrofa OX=9823 GN=MYLK"	0.626	Down	0.00172257	MYLK	194.76	21.299	4.7	8	9	8	0.855	0.958	0.795	1.444	1.42	1.302
ssc04022 cGMP-PKG signaling pathway - Sus scrofa (pig)	0.021299	6	2.69	A0A287A853	G protein subunit alpha 13 OS=Sus scrofa OX=9823 GN=GNA13	0.685	Down	0.0025849	GNA13	44.028	9.2799	9.5	4	4	4	0.906	0.824	0.832	1.248	1.349	1.144
ssc04022 cGMP-PKG signaling pathway - Sus scrofa (pig)	0.021299	6	2.69	A0A287A0I0	"Protein phosphatase 3 regulatory subunit B, alpha OS=Sus scrofa OX=9823 GN=PPP3R1"	0.756	Down	0.0060206	PPP3R1	16.945	3.0308	6.7	1	2	1	0.989	0.856	0.934	1.301	1.17	1.203
ssc04022 cGMP-PKG signaling pathway - Sus scrofa (pig)	0.021299	6	2.69	P05024	Sodium/potassium-transporting ATPase subunit alpha-1 OS=Sus scrofa OX=9823 GN=ATP1A1	0.812	Down	0.0031356	ATP1A1	112.68	214.31	21.2	20	31	20	0.986	0.904	0.907	1.184	1.121	1.138
ssc04022 cGMP-PKG signaling pathway - Sus scrofa (pig)	0.021299	6	2.69	F1SPZ5	Calcium-transporting ATPase OS=Sus scrofa OX=9823 GN=ATP2B1	0.791	Down	0.0181225	ATP2B1	133.79	88.761	11.5	12	14	8	0.878	0.966	0.873	1.135	1.249	1.049
ssc04022 cGMP-PKG signaling pathway - Sus scrofa (pig)	0.021299	6	2.69	A0A287ATW2	Protein phosphatase 1 regulatory subunit 12A OS=Sus scrofa OX=9823 GN=PPP1R12A	0.632	Down	0.0051171	PPP1R12A	80.877	9.8843	5	3	3	3	0.852	0.775	0.813	1.178	1.191	1.491
ssc04973 Carbohydrate digestion and absorption - Sus scrofa (pig)	0.255372	1	3.5	P05024	Sodium/potassium-transporting ATPase subunit alpha-1 OS=Sus scrofa OX=9823 GN=ATP1A1	0.812	Down	0.0031356	ATP1A1	112.68	214.31	21.2	20	31	20	0.986	0.904	0.907	1.184	1.121	1.138
ssc04072 Phospholipase D signaling pathway - Sus scrofa (pig)	0.387901	3	1.34	A0A287A853	G protein subunit alpha 13 OS=Sus scrofa OX=9823 GN=GNA13	0.685	Down	0.0025849	GNA13	44.028	9.2799	9.5	4	4	4	0.906	0.824	0.832	1.248	1.349	1.144
ssc04072 Phospholipase D signaling pathway - Sus scrofa (pig)	0.387901	3	1.34	F1SE53	Mast/stem cell growth factor receptor OS=Sus scrofa OX=9823 GN=KIT	0.567	Down	0.00033912	KIT	109.06	11.826	5.9	6	6	6	0.698	0.772	0.784	1.32	1.25	1.406
ssc04072 Phospholipase D signaling pathway - Sus scrofa (pig)	0.387901	3	1.34	A0A287B1V4	Dynamin 3 OS=Sus scrofa OX=9823 GN=DNM3	0.788	Down	0.03044	DNM3	95.717	-2	7	7	9	1	0.799	0.998	0.857	1.117	1.191	1.061
ssc05230 Central carbon metabolism in cancer - Sus scrofa (pig)	0.403313	2	1.46	I3LQ25	Solute carrier family 16 member 3 OS=Sus scrofa OX=9823 GN=SLC16A3	0.377	Down	0.0034984	SLC16A3	48.799	8.8057	4.4	2	2	2	0.575	0.697	0.603	1.668	1.647	1.654
ssc05230 Central carbon metabolism in cancer - Sus scrofa (pig)	0.403313	2	1.46	F1SE53	Mast/stem cell growth factor receptor OS=Sus scrofa OX=9823 GN=KIT	0.567	Down	0.00033912	KIT	109.06	11.826	5.9	6	6	6	0.698	0.772	0.784	1.32	1.25	1.406
ssc04310 Wnt signaling pathway - Sus scrofa (pig)	0.572308	2	1.06	A0A287BN19	Dishevelled associated activator of morphogenesis 1 OS=Sus scrofa OX=9823 GN=DAAM1	0.734	Down	0.033121	DAAM1	122.22	26.109	8.3	9	9	9	0.727	0.872	1.005	1.109	1.201	1.239
ssc04310 Wnt signaling pathway - Sus scrofa (pig)	0.572308	2	1.06	A0A287A0I0	"Protein phosphatase 3 regulatory subunit B, alpha OS=Sus scrofa OX=9823 GN=PPP3R1"	0.756	Down	0.0060206	PPP3R1	16.945	3.0308	6.7	1	2	1	0.989	0.856	0.934	1.301	1.17	1.203
ssc04360 Axon guidance - Sus scrofa (pig)	0.323789	3	1.5	F1RUR8	Par-3 family cell polarity regulator OS=Sus scrofa OX=9823 GN=PARD3	0.577	Down	0.036717	PARD3	129.23	2.8665	1.7	2	2	2	0.58	0.704	1.066	1.296	1.266	1.51
ssc04360 Axon guidance - Sus scrofa (pig)	0.323789	3	1.5	Q9GLP0	Integrin beta-1 OS=Sus scrofa OX=9823 GN=ITGB1	0.655	Down	0.00113945	ITGB1	88.265	52.405	14.5	10	16	10	0.734	0.836	0.835	1.288	1.177	1.205
ssc04360 Axon guidance - Sus scrofa (pig)	0.323789	3	1.5	A0A287A0I0	"Protein phosphatase 3 regulatory subunit B, alpha OS=Sus scrofa OX=9823 GN=PPP3R1"	0.756	Down	0.0060206	PPP3R1	16.945	3.0308	6.7	1	2	1	0.989	0.856	0.934	1.301	1.17	1.203
ssc04014 Ras signaling pathway - Sus scrofa (pig)	0.791634	2	0.7	A0A287AAY5	"Afadin, adherens junction formation factor OS=Sus scrofa OX=9823 GN=AFDN"	0.691	Down	0.0181791	AFDN	177.86	19.717	3.4	5	5	5	1.061	0.771	0.858	1.286	1.367	1.241
ssc04014 Ras signaling pathway - Sus scrofa (pig)	0.791634	2	0.7	F1SE53	Mast/stem cell growth factor receptor OS=Sus scrofa OX=9823 GN=KIT	0.567	Down	0.00033912	KIT	109.06	11.826	5.9	6	6	6	0.698	0.772	0.784	1.32	1.25	1.406
ssc00970 Aminoacyl-tRNA biosynthesis - Sus scrofa (pig)	0.821057	1	0.6	I3LUM8	Uncharacterized protein OS=Sus scrofa OX=9823 GN=FARSB	0.737	Down	0.00053777	FARSB	66.321	136.62	28.9	16	29	16	0.849	0.855	0.896	1.122	1.183	1.222
ssc00564 Glycerophospholipid metabolism - Sus scrofa (pig)	0.67518	1	0.92	A0A287ABL2	Phosphatidate phosphatase LPIN2 OS=Sus scrofa OX=9823 GN=LPIN2	0.766	Down	0.0043367	LPIN2	98.94	70.086	17.8	14	18	14	0.925	0.843	0.977	1.186	1.166	1.233
ssc04962 Vasopressin-regulated water reabsorption - Sus scrofa (pig)	0.728292	1	0.79	Q52NJ1	Ras-related protein Rab-11A OS=Sus scrofa OX=9823 GN=RAB11A	0.341	Down	0.0039768	RAB11A	24.393	10.183	49.5	9	17	1	0.418	0.658	0.763	1.692	1.936	1.764
ssc04066 HIF-1 signaling pathway - Sus scrofa (pig)	0.463423	2	1.29	F1SUG4	Uncharacterized protein OS=Sus scrofa OX=9823 GN=ELOB	0.778	Down	0.031703	ELOB	13.17	96.109	65.3	8	14	8	0.837	0.972	0.946	1.189	1.173	1.179
ssc04066 HIF-1 signaling pathway - Sus scrofa (pig)	0.463423	2	1.29	A0A287AP19	Eukaryotic translation initiation factor 4E type 2 OS=Sus scrofa OX=9823 GN=EIF4E2	0.68	Down	0.005583	EIF4E2	26.674	19.081	14.2	3	4	3	0.942	0.824	0.74	1.198	1.269	1.218
ssc05168 Herpes simplex infection - Sus scrofa (pig)	0.650266	2	0.92	I3LTB8	Complement C3 OS=Sus scrofa OX=9823 GN=C3	0.559	Down	4e-05	C3	185.27	301.69	19	34	43	30	0.626	0.671	0.689	1.2	1.167	1.184
ssc05168 Herpes simplex infection - Sus scrofa (pig)	0.650266	2	0.92	A2TEQ2	Nectin-2 precursor OS=Sus scrofa OX=9823 GN=prr2	0.602	Down	0.0056835	prr2	51.525	5.346	4.6	2	3	2	0.705	0.908	0.698	1.312	1.346	1.18
ssc03015 mRNA surveillance pathway - Sus scrofa (pig)	0.901721	1	0.45	A0A286ZID6	DAZ-associated protein 1 OS=Sus scrofa OX=9823 GN=DAZAP1	0.742	Down	0.0073956	DAZAP1	40.691	42.797	11.9	3	4	3	0.863	0.906	0.885	1.129	1.116	1.332
ssc04917 Prolactin signaling pathway - Sus scrofa (pig)	0.67518	1	0.92	E7CR04	Suppressor of cytokine signaling 1 OS=Sus scrofa OX=9823 GN=socs1	0.667	Down	0.002339	socs1	24.374	1.5372	8.6	1	1	1	0.912	0.848	0.782	1.364	1.194	1.255
ssc05163 Human cytomegalovirus infection - Sus scrofa (pig)	0.333335	4	1.37	A0A287A853	G protein subunit alpha 13 OS=Sus scrofa OX=9823 GN=GNA13	0.685	Down	0.0025849	GNA13	44.028	9.2799	9.5	4	4	4	0.906	0.824	0.832	1.248	1.349	1.144
ssc05163 Human cytomegalovirus infection - Sus scrofa (pig)	0.333335	4	1.37	Q95JH1	Integrin beta OS=Sus scrofa OX=9823 GN=CD61	0.617	Down	0.04306	CD61	86.365	33.211	7.9	5	5	5	1.106	0.618	0.75	1.265	1.426	1.316
ssc05163 Human cytomegalovirus infection - Sus scrofa (pig)	0.333335	4	1.37	A0A287A0I0	"Protein phosphatase 3 regulatory subunit B, alpha OS=Sus scrofa OX=9823 GN=PPP3R1"	0.756	Down	0.0060206	PPP3R1	16.945	3.0308	6.7	1	2	1	0.989	0.856	0.934	1.301	1.17	1.203
ssc05163 Human cytomegalovirus infection - Sus scrofa (pig)	0.333335	4	1.37	F1SCI4	Uncharacterized protein OS=Sus scrofa OX=9823 GN=AKAP13	0.707	Down	0.047382	AKAP13	160.03	10.633	3.2	4	4	4	0.694	1.039	0.896	1.183	1.358	1.179
ssc05152 Tuberculosis - Sus scrofa (pig)	0.678169	2	0.87	I3LTB8	Complement C3 OS=Sus scrofa OX=9823 GN=C3	0.559	Down	4e-05	C3	185.27	301.69	19	34	43	30	0.626	0.671	0.689	1.2	1.167	1.184
ssc05152 Tuberculosis - Sus scrofa (pig)	0.678169	2	0.87	A0A287A0I0	"Protein phosphatase 3 regulatory subunit B, alpha OS=Sus scrofa OX=9823 GN=PPP3R1"	0.756	Down	0.0060206	PPP3R1	16.945	3.0308	6.7	1	2	1	0.989	0.856	0.934	1.301	1.17	1.203
ssc00562 Inositol phosphate metabolism - Sus scrofa (pig)	0.821057	1	0.6	A0A287ARE4	Myotubularin related protein 6 OS=Sus scrofa OX=9823 GN=MTMR6	0.67	Down	0.043539	MTMR6	62.367	15.838	11.1	7	8	6	0.877	0.909	0.687	1.234	1.449	1.01
ssc04070 Phosphatidylinositol signaling system - Sus scrofa (pig)	0.850453	1	0.55	A0A287ARE4	Myotubularin related protein 6 OS=Sus scrofa OX=9823 GN=MTMR6	0.67	Down	0.043539	MTMR6	62.367	15.838	11.1	7	8	6	0.877	0.909	0.687	1.234	1.449	1.01
ssc04961 Endocrine and other factor-regulated calcium reabsorption - Sus scrofa (pig)	0.0084962	4	4.66	Q52NJ1	Ras-related protein Rab-11A OS=Sus scrofa OX=9823 GN=RAB11A	0.341	Down	0.0039768	RAB11A	24.393	10.183	49.5	9	17	1	0.418	0.658	0.763	1.692	1.936	1.764
ssc04961 Endocrine and other factor-regulated calcium reabsorption - Sus scrofa (pig)	0.0084962	4	4.66	A0A287B1V4	Dynamin 3 OS=Sus scrofa OX=9823 GN=DNM3	0.788	Down	0.03044	DNM3	95.717	-2	7	7	9	1	0.799	0.998	0.857	1.117	1.191	1.061
ssc04961 Endocrine and other factor-regulated calcium reabsorption - Sus scrofa (pig)	0.0084962	4	4.66	A0A287BG47	Clathrin light chain OS=Sus scrofa OX=9823 GN=CLTB	0.803	Down	0.00081848	CLTB	23.182	5.936	12.8	3	3	3	0.832	0.901	0.877	1.096	1.074	1.079
ssc04961 Endocrine and other factor-regulated calcium reabsorption - Sus scrofa (pig)	0.0084962	4	4.66	P05024	Sodium/potassium-transporting ATPase subunit alpha-1 OS=Sus scrofa OX=9823 GN=ATP1A1	0.812	Down	0.0031356	ATP1A1	112.68	214.31	21.2	20	31	20	0.986	0.904	0.907	1.184	1.121	1.138
ssc04720 Long-term potentiation - Sus scrofa (pig)	0.29713	2	1.84	F1SQN4	Non-specific serine/threonine protein kinase OS=Sus scrofa OX=9823 GN=RPS6KA3	0.607	Down	6.27e-05	RPS6KA3	80.708	69.603	21.1	14	16	9	0.777	0.812	0.814	1.329	1.369	1.259
ssc04720 Long-term potentiation - Sus scrofa (pig)	0.29713	2	1.84	A0A287A0I0	"Protein phosphatase 3 regulatory subunit B, alpha OS=Sus scrofa OX=9823 GN=PPP3R1"	0.756	Down	0.0060206	PPP3R1	16.945	3.0308	6.7	1	2	1	0.989	0.856	0.934	1.301	1.17	1.203
ssc03040 Spliceosome - Sus scrofa (pig)	0.945348	2	0.45	A0A286ZJK2	Heterogeneous nuclear ribonucleoprotein M OS=Sus scrofa OX=9823 GN=HNRNPM	0.683	Down	0.0034986	HNRNPM	73.588	13.221	9.8	7	9	7	0.803	0.865	0.971	1.216	1.328	1.319
ssc03040 Spliceosome - Sus scrofa (pig)	0.945348	2	0.45	F1RQ90	"RNA-binding motif protein, X chromosome OS=Sus scrofa OX=9823 GN=RBMX"	0.748	Down	0.00022194	RBMX	42.274	30.114	19.2	8	10	6	0.913	0.89	0.955	1.208	1.228	1.251
ssc04015 Rap1 signaling pathway - Sus scrofa (pig)	0.118887	5	1.9	A0A287AAY5	"Afadin, adherens junction formation factor OS=Sus scrofa OX=9823 GN=AFDN"	0.691	Down	0.0181791	AFDN	177.86	19.717	3.4	5	5	5	1.061	0.771	0.858	1.286	1.367	1.241
ssc04015 Rap1 signaling pathway - Sus scrofa (pig)	0.118887	5	1.9	F1RUR8	Par-3 family cell polarity regulator OS=Sus scrofa OX=9823 GN=PARD3	0.577	Down	0.036717	PARD3	129.23	2.8665	1.7	2	2	2	0.58	0.704	1.066	1.296	1.266	1.51
ssc04015 Rap1 signaling pathway - Sus scrofa (pig)	0.118887	5	1.9	F1SE53	Mast/stem cell growth factor receptor OS=Sus scrofa OX=9823 GN=KIT	0.567	Down	0.00033912	KIT	109.06	11.826	5.9	6	6	6	0.698	0.772	0.784	1.32	1.25	1.406
ssc04015 Rap1 signaling pathway - Sus scrofa (pig)	0.118887	5	1.9	Q9GLP0	Integrin beta-1 OS=Sus scrofa OX=9823 GN=ITGB1	0.655	Down	0.00113945	ITGB1	88.265	52.405	14.5	10	16	10	0.734	0.836	0.835	1.288	1.177	1.205
ssc04015 Rap1 signaling pathway - Sus scrofa (pig)	0.118887	5	1.9	Q95JH1	Integrin beta OS=Sus scrofa OX=9823 GN=CD61	0.617	Down	0.04306	CD61	86.365	33.211	7.9	5	5	5	1.106	0.618	0.75	1.265	1.426	1.316
ssc05410 Hypertrophic cardiomyopathy (HCM) - Sus scrofa (pig)	0.000824569	6	4.99	A0A287BHP4	Integrin beta OS=Sus scrofa OX=9823 GN=ITGB5	0.828	Down	0.020501	ITGB5	85.072	21.307	13.5	9	9	9	0.898	0.841	0.901	1.092	0.971	1.126
ssc05410 Hypertrophic cardiomyopathy (HCM) - Sus scrofa (pig)	0.000824569	6	4.99	P67937	Tropomyosin alpha-4 chain OS=Sus scrofa OX=9823 GN=TPM4	0.472	Down	5.72e-05	TPM4	28.521	67.532	38.7	12	9	6	0.722	0.811	0.798	1.601	1.626	1.71
ssc05410 Hypertrophic cardiomyopathy (HCM) - Sus scrofa (pig)	0.000824569	6	4.99	A0A288CFY3	Tropomyosin alpha-3 chain OS=Sus scrofa OX=9823 GN=TPM3	0.184	Down	0.00093588	TPM3	28.922	51.22	37.1	11	18	2	0.355	0.416	0.413	2.158	2.132	2.151
ssc05410 Hypertrophic cardiomyopathy (HCM) - Sus scrofa (pig)	0.000824569	6	4.99	Q9GLP0	Integrin beta-1 OS=Sus scrofa OX=9823 GN=ITGB1	0.655	Down	0.00113945	ITGB1	88.265	52.405	14.5	10	16	10	0.734	0.836	0.835	1.288	1.177	1.205
ssc05410 Hypertrophic cardiomyopathy (HCM) - Sus scrofa (pig)	0.000824569	6	4.99	Q95JH1	Integrin beta OS=Sus scrofa OX=9823 GN=CD61	0.617	Down	0.04306	CD61	86.365	33.211	7.9	5	5	5	1.106	0.618	0.75	1.265	1.426	1.316
ssc05410 Hypertrophic cardiomyopathy (HCM) - Sus scrofa (pig)	0.000824569	6	4.99	K7GPD4	Integrin subunit beta 4 OS=Sus scrofa OX=9823 GN=ITGB4	0.784	Down	0.00176393	ITGB4	167.7	34.989	9.6	13	14	13	0.9	0.874	0.948	1.139	1.123	1.209
ssc04218 Cellular senescence - Sus scrofa (pig)	0.935511	1	0.38	A0A287A0I0	"Protein phosphatase 3 regulatory subunit B, alpha OS=Sus scrofa OX=9823 GN=PPP3R1"	0.756	Down	0.0060206	PPP3R1	16.945	3.0308	6.7	1	2	1	0.989	0.856	0.934	1.301	1.17	1.203
ssc04151 PI3K-Akt signaling pathway - Sus scrofa (pig)	0.236289	6	1.44	A0A287BHP4	Integrin beta OS=Sus scrofa OX=9823 GN=ITGB5	0.828	Down	0.020501	ITGB5	85.072	21.307	13.5	9	9	9	0.898	0.841	0.901	1.092	0.971	1.126
ssc04151 PI3K-Akt signaling pathway - Sus scrofa (pig)	0.236289	6	1.44	F1SE53	Mast/stem cell growth factor receptor OS=Sus scrofa OX=9823 GN=KIT	0.567	Down	0.00033912	KIT	109.06	11.826	5.9	6	6	6	0.698	0.772	0.784	1.32	1.25	1.406
ssc04151 PI3K-Akt signaling pathway - Sus scrofa (pig)	0.236289	6	1.44	Q9GLP0	Integrin beta-1 OS=Sus scrofa OX=9823 GN=ITGB1	0.655	Down	0.00113945	ITGB1	88.265	52.405	14.5	10	16	10	0.734	0.836	0.835	1.288	1.177	1.205
ssc04151 PI3K-Akt signaling pathway - Sus scrofa (pig)	0.236289	6	1.44	Q95JH1	Integrin beta OS=Sus scrofa OX=9823 GN=CD61	0.617	Down	0.04306	CD61	86.365	33.211	7.9	5	5	5	1.106	0.618	0.75	1.265	1.426	1.316
ssc04151 PI3K-Akt signaling pathway - Sus scrofa (pig)	0.236289	6	1.44	K7GPD4	Integrin subunit beta 4 OS=Sus scrofa OX=9823 GN=ITGB4	0.784	Down	0.00176393	ITGB4	167.7	34.989	9.6	13	14	13	0.9	0.874	0.948	1.139	1.123	1.209
ssc04151 PI3K-Akt signaling pathway - Sus scrofa (pig)	0.236289	6	1.44	A0A287AP19	Eukaryotic translation initiation factor 4E type 2 OS=Sus scrofa OX=9823 GN=EIF4E2	0.68	Down	0.005583	EIF4E2	26.674	19.081	14.2	3	4	3	0.942	0.824	0.74	1.198	1.269	1.218
ssc04658 Th1 and Th2 cell differentiation - Sus scrofa (pig)	0.536159	1	1.34	A0A287A0I0	"Protein phosphatase 3 regulatory subunit B, alpha OS=Sus scrofa OX=9823 GN=PPP3R1"	0.756	Down	0.0060206	PPP3R1	16.945	3.0308	6.7	1	2	1	0.989	0.856	0.934	1.301	1.17	1.203
ssc04930 Type II diabetes mellitus - Sus scrofa (pig)	0.477797	1	1.59	E7CR04	Suppressor of cytokine signaling 1 OS=Sus scrofa OX=9823 GN=socs1	0.667	Down	0.002339	socs1	24.374	1.5372	8.6	1	1	1	0.912	0.848	0.782	1.364	1.194	1.255
ssc05020 Prion diseases - Sus scrofa (pig)	0.611792	1	1.09	K7GMV4	Neural cell adhesion molecule 1 OS=Sus scrofa OX=9823 GN=NCAM1	0.721	Down	0.0052846	NCAM1	97.221	13.607	6.2	5	7	5	0.835	0.92	0.996	1.276	1.338	1.202
ssc04666 Fc gamma R-mediated phagocytosis - Sus scrofa (pig)	0.204389	4	1.71	B5APU6	Actin-related protein 2/3 complex subunit OS=Sus scrofa OX=9823 GN=ARPC1B	0.822	Down	0.0097848	ARPC1B	40.974	46.294	21.2	7	7	7	0.833	0.959	0.917	1.119	1.085	1.091
ssc04666 Fc gamma R-mediated phagocytosis - Sus scrofa (pig)	0.204389	4	1.71	A0A287ATX4	Wiskott-Aldrich syndrome like OS=Sus scrofa OX=9823 GN=WASL	0.618	Down	0.0059987	WASL	54.641	4.6561	5.3	3	3	3	0.807	0.815	0.773	1.114	1.505	1.255
ssc04666 Fc gamma R-mediated phagocytosis - Sus scrofa (pig)	0.204389	4	1.71	A0A287BRL8	Myristoylated alanine rich protein kinase C substrate OS=Sus scrofa OX=9823 GN=MARCKS	0.455	Down	1.61e-06	MARCKS	31.583	45.46	21.1	6	13	6	0.703	0.68	0.716	1.576	1.496	1.538
ssc04666 Fc gamma R-mediated phagocytosis - Sus scrofa (pig)	0.204389	4	1.71	A0A287B4N8	Uncharacterized protein OS=Sus scrofa OX=9823 GN=MARCKSL1	0.781	Down	0.0106352	MARCKSL1	19.647	13.353	16.4	3	5	3	0.824	0.961	0.973	1.21	1.156	1.166
ssc05169 Epstein-Barr virus infection - Sus scrofa (pig)	0.957748	1	0.33	P02543	Vimentin OS=Sus scrofa OX=9823 GN=VIM	0.678	Down	5.56e-07	VIM	53.667	143.39	48.1	24	47	21	0.899	0.922	0.903	1.337	1.336	1.345
ssc04660 T cell receptor signaling pathway - Sus scrofa (pig)	0.810038	1	0.62	A0A287A0I0	"Protein phosphatase 3 regulatory subunit B, alpha OS=Sus scrofa OX=9823 GN=PPP3R1"	0.756	Down	0.0060206	PPP3R1	16.945	3.0308	6.7	1	2	1	0.989	0.856	0.934	1.301	1.17	1.203
ssc05031 Amphetamine addiction - Sus scrofa (pig)	0.338355	1	2.5	A0A287A0I0	"Protein phosphatase 3 regulatory subunit B, alpha OS=Sus scrofa OX=9823 GN=PPP3R1"	0.756	Down	0.0060206	PPP3R1	16.945	3.0308	6.7	1	2	1	0.989	0.856	0.934	1.301	1.17	1.203
ssc04721 Synaptic vesicle cycle - Sus scrofa (pig)	0.463423	2	1.29	A0A287B1V4	Dynamin 3 OS=Sus scrofa OX=9823 GN=DNM3	0.788	Down	0.03044	DNM3	95.717	-2	7	7	9	1	0.799	0.998	0.857	1.117	1.191	1.061
ssc04721 Synaptic vesicle cycle - Sus scrofa (pig)	0.463423	2	1.29	A0A287BG47	Clathrin light chain OS=Sus scrofa OX=9823 GN=CLTB	0.803	Down	0.00081848	CLTB	23.182	5.936	12.8	3	3	3	0.832	0.901	0.877	1.096	1.074	1.079
ssc04972 Pancreatic secretion - Sus scrofa (pig)	0.016672	4	3.88	Q52NJ1	Ras-related protein Rab-11A OS=Sus scrofa OX=9823 GN=RAB11A	0.341	Down	0.0039768	RAB11A	24.393	10.183	49.5	9	17	1	0.418	0.658	0.763	1.692	1.936	1.764
ssc04972 Pancreatic secretion - Sus scrofa (pig)	0.016672	4	3.88	F2Z5I8	Ras-related protein Rab-8A OS=Sus scrofa OX=9823 GN=RAB8A	0.793	Down	0.037395	RAB8A	26.63	8.2746	22.9	6	11	3	0.824	0.966	0.88	1.129	1.133	1.107
ssc04972 Pancreatic secretion - Sus scrofa (pig)	0.016672	4	3.88	P05024	Sodium/potassium-transporting ATPase subunit alpha-1 OS=Sus scrofa OX=9823 GN=ATP1A1	0.812	Down	0.0031356	ATP1A1	112.68	214.31	21.2	20	31	20	0.986	0.904	0.907	1.184	1.121	1.138
ssc04972 Pancreatic secretion - Sus scrofa (pig)	0.016672	4	3.88	F1SPZ5	Calcium-transporting ATPase OS=Sus scrofa OX=9823 GN=ATP2B1	0.791	Down	0.0181225	ATP2B1	133.79	88.761	11.5	12	14	8	0.878	0.966	0.873	1.135	1.249	1.049
ssc04380 Osteoclast differentiation - Sus scrofa (pig)	0.183176	3	2.02	Q95JH1	Integrin beta OS=Sus scrofa OX=9823 GN=CD61	0.617	Down	0.04306	CD61	86.365	33.211	7.9	5	5	5	1.106	0.618	0.75	1.265	1.426	1.316
ssc04380 Osteoclast differentiation - Sus scrofa (pig)	0.183176	3	2.02	A0A287A0I0	"Protein phosphatase 3 regulatory subunit B, alpha OS=Sus scrofa OX=9823 GN=PPP3R1"	0.756	Down	0.0060206	PPP3R1	16.945	3.0308	6.7	1	2	1	0.989	0.856	0.934	1.301	1.17	1.203
ssc04380 Osteoclast differentiation - Sus scrofa (pig)	0.183176	3	2.02	E7CR04	Suppressor of cytokine signaling 1 OS=Sus scrofa OX=9823 GN=socs1	0.667	Down	0.002339	socs1	24.374	1.5372	8.6	1	1	1	0.912	0.848	0.782	1.364	1.194	1.255
ssc05412 Arrhythmogenic right ventricular cardiomyopathy (ARVC) - Sus scrofa (pig)	0.0241654	4	3.5	A0A287BHP4	Integrin beta OS=Sus scrofa OX=9823 GN=ITGB5	0.828	Down	0.020501	ITGB5	85.072	21.307	13.5	9	9	9	0.898	0.841	0.901	1.092	0.971	1.126
ssc05412 Arrhythmogenic right ventricular cardiomyopathy (ARVC) - Sus scrofa (pig)	0.0241654	4	3.5	Q9GLP0	Integrin beta-1 OS=Sus scrofa OX=9823 GN=ITGB1	0.655	Down	0.00113945	ITGB1	88.265	52.405	14.5	10	16	10	0.734	0.836	0.835	1.288	1.177	1.205
ssc05412 Arrhythmogenic right ventricular cardiomyopathy (ARVC) - Sus scrofa (pig)	0.0241654	4	3.5	Q95JH1	Integrin beta OS=Sus scrofa OX=9823 GN=CD61	0.617	Down	0.04306	CD61	86.365	33.211	7.9	5	5	5	1.106	0.618	0.75	1.265	1.426	1.316
ssc05412 Arrhythmogenic right ventricular cardiomyopathy (ARVC) - Sus scrofa (pig)	0.0241654	4	3.5	K7GPD4	Integrin subunit beta 4 OS=Sus scrofa OX=9823 GN=ITGB4	0.784	Down	0.00176393	ITGB4	167.7	34.989	9.6	13	14	13	0.9	0.874	0.948	1.139	1.123	1.209
ssc04130 SNARE interactions in vesicular transport - Sus scrofa (pig)	0.693938	1	0.87	F1RGD1	Bet1 golgi vesicular membrane trafficking protein like OS=Sus scrofa OX=9823 GN=BET1L	0.496	Down	0.00042182	BET1L	12.39	24.607	32.4	3	4	3	0.695	0.673	0.823	1.483	1.417	1.516
ssc05142 Chagas disease (American trypanosomiasis) - Sus scrofa (pig)	0.744006	1	0.76	I3LTB8	Complement C3 OS=Sus scrofa OX=9823 GN=C3	0.559	Down	4e-05	C3	185.27	301.69	19	34	43	30	0.626	0.671	0.689	1.2	1.167	1.184
ssc04060 Cytokine-cytokine receptor interaction - Sus scrofa (pig)	0.0724638	2	4.37	Q6GUA6	Growth differentiation factor 9 OS=Sus scrofa OX=9823 GN=GDF9	0.762	Down	0.0029631	GDF9	50.595	263	32.7	15	38	15	0.934	0.84	0.819	1.12	1.118	1.163
ssc04060 Cytokine-cytokine receptor interaction - Sus scrofa (pig)	0.0724638	2	4.37	F1RV73	Bone morphogenetic protein 15 OS=Sus scrofa OX=9823 GN=BMP15	0.774	Down	0.0033016	BMP15	45.966	27.226	19.2	9	23	9	0.89	0.791	0.806	1.033	1.08	1.099
ssc04932 Non-alcoholic fatty liver disease (NAFLD) - Sus scrofa (pig)	0.541	4	1.04	F1RVN1	"NADH dehydrogenase [ubiquinone] flavoprotein 1, mitochondrial OS=Sus scrofa OX=9823 GN=NDUFV1"	0.803	Down	0.0107954	NDUFV1	50.569	23.748	20.5	10	15	10	0.866	0.937	0.906	1.124	1.119	1.132
ssc04932 Non-alcoholic fatty liver disease (NAFLD) - Sus scrofa (pig)	0.541	4	1.04	F1RGE3	NADH dehydrogenase [ubiquinone] 1 alpha subcomplex subunit 2 OS=Sus scrofa OX=9823 GN=NDUFA2	0.774	Down	0.0037164	NDUFA2	11.082	38.438	49.5	5	9	5	0.833	0.934	0.923	1.161	1.114	1.201
ssc04932 Non-alcoholic fatty liver disease (NAFLD) - Sus scrofa (pig)	0.541	4	1.04	F1SGC6	Uncharacterized protein OS=Sus scrofa OX=9823 GN=NDUFB5	0.779	Down	0.031823	NDUFB5	21.554	3.1303	8.5	2	4	2	0.754	0.98	0.894	1.122	1.159	1.091
ssc04932 Non-alcoholic fatty liver disease (NAFLD) - Sus scrofa (pig)	0.541	4	1.04	F1SA62	Uncharacterized protein OS=Sus scrofa OX=9823 GN=NDUFA7	0.754	Down	0.0026024	NDUFA7	12.628	9.7107	25.7	3	4	3	0.88	0.84	0.865	1.102	1.091	1.235
ssc05010 Alzheimer disease - Sus scrofa (pig)	0.605449	5	0.96	F1RVN1	"NADH dehydrogenase [ubiquinone] flavoprotein 1, mitochondrial OS=Sus scrofa OX=9823 GN=NDUFV1"	0.803	Down	0.0107954	NDUFV1	50.569	23.748	20.5	10	15	10	0.866	0.937	0.906	1.124	1.119	1.132
ssc05010 Alzheimer disease - Sus scrofa (pig)	0.605449	5	0.96	F1RGE3	NADH dehydrogenase [ubiquinone] 1 alpha subcomplex subunit 2 OS=Sus scrofa OX=9823 GN=NDUFA2	0.774	Down	0.0037164	NDUFA2	11.082	38.438	49.5	5	9	5	0.833	0.934	0.923	1.161	1.114	1.201
ssc05010 Alzheimer disease - Sus scrofa (pig)	0.605449	5	0.96	F1SGC6	Uncharacterized protein OS=Sus scrofa OX=9823 GN=NDUFB5	0.779	Down	0.031823	NDUFB5	21.554	3.1303	8.5	2	4	2	0.754	0.98	0.894	1.122	1.159	1.091
ssc05010 Alzheimer disease - Sus scrofa (pig)	0.605449	5	0.96	A0A287A0I0	"Protein phosphatase 3 regulatory subunit B, alpha OS=Sus scrofa OX=9823 GN=PPP3R1"	0.756	Down	0.0060206	PPP3R1	16.945	3.0308	6.7	1	2	1	0.989	0.856	0.934	1.301	1.17	1.203
ssc05010 Alzheimer disease - Sus scrofa (pig)	0.605449	5	0.96	F1SA62	Uncharacterized protein OS=Sus scrofa OX=9823 GN=NDUFA7	0.754	Down	0.0026024	NDUFA7	12.628	9.7107	25.7	3	4	3	0.88	0.84	0.865	1.102	1.091	1.235
ssc04062 Chemokine signaling pathway - Sus scrofa (pig)	0.691434	2	0.85	F1RUR8	Par-3 family cell polarity regulator OS=Sus scrofa OX=9823 GN=PARD3	0.577	Down	0.036717	PARD3	129.23	2.8665	1.7	2	2	2	0.58	0.704	1.066	1.296	1.266	1.51
ssc04062 Chemokine signaling pathway - Sus scrofa (pig)	0.691434	2	0.85	A0A287ATX4	Wiskott-Aldrich syndrome like OS=Sus scrofa OX=9823 GN=WASL	0.618	Down	0.0059987	WASL	54.641	4.6561	5.3	3	3	3	0.807	0.815	0.773	1.114	1.505	1.255
ssc04530 Tight junction - Sus scrofa (pig)	0.0560465	7	2.01	A0A287AAY5	"Afadin, adherens junction formation factor OS=Sus scrofa OX=9823 GN=AFDN"	0.691	Down	0.0181791	AFDN	177.86	19.717	3.4	5	5	5	1.061	0.771	0.858	1.286	1.367	1.241
ssc04530 Tight junction - Sus scrofa (pig)	0.0560465	7	2.01	F1RUR8	Par-3 family cell polarity regulator OS=Sus scrofa OX=9823 GN=PARD3	0.577	Down	0.036717	PARD3	129.23	2.8665	1.7	2	2	2	0.58	0.704	1.066	1.296	1.266	1.51
ssc04530 Tight junction - Sus scrofa (pig)	0.0560465	7	2.01	F2Z5I8	Ras-related protein Rab-8A OS=Sus scrofa OX=9823 GN=RAB8A	0.793	Down	0.037395	RAB8A	26.63	8.2746	22.9	6	11	3	0.824	0.966	0.88	1.129	1.133	1.107
ssc04530 Tight junction - Sus scrofa (pig)	0.0560465	7	2.01	Q9GLP0	Integrin beta-1 OS=Sus scrofa OX=9823 GN=ITGB1	0.655	Down	0.00113945	ITGB1	88.265	52.405	14.5	10	16	10	0.734	0.836	0.835	1.288	1.177	1.205
ssc04530 Tight junction - Sus scrofa (pig)	0.0560465	7	2.01	A0A287AHM9	Uncharacterized protein OS=Sus scrofa OX=9823 GN=TJP1	0.688	Down	0.0046563	TJP1	196.55	34.733	7.8	12	12	12	0.77	0.922	0.947	1.309	1.267	1.258
ssc04530 Tight junction - Sus scrofa (pig)	0.0560465	7	2.01	A0A287ATX4	Wiskott-Aldrich syndrome like OS=Sus scrofa OX=9823 GN=WASL	0.618	Down	0.0059987	WASL	54.641	4.6561	5.3	3	3	3	0.807	0.815	0.773	1.114	1.505	1.255
ssc04530 Tight junction - Sus scrofa (pig)	0.0560465	7	2.01	A0A287ARX9	Discs large MAGUK scaffold protein 2 OS=Sus scrofa OX=9823 GN=DLG2	0.799	Down	0.0168446	DLG2	90.114	3.3859	2.3	2	2	1	0.798	0.956	0.88	1.062	1.085	1.151
ssc04611 Platelet activation - Sus scrofa (pig)	0.0460538	5	2.5	A0A287A9P3	"Myosin light chain kinase, smooth muscle OS=Sus scrofa OX=9823 GN=MYLK"	0.626	Down	0.00172257	MYLK	194.76	21.299	4.7	8	9	8	0.855	0.958	0.795	1.444	1.42	1.302
ssc04611 Platelet activation - Sus scrofa (pig)	0.0460538	5	2.5	A0A287A853	G protein subunit alpha 13 OS=Sus scrofa OX=9823 GN=GNA13	0.685	Down	0.0025849	GNA13	44.028	9.2799	9.5	4	4	4	0.906	0.824	0.832	1.248	1.349	1.144
ssc04611 Platelet activation - Sus scrofa (pig)	0.0460538	5	2.5	Q9GLP0	Integrin beta-1 OS=Sus scrofa OX=9823 GN=ITGB1	0.655	Down	0.00113945	ITGB1	88.265	52.405	14.5	10	16	10	0.734	0.836	0.835	1.288	1.177	1.205
ssc04611 Platelet activation - Sus scrofa (pig)	0.0460538	5	2.5	Q95JH1	Integrin beta OS=Sus scrofa OX=9823 GN=CD61	0.617	Down	0.04306	CD61	86.365	33.211	7.9	5	5	5	1.106	0.618	0.75	1.265	1.426	1.316
ssc04611 Platelet activation - Sus scrofa (pig)	0.0460538	5	2.5	A0A287ATW2	Protein phosphatase 1 regulatory subunit 12A OS=Sus scrofa OX=9823 GN=PPP1R12A	0.632	Down	0.0051171	PPP1R12A	80.877	9.8843	5	3	3	3	0.852	0.775	0.813	1.178	1.191	1.491
ssc04670 Leukocyte transendothelial migration - Sus scrofa (pig)	0.572308	2	1.06	A0A287AAY5	"Afadin, adherens junction formation factor OS=Sus scrofa OX=9823 GN=AFDN"	0.691	Down	0.0181791	AFDN	177.86	19.717	3.4	5	5	5	1.061	0.771	0.858	1.286	1.367	1.241
ssc04670 Leukocyte transendothelial migration - Sus scrofa (pig)	0.572308	2	1.06	Q9GLP0	Integrin beta-1 OS=Sus scrofa OX=9823 GN=ITGB1	0.655	Down	0.00113945	ITGB1	88.265	52.405	14.5	10	16	10	0.734	0.836	0.835	1.288	1.177	1.205
ssc04925 Aldosterone synthesis and secretion - Sus scrofa (pig)	0.188964	2	2.5	P05024	Sodium/potassium-transporting ATPase subunit alpha-1 OS=Sus scrofa OX=9823 GN=ATP1A1	0.812	Down	0.0031356	ATP1A1	112.68	214.31	21.2	20	31	20	0.986	0.904	0.907	1.184	1.121	1.138
ssc04925 Aldosterone synthesis and secretion - Sus scrofa (pig)	0.188964	2	2.5	F1SPZ5	Calcium-transporting ATPase OS=Sus scrofa OX=9823 GN=ATP2B1	0.791	Down	0.0181225	ATP2B1	133.79	88.761	11.5	12	14	8	0.878	0.966	0.873	1.135	1.249	1.049
ssc04979 Cholesterol metabolism - Sus scrofa (pig)	0.728292	1	0.79	F1S5Z7	Sortilin OS=Sus scrofa OX=9823 GN=SORT1	0.491	Down	0.00071695	SORT1	101.39	6.6992	2.8	2	2	2	0.692	0.789	0.796	1.371	1.679	1.588
ssc05164 Influenza A - Sus scrofa (pig)	0.935511	1	0.38	A0A287AJX6	ArfGAP with FG repeats 1 OS=Sus scrofa OX=9823 GN=AGFG1	0.804	Down	0.03322	AGFG1	52.692	35.405	14.9	8	10	8	0.771	0.951	0.933	1.101	1.139	1.064
ssc03013 RNA transport - Sus scrofa (pig)	0.595359	5	0.97	F1S1J9	Eukaryotic translation initiation factor 3 subunit H OS=Sus scrofa OX=9823 GN=EIF3H	0.762	Down	0.0040164	EIF3H	37.144	76.796	27.2	10	16	10	0.86	0.906	0.983	1.153	1.2	1.254
ssc03013 RNA transport - Sus scrofa (pig)	0.595359	5	0.97	A0A286ZMD7	Gem nuclear organelle associated protein 6 OS=Sus scrofa OX=9823 GN=GEMIN6	0.728	Down	0.043857	GEMIN6	18.732	7.2239	14.5	3	3	3	0.985	0.848	0.728	1.246	1.254	1.02
ssc03013 RNA transport - Sus scrofa (pig)	0.595359	5	0.97	F1SMG6	Poly(A) binding protein interacting protein 1 OS=Sus scrofa OX=9823 GN=PAIP1	0.799	Down	0.047379	PAIP1	44.739	46.605	16.2	7	14	7	0.771	0.992	0.945	1.086	1.12	1.185
ssc03013 RNA transport - Sus scrofa (pig)	0.595359	5	0.97	A0A287AP19	Eukaryotic translation initiation factor 4E type 2 OS=Sus scrofa OX=9823 GN=EIF4E2	0.68	Down	0.005583	EIF4E2	26.674	19.081	14.2	3	4	3	0.942	0.824	0.74	1.198	1.269	1.218
ssc03013 RNA transport - Sus scrofa (pig)	0.595359	5	0.97	I3LUM9	Eukaryotic translation initiation factor 2 subunit 3 OS=Sus scrofa OX=9823 GN=EIF2S3	0.808	Down	0.0056215	EIF2S3	51.065	56.901	27.5	11	14	11	0.908	0.902	0.937	1.185	1.051	1.163
ssc05140 Leishmaniasis - Sus scrofa (pig)	0.0592271	3	3.28	I3LTB8	Complement C3 OS=Sus scrofa OX=9823 GN=C3	0.559	Down	4e-05	C3	185.27	301.69	19	34	43	30	0.626	0.671	0.689	1.2	1.167	1.184
ssc05140 Leishmaniasis - Sus scrofa (pig)	0.0592271	3	3.28	Q9GLP0	Integrin beta-1 OS=Sus scrofa OX=9823 GN=ITGB1	0.655	Down	0.00113945	ITGB1	88.265	52.405	14.5	10	16	10	0.734	0.836	0.835	1.288	1.177	1.205
ssc05140 Leishmaniasis - Sus scrofa (pig)	0.0592271	3	3.28	A0A287B4N8	Uncharacterized protein OS=Sus scrofa OX=9823 GN=MARCKSL1	0.781	Down	0.0106352	MARCKSL1	19.647	13.353	16.4	3	5	3	0.824	0.961	0.973	1.21	1.156	1.166
ssc04625 C-type lectin receptor signaling pathway - Sus scrofa (pig)	0.785942	1	0.67	A0A287A0I0	"Protein phosphatase 3 regulatory subunit B, alpha OS=Sus scrofa OX=9823 GN=PPP3R1"	0.756	Down	0.0060206	PPP3R1	16.945	3.0308	6.7	1	2	1	0.989	0.856	0.934	1.301	1.17	1.203
ssc04512 ECM-receptor interaction - Sus scrofa (pig)	0.0387101	4	3.04	A0A287BHP4	Integrin beta OS=Sus scrofa OX=9823 GN=ITGB5	0.828	Down	0.020501	ITGB5	85.072	21.307	13.5	9	9	9	0.898	0.841	0.901	1.092	0.971	1.126
ssc04512 ECM-receptor interaction - Sus scrofa (pig)	0.0387101	4	3.04	Q9GLP0	Integrin beta-1 OS=Sus scrofa OX=9823 GN=ITGB1	0.655	Down	0.00113945	ITGB1	88.265	52.405	14.5	10	16	10	0.734	0.836	0.835	1.288	1.177	1.205
ssc04512 ECM-receptor interaction - Sus scrofa (pig)	0.0387101	4	3.04	Q95JH1	Integrin beta OS=Sus scrofa OX=9823 GN=CD61	0.617	Down	0.04306	CD61	86.365	33.211	7.9	5	5	5	1.106	0.618	0.75	1.265	1.426	1.316
ssc04512 ECM-receptor interaction - Sus scrofa (pig)	0.0387101	4	3.04	K7GPD4	Integrin subunit beta 4 OS=Sus scrofa OX=9823 GN=ITGB4	0.784	Down	0.00176393	ITGB4	167.7	34.989	9.6	13	14	13	0.9	0.874	0.948	1.139	1.123	1.209
ssc05166 Human T-cell leukemia virus 1 infection - Sus scrofa (pig)	0.952315	1	0.34	A0A287A0I0	"Protein phosphatase 3 regulatory subunit B, alpha OS=Sus scrofa OX=9823 GN=PPP3R1"	0.756	Down	0.0060206	PPP3R1	16.945	3.0308	6.7	1	2	1	0.989	0.856	0.934	1.301	1.17	1.203
ssc00640 Propanoate metabolism - Sus scrofa (pig)	0.744006	1	0.76	D2D0D8	Acetyl-CoA carboxylase 1 OS=Sus scrofa OX=9823 GN=ACACA	0.748	Down	0.0034767	ACACA	265.34	20.468	3.3	7	8	7	0.879	0.901	0.937	1.144	1.314	1.172
ssc05170 Human immunodeficiency virus 1 infection - Sus scrofa (pig)	0.926336	2	0.49	F1SUG4	Uncharacterized protein OS=Sus scrofa OX=9823 GN=ELOB	0.778	Down	0.031703	ELOB	13.17	96.109	65.3	8	14	8	0.837	0.972	0.946	1.189	1.173	1.179
ssc05170 Human immunodeficiency virus 1 infection - Sus scrofa (pig)	0.926336	2	0.49	A0A287A0I0	"Protein phosphatase 3 regulatory subunit B, alpha OS=Sus scrofa OX=9823 GN=PPP3R1"	0.756	Down	0.0060206	PPP3R1	16.945	3.0308	6.7	1	2	1	0.989	0.856	0.934	1.301	1.17	1.203
ssc04916 Melanogenesis - Sus scrofa (pig)	0.728292	1	0.79	F1SE53	Mast/stem cell growth factor receptor OS=Sus scrofa OX=9823 GN=KIT	0.567	Down	0.00033912	KIT	109.06	11.826	5.9	6	6	6	0.698	0.772	0.784	1.32	1.25	1.406
ssc04976 Bile secretion - Sus scrofa (pig)	0.255372	1	3.5	P05024	Sodium/potassium-transporting ATPase subunit alpha-1 OS=Sus scrofa OX=9823 GN=ATP1A1	0.812	Down	0.0031356	ATP1A1	112.68	214.31	21.2	20	31	20	0.986	0.904	0.907	1.184	1.121	1.138
ssc00561 Glycerolipid metabolism - Sus scrofa (pig)	0.655282	1	0.97	A0A287ABL2	Phosphatidate phosphatase LPIN2 OS=Sus scrofa OX=9823 GN=LPIN2	0.766	Down	0.0043367	LPIN2	98.94	70.086	17.8	14	18	14	0.925	0.843	0.977	1.186	1.166	1.233
ssc04928 Parathyroid hormone synthesis, secretion and action - Sus scrofa (pig)	0.210319	2	2.33	A0A287A853	G protein subunit alpha 13 OS=Sus scrofa OX=9823 GN=GNA13	0.685	Down	0.0025849	GNA13	44.028	9.2799	9.5	4	4	4	0.906	0.824	0.832	1.248	1.349	1.144
ssc04928 Parathyroid hormone synthesis, secretion and action - Sus scrofa (pig)	0.210319	2	2.33	F1SCI4	Uncharacterized protein OS=Sus scrofa OX=9823 GN=AKAP13	0.707	Down	0.047382	AKAP13	160.03	10.633	3.2	4	4	4	0.694	1.039	0.896	1.183	1.358	1.179
ssc04114 Oocyte meiosis - Sus scrofa (pig)	0.306729	4	1.43	A0A286ZS65	Cytoplasmic polyadenylation element binding protein 3 OS=Sus scrofa OX=9823 GN=CPEB3	0.657	Down	0.0059155	CPEB3	75.307	3.0671	1.3	1	1	1	0.709	0.913	0.833	1.245	1.309	1.183
ssc04114 Oocyte meiosis - Sus scrofa (pig)	0.306729	4	1.43	F1RI92	Cytoplasmic polyadenylation element-binding protein 1 OS=Sus scrofa OX=9823 GN=CPEB1	0.14	Down	0.000141669	CPEB1	62.092	52.272	21.2	9	15	9	0.321	0.363	0.232	2.365	2.059	2.134
ssc04114 Oocyte meiosis - Sus scrofa (pig)	0.306729	4	1.43	F1SQN4	Non-specific serine/threonine protein kinase OS=Sus scrofa OX=9823 GN=RPS6KA3	0.607	Down	6.27e-05	RPS6KA3	80.708	69.603	21.1	14	16	9	0.777	0.812	0.814	1.329	1.369	1.259
ssc04114 Oocyte meiosis - Sus scrofa (pig)	0.306729	4	1.43	A0A287A0I0	"Protein phosphatase 3 regulatory subunit B, alpha OS=Sus scrofa OX=9823 GN=PPP3R1"	0.756	Down	0.0060206	PPP3R1	16.945	3.0308	6.7	1	2	1	0.989	0.856	0.934	1.301	1.17	1.203
ssc04510 Focal adhesion - Sus scrofa (pig)	0.0742091	7	1.88	A0A287BHP4	Integrin beta OS=Sus scrofa OX=9823 GN=ITGB5	0.828	Down	0.020501	ITGB5	85.072	21.307	13.5	9	9	9	0.898	0.841	0.901	1.092	0.971	1.126
ssc04510 Focal adhesion - Sus scrofa (pig)	0.0742091	7	1.88	A0A287A9P3	"Myosin light chain kinase, smooth muscle OS=Sus scrofa OX=9823 GN=MYLK"	0.626	Down	0.00172257	MYLK	194.76	21.299	4.7	8	9	8	0.855	0.958	0.795	1.444	1.42	1.302
ssc04510 Focal adhesion - Sus scrofa (pig)	0.0742091	7	1.88	Q9GLP0	Integrin beta-1 OS=Sus scrofa OX=9823 GN=ITGB1	0.655	Down	0.00113945	ITGB1	88.265	52.405	14.5	10	16	10	0.734	0.836	0.835	1.288	1.177	1.205
ssc04510 Focal adhesion - Sus scrofa (pig)	0.0742091	7	1.88	Q95JH1	Integrin beta OS=Sus scrofa OX=9823 GN=CD61	0.617	Down	0.04306	CD61	86.365	33.211	7.9	5	5	5	1.106	0.618	0.75	1.265	1.426	1.316
ssc04510 Focal adhesion - Sus scrofa (pig)	0.0742091	7	1.88	A0A286ZXU2	Uncharacterized protein OS=Sus scrofa OX=9823 GN=FLNA	0.46	Down	3.8e-06	FLNA	279.88	224.99	21.4	47	58	36	0.699	0.679	0.733	1.497	1.522	1.568
ssc04510 Focal adhesion - Sus scrofa (pig)	0.0742091	7	1.88	K7GPD4	Integrin subunit beta 4 OS=Sus scrofa OX=9823 GN=ITGB4	0.784	Down	0.00176393	ITGB4	167.7	34.989	9.6	13	14	13	0.9	0.874	0.948	1.139	1.123	1.209
ssc04510 Focal adhesion - Sus scrofa (pig)	0.0742091	7	1.88	A0A287ATW2	Protein phosphatase 1 regulatory subunit 12A OS=Sus scrofa OX=9823 GN=PPP1R12A	0.632	Down	0.0051171	PPP1R12A	80.877	9.8843	5	3	3	3	0.852	0.775	0.813	1.178	1.191	1.491
ssc05167 Kaposi sarcoma-associated herpesvirus infection - Sus scrofa (pig)	0.740086	2	0.78	I3LTB8	Complement C3 OS=Sus scrofa OX=9823 GN=C3	0.559	Down	4e-05	C3	185.27	301.69	19	34	43	30	0.626	0.671	0.689	1.2	1.167	1.184
ssc05167 Kaposi sarcoma-associated herpesvirus infection - Sus scrofa (pig)	0.740086	2	0.78	A0A287A0I0	"Protein phosphatase 3 regulatory subunit B, alpha OS=Sus scrofa OX=9823 GN=PPP3R1"	0.756	Down	0.0060206	PPP3R1	16.945	3.0308	6.7	1	2	1	0.989	0.856	0.934	1.301	1.17	1.203
ssc04659 Th17 cell differentiation - Sus scrofa (pig)	0.634177	1	1.03	A0A287A0I0	"Protein phosphatase 3 regulatory subunit B, alpha OS=Sus scrofa OX=9823 GN=PPP3R1"	0.756	Down	0.0060206	PPP3R1	16.945	3.0308	6.7	1	2	1	0.989	0.856	0.934	1.301	1.17	1.203
ssc04924 Renin secretion - Sus scrofa (pig)	0.445942	1	1.75	A0A287A0I0	"Protein phosphatase 3 regulatory subunit B, alpha OS=Sus scrofa OX=9823 GN=PPP3R1"	0.756	Down	0.0060206	PPP3R1	16.945	3.0308	6.7	1	2	1	0.989	0.856	0.934	1.301	1.17	1.203
ssc04640 Hematopoietic cell lineage - Sus scrofa (pig)	0.0418222	3	3.75	F1SE53	Mast/stem cell growth factor receptor OS=Sus scrofa OX=9823 GN=KIT	0.567	Down	0.00033912	KIT	109.06	11.826	5.9	6	6	6	0.698	0.772	0.784	1.32	1.25	1.406
ssc04640 Hematopoietic cell lineage - Sus scrofa (pig)	0.0418222	3	3.75	O62680	CD59 glycoprotein OS=Sus scrofa OX=9823 GN=CD59	0.777	Down	0.049099	CD59	13.79	8.6928	14.6	2	2	2	0.981	0.874	0.784	1.228	1.171	0.997
ssc04640 Hematopoietic cell lineage - Sus scrofa (pig)	0.0418222	3	3.75	Q95JH1	Integrin beta OS=Sus scrofa OX=9823 GN=CD61	0.617	Down	0.04306	CD61	86.365	33.211	7.9	5	5	5	1.106	0.618	0.75	1.265	1.426	1.316
ssc00230 Purine metabolism - Sus scrofa (pig)	0.981946	1	0.26	F1RGU8	"Nucleoside-triphosphatase, cancer-related OS=Sus scrofa OX=9823 GN=NTPCR"	0.519	Down	0.00043985	NTPCR	20.33	23.679	18	3	3	3	0.828	0.743	0.681	1.519	1.399	1.423
ssc04971 Gastric acid secretion - Sus scrofa (pig)	0.147376	2	2.91	A0A287A9P3	"Myosin light chain kinase, smooth muscle OS=Sus scrofa OX=9823 GN=MYLK"	0.626	Down	0.00172257	MYLK	194.76	21.299	4.7	8	9	8	0.855	0.958	0.795	1.444	1.42	1.302
ssc04971 Gastric acid secretion - Sus scrofa (pig)	0.147376	2	2.91	P05024	Sodium/potassium-transporting ATPase subunit alpha-1 OS=Sus scrofa OX=9823 GN=ATP1A1	0.812	Down	0.0031356	ATP1A1	112.68	214.31	21.2	20	31	20	0.986	0.904	0.907	1.184	1.121	1.138
ssc00330 Arginine and proline metabolism - Sus scrofa (pig)	0.744006	1	0.76	K7GSA5	Arginase OS=Sus scrofa OX=9823 GN=ARG2	0.673	Down	0.00053517	ARG2	35.668	23.248	11.1	3	4	3	0.792	0.882	0.888	1.259	1.248	1.301
ssc04010 MAPK signaling pathway - Sus scrofa (pig)	0.147551	6	1.66	F1SE53	Mast/stem cell growth factor receptor OS=Sus scrofa OX=9823 GN=KIT	0.567	Down	0.00033912	KIT	109.06	11.826	5.9	6	6	6	0.698	0.772	0.784	1.32	1.25	1.406
ssc04010 MAPK signaling pathway - Sus scrofa (pig)	0.147551	6	1.66	A0A286ZXU2	Uncharacterized protein OS=Sus scrofa OX=9823 GN=FLNA	0.46	Down	3.8e-06	FLNA	279.88	224.99	21.4	47	58	36	0.699	0.679	0.733	1.497	1.522	1.568
ssc04010 MAPK signaling pathway - Sus scrofa (pig)	0.147551	6	1.66	F1SQN4	Non-specific serine/threonine protein kinase OS=Sus scrofa OX=9823 GN=RPS6KA3	0.607	Down	6.27e-05	RPS6KA3	80.708	69.603	21.1	14	16	9	0.777	0.812	0.814	1.329	1.369	1.259
ssc04010 MAPK signaling pathway - Sus scrofa (pig)	0.147551	6	1.66	A0A287A0I0	"Protein phosphatase 3 regulatory subunit B, alpha OS=Sus scrofa OX=9823 GN=PPP3R1"	0.756	Down	0.0060206	PPP3R1	16.945	3.0308	6.7	1	2	1	0.989	0.856	0.934	1.301	1.17	1.203
ssc04010 MAPK signaling pathway - Sus scrofa (pig)	0.147551	6	1.66	B7U6F1	MAP kinase-activated protein kinase 5 OS=Sus scrofa OX=9823 GN=MAPKAPK5	0.612	Down	1.57e-05	MAPKAPK5	54.025	1.7347	1.7	1	1	1	0.776	0.802	0.823	1.326	1.304	1.296
ssc04010 MAPK signaling pathway - Sus scrofa (pig)	0.147551	6	1.66	Q5S1U1	Heat shock protein beta-1 OS=Sus scrofa OX=9823 GN=HSPB1	0.778	Down	0.023097	HSPB1	22.941	100.94	55.1	9	17	9	1.004	0.877	0.939	1.204	1.208	1.214
ssc04662 B cell receptor signaling pathway - Sus scrofa (pig)	0.728292	1	0.79	A0A287A0I0	"Protein phosphatase 3 regulatory subunit B, alpha OS=Sus scrofa OX=9823 GN=PPP3R1"	0.756	Down	0.0060206	PPP3R1	16.945	3.0308	6.7	1	2	1	0.989	0.856	0.934	1.301	1.17	1.203
ssc04146 Peroxisome - Sus scrofa (pig)	0.922735	1	0.41	I3LPI5	Peroxisomal biogenesis factor 1 OS=Sus scrofa OX=9823 GN=PEX1	0.801	Down	0.030339	PEX1	146.17	40.491	11.2	14	16	14	1.025	0.932	0.857	1.098	1.271	1.143
ssc05133 Pertussis - Sus scrofa (pig)	0.361549	2	1.59	I3LTB8	Complement C3 OS=Sus scrofa OX=9823 GN=C3	0.559	Down	4e-05	C3	185.27	301.69	19	34	43	30	0.626	0.671	0.689	1.2	1.167	1.184
ssc05133 Pertussis - Sus scrofa (pig)	0.361549	2	1.59	Q9GLP0	Integrin beta-1 OS=Sus scrofa OX=9823 GN=ITGB1	0.655	Down	0.00113945	ITGB1	88.265	52.405	14.5	10	16	10	0.734	0.836	0.835	1.288	1.177	1.205
ssc00053 Ascorbate and aldarate metabolism - Sus scrofa (pig)	0.298078	1	2.91	Q06AA3	Regucalcin OS=Sus scrofa OX=9823 GN=RGN	0.265	Down	0.00029741	RGN	33.117	2.1573	3	1	1	1	0.422	0.616	0.484	2.01	1.895	1.841
ssc04261 Adrenergic signaling in cardiomyocytes - Sus scrofa (pig)	0.0799588	4	2.41	P67937	Tropomyosin alpha-4 chain OS=Sus scrofa OX=9823 GN=TPM4	0.472	Down	5.72e-05	TPM4	28.521	67.532	38.7	12	9	6	0.722	0.811	0.798	1.601	1.626	1.71
ssc04261 Adrenergic signaling in cardiomyocytes - Sus scrofa (pig)	0.0799588	4	2.41	A0A288CFY3	Tropomyosin alpha-3 chain OS=Sus scrofa OX=9823 GN=TPM3	0.184	Down	0.00093588	TPM3	28.922	51.22	37.1	11	18	2	0.355	0.416	0.413	2.158	2.132	2.151
ssc04261 Adrenergic signaling in cardiomyocytes - Sus scrofa (pig)	0.0799588	4	2.41	P05024	Sodium/potassium-transporting ATPase subunit alpha-1 OS=Sus scrofa OX=9823 GN=ATP1A1	0.812	Down	0.0031356	ATP1A1	112.68	214.31	21.2	20	31	20	0.986	0.904	0.907	1.184	1.121	1.138
ssc04261 Adrenergic signaling in cardiomyocytes - Sus scrofa (pig)	0.0799588	4	2.41	F1SPZ5	Calcium-transporting ATPase OS=Sus scrofa OX=9823 GN=ATP2B1	0.791	Down	0.0181225	ATP2B1	133.79	88.761	11.5	12	14	8	0.878	0.966	0.873	1.135	1.249	1.049
ssc04730 Long-term depression - Sus scrofa (pig)	0.655282	1	0.97	A0A287A853	G protein subunit alpha 13 OS=Sus scrofa OX=9823 GN=GNA13	0.685	Down	0.0025849	GNA13	44.028	9.2799	9.5	4	4	4	0.906	0.824	0.832	1.248	1.349	1.144
ssc00730 Thiamine metabolism - Sus scrofa (pig)	0.37634	1	2.18	F1RGU8	"Nucleoside-triphosphatase, cancer-related OS=Sus scrofa OX=9823 GN=NTPCR"	0.519	Down	0.00043985	NTPCR	20.33	23.679	18	3	3	3	0.828	0.743	0.681	1.519	1.399	1.423
ssc00190 Oxidative phosphorylation - Sus scrofa (pig)	0.729131	4	0.82	F1RVN1	"NADH dehydrogenase [ubiquinone] flavoprotein 1, mitochondrial OS=Sus scrofa OX=9823 GN=NDUFV1"	0.803	Down	0.0107954	NDUFV1	50.569	23.748	20.5	10	15	10	0.866	0.937	0.906	1.124	1.119	1.132
ssc00190 Oxidative phosphorylation - Sus scrofa (pig)	0.729131	4	0.82	F1RGE3	NADH dehydrogenase [ubiquinone] 1 alpha subcomplex subunit 2 OS=Sus scrofa OX=9823 GN=NDUFA2	0.774	Down	0.0037164	NDUFA2	11.082	38.438	49.5	5	9	5	0.833	0.934	0.923	1.161	1.114	1.201
ssc00190 Oxidative phosphorylation - Sus scrofa (pig)	0.729131	4	0.82	F1SGC6	Uncharacterized protein OS=Sus scrofa OX=9823 GN=NDUFB5	0.779	Down	0.031823	NDUFB5	21.554	3.1303	8.5	2	4	2	0.754	0.98	0.894	1.122	1.159	1.091
ssc00190 Oxidative phosphorylation - Sus scrofa (pig)	0.729131	4	0.82	F1SA62	Uncharacterized protein OS=Sus scrofa OX=9823 GN=NDUFA7	0.754	Down	0.0026024	NDUFA7	12.628	9.7107	25.7	3	4	3	0.88	0.84	0.865	1.102	1.091	1.235
ssc04390 Hippo signaling pathway - Sus scrofa (pig)	0.501502	2	1.21	F1RUR8	Par-3 family cell polarity regulator OS=Sus scrofa OX=9823 GN=PARD3	0.577	Down	0.036717	PARD3	129.23	2.8665	1.7	2	2	2	0.58	0.704	1.066	1.296	1.266	1.51
ssc04390 Hippo signaling pathway - Sus scrofa (pig)	0.501502	2	1.21	A0A287ARX9	Discs large MAGUK scaffold protein 2 OS=Sus scrofa OX=9823 GN=DLG2	0.799	Down	0.0168446	DLG2	90.114	3.3859	2.3	2	2	1	0.798	0.956	0.88	1.062	1.085	1.151
ssc04270 Vascular smooth muscle contraction - Sus scrofa (pig)	0.0387101	4	3.04	A0A287A9P3	"Myosin light chain kinase, smooth muscle OS=Sus scrofa OX=9823 GN=MYLK"	0.626	Down	0.00172257	MYLK	194.76	21.299	4.7	8	9	8	0.855	0.958	0.795	1.444	1.42	1.302
ssc04270 Vascular smooth muscle contraction - Sus scrofa (pig)	0.0387101	4	3.04	A0A287A853	G protein subunit alpha 13 OS=Sus scrofa OX=9823 GN=GNA13	0.685	Down	0.0025849	GNA13	44.028	9.2799	9.5	4	4	4	0.906	0.824	0.832	1.248	1.349	1.144
ssc04270 Vascular smooth muscle contraction - Sus scrofa (pig)	0.0387101	4	3.04	A0A286ZUH0	Caldesmon 1 OS=Sus scrofa OX=9823 GN=CALD1	0.753	Down	0.034345	CALD1	60.341	3.3212	3.7	2	2	2	1.01	0.857	0.86	1.217	1.211	1.193
ssc04270 Vascular smooth muscle contraction - Sus scrofa (pig)	0.0387101	4	3.04	A0A287ATW2	Protein phosphatase 1 regulatory subunit 12A OS=Sus scrofa OX=9823 GN=PPP1R12A	0.632	Down	0.0051171	PPP1R12A	80.877	9.8843	5	3	3	3	0.852	0.775	0.813	1.178	1.191	1.491
ssc04723 Retrograde endocannabinoid signaling - Sus scrofa (pig)	0.360063	4	1.32	F1RVN1	"NADH dehydrogenase [ubiquinone] flavoprotein 1, mitochondrial OS=Sus scrofa OX=9823 GN=NDUFV1"	0.803	Down	0.0107954	NDUFV1	50.569	23.748	20.5	10	15	10	0.866	0.937	0.906	1.124	1.119	1.132
ssc04723 Retrograde endocannabinoid signaling - Sus scrofa (pig)	0.360063	4	1.32	F1RGE3	NADH dehydrogenase [ubiquinone] 1 alpha subcomplex subunit 2 OS=Sus scrofa OX=9823 GN=NDUFA2	0.774	Down	0.0037164	NDUFA2	11.082	38.438	49.5	5	9	5	0.833	0.934	0.923	1.161	1.114	1.201
ssc04723 Retrograde endocannabinoid signaling - Sus scrofa (pig)	0.360063	4	1.32	F1SGC6	Uncharacterized protein OS=Sus scrofa OX=9823 GN=NDUFB5	0.779	Down	0.031823	NDUFB5	21.554	3.1303	8.5	2	4	2	0.754	0.98	0.894	1.122	1.159	1.091
ssc04723 Retrograde endocannabinoid signaling - Sus scrofa (pig)	0.360063	4	1.32	F1SA62	Uncharacterized protein OS=Sus scrofa OX=9823 GN=NDUFA7	0.754	Down	0.0026024	NDUFA7	12.628	9.7107	25.7	3	4	3	0.88	0.84	0.865	1.102	1.091	1.235
ssc04211 Longevity regulating pathway - Sus scrofa (pig)	0.785942	1	0.67	A0A287AP19	Eukaryotic translation initiation factor 4E type 2 OS=Sus scrofa OX=9823 GN=EIF4E2	0.68	Down	0.005583	EIF4E2	26.674	19.081	14.2	3	4	3	0.942	0.824	0.74	1.198	1.269	1.218
ssc04260 Cardiac muscle contraction - Sus scrofa (pig)	0.154497	3	2.18	P67937	Tropomyosin alpha-4 chain OS=Sus scrofa OX=9823 GN=TPM4	0.472	Down	5.72e-05	TPM4	28.521	67.532	38.7	12	9	6	0.722	0.811	0.798	1.601	1.626	1.71
ssc04260 Cardiac muscle contraction - Sus scrofa (pig)	0.154497	3	2.18	A0A288CFY3	Tropomyosin alpha-3 chain OS=Sus scrofa OX=9823 GN=TPM3	0.184	Down	0.00093588	TPM3	28.922	51.22	37.1	11	18	2	0.355	0.416	0.413	2.158	2.132	2.151
ssc04260 Cardiac muscle contraction - Sus scrofa (pig)	0.154497	3	2.18	P05024	Sodium/potassium-transporting ATPase subunit alpha-1 OS=Sus scrofa OX=9823 GN=ATP1A1	0.812	Down	0.0031356	ATP1A1	112.68	214.31	21.2	20	31	20	0.986	0.904	0.907	1.184	1.121	1.138
ssc04911 Insulin secretion - Sus scrofa (pig)	0.338355	1	2.5	P05024	Sodium/potassium-transporting ATPase subunit alpha-1 OS=Sus scrofa OX=9823 GN=ATP1A1	0.812	Down	0.0031356	ATP1A1	112.68	214.31	21.2	20	31	20	0.986	0.904	0.907	1.184	1.121	1.138
ssc00030 Pentose phosphate pathway - Sus scrofa (pig)	0.693938	1	0.87	Q06AA3	Regucalcin OS=Sus scrofa OX=9823 GN=RGN	0.265	Down	0.00029741	RGN	33.117	2.1573	3	1	1	1	0.422	0.616	0.484	2.01	1.895	1.841
ssc03018 RNA degradation - Sus scrofa (pig)	0.157816	4	1.89	F1SB65	"PARN like, ribonuclease domain containing 1 OS=Sus scrofa OX=9823 GN=PNLDC1"	0.808	Down	0.0110439	PNLDC1	59.224	25.31	16.8	9	13	9	0.981	0.907	0.837	1.154	1.122	1.097
ssc03018 RNA degradation - Sus scrofa (pig)	0.157816	4	1.89	F1SIE7	Enhancer of mRNA decapping 3 OS=Sus scrofa OX=9823 GN=EDC3	0.672	Down	0.0070179	EDC3	55.992	15.057	11.4	5	6	5	0.727	0.818	0.947	1.224	1.287	1.2
ssc03018 RNA degradation - Sus scrofa (pig)	0.157816	4	1.89	I3LRU8	DEAH-box helicase 36 OS=Sus scrofa OX=9823 GN=DHX36	0.8	Down	0.00157531	DHX36	105.85	43.382	10.9	10	11	10	0.967	0.902	0.93	1.13	1.154	1.213
ssc03018 RNA degradation - Sus scrofa (pig)	0.157816	4	1.89	A0A287AXZ3	CCR4-NOT transcription complex subunit 10 OS=Sus scrofa OX=9823 GN=CNOT10	0.661	Down	0.00034293	CNOT10	78.958	34.128	12.6	8	8	8	0.855	0.782	0.854	1.209	1.303	1.259
ssc05014 Amyotrophic lateral sclerosis (ALS) - Sus scrofa (pig)	0.588049	1	1.17	A0A287A0I0	"Protein phosphatase 3 regulatory subunit B, alpha OS=Sus scrofa OX=9823 GN=PPP3R1"	0.756	Down	0.0060206	PPP3R1	16.945	3.0308	6.7	1	2	1	0.989	0.856	0.934	1.301	1.17	1.203
ssc05100 Bacterial invasion of epithelial cells - Sus scrofa (pig)	0.0146236	6	2.91	I3LTY7	Engulfment and cell motility 2 OS=Sus scrofa OX=9823 GN=ELMO2	0.827	Down	0.0179409	ELMO2	70.262	9.7603	7.4	4	6	4	0.947	0.832	0.954	1.118	1.055	1.13
ssc05100 Bacterial invasion of epithelial cells - Sus scrofa (pig)	0.0146236	6	2.91	B5APU6	Actin-related protein 2/3 complex subunit OS=Sus scrofa OX=9823 GN=ARPC1B	0.822	Down	0.0097848	ARPC1B	40.974	46.294	21.2	7	7	7	0.833	0.959	0.917	1.119	1.085	1.091
ssc05100 Bacterial invasion of epithelial cells - Sus scrofa (pig)	0.0146236	6	2.91	Q9GLP0	Integrin beta-1 OS=Sus scrofa OX=9823 GN=ITGB1	0.655	Down	0.00113945	ITGB1	88.265	52.405	14.5	10	16	10	0.734	0.836	0.835	1.288	1.177	1.205
ssc05100 Bacterial invasion of epithelial cells - Sus scrofa (pig)	0.0146236	6	2.91	A0A287ATX4	Wiskott-Aldrich syndrome like OS=Sus scrofa OX=9823 GN=WASL	0.618	Down	0.0059987	WASL	54.641	4.6561	5.3	3	3	3	0.807	0.815	0.773	1.114	1.505	1.255
ssc05100 Bacterial invasion of epithelial cells - Sus scrofa (pig)	0.0146236	6	2.91	A0A287B1V4	Dynamin 3 OS=Sus scrofa OX=9823 GN=DNM3	0.788	Down	0.03044	DNM3	95.717	-2	7	7	9	1	0.799	0.998	0.857	1.117	1.191	1.061
ssc05100 Bacterial invasion of epithelial cells - Sus scrofa (pig)	0.0146236	6	2.91	A0A287BG47	Clathrin light chain OS=Sus scrofa OX=9823 GN=CLTB	0.803	Down	0.00081848	CLTB	23.182	5.936	12.8	3	3	3	0.832	0.901	0.877	1.096	1.074	1.079
ssc04918 Thyroid hormone synthesis - Sus scrofa (pig)	0.231903	2	2.18	I3L7V5	Transcription termination factor 2 OS=Sus scrofa OX=9823 GN=TTF2	0.661	Down	0.0114792	TTF2	124.46	2.5744	0.9	1	1	1	0.786	0.827	1.008	1.179	1.405	1.384
ssc04918 Thyroid hormone synthesis - Sus scrofa (pig)	0.231903	2	2.18	P05024	Sodium/potassium-transporting ATPase subunit alpha-1 OS=Sus scrofa OX=9823 GN=ATP1A1	0.812	Down	0.0031356	ATP1A1	112.68	214.31	21.2	20	31	20	0.986	0.904	0.907	1.184	1.121	1.138
ssc04931 Insulin resistance - Sus scrofa (pig)	0.798346	1	0.65	F1SQN4	Non-specific serine/threonine protein kinase OS=Sus scrofa OX=9823 GN=RPS6KA3	0.607	Down	6.27e-05	RPS6KA3	80.708	69.603	21.1	14	16	9	0.777	0.812	0.814	1.329	1.369	1.259
ssc04921 Oxytocin signaling pathway - Sus scrofa (pig)	0.323789	3	1.5	A0A287A9P3	"Myosin light chain kinase, smooth muscle OS=Sus scrofa OX=9823 GN=MYLK"	0.626	Down	0.00172257	MYLK	194.76	21.299	4.7	8	9	8	0.855	0.958	0.795	1.444	1.42	1.302
ssc04921 Oxytocin signaling pathway - Sus scrofa (pig)	0.323789	3	1.5	A0A287A0I0	"Protein phosphatase 3 regulatory subunit B, alpha OS=Sus scrofa OX=9823 GN=PPP3R1"	0.756	Down	0.0060206	PPP3R1	16.945	3.0308	6.7	1	2	1	0.989	0.856	0.934	1.301	1.17	1.203
ssc04921 Oxytocin signaling pathway - Sus scrofa (pig)	0.323789	3	1.5	A0A287ATW2	Protein phosphatase 1 regulatory subunit 12A OS=Sus scrofa OX=9823 GN=PPP1R12A	0.632	Down	0.0051171	PPP1R12A	80.877	9.8843	5	3	3	3	0.852	0.775	0.813	1.178	1.191	1.491
ssc04630 JAK-STAT signaling pathway - Sus scrofa (pig)	0.562867	1	1.25	E7CR04	Suppressor of cytokine signaling 1 OS=Sus scrofa OX=9823 GN=socs1	0.667	Down	0.002339	socs1	24.374	1.5372	8.6	1	1	1	0.912	0.848	0.782	1.364	1.194	1.255
ssc00600 Sphingolipid metabolism - Sus scrofa (pig)	0.108137	2	3.5	A0A287AID7	Ceramide synthase 5 OS=Sus scrofa OX=9823 GN=CERS5	0.707	Down	0.0148596	CERS5	39.482	22.093	5.8	2	3	2	0.864	0.923	0.698	1.208	1.167	1.138
ssc00600 Sphingolipid metabolism - Sus scrofa (pig)	0.108137	2	3.5	A0A286ZL62	Ceramide synthase 4 OS=Sus scrofa OX=9823 GN=CERS4	0.712	Down	0.0047173	CERS4	42.041	7.1823	7.5	2	5	2	0.791	0.792	0.911	1.104	1.252	1.147
ssc00360 Phenylalanine metabolism - Sus scrofa (pig)	0.21009	1	4.37	F1SRJ8	Phenylalanine hydroxylase OS=Sus scrofa OX=9823 GN=PAH	0.745	Down	0.0087153	PAH	45.756	17.6	15.7	6	8	6	0.999	0.886	0.89	1.32	1.13	1.275
ssc04152 AMPK signaling pathway - Sus scrofa (pig)	0.60491	2	1	F2Z5I8	Ras-related protein Rab-8A OS=Sus scrofa OX=9823 GN=RAB8A	0.793	Down	0.037395	RAB8A	26.63	8.2746	22.9	6	11	3	0.824	0.966	0.88	1.129	1.133	1.107
ssc04152 AMPK signaling pathway - Sus scrofa (pig)	0.60491	2	1	D2D0D8	Acetyl-CoA carboxylase 1 OS=Sus scrofa OX=9823 GN=ACACA	0.748	Down	0.0034767	ACACA	265.34	20.468	3.3	7	8	7	0.879	0.901	0.937	1.144	1.314	1.172
ssc03320 PPAR signaling pathway - Sus scrofa (pig)	0.443764	2	1.34	F1RKU1	Acyl-CoA synthetase bubblegum family member 1 OS=Sus scrofa OX=9823 GN=ACSBG1	0.667	Down	0.035963	ACSBG1	78.521	2.8343	2.4	2	2	2	1.045	0.689	0.876	1.38	1.374	1.158
ssc03320 PPAR signaling pathway - Sus scrofa (pig)	0.443764	2	1.34	Q4PLW0	Perilipin-2 OS=Sus scrofa OX=9823 GN=PLIN2	0.813	Down	0.045059	PLIN2	50.195	171.98	42.7	18	51	2	0.98	1.026	0.899	1.243	1.054	1.274
ssc04960 Aldosterone-regulated sodium reabsorption - Sus scrofa (pig)	0.338355	1	2.5	P05024	Sodium/potassium-transporting ATPase subunit alpha-1 OS=Sus scrofa OX=9823 GN=ATP1A1	0.812	Down	0.0031356	ATP1A1	112.68	214.31	21.2	20	31	20	0.986	0.904	0.907	1.184	1.121	1.138
ssc03410 Base excision repair - Sus scrofa (pig)	0.611792	1	1.09	F1RMW4	X-ray repair cross complementing 1 OS=Sus scrofa OX=9823 GN=XRCC1	0.594	Down	0.020879	XRCC1	59.262	14.015	11.4	6	7	6	0.877	0.599	0.927	1.274	1.294	1.48
ssc05145 Toxoplasmosis - Sus scrofa (pig)	0.588846	2	1.03	Q9GLP0	Integrin beta-1 OS=Sus scrofa OX=9823 GN=ITGB1	0.655	Down	0.00113945	ITGB1	88.265	52.405	14.5	10	16	10	0.734	0.836	0.835	1.288	1.177	1.205
ssc05145 Toxoplasmosis - Sus scrofa (pig)	0.588846	2	1.03	E7CR04	Suppressor of cytokine signaling 1 OS=Sus scrofa OX=9823 GN=socs1	0.667	Down	0.002339	socs1	24.374	1.5372	8.6	1	1	1	0.912	0.848	0.782	1.364	1.194	1.255
ssc00020 Citrate cycle (TCA cycle) - Sus scrofa (pig)	0.798346	1	0.65	A0A287B3W8	ATP-citrate synthase isoform 2 OS=Sus scrofa OX=9823 GN=ACLY	0.664	Down	0.0034767	ACLY	110.87	6.8533	4.4	5	5	5	0.944	0.783	0.783	1.322	1.226	1.234
ssc03008 Ribosome biogenesis in eukaryotes - Sus scrofa (pig)	0.0905971	3	2.76	F1RL66	Treacle ribosome biogenesis factor 1 OS=Sus scrofa OX=9823 GN=TCOF1	0.672	Down	0.00056204	TCOF1	138.3	4.8217	2.2	3	3	3	0.844	0.819	0.853	1.299	1.156	1.29
ssc03008 Ribosome biogenesis in eukaryotes - Sus scrofa (pig)	0.0905971	3	2.76	A0A287BDL1	H/ACA ribonucleoprotein complex subunit 4 OS=Sus scrofa OX=9823 GN=DKC1	0.824	Down	0.022601	DKC1	53.292	1.806	3.5	2	2	2	0.822	0.988	0.893	1.112	1.07	1.098
ssc03008 Ribosome biogenesis in eukaryotes - Sus scrofa (pig)	0.0905971	3	2.76	A0A287BR18	Large 60S subunit nuclear export GTPase 1 OS=Sus scrofa OX=9823 GN=LSG1	0.566	Down	0.0046399	LSG1	72.653	2.5272	2.8	2	2	2	0.772	0.716	0.835	1.177	1.594	1.333
ssc00400 Phenylalanine, tyrosine and tryptophan biosynthesis - Sus scrofa (pig)	0.16208	1	5.83	F1SRJ8	Phenylalanine hydroxylase OS=Sus scrofa OX=9823 GN=PAH	0.745	Down	0.0087153	PAH	45.756	17.6	15.7	6	8	6	0.999	0.886	0.89	1.32	1.13	1.275
ssc05205 Proteoglycans in cancer - Sus scrofa (pig)	0.163421	5	1.71	A0A287BHP4	Integrin beta OS=Sus scrofa OX=9823 GN=ITGB5	0.828	Down	0.020501	ITGB5	85.072	21.307	13.5	9	9	9	0.898	0.841	0.901	1.092	0.971	1.126
ssc05205 Proteoglycans in cancer - Sus scrofa (pig)	0.163421	5	1.71	Q9GLP0	Integrin beta-1 OS=Sus scrofa OX=9823 GN=ITGB1	0.655	Down	0.00113945	ITGB1	88.265	52.405	14.5	10	16	10	0.734	0.836	0.835	1.288	1.177	1.205
ssc05205 Proteoglycans in cancer - Sus scrofa (pig)	0.163421	5	1.71	Q95JH1	Integrin beta OS=Sus scrofa OX=9823 GN=CD61	0.617	Down	0.04306	CD61	86.365	33.211	7.9	5	5	5	1.106	0.618	0.75	1.265	1.426	1.316
ssc05205 Proteoglycans in cancer - Sus scrofa (pig)	0.163421	5	1.71	A0A286ZXU2	Uncharacterized protein OS=Sus scrofa OX=9823 GN=FLNA	0.46	Down	3.8e-06	FLNA	279.88	224.99	21.4	47	58	36	0.699	0.679	0.733	1.497	1.522	1.568
ssc05205 Proteoglycans in cancer - Sus scrofa (pig)	0.163421	5	1.71	A0A287ATW2	Protein phosphatase 1 regulatory subunit 12A OS=Sus scrofa OX=9823 GN=PPP1R12A	0.632	Down	0.0051171	PPP1R12A	80.877	9.8843	5	3	3	3	0.852	0.775	0.813	1.178	1.191	1.491
ssc00510 N-Glycan biosynthesis - Sus scrofa (pig)	0.711621	1	0.83	K7GR87	"ALG13, UDP-N-acetylglucosaminyltransferase subunit OS=Sus scrofa OX=9823 GN=ALG13"	0.521	Down	0.000136618	ALG13	102.99	7.3597	4.7	4	4	4	0.815	0.799	0.786	1.666	1.498	1.439
ssc04724 Glutamatergic synapse - Sus scrofa (pig)	0.67518	1	0.92	A0A287A0I0	"Protein phosphatase 3 regulatory subunit B, alpha OS=Sus scrofa OX=9823 GN=PPP3R1"	0.756	Down	0.0060206	PPP3R1	16.945	3.0308	6.7	1	2	1	0.989	0.856	0.934	1.301	1.17	1.203
ssc04024 cAMP signaling pathway - Sus scrofa (pig)	0.115965	4	2.12	A0A287AAY5	"Afadin, adherens junction formation factor OS=Sus scrofa OX=9823 GN=AFDN"	0.691	Down	0.0181791	AFDN	177.86	19.717	3.4	5	5	5	1.061	0.771	0.858	1.286	1.367	1.241
ssc04024 cAMP signaling pathway - Sus scrofa (pig)	0.115965	4	2.12	P05024	Sodium/potassium-transporting ATPase subunit alpha-1 OS=Sus scrofa OX=9823 GN=ATP1A1	0.812	Down	0.0031356	ATP1A1	112.68	214.31	21.2	20	31	20	0.986	0.904	0.907	1.184	1.121	1.138
ssc04024 cAMP signaling pathway - Sus scrofa (pig)	0.115965	4	2.12	F1SPZ5	Calcium-transporting ATPase OS=Sus scrofa OX=9823 GN=ATP2B1	0.791	Down	0.0181225	ATP2B1	133.79	88.761	11.5	12	14	8	0.878	0.966	0.873	1.135	1.249	1.049
ssc04024 cAMP signaling pathway - Sus scrofa (pig)	0.115965	4	2.12	A0A287ATW2	Protein phosphatase 1 regulatory subunit 12A OS=Sus scrofa OX=9823 GN=PPP1R12A	0.632	Down	0.0051171	PPP1R12A	80.877	9.8843	5	3	3	3	0.852	0.775	0.813	1.178	1.191	1.491
ssc00430 Taurine and hypotaurine metabolism - Sus scrofa (pig)	0.255372	1	3.5	F1RGP0	Gamma-glutamyltransferase 6 OS=Sus scrofa OX=9823 GN=GGT6	0.806	Down	0.0069175	GGT6	56.037	1.6871	1.5	1	2	1	0.88	0.954	0.849	1.087	1.078	1.165
ssc04914 Progesterone-mediated oocyte maturation - Sus scrofa (pig)	0.339873	3	1.46	A0A286ZS65	Cytoplasmic polyadenylation element binding protein 3 OS=Sus scrofa OX=9823 GN=CPEB3	0.657	Down	0.0059155	CPEB3	75.307	3.0671	1.3	1	1	1	0.709	0.913	0.833	1.245	1.309	1.183
ssc04914 Progesterone-mediated oocyte maturation - Sus scrofa (pig)	0.339873	3	1.46	F1RI92	Cytoplasmic polyadenylation element-binding protein 1 OS=Sus scrofa OX=9823 GN=CPEB1	0.14	Down	0.000141669	CPEB1	62.092	52.272	21.2	9	15	9	0.321	0.363	0.232	2.365	2.059	2.134
ssc04914 Progesterone-mediated oocyte maturation - Sus scrofa (pig)	0.339873	3	1.46	F1SQN4	Non-specific serine/threonine protein kinase OS=Sus scrofa OX=9823 GN=RPS6KA3	0.607	Down	6.27e-05	RPS6KA3	80.708	69.603	21.1	14	16	9	0.777	0.812	0.814	1.329	1.369	1.259
ssc05222 Small cell lung cancer - Sus scrofa (pig)	0.711621	1	0.83	Q9GLP0	Integrin beta-1 OS=Sus scrofa OX=9823 GN=ITGB1	0.655	Down	0.00113945	ITGB1	88.265	52.405	14.5	10	16	10	0.734	0.836	0.835	1.288	1.177	1.205
ssc05206 MicroRNAs in cancer - Sus scrofa (pig)	0.0811951	5	2.13	P02543	Vimentin OS=Sus scrofa OX=9823 GN=VIM	0.678	Down	5.56e-07	VIM	53.667	143.39	48.1	24	47	21	0.899	0.922	0.903	1.337	1.336	1.345
ssc05206 MicroRNAs in cancer - Sus scrofa (pig)	0.0811951	5	2.13	Q95JH1	Integrin beta OS=Sus scrofa OX=9823 GN=CD61	0.617	Down	0.04306	CD61	86.365	33.211	7.9	5	5	5	1.106	0.618	0.75	1.265	1.426	1.316
ssc05206 MicroRNAs in cancer - Sus scrofa (pig)	0.0811951	5	2.13	A0A287BRL8	Myristoylated alanine rich protein kinase C substrate OS=Sus scrofa OX=9823 GN=MARCKS	0.455	Down	1.61e-06	MARCKS	31.583	45.46	21.1	6	13	6	0.703	0.68	0.716	1.576	1.496	1.538
ssc05206 MicroRNAs in cancer - Sus scrofa (pig)	0.0811951	5	2.13	E7CR04	Suppressor of cytokine signaling 1 OS=Sus scrofa OX=9823 GN=socs1	0.667	Down	0.002339	socs1	24.374	1.5372	8.6	1	1	1	0.912	0.848	0.782	1.364	1.194	1.255
ssc05206 MicroRNAs in cancer - Sus scrofa (pig)	0.0811951	5	2.13	A0A287BN74	Tumor protein p63 OS=Sus scrofa OX=9823 GN=TP63	0.751	Down	0.041715	TP63	71.336	9.6488	5.8	4	5	4	0.772	0.916	0.913	1.112	1.022	1.329
ssc05203 Viral carcinogenesis - Sus scrofa (pig)	0.834027	2	0.64	A0A287AWZ3	Histone H2B OS=Sus scrofa OX=9823 GN=LOC100515302	0.649	Down	0.00081688	LOC100515302	13.938	1.486	27.8	4	6	1	0.88	0.855	0.758	1.315	1.275	1.253
ssc05203 Viral carcinogenesis - Sus scrofa (pig)	0.834027	2	0.64	I3LTB8	Complement C3 OS=Sus scrofa OX=9823 GN=C3	0.559	Down	4e-05	C3	185.27	301.69	19	34	43	30	0.626	0.671	0.689	1.2	1.167	1.184
ssc05322 Systemic lupus erythematosus - Sus scrofa (pig)	0.423718	2	1.4	A0A287AWZ3	Histone H2B OS=Sus scrofa OX=9823 GN=LOC100515302	0.649	Down	0.00081688	LOC100515302	13.938	1.486	27.8	4	6	1	0.88	0.855	0.758	1.315	1.275	1.253
ssc05322 Systemic lupus erythematosus - Sus scrofa (pig)	0.423718	2	1.4	I3LTB8	Complement C3 OS=Sus scrofa OX=9823 GN=C3	0.559	Down	4e-05	C3	185.27	301.69	19	34	43	30	0.626	0.671	0.689	1.2	1.167	1.184
ssc04910 Insulin signaling pathway - Sus scrofa (pig)	0.510527	3	1.12	D2D0D8	Acetyl-CoA carboxylase 1 OS=Sus scrofa OX=9823 GN=ACACA	0.748	Down	0.0034767	ACACA	265.34	20.468	3.3	7	8	7	0.879	0.901	0.937	1.144	1.314	1.172
ssc04910 Insulin signaling pathway - Sus scrofa (pig)	0.510527	3	1.12	A0A287AP19	Eukaryotic translation initiation factor 4E type 2 OS=Sus scrofa OX=9823 GN=EIF4E2	0.68	Down	0.005583	EIF4E2	26.674	19.081	14.2	3	4	3	0.942	0.824	0.74	1.198	1.269	1.218
ssc04910 Insulin signaling pathway - Sus scrofa (pig)	0.510527	3	1.12	E7CR04	Suppressor of cytokine signaling 1 OS=Sus scrofa OX=9823 GN=socs1	0.667	Down	0.002339	socs1	24.374	1.5372	8.6	1	1	1	0.912	0.848	0.782	1.364	1.194	1.255
ssc05418 Fluid shear stress and atherosclerosis - Sus scrofa (pig)	0.841229	1	0.56	Q95JH1	Integrin beta OS=Sus scrofa OX=9823 GN=CD61	0.617	Down	0.04306	CD61	86.365	33.211	7.9	5	5	5	1.106	0.618	0.75	1.265	1.426	1.316
ssc00071 Fatty acid degradation - Sus scrofa (pig)	0.810038	1	0.62	F1RKU1	Acyl-CoA synthetase bubblegum family member 1 OS=Sus scrofa OX=9823 GN=ACSBG1	0.667	Down	0.035963	ACSBG1	78.521	2.8343	2.4	2	2	2	1.045	0.689	0.876	1.38	1.374	1.158
ssc04371 Apelin signaling pathway - Sus scrofa (pig)	0.60491	2	1	A0A287A9P3	"Myosin light chain kinase, smooth muscle OS=Sus scrofa OX=9823 GN=MYLK"	0.626	Down	0.00172257	MYLK	194.76	21.299	4.7	8	9	8	0.855	0.958	0.795	1.444	1.42	1.302
ssc04371 Apelin signaling pathway - Sus scrofa (pig)	0.60491	2	1	A0A287A853	G protein subunit alpha 13 OS=Sus scrofa OX=9823 GN=GNA13	0.685	Down	0.0025849	GNA13	44.028	9.2799	9.5	4	4	4	0.906	0.824	0.832	1.248	1.349	1.144
ssc05200 Pathways in cancer - Sus scrofa (pig)	0.746176	5	0.82	F1SUG4	Uncharacterized protein OS=Sus scrofa OX=9823 GN=ELOB	0.778	Down	0.031703	ELOB	13.17	96.109	65.3	8	14	8	0.837	0.972	0.946	1.189	1.173	1.179
ssc05200 Pathways in cancer - Sus scrofa (pig)	0.746176	5	0.82	A0A287A853	G protein subunit alpha 13 OS=Sus scrofa OX=9823 GN=GNA13	0.685	Down	0.0025849	GNA13	44.028	9.2799	9.5	4	4	4	0.906	0.824	0.832	1.248	1.349	1.144
ssc05200 Pathways in cancer - Sus scrofa (pig)	0.746176	5	0.82	F1SE53	Mast/stem cell growth factor receptor OS=Sus scrofa OX=9823 GN=KIT	0.567	Down	0.00033912	KIT	109.06	11.826	5.9	6	6	6	0.698	0.772	0.784	1.32	1.25	1.406
ssc05200 Pathways in cancer - Sus scrofa (pig)	0.746176	5	0.82	A0A288CFY3	Tropomyosin alpha-3 chain OS=Sus scrofa OX=9823 GN=TPM3	0.184	Down	0.00093588	TPM3	28.922	51.22	37.1	11	18	2	0.355	0.416	0.413	2.158	2.132	2.151
ssc05200 Pathways in cancer - Sus scrofa (pig)	0.746176	5	0.82	Q9GLP0	Integrin beta-1 OS=Sus scrofa OX=9823 GN=ITGB1	0.655	Down	0.00113945	ITGB1	88.265	52.405	14.5	10	16	10	0.734	0.836	0.835	1.288	1.177	1.205
ssc05034 Alcoholism - Sus scrofa (pig)	0.831442	1	0.58	A0A287AWZ3	Histone H2B OS=Sus scrofa OX=9823 GN=LOC100515302	0.649	Down	0.00081688	LOC100515302	13.938	1.486	27.8	4	6	1	0.88	0.855	0.758	1.315	1.275	1.253
ssc04145 Phagosome - Sus scrofa (pig)	0.256892	5	1.46	A0A287BHP4	Integrin beta OS=Sus scrofa OX=9823 GN=ITGB5	0.828	Down	0.020501	ITGB5	85.072	21.307	13.5	9	9	9	0.898	0.841	0.901	1.092	0.971	1.126
ssc04145 Phagosome - Sus scrofa (pig)	0.256892	5	1.46	I3LTB8	Complement C3 OS=Sus scrofa OX=9823 GN=C3	0.559	Down	4e-05	C3	185.27	301.69	19	34	43	30	0.626	0.671	0.689	1.2	1.167	1.184
ssc04145 Phagosome - Sus scrofa (pig)	0.256892	5	1.46	Q9GLP0	Integrin beta-1 OS=Sus scrofa OX=9823 GN=ITGB1	0.655	Down	0.00113945	ITGB1	88.265	52.405	14.5	10	16	10	0.734	0.836	0.835	1.288	1.177	1.205
ssc04145 Phagosome - Sus scrofa (pig)	0.256892	5	1.46	Q95JH1	Integrin beta OS=Sus scrofa OX=9823 GN=CD61	0.617	Down	0.04306	CD61	86.365	33.211	7.9	5	5	5	1.106	0.618	0.75	1.265	1.426	1.316
ssc04145 Phagosome - Sus scrofa (pig)	0.256892	5	1.46	Q767L7	Tubulin beta chain OS=Sus scrofa OX=9823 GN=TUBB	0.803	Down	0.035837	TUBB	49.67	32.183	34.5	13	73	2	0.927	0.943	0.899	1.169	1.27	1.008
ssc04150 mTOR signaling pathway - Sus scrofa (pig)	0.834027	2	0.64	F1SQN4	Non-specific serine/threonine protein kinase OS=Sus scrofa OX=9823 GN=RPS6KA3	0.607	Down	6.27e-05	RPS6KA3	80.708	69.603	21.1	14	16	9	0.777	0.812	0.814	1.329	1.369	1.259
ssc04150 mTOR signaling pathway - Sus scrofa (pig)	0.834027	2	0.64	A0A287AP19	Eukaryotic translation initiation factor 4E type 2 OS=Sus scrofa OX=9823 GN=EIF4E2	0.68	Down	0.005583	EIF4E2	26.674	19.081	14.2	3	4	3	0.942	0.824	0.74	1.198	1.269	1.218
ssc05224 Breast cancer - Sus scrofa (pig)	0.785942	1	0.67	F1SE53	Mast/stem cell growth factor receptor OS=Sus scrofa OX=9823 GN=KIT	0.567	Down	0.00033912	KIT	109.06	11.826	5.9	6	6	6	0.698	0.772	0.784	1.32	1.25	1.406
ssc04370 VEGF signaling pathway - Sus scrofa (pig)	0.27539	2	1.94	A0A287A0I0	"Protein phosphatase 3 regulatory subunit B, alpha OS=Sus scrofa OX=9823 GN=PPP3R1"	0.756	Down	0.0060206	PPP3R1	16.945	3.0308	6.7	1	2	1	0.989	0.856	0.934	1.301	1.17	1.203
ssc04370 VEGF signaling pathway - Sus scrofa (pig)	0.27539	2	1.94	Q5S1U1	Heat shock protein beta-1 OS=Sus scrofa OX=9823 GN=HSPB1	0.778	Down	0.023097	HSPB1	22.941	100.94	55.1	9	17	9	1.004	0.877	0.939	1.204	1.208	1.214
ssc04550 Signaling pathways regulating pluripotency of stem cells - Sus scrofa (pig)	0.744006	1	0.76	F1S397	Zinc finger homeobox 3 OS=Sus scrofa OX=9823 GN=ZFHX3	0.759	Down	0.00894	ZFHX3	406.01	2.2993	0.4	2	2	2	0.94	0.865	0.802	1.163	1.206	1.068
ssc04520 Adherens junction - Sus scrofa (pig)	0.0110862	6	3.08	A0A287AAY5	"Afadin, adherens junction formation factor OS=Sus scrofa OX=9823 GN=AFDN"	0.691	Down	0.0181791	AFDN	177.86	19.717	3.4	5	5	5	1.061	0.771	0.858	1.286	1.367	1.241
ssc04520 Adherens junction - Sus scrofa (pig)	0.0110862	6	3.08	F1RUR8	Par-3 family cell polarity regulator OS=Sus scrofa OX=9823 GN=PARD3	0.577	Down	0.036717	PARD3	129.23	2.8665	1.7	2	2	2	0.58	0.704	1.066	1.296	1.266	1.51
ssc04520 Adherens junction - Sus scrofa (pig)	0.0110862	6	3.08	A2TEQ2	Nectin-2 precursor OS=Sus scrofa OX=9823 GN=prr2	0.602	Down	0.0056835	prr2	51.525	5.346	4.6	2	3	2	0.705	0.908	0.698	1.312	1.346	1.18
ssc04520 Adherens junction - Sus scrofa (pig)	0.0110862	6	3.08	A0A287AHM9	Uncharacterized protein OS=Sus scrofa OX=9823 GN=TJP1	0.688	Down	0.0046563	TJP1	196.55	34.733	7.8	12	12	12	0.77	0.922	0.947	1.309	1.267	1.258
ssc04520 Adherens junction - Sus scrofa (pig)	0.0110862	6	3.08	A0A287ATX4	Wiskott-Aldrich syndrome like OS=Sus scrofa OX=9823 GN=WASL	0.618	Down	0.0059987	WASL	54.641	4.6561	5.3	3	3	3	0.807	0.815	0.773	1.114	1.505	1.255
ssc04520 Adherens junction - Sus scrofa (pig)	0.0110862	6	3.08	A0A286ZVE6	LIM domain 7 OS=Sus scrofa OX=9823 GN=LMO7	0.649	Down	0.00088273	LMO7	182.22	174.85	18.9	27	31	27	0.92	0.843	0.779	1.297	1.33	1.291
ssc00480 Glutathione metabolism - Sus scrofa (pig)	0.810038	1	0.62	F1RGP0	Gamma-glutamyltransferase 6 OS=Sus scrofa OX=9823 GN=GGT6	0.806	Down	0.0069175	GGT6	56.037	1.6871	1.5	1	2	1	0.88	0.954	0.849	1.087	1.078	1.165
ssc04142 Lysosome - Sus scrofa (pig)	0.643852	3	0.92	F1SAB3	"Golgi associated, gamma adaptin ear containing, ARF binding protein 2 OS=Sus scrofa OX=9823 GN=GGA2"	0.601	Down	0.005122	GGA2	74.371	10.549	7	4	4	4	0.861	0.685	0.886	1.335	1.254	1.458
ssc04142 Lysosome - Sus scrofa (pig)	0.643852	3	0.92	A0A287BG47	Clathrin light chain OS=Sus scrofa OX=9823 GN=CLTB	0.803	Down	0.00081848	CLTB	23.182	5.936	12.8	3	3	3	0.832	0.901	0.877	1.096	1.074	1.079
ssc04142 Lysosome - Sus scrofa (pig)	0.643852	3	0.92	F1S5Z7	Sortilin OS=Sus scrofa OX=9823 GN=SORT1	0.491	Down	0.00071695	SORT1	101.39	6.6992	2.8	2	2	2	0.692	0.789	0.796	1.371	1.679	1.588
ssc00220 Arginine biosynthesis - Sus scrofa (pig)	0.338355	1	2.5	K7GSA5	Arginase OS=Sus scrofa OX=9823 GN=ARG2	0.673	Down	0.00053517	ARG2	35.668	23.248	11.1	3	4	3	0.792	0.882	0.888	1.259	1.248	1.301
ssc04141 Protein processing in endoplasmic reticulum - Sus scrofa (pig)	0.98335	2	0.35	I3LGC2	Ribosome binding protein 1 OS=Sus scrofa OX=9823 GN=RRBP1	0.586	Down	1.97e-06	RRBP1	160.75	257.09	48.2	67	87	67	0.831	0.804	0.814	1.425	1.387	1.369
ssc04141 Protein processing in endoplasmic reticulum - Sus scrofa (pig)	0.98335	2	0.35	F1SBH2	Protein transport protein Sec23B OS=Sus scrofa OX=9823 GN=SEC23B	0.603	Down	0.00043981	SEC23B	86.473	57.187	10.2	6	6	5	0.82	0.774	0.894	1.314	1.402	1.41
ssc05414 Dilated cardiomyopathy (DCM) - Sus scrofa (pig)	0.00139557	6	4.56	A0A287BHP4	Integrin beta OS=Sus scrofa OX=9823 GN=ITGB5	0.828	Down	0.020501	ITGB5	85.072	21.307	13.5	9	9	9	0.898	0.841	0.901	1.092	0.971	1.126
ssc05414 Dilated cardiomyopathy (DCM) - Sus scrofa (pig)	0.00139557	6	4.56	P67937	Tropomyosin alpha-4 chain OS=Sus scrofa OX=9823 GN=TPM4	0.472	Down	5.72e-05	TPM4	28.521	67.532	38.7	12	9	6	0.722	0.811	0.798	1.601	1.626	1.71
ssc05414 Dilated cardiomyopathy (DCM) - Sus scrofa (pig)	0.00139557	6	4.56	A0A288CFY3	Tropomyosin alpha-3 chain OS=Sus scrofa OX=9823 GN=TPM3	0.184	Down	0.00093588	TPM3	28.922	51.22	37.1	11	18	2	0.355	0.416	0.413	2.158	2.132	2.151
ssc05414 Dilated cardiomyopathy (DCM) - Sus scrofa (pig)	0.00139557	6	4.56	Q9GLP0	Integrin beta-1 OS=Sus scrofa OX=9823 GN=ITGB1	0.655	Down	0.00113945	ITGB1	88.265	52.405	14.5	10	16	10	0.734	0.836	0.835	1.288	1.177	1.205
ssc05414 Dilated cardiomyopathy (DCM) - Sus scrofa (pig)	0.00139557	6	4.56	Q95JH1	Integrin beta OS=Sus scrofa OX=9823 GN=CD61	0.617	Down	0.04306	CD61	86.365	33.211	7.9	5	5	5	1.106	0.618	0.75	1.265	1.426	1.316
ssc05414 Dilated cardiomyopathy (DCM) - Sus scrofa (pig)	0.00139557	6	4.56	K7GPD4	Integrin subunit beta 4 OS=Sus scrofa OX=9823 GN=ITGB4	0.784	Down	0.00176393	ITGB4	167.7	34.989	9.6	13	14	13	0.9	0.874	0.948	1.139	1.123	1.209
ssc04020 Calcium signaling pathway - Sus scrofa (pig)	0.307712	3	1.54	A0A287A9P3	"Myosin light chain kinase, smooth muscle OS=Sus scrofa OX=9823 GN=MYLK"	0.626	Down	0.00172257	MYLK	194.76	21.299	4.7	8	9	8	0.855	0.958	0.795	1.444	1.42	1.302
ssc04020 Calcium signaling pathway - Sus scrofa (pig)	0.307712	3	1.54	A0A287A0I0	"Protein phosphatase 3 regulatory subunit B, alpha OS=Sus scrofa OX=9823 GN=PPP3R1"	0.756	Down	0.0060206	PPP3R1	16.945	3.0308	6.7	1	2	1	0.989	0.856	0.934	1.301	1.17	1.203
ssc04020 Calcium signaling pathway - Sus scrofa (pig)	0.307712	3	1.54	F1SPZ5	Calcium-transporting ATPase OS=Sus scrofa OX=9823 GN=ATP2B1	0.791	Down	0.0181225	ATP2B1	133.79	88.761	11.5	12	14	8	0.878	0.966	0.873	1.135	1.249	1.049
ssc00520 Amino sugar and nucleotide sugar metabolism - Sus scrofa (pig)	0.831442	1	0.58	A0A287BS35	Cytidine monophosphate N-acetylneuraminic acid synthetase OS=Sus scrofa OX=9823 GN=CMAS	0.626	Down	0.0034557	CMAS	60.467	1.7313	1.8	1	1	1	0.915	0.728	0.745	1.294	1.213	1.31
ssc05150 Staphylococcus aureus infection - Sus scrofa (pig)	0.477797	1	1.59	I3LTB8	Complement C3 OS=Sus scrofa OX=9823 GN=C3	0.559	Down	4e-05	C3	185.27	301.69	19	34	43	30	0.626	0.671	0.689	1.2	1.167	1.184
ssc03022 Basal transcription factors - Sus scrofa (pig)	0.445942	1	1.75	F1RMU2	TATA-box binding protein associated factor 7 OS=Sus scrofa OX=9823 GN=TAF7	0.655	Down	0.0035202	TAF7	40.245	3.3572	6	2	3	2	0.856	0.701	0.806	1.179	1.142	1.286
ssc04080 Neuroactive ligand-receptor interaction - Sus scrofa (pig)	0.16208	1	5.83	F1RUR8	Par-3 family cell polarity regulator OS=Sus scrofa OX=9823 GN=PARD3	0.577	Down	0.036717	PARD3	129.23	2.8665	1.7	2	2	2	0.58	0.704	1.066	1.296	1.266	1.51
ssc05221 Acute myeloid leukemia - Sus scrofa (pig)	0.67518	1	0.92	F1SE53	Mast/stem cell growth factor receptor OS=Sus scrofa OX=9823 GN=KIT	0.567	Down	0.00033912	KIT	109.06	11.826	5.9	6	6	6	0.698	0.772	0.784	1.32	1.25	1.406
ssc04978 Mineral absorption - Sus scrofa (pig)	0.298078	1	2.91	P05024	Sodium/potassium-transporting ATPase subunit alpha-1 OS=Sus scrofa OX=9823 GN=ATP1A1	0.812	Down	0.0031356	ATP1A1	112.68	214.31	21.2	20	31	20	0.986	0.904	0.907	1.184	1.121	1.138
ssc03010 Ribosome - Sus scrofa (pig)	0.83578	3	0.67	A0A287ADE6	Ribosomal protein S15a OS=Sus scrofa OX=9823 GN=RPS15A	0.783	Down	0.022421	RPS15A	14.839	3.4973	12.3	2	6	2	0.769	0.931	0.937	1.086	1.11	1.17
ssc03010 Ribosome - Sus scrofa (pig)	0.83578	3	0.67	P63053	Ubiquitin-60S ribosomal protein L40 OS=Sus scrofa OX=9823 GN=UBA52	0.72	Down	0.038085	UBA52	14.728	28.044	32	6	88	2	0.795	0.99	0.832	1.217	1.215	1.203
ssc03010 Ribosome - Sus scrofa (pig)	0.83578	3	0.67	Q29205	60S ribosomal protein L11 OS=Sus scrofa OX=9823 GN=RPL11	0.351	Down	0.0085829	RPL11	20.212	9.1997	20.2	4	8	3	0.326	0.632	0.625	1.574	1.594	1.338
ssc04920 Adipocytokine signaling pathway - Sus scrofa (pig)	0.611792	1	1.09	F1RKU1	Acyl-CoA synthetase bubblegum family member 1 OS=Sus scrofa OX=9823 GN=ACSBG1	0.667	Down	0.035963	ACSBG1	78.521	2.8343	2.4	2	2	2	1.045	0.689	0.876	1.38	1.374	1.158
ssc04610 Complement and coagulation cascades - Sus scrofa (pig)	0.501502	2	1.21	I3LTB8	Complement C3 OS=Sus scrofa OX=9823 GN=C3	0.559	Down	4e-05	C3	185.27	301.69	19	34	43	30	0.626	0.671	0.689	1.2	1.167	1.184
ssc04610 Complement and coagulation cascades - Sus scrofa (pig)	0.501502	2	1.21	O62680	CD59 glycoprotein OS=Sus scrofa OX=9823 GN=CD59	0.777	Down	0.049099	CD59	13.79	8.6928	14.6	2	2	2	0.981	0.874	0.784	1.228	1.171	0.997

## Sheet: all
KEGG pathway	Mapping	Background	All Mapping	All Background	Fold enrichment	Fisher's exact test p value	-log10(p value)	Related proteins
ssc04110 Cell cycle - Sus scrofa (pig)	17	49	298	2045	2.38	0.000297532	3.53	A0A287BR93 A0A286ZJ52 A0A287ABG2 A0A287AR84 F1SPF3 F1RR55 I3LRF1 A4PES0 A0A286ZL07 F1S774 I3LD81 F1SFR3 A0A287BP09 I3LT03 I3LII4 D2IE28 A0A287A5X1
ssc04114 Oocyte meiosis - Sus scrofa (pig)	16	49	298	2045	2.24	0.000966832	3.01	A0A286ZS65 A0A287BR93 A0A286ZJ52 I3LRF1 P50118 F1SQN4 F1SFR3 P54613 F1RI92 I3LII4 A0A287A0I0 A0A287AX01 D2IE28 A0A287BK75 F1RR55 A0A287A5X1
ssc03040 Spliceosome - Sus scrofa (pig)	22	78	298	2045	1.94	0.00110198	2.96	F1RZ16 A0A286ZS83 Q06A94 F1SQ87 F1S9W3 F1SVA6 F1SRZ7 A0A286ZJK2 F1SCH5 F1S386 A0A287AP63 F1RSY9 F1RX38 A0A287BH67 A0A287BQI0 F1SF95 F1RUL1 F1RQ90 F1SQR4 F1RM10 F1SV40 A0A287AJB4
ssc04514 Cell adhesion molecules (CAMs) - Sus scrofa (pig)	8	19	298	2045	2.89	0.00323809	2.49	A2TEQ2 F1RPU6 Q9GLP0 K7GMV4 F1S6M4 I3LPL7 B2ZI35 A0A287AJ27
ssc05206 MicroRNAs in cancer - Sus scrofa (pig)	13	41	298	2045	2.18	0.00387008	2.41	A0A287BNQ9 A0A287BBE2 A0A288CFX9 F1RKX9 E7CR04 A0A287BN74 P02543 A0A287A8G0 I3LSZ1 I3LSA2 Q95JH1 A0A287BRL8 A0A287BK75
ssc05020 Prion diseases - Sus scrofa (pig)	7	16	298	2045	3	0.00456553	2.34	K7GMV4 F1SMJ6 F1SMI8 A0SEH3 K7GPM9 Q9TUQ3 A0A287BK75
ssc04610 Complement and coagulation cascades - Sus scrofa (pig)	10	29	298	2045	2.37	0.00567941	2.25	F1SMJ6 I3LJW2 I3LTB8 A0SEH3 Q9TUQ3 F1RX36 A0A287B388 F1SMI8 F1RQW2 O62680
ssc05322 Systemic lupus erythematosus - Sus scrofa (pig)	9	25	298	2045	2.47	0.00625452	2.2	A0A287AWZ3 F1SMJ6 F1SMI8 F1S1V1 I3LTB8 A0SEH3 F1RQW2 Q71LE2 Q9TUQ3
ssc00600 Sphingolipid metabolism - Sus scrofa (pig)	5	10	298	2045	3.43	0.00854651	2.07	A0A287AID7 F1SCZ9 F1RN05 A0A287B636 A0A286ZL62
ssc04914 Progesterone-mediated oocyte maturation - Sus scrofa (pig)	11	36	298	2045	2.1	0.0104585	1.98	A0A286ZS65 A0A286ZJ52 I3LRF1 P50118 F1SQN4 F1RI92 I3LII4 A0A287AX01 D2IE28 A0A287BK75 A0A287A5X1
ssc03013 RNA transport - Sus scrofa (pig)	21	90	298	2045	1.6	0.0157353	1.8	F1SH64 F1RXC7 F1RVX6 A0A287BL76 F1SIF8 P61958 I3LUM9 F1SK26 A0A287BP76 A5GFN6 F1S8S7 A0A286ZMD7 I3LIL0 F1S386 A0A287B9L0 I3LSZ1 F1S1J9 A0A287BSJ6 F1SMG6 A0A287AP19 K7GSD6
ssc04520 Adherens junction - Sus scrofa (pig)	10	34	298	2045	2.02	0.0190001	1.72	A0A287AAY5 F1RUR8 A0A287BRR9 A0A287BBS6 A2TEQ2 A0A287ATX4 K7GPM9 A0A287AHM9 A0A287ACQ4 A0A286ZVE6
ssc03410 Base excision repair - Sus scrofa (pig)	6	16	298	2045	2.57	0.0201612	1.7	F1RMW4 F1RT18 F1RKS3 P12682 I3LDH3 A0A287ABG2
ssc04611 Platelet activation - Sus scrofa (pig)	10	35	298	2045	1.96	0.0232741	1.63	I3LLM3 I3LJW2 A0A287A853 Q9GLP0 F1RX36 A0A287A9P3 Q95JH1 K7GPM9 A0A287AX01 A0A287ATW2
ssc04530 Tight junction - Sus scrofa (pig)	15	61	298	2045	1.69	0.024666	1.61	I3LML4 A0A287AAY5 F1RUR8 F1SA79 B5APU3 F2Z5I8 Q9GLP0 A0A287ATX4 A0A287A6Z8 A0A287ABG2 A0A287ARX9 A0A286ZS56 P54613 B2ZI35 A0A287AHM9
ssc05100 Bacterial invasion of epithelial cells - Sus scrofa (pig)	10	36	298	2045	1.91	0.0282031	1.55	I3LTY7 B5APU6 Q9GLP0 A0A287ATX4 A0A287B1V4 F1RKX9 A0A286ZS56 A0A287A8W9 A0A287ACQ4 A0A287BG47
ssc04270 Vascular smooth muscle contraction - Sus scrofa (pig)	7	23	298	2045	2.09	0.0394688	1.4	I3LLM3 F1SRU7 A0A287A9P3 A0A287A853 A0A286ZUH0 A0A287BK75 A0A287ATW2
ssc03022 Basal transcription factors - Sus scrofa (pig)	4	10	298	2045	2.74	0.0451034	1.35	F1S845 I3LMA9 F1RMU2 F2Z5J6
ssc03008 Ribosome biogenesis in eukaryotes - Sus scrofa (pig)	6	19	298	2045	2.17	0.0467416	1.33	F1RQN5 F1RL66 A0A287BDL1 F1RJJ3 F1S134 A0A287BR18

## Sheet: all Pathway2Protein
KEGG pathway	Fisher's exact test p value	Mapping	Fold enrichment	Protein accession	Protein description	Ratio	Regulated Type	P value	Gene name	MW [kDa]	Score	Coverage [%]	Peptides	PSMs	Unique peptides	MII_1	MII_2	MII_3	GV_1	GV_2	GV_3
ssc01521 EGFR tyrosine kinase inhibitor resistance - Sus scrofa (pig)	0.753744	3	0.79	A0A287BBE2	Signal transducer and activator of transcription OS=Sus scrofa OX=9823 GN=STAT3	1.463	Up	0.000483	STAT3	81.238	15.017	8.5	6	8	6	1.168	1.123	1.074	0.805	0.732	0.763
ssc01521 EGFR tyrosine kinase inhibitor resistance - Sus scrofa (pig)	0.753744	3	0.79	A0A287BK75	Dual specificity mitogen-activated protein kinase kinase 1 OS=Sus scrofa OX=9823 GN=MAP2K1	1.443	Up	0.0065043	MAP2K1	43.439	31.872	19.1	8	12	4	1.036	1.187	1.18	0.704	0.809	0.845
ssc01521 EGFR tyrosine kinase inhibitor resistance - Sus scrofa (pig)	0.753744	3	0.79	A0A287AP19	Eukaryotic translation initiation factor 4E type 2 OS=Sus scrofa OX=9823 GN=EIF4E2	0.68	Down	0.005583	EIF4E2	26.674	19.081	14.2	3	4	3	0.942	0.824	0.74	1.198	1.269	1.218
ssc04922 Glucagon signaling pathway - Sus scrofa (pig)	0.869923	2	0.6	A0A287A0I0	"Protein phosphatase 3 regulatory subunit B, alpha OS=Sus scrofa OX=9823 GN=PPP3R1"	0.756	Down	0.0060206	PPP3R1	16.945	3.0308	6.7	1	2	1	0.989	0.856	0.934	1.301	1.17	1.203
ssc04922 Glucagon signaling pathway - Sus scrofa (pig)	0.869923	2	0.6	D2D0D8	Acetyl-CoA carboxylase 1 OS=Sus scrofa OX=9823 GN=ACACA	0.748	Down	0.0034767	ACACA	265.34	20.468	3.3	7	8	7	0.879	0.901	0.937	1.144	1.314	1.172
ssc00760 Nicotinate and nicotinamide metabolism - Sus scrofa (pig)	0.440154	2	1.37	A0A287AM78	Purine nucleoside phosphorylase OS=Sus scrofa OX=9823 GN=PNP	1.543	Up	0.0012822	PNP	32.042	151	51	13	36	13	1.292	1.129	1.099	0.771	0.732	0.778
ssc00760 Nicotinate and nicotinamide metabolism - Sus scrofa (pig)	0.440154	2	1.37	M3TYR7	Nicotinate phosphoribosyltransferase domain containing 1 OS=Sus scrofa OX=9823 GN=NAPRT1	1.235	Up	0.025941	NAPRT1	57.877	32.546	14.5	6	6	6	1.135	0.999	1.196	0.948	0.887	0.861
ssc05216 Thyroid cancer - Sus scrofa (pig)	0.2916	3	1.58	A0A288CFY3	Tropomyosin alpha-3 chain OS=Sus scrofa OX=9823 GN=TPM3	0.184	Down	0.00093588	TPM3	28.922	51.22	37.1	11	18	2	0.355	0.416	0.413	2.158	2.132	2.151
ssc05216 Thyroid cancer - Sus scrofa (pig)	0.2916	3	1.58	A0A287ACQ4	Catenin beta-1 OS=Sus scrofa OX=9823 GN=CTNNB1	1.365	Up	0.000405	CTNNB1	84.146	92.708	19.3	14	29	14	1.102	1.125	1.074	0.777	0.795	0.846
ssc05216 Thyroid cancer - Sus scrofa (pig)	0.2916	3	1.58	A0A287BK75	Dual specificity mitogen-activated protein kinase kinase 1 OS=Sus scrofa OX=9823 GN=MAP2K1	1.443	Up	0.0065043	MAP2K1	43.439	31.872	19.1	8	12	4	1.036	1.187	1.18	0.704	0.809	0.845
ssc05165 Human papillomavirus infection - Sus scrofa (pig)	0.561539	12	0.99	F1RUR8	Par-3 family cell polarity regulator OS=Sus scrofa OX=9823 GN=PARD3	0.577	Down	0.036717	PARD3	129.23	2.8665	1.7	2	2	2	0.58	0.704	1.066	1.296	1.266	1.51
ssc05165 Human papillomavirus infection - Sus scrofa (pig)	0.561539	12	0.99	Q9GLP0	Integrin beta-1 OS=Sus scrofa OX=9823 GN=ITGB1	0.655	Down	0.00113945	ITGB1	88.265	52.405	14.5	10	16	10	0.734	0.836	0.835	1.288	1.177	1.205
ssc05165 Human papillomavirus infection - Sus scrofa (pig)	0.561539	12	0.99	K7GPD4	Integrin subunit beta 4 OS=Sus scrofa OX=9823 GN=ITGB4	0.784	Down	0.00176393	ITGB4	167.7	34.989	9.6	13	14	13	0.9	0.874	0.948	1.139	1.123	1.209
ssc05165 Human papillomavirus infection - Sus scrofa (pig)	0.561539	12	0.99	A0A287A6Z8	"LLGL1, scribble cell polarity complex component OS=Sus scrofa OX=9823 GN=LLGL1"	2.035	Up	2.6e-06	LLGL1	111.92	56.364	14.8	11	12	11	1.263	1.237	1.268	0.641	0.598	0.613
ssc05165 Human papillomavirus infection - Sus scrofa (pig)	0.561539	12	0.99	A0A287ARX9	Discs large MAGUK scaffold protein 2 OS=Sus scrofa OX=9823 GN=DLG2	0.799	Down	0.0168446	DLG2	90.114	3.3859	2.3	2	2	1	0.798	0.956	0.88	1.062	1.085	1.151
ssc05165 Human papillomavirus infection - Sus scrofa (pig)	0.561539	12	0.99	F1SQF7	Transcriptional adapter 3 OS=Sus scrofa OX=9823 GN=TADA3	1.587	Up	0.0031381	TADA3	48.934	51.554	21.1	8	13	8	0.964	1.184	1.198	0.686	0.704	0.719
ssc05165 Human papillomavirus infection - Sus scrofa (pig)	0.561539	12	0.99	P54613	Serine/threonine-protein phosphatase 2A 65 kDa regulatory subunit A beta isoform (Fragment) OS=Sus scrofa OX=9823 GN=PPP2R1B	1.24	Up	0.00129709	PPP2R1B	66.213	18.77	13.6	8	9	6	1.072	1.054	1.102	0.896	0.879	0.829
ssc05165 Human papillomavirus infection - Sus scrofa (pig)	0.561539	12	0.99	A0A287BHP4	Integrin beta OS=Sus scrofa OX=9823 GN=ITGB5	0.828	Down	0.020501	ITGB5	85.072	21.307	13.5	9	9	9	0.898	0.841	0.901	1.092	0.971	1.126
ssc05165 Human papillomavirus infection - Sus scrofa (pig)	0.561539	12	0.99	F1SAE9	Laminin subunit beta 1 OS=Sus scrofa OX=9823 GN=LAMB1	1.353	Up	0.0034414	LAMB1	194.18	9.9364	3.6	6	6	6	1.092	0.984	1.142	0.774	0.825	0.779
ssc05165 Human papillomavirus infection - Sus scrofa (pig)	0.561539	12	0.99	Q95JH1	Integrin beta OS=Sus scrofa OX=9823 GN=CD61	0.617	Down	0.04306	CD61	86.365	33.211	7.9	5	5	5	1.106	0.618	0.75	1.265	1.426	1.316
ssc05165 Human papillomavirus infection - Sus scrofa (pig)	0.561539	12	0.99	A0A287ACQ4	Catenin beta-1 OS=Sus scrofa OX=9823 GN=CTNNB1	1.365	Up	0.000405	CTNNB1	84.146	92.708	19.3	14	29	14	1.102	1.125	1.074	0.777	0.795	0.846
ssc05165 Human papillomavirus infection - Sus scrofa (pig)	0.561539	12	0.99	A0A287BK75	Dual specificity mitogen-activated protein kinase kinase 1 OS=Sus scrofa OX=9823 GN=MAP2K1	1.443	Up	0.0065043	MAP2K1	43.439	31.872	19.1	8	12	4	1.036	1.187	1.18	0.704	0.809	0.845
ssc04120 Ubiquitin mediated proteolysis - Sus scrofa (pig)	0.438099	10	1.09	A0A287A964	HECT and RLD domain containing E3 ubiquitin protein ligase 4 OS=Sus scrofa OX=9823 GN=HERC4	1.252	Up	0.039938	HERC4	114.09	42.492	13.1	12	16	12	1.186	0.987	1.105	0.804	0.853	0.961
ssc04120 Ubiquitin mediated proteolysis - Sus scrofa (pig)	0.438099	10	1.09	F1RWJ9	Ubiquitin-conjugating enzyme E2 W OS=Sus scrofa OX=9823 GN=UBE2W	1.355	Up	0.042116	UBE2W	17.315	3.5098	11.9	1	1	1	1.442	1.117	1.126	0.822	1.003	0.895
ssc04120 Ubiquitin mediated proteolysis - Sus scrofa (pig)	0.438099	10	1.09	F1SMR7	Ubiquitin conjugating enzyme E2 H OS=Sus scrofa OX=9823 GN=UBE2H	1.785	Up	2.29e-06	UBE2H	19.985	21.858	28	4	7	4	1.149	1.207	1.151	0.661	0.656	0.648
ssc04120 Ubiquitin mediated proteolysis - Sus scrofa (pig)	0.438099	10	1.09	F1SC78	Ubiquitin conjugating enzyme E2 C OS=Sus scrofa OX=9823 GN=UBE2C	2.455	Up	0.00063912	UBE2C	19.642	23.704	22.3	4	5	4	1.447	1.249	1.148	0.555	0.553	0.458
ssc04120 Ubiquitin mediated proteolysis - Sus scrofa (pig)	0.438099	10	1.09	E7CR04	Suppressor of cytokine signaling 1 OS=Sus scrofa OX=9823 GN=socs1	0.667	Down	0.002339	socs1	24.374	1.5372	8.6	1	1	1	0.912	0.848	0.782	1.364	1.194	1.255
ssc04120 Ubiquitin mediated proteolysis - Sus scrofa (pig)	0.438099	10	1.09	A0A287BHP0	Uncharacterized protein OS=Sus scrofa OX=9823 GN=LOC100154647	2.63	Up	0.00046305	LOC100154647	17.435	8.9262	21.7	4	7	3	1.478	1.186	1.181	0.523	0.502	0.437
ssc04120 Ubiquitin mediated proteolysis - Sus scrofa (pig)	0.438099	10	1.09	A0A286ZMX2	Ubiquitin conjugating enzyme E2 S OS=Sus scrofa OX=9823 GN=UBE2S	1.433	Up	0.033758	UBE2S	23.958	21.293	9.4	2	3	2	1.408	1.14	1.035	0.733	0.853	0.915
ssc04120 Ubiquitin mediated proteolysis - Sus scrofa (pig)	0.438099	10	1.09	I3LSZ1	SUMO-conjugating enzyme UBC9 OS=Sus scrofa OX=9823 GN=UBE2I	1.25	Up	0.00092066	UBE2I	18.007	14.882	31.6	5	10	5	1.045	1.095	1.098	0.897	0.841	0.852
ssc04120 Ubiquitin mediated proteolysis - Sus scrofa (pig)	0.438099	10	1.09	F1SUG4	Uncharacterized protein OS=Sus scrofa OX=9823 GN=ELOB	0.778	Down	0.031703	ELOB	13.17	96.109	65.3	8	14	8	0.837	0.972	0.946	1.189	1.173	1.179
ssc04120 Ubiquitin mediated proteolysis - Sus scrofa (pig)	0.438099	10	1.09	A0A287A5X1	Cell division cycle 27 OS=Sus scrofa OX=9823 GN=CDC27	1.699	Up	0.0189448	CDC27	88.993	8.7504	2.5	2	2	2	0.936	1.242	1.294	0.559	0.742	0.742
ssc05016 Huntington disease - Sus scrofa (pig)	0.949115	10	0.67	F1SDX6	Transglutaminase 2 OS=Sus scrofa OX=9823 GN=TGM2	0.541	Down	0.0025802	TGM2	77.211	14.63	7.9	5	5	5	0.749	0.637	0.706	1.472	1.273	1.124
ssc05016 Huntington disease - Sus scrofa (pig)	0.949115	10	0.67	F1SGC6	Uncharacterized protein OS=Sus scrofa OX=9823 GN=NDUFB5	0.779	Down	0.031823	NDUFB5	21.554	3.1303	8.5	2	4	2	0.754	0.98	0.894	1.122	1.159	1.091
ssc05016 Huntington disease - Sus scrofa (pig)	0.949115	10	0.67	F1SA10	REST corepressor 1 OS=Sus scrofa OX=9823 GN=RCOR1	1.315	Up	0.000623	RCOR1	53.438	5.5609	8	3	3	3	1.157	1.073	1.165	0.869	0.869	0.844
ssc05016 Huntington disease - Sus scrofa (pig)	0.949115	10	0.67	F1RKE4	RNA polymerase II subunit J OS=Sus scrofa OX=9823 GN=POLR2J	1.634	Up	0.00180029	POLR2J	13.293	6.1771	17.1	2	4	2	1.039	1.15	1.124	0.664	0.612	0.751
ssc05016 Huntington disease - Sus scrofa (pig)	0.949115	10	0.67	F1SA62	Uncharacterized protein OS=Sus scrofa OX=9823 GN=NDUFA7	0.754	Down	0.0026024	NDUFA7	12.628	9.7107	25.7	3	4	3	0.88	0.84	0.865	1.102	1.091	1.235
ssc05016 Huntington disease - Sus scrofa (pig)	0.949115	10	0.67	F1RVN1	"NADH dehydrogenase [ubiquinone] flavoprotein 1, mitochondrial OS=Sus scrofa OX=9823 GN=NDUFV1"	0.803	Down	0.0107954	NDUFV1	50.569	23.748	20.5	10	15	10	0.866	0.937	0.906	1.124	1.119	1.132
ssc05016 Huntington disease - Sus scrofa (pig)	0.949115	10	0.67	F1RGE3	NADH dehydrogenase [ubiquinone] 1 alpha subcomplex subunit 2 OS=Sus scrofa OX=9823 GN=NDUFA2	0.774	Down	0.0037164	NDUFA2	11.082	38.438	49.5	5	9	5	0.833	0.934	0.923	1.161	1.114	1.201
ssc05016 Huntington disease - Sus scrofa (pig)	0.949115	10	0.67	I3LCH3	RNA polymerase II subunit C OS=Sus scrofa OX=9823 GN=POLR2C	2.109	Up	0.048022	POLR2C	31.402	9.8867	13.1	3	4	3	1.229	0.836	1.619	0.396	0.712	0.639
ssc05016 Huntington disease - Sus scrofa (pig)	0.949115	10	0.67	I3LJR4	DNA-directed RNA polymerase subunit OS=Sus scrofa OX=9823 GN=POLR2A	1.415	Up	0.0042352	POLR2A	215.86	15.992	3.8	8	9	8	1.093	1.168	1.09	0.789	0.791	0.788
ssc05016 Huntington disease - Sus scrofa (pig)	0.949115	10	0.67	A0A287BG47	Clathrin light chain OS=Sus scrofa OX=9823 GN=CLTB	0.803	Down	0.00081848	CLTB	23.182	5.936	12.8	3	3	3	0.832	0.901	0.877	1.096	1.074	1.079
ssc04722 Neurotrophin signaling pathway - Sus scrofa (pig)	0.388638	7	1.17	F1SA79	Mitogen-activated protein kinase kinase 7 OS=Sus scrofa OX=9823 GN=MAP2K7	1.289	Up	0.0027804	MAP2K7	47.552	4.5415	4.8	2	2	2	1.059	1.067	1.108	0.782	0.886	0.841
ssc04722 Neurotrophin signaling pathway - Sus scrofa (pig)	0.388638	7	1.17	F1SQN4	Non-specific serine/threonine protein kinase OS=Sus scrofa OX=9823 GN=RPS6KA3	0.607	Down	6.27e-05	RPS6KA3	80.708	69.603	21.1	14	16	9	0.777	0.812	0.814	1.329	1.369	1.259
ssc04722 Neurotrophin signaling pathway - Sus scrofa (pig)	0.388638	7	1.17	A0A287AX01	Mitogen-activated protein kinase OS=Sus scrofa OX=9823 GN=MAPK14	1.395	Up	0.00085599	MAPK14	39.561	20.335	12.2	4	7	2	1.096	1.046	1.099	0.731	0.821	0.771
ssc04722 Neurotrophin signaling pathway - Sus scrofa (pig)	0.388638	7	1.17	F1S5Z7	Sortilin OS=Sus scrofa OX=9823 GN=SORT1	0.491	Down	0.00071695	SORT1	101.39	6.6992	2.8	2	2	2	0.692	0.789	0.796	1.371	1.679	1.588
ssc04722 Neurotrophin signaling pathway - Sus scrofa (pig)	0.388638	7	1.17	A0A287BK75	Dual specificity mitogen-activated protein kinase kinase 1 OS=Sus scrofa OX=9823 GN=MAP2K1	1.443	Up	0.0065043	MAP2K1	43.439	31.872	19.1	8	12	4	1.036	1.187	1.18	0.704	0.809	0.845
ssc04722 Neurotrophin signaling pathway - Sus scrofa (pig)	0.388638	7	1.17	F1RKX9	"CRK like proto-oncogene, adaptor protein OS=Sus scrofa OX=9823 GN=CRKL"	1.214	Up	0.022316	CRKL	33.796	21.855	25.4	6	10	6	1.176	1.054	1.056	0.834	0.923	0.95
ssc04722 Neurotrophin signaling pathway - Sus scrofa (pig)	0.388638	7	1.17	F1RFI0	SH2B adaptor protein 1 OS=Sus scrofa OX=9823 GN=SH2B1	1.225	Up	0.020939	SH2B1	76.167	3.0053	2.5	2	3	2	1.031	1.147	1.078	0.951	0.895	0.813
ssc04115 p53 signaling pathway - Sus scrofa (pig)	0.627328	2	0.98	F1S774	Uncharacterized protein OS=Sus scrofa OX=9823 GN=CHEK1	1.925	Up	3.51e-05	CHEK1	54.358	12.436	11.6	5	5	5	1.144	1.128	1.228	0.589	0.605	0.624
ssc04115 p53 signaling pathway - Sus scrofa (pig)	0.627328	2	0.98	D2IE28	Cyclin B1 transcript variant 1 OS=Sus scrofa OX=9823 GN=CCNB1	1.94	Up	0.00024373	CCNB1	48.662	7.9922	9	4	6	4	1.067	1.134	1.206	0.61	0.539	0.607
ssc03030 DNA replication - Sus scrofa (pig)	0.325702	5	1.32	A0A287AR84	DNA helicase OS=Sus scrofa OX=9823 GN=MCM6	1.505	Up	5.65e-05	MCM6	89.587	53.994	16.1	12	18	12	1.11	1.148	1.114	0.745	0.722	0.773
ssc03030 DNA replication - Sus scrofa (pig)	0.325702	5	1.32	F1RKS3	Flap endonuclease 1 OS=Sus scrofa OX=9823 GN=FEN1	1.371	Up	0.026478	FEN1	42.402	9.8943	8.9	3	4	3	0.94	1.04	1.111	0.648	0.853	0.753
ssc03030 DNA replication - Sus scrofa (pig)	0.325702	5	1.32	A0A287AQT0	Replication factor C subunit 4 OS=Sus scrofa OX=9823 GN=RFC4	1.317	Up	0.0176812	RFC4	32.792	5.0203	9.7	3	3	3	0.964	1.099	1.093	0.86	0.713	0.824
ssc03030 DNA replication - Sus scrofa (pig)	0.325702	5	1.32	F1SPF3	DNA helicase OS=Sus scrofa OX=9823 GN=MCM2	1.635	Up	0.0013014	MCM2	101.53	74.972	18.6	15	20	15	1.052	1.206	1.249	0.745	0.728	0.672
ssc03030 DNA replication - Sus scrofa (pig)	0.325702	5	1.32	A0A287ABG2	Proliferating cell nuclear antigen OS=Sus scrofa OX=9823 GN=PCNA	1.715	Up	0.0162982	PCNA	28.779	191.68	48.3	12	72	12	0.942	1.18	1.13	0.627	0.635	0.634
ssc05134 Legionellosis - Sus scrofa (pig)	0.957824	1	0.34	I3LTB8	Complement C3 OS=Sus scrofa OX=9823 GN=C3	0.559	Down	4e-05	C3	185.27	301.69	19	34	43	30	0.626	0.671	0.689	1.2	1.167	1.184
ssc05162 Measles - Sus scrofa (pig)	0.851836	3	0.66	F1S1J9	Eukaryotic translation initiation factor 3 subunit H OS=Sus scrofa OX=9823 GN=EIF3H	0.762	Down	0.0040164	EIF3H	37.144	76.796	27.2	10	16	10	0.86	0.906	0.983	1.153	1.2	1.254
ssc05162 Measles - Sus scrofa (pig)	0.851836	3	0.66	A0A287BBE2	Signal transducer and activator of transcription OS=Sus scrofa OX=9823 GN=STAT3	1.463	Up	0.000483	STAT3	81.238	15.017	8.5	6	8	6	1.168	1.123	1.074	0.805	0.732	0.763
ssc05162 Measles - Sus scrofa (pig)	0.851836	3	0.66	K7GPM9	Tyrosine-protein kinase OS=Sus scrofa OX=9823 GN=FYN	2.068	Up	0.0021825	FYN	54.44	19.732	8.3	4	4	1	1.016	1.188	1.224	0.562	0.467	0.629
ssc05214 Glioma - Sus scrofa (pig)	0.932042	1	0.4	A0A287BK75	Dual specificity mitogen-activated protein kinase kinase 1 OS=Sus scrofa OX=9823 GN=MAP2K1	1.443	Up	0.0065043	MAP2K1	43.439	31.872	19.1	8	12	4	1.036	1.187	1.18	0.704	0.809	0.845
ssc04650 Natural killer cell mediated cytotoxicity - Sus scrofa (pig)	0.673218	3	0.9	K7GPM9	Tyrosine-protein kinase OS=Sus scrofa OX=9823 GN=FYN	2.068	Up	0.0021825	FYN	54.44	19.732	8.3	4	4	1	1.016	1.188	1.224	0.562	0.467	0.629
ssc04650 Natural killer cell mediated cytotoxicity - Sus scrofa (pig)	0.673218	3	0.9	A0A287A0I0	"Protein phosphatase 3 regulatory subunit B, alpha OS=Sus scrofa OX=9823 GN=PPP3R1"	0.756	Down	0.0060206	PPP3R1	16.945	3.0308	6.7	1	2	1	0.989	0.856	0.934	1.301	1.17	1.203
ssc04650 Natural killer cell mediated cytotoxicity - Sus scrofa (pig)	0.673218	3	0.9	A0A287BK75	Dual specificity mitogen-activated protein kinase kinase 1 OS=Sus scrofa OX=9823 GN=MAP2K1	1.443	Up	0.0065043	MAP2K1	43.439	31.872	19.1	8	12	4	1.036	1.187	1.18	0.704	0.809	0.845
ssc00790 Folate biosynthesis - Sus scrofa (pig)	0.87178	1	0.53	F1SRJ8	Phenylalanine hydroxylase OS=Sus scrofa OX=9823 GN=PAH	0.745	Down	0.0087153	PAH	45.756	17.6	15.7	6	8	6	0.999	0.886	0.89	1.32	1.13	1.275
ssc00270 Cysteine and methionine metabolism - Sus scrofa (pig)	0.885188	2	0.57	P00503	"Aspartate aminotransferase, cytoplasmic OS=Sus scrofa OX=9823 GN=GOT1"	1.209	Up	0.0084842	GOT1	46.474	171.38	20.6	7	10	7	1.153	1.069	1.08	0.905	0.963	0.864
ssc00270 Cysteine and methionine metabolism - Sus scrofa (pig)	0.885188	2	0.57	A0A287A8G0	DNA (cytosine-5)-methyltransferase OS=Sus scrofa OX=9823 GN=DNMT1	1.94	Up	1.84e-06	DNMT1	181.95	323.31	47.6	79	284	79	1.153	1.184	1.161	0.611	0.611	0.581
ssc04970 Salivary secretion - Sus scrofa (pig)	0.491762	2	1.25	P05024	Sodium/potassium-transporting ATPase subunit alpha-1 OS=Sus scrofa OX=9823 GN=ATP1A1	0.812	Down	0.0031356	ATP1A1	112.68	214.31	21.2	20	31	20	0.986	0.904	0.907	1.184	1.121	1.138
ssc04970 Salivary secretion - Sus scrofa (pig)	0.491762	2	1.25	F1SPZ5	Calcium-transporting ATPase OS=Sus scrofa OX=9823 GN=ATP2B1	0.791	Down	0.0181225	ATP2B1	133.79	88.761	11.5	12	14	8	0.878	0.966	0.873	1.135	1.249	1.049
ssc04913 Ovarian steroidogenesis - Sus scrofa (pig)	0.156775	2	2.74	I3LLM3	Phospholipase A2 OS=Sus scrofa OX=9823 GN=PLA2G4A	1.612	Up	0.00041713	PLA2G4A	85.375	120.26	19.4	13	23	13	1.237	1.133	1.135	0.732	0.68	0.762
ssc04913 Ovarian steroidogenesis - Sus scrofa (pig)	0.156775	2	2.74	F1RV73	Bone morphogenetic protein 15 OS=Sus scrofa OX=9823 GN=BMP15	0.774	Down	0.0033016	BMP15	45.966	27.226	19.2	9	23	9	0.89	0.791	0.806	1.033	1.08	1.099
ssc04071 Sphingolipid signaling pathway - Sus scrofa (pig)	0.0781101	9	1.67	A0A287AID7	Ceramide synthase 5 OS=Sus scrofa OX=9823 GN=CERS5	0.707	Down	0.0148596	CERS5	39.482	22.093	5.8	2	3	2	0.864	0.923	0.698	1.208	1.167	1.138
ssc04071 Sphingolipid signaling pathway - Sus scrofa (pig)	0.0781101	9	1.67	P54613	Serine/threonine-protein phosphatase 2A 65 kDa regulatory subunit A beta isoform (Fragment) OS=Sus scrofa OX=9823 GN=PPP2R1B	1.24	Up	0.00129709	PPP2R1B	66.213	18.77	13.6	8	9	6	1.072	1.054	1.102	0.896	0.879	0.829
ssc04071 Sphingolipid signaling pathway - Sus scrofa (pig)	0.0781101	9	1.67	F1SCZ9	Uncharacterized protein OS=Sus scrofa OX=9823 GN=ASAH2	1.268	Up	0.0053233	ASAH2	85.223	25.385	9.6	6	8	6	1.238	1.114	1.126	0.884	0.895	0.964
ssc04071 Sphingolipid signaling pathway - Sus scrofa (pig)	0.0781101	9	1.67	A0A287A853	G protein subunit alpha 13 OS=Sus scrofa OX=9823 GN=GNA13	0.685	Down	0.0025849	GNA13	44.028	9.2799	9.5	4	4	4	0.906	0.824	0.832	1.248	1.349	1.144
ssc04071 Sphingolipid signaling pathway - Sus scrofa (pig)	0.0781101	9	1.67	K7GPM9	Tyrosine-protein kinase OS=Sus scrofa OX=9823 GN=FYN	2.068	Up	0.0021825	FYN	54.44	19.732	8.3	4	4	1	1.016	1.188	1.224	0.562	0.467	0.629
ssc04071 Sphingolipid signaling pathway - Sus scrofa (pig)	0.0781101	9	1.67	F1RN05	Serine palmitoyltransferase long chain base subunit 1 OS=Sus scrofa OX=9823 GN=SPTLC1	2.022	Up	0.00095945	SPTLC1	52.642	5.595	3.6	3	3	3	1.487	1.14	1.322	0.68	0.629	0.644
ssc04071 Sphingolipid signaling pathway - Sus scrofa (pig)	0.0781101	9	1.67	A0A287AX01	Mitogen-activated protein kinase OS=Sus scrofa OX=9823 GN=MAPK14	1.395	Up	0.00085599	MAPK14	39.561	20.335	12.2	4	7	2	1.096	1.046	1.099	0.731	0.821	0.771
ssc04071 Sphingolipid signaling pathway - Sus scrofa (pig)	0.0781101	9	1.67	A0A287BK75	Dual specificity mitogen-activated protein kinase kinase 1 OS=Sus scrofa OX=9823 GN=MAP2K1	1.443	Up	0.0065043	MAP2K1	43.439	31.872	19.1	8	12	4	1.036	1.187	1.18	0.704	0.809	0.845
ssc04071 Sphingolipid signaling pathway - Sus scrofa (pig)	0.0781101	9	1.67	A0A286ZL62	Ceramide synthase 4 OS=Sus scrofa OX=9823 GN=CERS4	0.712	Down	0.0047173	CERS4	42.041	7.1823	7.5	2	5	2	0.791	0.792	0.911	1.104	1.252	1.147
ssc05146 Amoebiasis - Sus scrofa (pig)	0.418539	5	1.18	F1SMJ6	Complement component C9 precursor OS=Sus scrofa OX=9823 GN=C9	1.216	Up	0.034899	C9	62.441	39.962	18.6	10	18	10	0.7	0.713	0.661	0.581	0.618	0.506
ssc05146 Amoebiasis - Sus scrofa (pig)	0.418539	5	1.18	F1SAE9	Laminin subunit beta 1 OS=Sus scrofa OX=9823 GN=LAMB1	1.353	Up	0.0034414	LAMB1	194.18	9.9364	3.6	6	6	6	1.092	0.984	1.142	0.774	0.825	0.779
ssc05146 Amoebiasis - Sus scrofa (pig)	0.418539	5	1.18	K7GSA5	Arginase OS=Sus scrofa OX=9823 GN=ARG2	0.673	Down	0.00053517	ARG2	35.668	23.248	11.1	3	4	3	0.792	0.882	0.888	1.259	1.248	1.301
ssc05146 Amoebiasis - Sus scrofa (pig)	0.418539	5	1.18	A0SEH3	Complement component C8 gamma chain precursor OS=Sus scrofa OX=9823 GN=C8G	1.359	Up	0.044805	C8G	22.283	16.232	27.7	4	5	4	1.067	0.768	0.874	0.692	0.612	0.689
ssc05146 Amoebiasis - Sus scrofa (pig)	0.418539	5	1.18	Q5S1U1	Heat shock protein beta-1 OS=Sus scrofa OX=9823 GN=HSPB1	0.778	Down	0.023097	HSPB1	22.941	100.94	55.1	9	17	9	1.004	0.877	0.939	1.204	1.208	1.214
ssc01524 Platinum drug resistance - Sus scrofa (pig)	0.788619	2	0.72	F1SQH4	DNA mismatch repair protein OS=Sus scrofa OX=9823 GN=MSH2	1.482	Up	0.0005597	MSH2	103.19	56.749	13	13	14	13	1.145	1.161	1.042	0.78	0.75	0.729
ssc01524 Platinum drug resistance - Sus scrofa (pig)	0.788619	2	0.72	F1S7D3	Uncharacterized protein OS=Sus scrofa OX=9823 GN=LOC100526118	1.702	Up	0.0055443	LOC100526118	25.413	5.0061	11.2	3	5	2	0.97	1.219	1.3	0.733	0.644	0.673
ssc05225 Hepatocellular carcinoma - Sus scrofa (pig)	0.64503	5	0.93	I3L640	Bromodomain containing 7 OS=Sus scrofa OX=9823 GN=BRD7	1.94	Up	0.018721	BRD7	74.091	10.51	6.6	4	4	4	1.144	1.097	1.132	0.521	0.527	0.691
ssc05225 Hepatocellular carcinoma - Sus scrofa (pig)	0.64503	5	0.93	F1SGC8	Actin like 6A OS=Sus scrofa OX=9823 GN=ACTL6A	2.313	Up	0.0119769	ACTL6A	47.47	32.668	13.8	5	7	5	1.19	1.002	1.189	0.631	0.502	0.329
ssc05225 Hepatocellular carcinoma - Sus scrofa (pig)	0.64503	5	0.93	A0A287ACQ4	Catenin beta-1 OS=Sus scrofa OX=9823 GN=CTNNB1	1.365	Up	0.000405	CTNNB1	84.146	92.708	19.3	14	29	14	1.102	1.125	1.074	0.777	0.795	0.846
ssc05225 Hepatocellular carcinoma - Sus scrofa (pig)	0.64503	5	0.93	F1S7D3	Uncharacterized protein OS=Sus scrofa OX=9823 GN=LOC100526118	1.702	Up	0.0055443	LOC100526118	25.413	5.0061	11.2	3	5	2	0.97	1.219	1.3	0.733	0.644	0.673
ssc05225 Hepatocellular carcinoma - Sus scrofa (pig)	0.64503	5	0.93	A0A287BK75	Dual specificity mitogen-activated protein kinase kinase 1 OS=Sus scrofa OX=9823 GN=MAP2K1	1.443	Up	0.0065043	MAP2K1	43.439	31.872	19.1	8	12	4	1.036	1.187	1.18	0.704	0.809	0.845
ssc04973 Carbohydrate digestion and absorption - Sus scrofa (pig)	0.545394	1	1.37	P05024	Sodium/potassium-transporting ATPase subunit alpha-1 OS=Sus scrofa OX=9823 GN=ATP1A1	0.812	Down	0.0031356	ATP1A1	112.68	214.31	21.2	20	31	20	0.986	0.904	0.907	1.184	1.121	1.138
ssc00310 Lysine degradation - Sus scrofa (pig)	0.9777	1	0.29	I3L5A1	Lysine methyltransferase 2C OS=Sus scrofa OX=9823 GN=KMT2C	4.755	Up	0.00060244	KMT2C	453.3	6.1383	0.8	4	4	4	1.55	1.294	1.374	0.311	0.36	0.216
ssc05230 Central carbon metabolism in cancer - Sus scrofa (pig)	0.265061	5	1.43	F1RM08	Amino acid transporter OS=Sus scrofa OX=9823 GN=SLC1A5	2.566	Up	0.000124067	SLC1A5	56.448	3.7684	3	2	2	2	1.145	1.216	1.188	0.519	0.441	0.423
ssc05230 Central carbon metabolism in cancer - Sus scrofa (pig)	0.265061	5	1.43	I3LQ25	Solute carrier family 16 member 3 OS=Sus scrofa OX=9823 GN=SLC16A3	0.377	Down	0.0034984	SLC16A3	48.799	8.8057	4.4	2	2	2	0.575	0.697	0.603	1.668	1.647	1.654
ssc05230 Central carbon metabolism in cancer - Sus scrofa (pig)	0.265061	5	1.43	I3LSA2	Glutaminase 2 OS=Sus scrofa OX=9823 GN=GLS2	1.331	Up	0.00145816	GLS2	64.034	91.685	15.5	8	11	8	1.194	1.104	1.098	0.81	0.878	0.864
ssc05230 Central carbon metabolism in cancer - Sus scrofa (pig)	0.265061	5	1.43	F1SE53	Mast/stem cell growth factor receptor OS=Sus scrofa OX=9823 GN=KIT	0.567	Down	0.00033912	KIT	109.06	11.826	5.9	6	6	6	0.698	0.772	0.784	1.32	1.25	1.406
ssc05230 Central carbon metabolism in cancer - Sus scrofa (pig)	0.265061	5	1.43	A0A287BK75	Dual specificity mitogen-activated protein kinase kinase 1 OS=Sus scrofa OX=9823 GN=MAP2K1	1.443	Up	0.0065043	MAP2K1	43.439	31.872	19.1	8	12	4	1.036	1.187	1.18	0.704	0.809	0.845
ssc04934 Cushing syndrome - Sus scrofa (pig)	0.77678	3	0.76	F1S359	"RB binding protein 5, histone lysine methyltransferase complex subunit OS=Sus scrofa OX=9823 GN=RBBP5"	4.458	Up	0.0029591	RBBP5	59.152	7.9556	7.4	4	4	4	1.08	1.353	1.196	0.179	0.394	0.241
ssc04934 Cushing syndrome - Sus scrofa (pig)	0.77678	3	0.76	A0A287ACQ4	Catenin beta-1 OS=Sus scrofa OX=9823 GN=CTNNB1	1.365	Up	0.000405	CTNNB1	84.146	92.708	19.3	14	29	14	1.102	1.125	1.074	0.777	0.795	0.846
ssc04934 Cushing syndrome - Sus scrofa (pig)	0.77678	3	0.76	A0A287BK75	Dual specificity mitogen-activated protein kinase kinase 1 OS=Sus scrofa OX=9823 GN=MAP2K1	1.443	Up	0.0065043	MAP2K1	43.439	31.872	19.1	8	12	4	1.036	1.187	1.18	0.704	0.809	0.845
ssc05160 Hepatitis C - Sus scrofa (pig)	0.866779	3	0.64	P54613	Serine/threonine-protein phosphatase 2A 65 kDa regulatory subunit A beta isoform (Fragment) OS=Sus scrofa OX=9823 GN=PPP2R1B	1.24	Up	0.00129709	PPP2R1B	66.213	18.77	13.6	8	9	6	1.072	1.054	1.102	0.896	0.879	0.829
ssc05160 Hepatitis C - Sus scrofa (pig)	0.866779	3	0.64	A0A287BBE2	Signal transducer and activator of transcription OS=Sus scrofa OX=9823 GN=STAT3	1.463	Up	0.000483	STAT3	81.238	15.017	8.5	6	8	6	1.168	1.123	1.074	0.805	0.732	0.763
ssc05160 Hepatitis C - Sus scrofa (pig)	0.866779	3	0.64	A0A287AX01	Mitogen-activated protein kinase OS=Sus scrofa OX=9823 GN=MAPK14	1.395	Up	0.00085599	MAPK14	39.561	20.335	12.2	4	7	2	1.096	1.046	1.099	0.731	0.821	0.771
ssc04926 Relaxin signaling pathway - Sus scrofa (pig)	0.599766	4	0.98	I3LJ42	Guanine nucleotide-binding protein subunit gamma OS=Sus scrofa OX=9823 GN=GNG2	1.343	Up	0.036382	GNG2	7.8501	5.1464	22.5	1	2	1	0.941	1.141	1.231	0.905	0.789	0.773
ssc04926 Relaxin signaling pathway - Sus scrofa (pig)	0.599766	4	0.98	F1SA79	Mitogen-activated protein kinase kinase 7 OS=Sus scrofa OX=9823 GN=MAP2K7	1.289	Up	0.0027804	MAP2K7	47.552	4.5415	4.8	2	2	2	1.059	1.067	1.108	0.782	0.886	0.841
ssc04926 Relaxin signaling pathway - Sus scrofa (pig)	0.599766	4	0.98	A0A287AX01	Mitogen-activated protein kinase OS=Sus scrofa OX=9823 GN=MAPK14	1.395	Up	0.00085599	MAPK14	39.561	20.335	12.2	4	7	2	1.096	1.046	1.099	0.731	0.821	0.771
ssc04926 Relaxin signaling pathway - Sus scrofa (pig)	0.599766	4	0.98	A0A287BK75	Dual specificity mitogen-activated protein kinase kinase 1 OS=Sus scrofa OX=9823 GN=MAP2K1	1.443	Up	0.0065043	MAP2K1	43.439	31.872	19.1	8	12	4	1.036	1.187	1.18	0.704	0.809	0.845
ssc00970 Aminoacyl-tRNA biosynthesis - Sus scrofa (pig)	0.817552	3	0.71	F1SP18	Threonyl-tRNA synthetase OS=Sus scrofa OX=9823 GN=TARS	1.206	Up	0.0042552	TARS	76.963	66.113	21.4	14	20	14	1.061	1.062	1.012	0.912	0.829	0.858
ssc00970 Aminoacyl-tRNA biosynthesis - Sus scrofa (pig)	0.817552	3	0.71	I3LUM8	Uncharacterized protein OS=Sus scrofa OX=9823 GN=FARSB	0.737	Down	0.00053777	FARSB	66.321	136.62	28.9	16	29	16	0.849	0.855	0.896	1.122	1.183	1.222
ssc00970 Aminoacyl-tRNA biosynthesis - Sus scrofa (pig)	0.817552	3	0.71	F1S0G2	"Arginyl-tRNA synthetase 2, mitochondrial OS=Sus scrofa OX=9823 GN=RARS2"	1.396	Up	0.004217	RARS2	62.51	5.131	7.8	4	4	4	1.061	1.018	1.063	0.692	0.833	0.726
ssc05168 Herpes simplex infection - Sus scrofa (pig)	0.669225	5	0.9	F1S845	TATA-box binding protein associated factor 5 OS=Sus scrofa OX=9823 GN=TAF5	1.739	Up	0.0025246	TAF5	86.806	1.7374	1.2	1	1	1	1.098	1.096	1.287	0.717	0.587	0.698
ssc05168 Herpes simplex infection - Sus scrofa (pig)	0.669225	5	0.9	A0A287BH67	Serine/arginine-rich splicing factor 4 OS=Sus scrofa OX=9823 GN=SRSF4	3.339	Up	0.0060015	SRSF4	55.381	1.8172	6.9	3	3	1	1.872	1.025	2.032	0.513	0.506	0.457
ssc05168 Herpes simplex infection - Sus scrofa (pig)	0.669225	5	0.9	I3LTB8	Complement C3 OS=Sus scrofa OX=9823 GN=C3	0.559	Down	4e-05	C3	185.27	301.69	19	34	43	30	0.626	0.671	0.689	1.2	1.167	1.184
ssc05168 Herpes simplex infection - Sus scrofa (pig)	0.669225	5	0.9	A2TEQ2	Nectin-2 precursor OS=Sus scrofa OX=9823 GN=prr2	0.602	Down	0.0056835	prr2	51.525	5.346	4.6	2	3	2	0.705	0.908	0.698	1.312	1.346	1.18
ssc05168 Herpes simplex infection - Sus scrofa (pig)	0.669225	5	0.9	I3LJR4	DNA-directed RNA polymerase subunit OS=Sus scrofa OX=9823 GN=POLR2A	1.415	Up	0.0042352	POLR2A	215.86	15.992	3.8	8	9	8	1.093	1.168	1.09	0.789	0.791	0.788
ssc04136 Autophagy - other - Sus scrofa (pig)	0.932042	1	0.4	A0A287B187	Autophagy protein 5 OS=Sus scrofa OX=9823 GN=ATG5	1.255	Up	0.0142757	ATG5	28.767	21.667	35.7	8	11	8	1.048	1.143	1.06	0.867	0.864	0.859
ssc00280 Valine, leucine and isoleucine degradation - Sus scrofa (pig)	0.993791	1	0.21	F1S563	Dihydrolipoamide acetyltransferase component of pyruvate dehydrogenase complex OS=Sus scrofa OX=9823 GN=DBT	1.402	Up	0.040159	DBT	46.898	3.1864	4	2	2	2	1.463	1.031	1.171	0.902	0.909	0.803
ssc04727 GABAergic synapse - Sus scrofa (pig)	0.665825	2	0.91	I3LJ42	Guanine nucleotide-binding protein subunit gamma OS=Sus scrofa OX=9823 GN=GNG2	1.343	Up	0.036382	GNG2	7.8501	5.1464	22.5	1	2	1	0.941	1.141	1.231	0.905	0.789	0.773
ssc04727 GABAergic synapse - Sus scrofa (pig)	0.665825	2	0.91	I3LSA2	Glutaminase 2 OS=Sus scrofa OX=9823 GN=GLS2	1.331	Up	0.00145816	GLS2	64.034	91.685	15.5	8	11	8	1.194	1.104	1.098	0.81	0.878	0.864
ssc05220 Chronic myeloid leukemia - Sus scrofa (pig)	0.538421	3	1.08	A0A287AIK8	C-terminal binding protein 2 OS=Sus scrofa OX=9823 GN=CTBP2	1.449	Up	0.03432	CTBP2	48.958	9.2294	8.8	4	5	2	1.298	1.115	1.026	0.78	0.807	0.787
ssc05220 Chronic myeloid leukemia - Sus scrofa (pig)	0.538421	3	1.08	A0A287BK75	Dual specificity mitogen-activated protein kinase kinase 1 OS=Sus scrofa OX=9823 GN=MAP2K1	1.443	Up	0.0065043	MAP2K1	43.439	31.872	19.1	8	12	4	1.036	1.187	1.18	0.704	0.809	0.845
ssc05220 Chronic myeloid leukemia - Sus scrofa (pig)	0.538421	3	1.08	F1RKX9	"CRK like proto-oncogene, adaptor protein OS=Sus scrofa OX=9823 GN=CRKL"	1.214	Up	0.022316	CRKL	33.796	21.855	25.4	6	10	6	1.176	1.054	1.056	0.834	0.923	0.95
ssc04012 ErbB signaling pathway - Sus scrofa (pig)	0.835459	3	0.69	F1SA79	Mitogen-activated protein kinase kinase 7 OS=Sus scrofa OX=9823 GN=MAP2K7	1.289	Up	0.0027804	MAP2K7	47.552	4.5415	4.8	2	2	2	1.059	1.067	1.108	0.782	0.886	0.841
ssc04012 ErbB signaling pathway - Sus scrofa (pig)	0.835459	3	0.69	A0A287BK75	Dual specificity mitogen-activated protein kinase kinase 1 OS=Sus scrofa OX=9823 GN=MAP2K1	1.443	Up	0.0065043	MAP2K1	43.439	31.872	19.1	8	12	4	1.036	1.187	1.18	0.704	0.809	0.845
ssc04012 ErbB signaling pathway - Sus scrofa (pig)	0.835459	3	0.69	F1RKX9	"CRK like proto-oncogene, adaptor protein OS=Sus scrofa OX=9823 GN=CRKL"	1.214	Up	0.022316	CRKL	33.796	21.855	25.4	6	10	6	1.176	1.054	1.056	0.834	0.923	0.95
ssc05152 Tuberculosis - Sus scrofa (pig)	0.945623	3	0.51	I3LTB8	Complement C3 OS=Sus scrofa OX=9823 GN=C3	0.559	Down	4e-05	C3	185.27	301.69	19	34	43	30	0.626	0.671	0.689	1.2	1.167	1.184
ssc05152 Tuberculosis - Sus scrofa (pig)	0.945623	3	0.51	A0A287A0I0	"Protein phosphatase 3 regulatory subunit B, alpha OS=Sus scrofa OX=9823 GN=PPP3R1"	0.756	Down	0.0060206	PPP3R1	16.945	3.0308	6.7	1	2	1	0.989	0.856	0.934	1.301	1.17	1.203
ssc05152 Tuberculosis - Sus scrofa (pig)	0.945623	3	0.51	A0A287AX01	Mitogen-activated protein kinase OS=Sus scrofa OX=9823 GN=MAPK14	1.395	Up	0.00085599	MAPK14	39.561	20.335	12.2	4	7	2	1.096	1.046	1.099	0.731	0.821	0.771
ssc00562 Inositol phosphate metabolism - Sus scrofa (pig)	0.817552	3	0.71	I3LJB6	SAC1 like phosphatidylinositide phosphatase OS=Sus scrofa OX=9823 GN=SACM1L	1.274	Up	0.04402	SACM1L	67.13	28.397	12.6	7	11	7	1.256	1.015	1.012	0.793	0.876	0.908
ssc00562 Inositol phosphate metabolism - Sus scrofa (pig)	0.817552	3	0.71	O77591	Inositol monophosphatase 1 OS=Sus scrofa OX=9823 GN=IMPA1	1.273	Up	0.0112994	IMPA1	30.132	86.826	24.5	7	9	7	1.197	1.06	1.049	0.925	0.833	0.84
ssc00562 Inositol phosphate metabolism - Sus scrofa (pig)	0.817552	3	0.71	A0A287ARE4	Myotubularin related protein 6 OS=Sus scrofa OX=9823 GN=MTMR6	0.67	Down	0.043539	MTMR6	62.367	15.838	11.1	7	8	6	0.877	0.909	0.687	1.234	1.449	1.01
ssc04961 Endocrine and other factor-regulated calcium reabsorption - Sus scrofa (pig)	0.163648	4	1.83	Q52NJ1	Ras-related protein Rab-11A OS=Sus scrofa OX=9823 GN=RAB11A	0.341	Down	0.0039768	RAB11A	24.393	10.183	49.5	9	17	1	0.418	0.658	0.763	1.692	1.936	1.764
ssc04961 Endocrine and other factor-regulated calcium reabsorption - Sus scrofa (pig)	0.163648	4	1.83	A0A287B1V4	Dynamin 3 OS=Sus scrofa OX=9823 GN=DNM3	0.788	Down	0.03044	DNM3	95.717	-2	7	7	9	1	0.799	0.998	0.857	1.117	1.191	1.061
ssc04961 Endocrine and other factor-regulated calcium reabsorption - Sus scrofa (pig)	0.163648	4	1.83	A0A287BG47	Clathrin light chain OS=Sus scrofa OX=9823 GN=CLTB	0.803	Down	0.00081848	CLTB	23.182	5.936	12.8	3	3	3	0.832	0.901	0.877	1.096	1.074	1.079
ssc04961 Endocrine and other factor-regulated calcium reabsorption - Sus scrofa (pig)	0.163648	4	1.83	P05024	Sodium/potassium-transporting ATPase subunit alpha-1 OS=Sus scrofa OX=9823 GN=ATP1A1	0.812	Down	0.0031356	ATP1A1	112.68	214.31	21.2	20	31	20	0.986	0.904	0.907	1.184	1.121	1.138
ssc04725 Cholinergic synapse - Sus scrofa (pig)	0.609674	3	0.98	I3LJ42	Guanine nucleotide-binding protein subunit gamma OS=Sus scrofa OX=9823 GN=GNG2	1.343	Up	0.036382	GNG2	7.8501	5.1464	22.5	1	2	1	0.941	1.141	1.231	0.905	0.789	0.773
ssc04725 Cholinergic synapse - Sus scrofa (pig)	0.609674	3	0.98	K7GPM9	Tyrosine-protein kinase OS=Sus scrofa OX=9823 GN=FYN	2.068	Up	0.0021825	FYN	54.44	19.732	8.3	4	4	1	1.016	1.188	1.224	0.562	0.467	0.629
ssc04725 Cholinergic synapse - Sus scrofa (pig)	0.609674	3	0.98	A0A287BK75	Dual specificity mitogen-activated protein kinase kinase 1 OS=Sus scrofa OX=9823 GN=MAP2K1	1.443	Up	0.0065043	MAP2K1	43.439	31.872	19.1	8	12	4	1.036	1.187	1.18	0.704	0.809	0.845
ssc01210 2-Oxocarboxylic acid metabolism - Sus scrofa (pig)	0.823966	1	0.62	P00503	"Aspartate aminotransferase, cytoplasmic OS=Sus scrofa OX=9823 GN=GOT1"	1.209	Up	0.0084842	GOT1	46.474	171.38	20.6	7	10	7	1.153	1.069	1.08	0.905	0.963	0.864
ssc04720 Long-term potentiation - Sus scrofa (pig)	0.538421	3	1.08	F1SQN4	Non-specific serine/threonine protein kinase OS=Sus scrofa OX=9823 GN=RPS6KA3	0.607	Down	6.27e-05	RPS6KA3	80.708	69.603	21.1	14	16	9	0.777	0.812	0.814	1.329	1.369	1.259
ssc04720 Long-term potentiation - Sus scrofa (pig)	0.538421	3	1.08	A0A287A0I0	"Protein phosphatase 3 regulatory subunit B, alpha OS=Sus scrofa OX=9823 GN=PPP3R1"	0.756	Down	0.0060206	PPP3R1	16.945	3.0308	6.7	1	2	1	0.989	0.856	0.934	1.301	1.17	1.203
ssc04720 Long-term potentiation - Sus scrofa (pig)	0.538421	3	1.08	A0A287BK75	Dual specificity mitogen-activated protein kinase kinase 1 OS=Sus scrofa OX=9823 GN=MAP2K1	1.443	Up	0.0065043	MAP2K1	43.439	31.872	19.1	8	12	4	1.036	1.187	1.18	0.704	0.809	0.845
ssc03040 Spliceosome - Sus scrofa (pig)	0.00110198	22	1.94	F1RZ16	U1 small nuclear ribonucleoprotein C OS=Sus scrofa OX=9823 GN=SNRPC	2.161	Up	0.042037	SNRPC	17.394	2.5386	5.7	1	2	1	0.841	1.36	1.343	0.544	0.547	0.549
ssc03040 Spliceosome - Sus scrofa (pig)	0.00110198	22	1.94	A0A286ZS83	Heterogeneous nuclear ribonucleoproteins C1/C2 isoform 2 OS=Sus scrofa OX=9823 GN=HNRNPC	1.597	Up	0.00050428	HNRNPC	32.09	72.963	21.1	7	9	7	1.107	1.15	1.112	0.646	0.713	0.751
ssc03040 Spliceosome - Sus scrofa (pig)	0.00110198	22	1.94	Q06A94	Heterogeneous nuclear ribonucleoprotein A1 OS=Sus scrofa OX=9823 GN=HNRNPA1	1.302	Up	0.02304	HNRNPA1	34.196	38.686	27.8	7	12	7	1.006	1.113	0.922	0.819	0.813	0.704
ssc03040 Spliceosome - Sus scrofa (pig)	0.00110198	22	1.94	F1SQ87	WW domain binding protein 11 OS=Sus scrofa OX=9823 GN=WBP11	1.42	Up	0.037961	WBP11	70.058	2.8051	3.1	2	2	2	1.334	0.936	1.212	0.814	0.768	0.87
ssc03040 Spliceosome - Sus scrofa (pig)	0.00110198	22	1.94	F1S9W3	Calcium homeostasis endoplasmic reticulum protein OS=Sus scrofa OX=9823 GN=CHERP	2.301	Up	0.000183455	CHERP	103.83	18.536	6.7	6	8	6	1.197	1.295	1.335	0.502	0.556	0.605
ssc03040 Spliceosome - Sus scrofa (pig)	0.00110198	22	1.94	F1SVA6	Small nuclear ribonucleoprotein U5 subunit 40 OS=Sus scrofa OX=9823 GN=SNRNP40	1.511	Up	0.00022122	SNRNP40	39.351	15.568	9.8	3	3	3	1.016	1.076	1.115	0.732	0.701	0.689
ssc03040 Spliceosome - Sus scrofa (pig)	0.00110198	22	1.94	F1SRZ7	RNA helicase aquarius OS=Sus scrofa OX=9823 GN=AQR	1.23	Up	0.0052391	AQR	168.25	7.7817	2.1	3	3	3	1.156	1.051	1.047	0.875	0.913	0.857
ssc03040 Spliceosome - Sus scrofa (pig)	0.00110198	22	1.94	A0A286ZJK2	Heterogeneous nuclear ribonucleoprotein M OS=Sus scrofa OX=9823 GN=HNRNPM	0.683	Down	0.0034986	HNRNPM	73.588	13.221	9.8	7	9	7	0.803	0.865	0.971	1.216	1.328	1.319
ssc03040 Spliceosome - Sus scrofa (pig)	0.00110198	22	1.94	F1SCH5	XPA binding protein 2 OS=Sus scrofa OX=9823 GN=XAB2	1.274	Up	0.032943	XAB2	100	2.2451	1.1	1	1	1	0.921	1.043	1.117	0.832	0.729	0.858
ssc03040 Spliceosome - Sus scrofa (pig)	0.00110198	22	1.94	F1S386	THO complex 3 OS=Sus scrofa OX=9823 GN=THOC3	1.892	Up	0.0137759	THOC3	38.799	14.043	16	6	7	6	1.606	1.103	1.015	0.648	0.709	0.611
ssc03040 Spliceosome - Sus scrofa (pig)	0.00110198	22	1.94	A0A287AP63	U4/U6 small nuclear ribonucleoprotein Prp3 OS=Sus scrofa OX=9823 GN=PRPF3	1.298	Up	0.0123174	PRPF3	77.528	11.88	9.8	7	7	7	1.057	0.948	1.108	0.813	0.742	0.844
ssc03040 Spliceosome - Sus scrofa (pig)	0.00110198	22	1.94	F1RSY9	Cell division cycle 40 OS=Sus scrofa OX=9823 GN=CDC40	1.926	Up	0.0088436	CDC40	65.43	2.0129	2.1	1	1	1	1.372	0.962	1.404	0.63	0.592	0.719
ssc03040 Spliceosome - Sus scrofa (pig)	0.00110198	22	1.94	F1RX38	Pleiotropic regulator 1 OS=Sus scrofa OX=9823 GN=PLRG1	1.445	Up	0.040738	PLRG1	56.43	7.6057	6.3	3	3	3	1.096	0.82	1.022	0.75	0.566	0.717
ssc03040 Spliceosome - Sus scrofa (pig)	0.00110198	22	1.94	A0A287BH67	Serine/arginine-rich splicing factor 4 OS=Sus scrofa OX=9823 GN=SRSF4	3.339	Up	0.0060015	SRSF4	55.381	1.8172	6.9	3	3	1	1.872	1.025	2.032	0.513	0.506	0.457
ssc03040 Spliceosome - Sus scrofa (pig)	0.00110198	22	1.94	A0A287BQI0	Beta-catenin-like protein 1 OS=Sus scrofa OX=9823 GN=CTNNBL1	2.215	Up	0.031765	CTNNBL1	65.232	1.8284	3.2	2	2	2	1.108	0.894	0.975	0.524	0.566	0.254
ssc03040 Spliceosome - Sus scrofa (pig)	0.00110198	22	1.94	F1SF95	Peptidyl-prolyl cis-trans isomerase OS=Sus scrofa OX=9823 GN=PPIH	1.246	Up	0.036776	PPIH	19.208	3.4954	10.2	2	3	2	1.171	1.063	1.053	0.775	0.962	0.9
ssc03040 Spliceosome - Sus scrofa (pig)	0.00110198	22	1.94	F1RUL1	RNA binding motif protein 17 OS=Sus scrofa OX=9823 GN=RBM17	1.469	Up	0.004302	RBM17	44.931	14.447	13	6	8	6	1.231	1.222	1.039	0.849	0.76	0.768
ssc03040 Spliceosome - Sus scrofa (pig)	0.00110198	22	1.94	F1RQ90	"RNA-binding motif protein, X chromosome OS=Sus scrofa OX=9823 GN=RBMX"	0.748	Down	0.00022194	RBMX	42.274	30.114	19.2	8	10	6	0.913	0.89	0.955	1.208	1.228	1.251
ssc03040 Spliceosome - Sus scrofa (pig)	0.00110198	22	1.94	F1SQR4	Small nuclear ribonucleoprotein F OS=Sus scrofa OX=9823 GN=SNRPF	1.554	Up	0.035375	SNRPF	9.7251	1.6859	9.3	1	1	1	0.817	1.246	1.043	0.595	0.74	0.664
ssc03040 Spliceosome - Sus scrofa (pig)	0.00110198	22	1.94	F1RM10	Transcription elongation regulator 1 OS=Sus scrofa OX=9823 GN=TCERG1	1.45	Up	0.045096	TCERG1	121.05	4.6974	3.9	4	5	3	1.282	1.094	1.272	0.922	0.947	0.647
ssc03040 Spliceosome - Sus scrofa (pig)	0.00110198	22	1.94	F1SV40	Splicing factor 3a subunit 3 OS=Sus scrofa OX=9823 GN=SF3A3	1.394	Up	0.0051027	SF3A3	58.891	6.1879	5.4	3	4	3	1.432	1.207	1.209	0.925	0.944	0.891
ssc03040 Spliceosome - Sus scrofa (pig)	0.00110198	22	1.94	A0A287AJB4	U2 small nuclear RNA auxiliary factor 1 like 5 OS=Sus scrofa OX=9823 GN=U2AF1L5	3.024	Up	0.0022224	U2AF1L5	27.815	47.019	17.6	4	6	4	1.487	1.065	1.137	0.468	0.315	0.437
ssc04015 Rap1 signaling pathway - Sus scrofa (pig)	0.0607217	11	1.64	A0A287AAY5	"Afadin, adherens junction formation factor OS=Sus scrofa OX=9823 GN=AFDN"	0.691	Down	0.0181791	AFDN	177.86	19.717	3.4	5	5	5	1.061	0.771	0.858	1.286	1.367	1.241
ssc04015 Rap1 signaling pathway - Sus scrofa (pig)	0.0607217	11	1.64	F1RUR8	Par-3 family cell polarity regulator OS=Sus scrofa OX=9823 GN=PARD3	0.577	Down	0.036717	PARD3	129.23	2.8665	1.7	2	2	2	0.58	0.704	1.066	1.296	1.266	1.51
ssc04015 Rap1 signaling pathway - Sus scrofa (pig)	0.0607217	11	1.64	A0A287BBS6	Catenin delta 1 OS=Sus scrofa OX=9823 GN=CTNND1	1.435	Up	0.0093846	CTNND1	104.02	241.2	23.5	18	24	18	1.112	1.116	1.118	0.73	0.777	0.825
ssc04015 Rap1 signaling pathway - Sus scrofa (pig)	0.0607217	11	1.64	Q9GLP0	Integrin beta-1 OS=Sus scrofa OX=9823 GN=ITGB1	0.655	Down	0.00113945	ITGB1	88.265	52.405	14.5	10	16	10	0.734	0.836	0.835	1.288	1.177	1.205
ssc04015 Rap1 signaling pathway - Sus scrofa (pig)	0.0607217	11	1.64	F1RKX9	"CRK like proto-oncogene, adaptor protein OS=Sus scrofa OX=9823 GN=CRKL"	1.214	Up	0.022316	CRKL	33.796	21.855	25.4	6	10	6	1.176	1.054	1.056	0.834	0.923	0.95
ssc04015 Rap1 signaling pathway - Sus scrofa (pig)	0.0607217	11	1.64	F1SE53	Mast/stem cell growth factor receptor OS=Sus scrofa OX=9823 GN=KIT	0.567	Down	0.00033912	KIT	109.06	11.826	5.9	6	6	6	0.698	0.772	0.784	1.32	1.25	1.406
ssc04015 Rap1 signaling pathway - Sus scrofa (pig)	0.0607217	11	1.64	I3LAJ6	RAS like proto-oncogene A OS=Sus scrofa OX=9823 GN=RALA	1.293	Up	0.0009217	RALA	23.521	38.441	31.1	7	14	6	1.051	1.117	1.034	0.832	0.846	0.798
ssc04015 Rap1 signaling pathway - Sus scrofa (pig)	0.0607217	11	1.64	Q95JH1	Integrin beta OS=Sus scrofa OX=9823 GN=CD61	0.617	Down	0.04306	CD61	86.365	33.211	7.9	5	5	5	1.106	0.618	0.75	1.265	1.426	1.316
ssc04015 Rap1 signaling pathway - Sus scrofa (pig)	0.0607217	11	1.64	A0A287AX01	Mitogen-activated protein kinase OS=Sus scrofa OX=9823 GN=MAPK14	1.395	Up	0.00085599	MAPK14	39.561	20.335	12.2	4	7	2	1.096	1.046	1.099	0.731	0.821	0.771
ssc04015 Rap1 signaling pathway - Sus scrofa (pig)	0.0607217	11	1.64	A0A287ACQ4	Catenin beta-1 OS=Sus scrofa OX=9823 GN=CTNNB1	1.365	Up	0.000405	CTNNB1	84.146	92.708	19.3	14	29	14	1.102	1.125	1.074	0.777	0.795	0.846
ssc04015 Rap1 signaling pathway - Sus scrofa (pig)	0.0607217	11	1.64	A0A287BK75	Dual specificity mitogen-activated protein kinase kinase 1 OS=Sus scrofa OX=9823 GN=MAP2K1	1.443	Up	0.0065043	MAP2K1	43.439	31.872	19.1	8	12	4	1.036	1.187	1.18	0.704	0.809	0.845
ssc00240 Pyrimidine metabolism - Sus scrofa (pig)	0.701878	6	0.88	A0A287AFN2	Thymidylate synthase OS=Sus scrofa OX=9823 GN=TYMS	1.895	Up	0.00042076	TYMS	42.168	49.537	21.3	7	12	7	1.317	1.111	1.123	0.636	0.64	0.598
ssc00240 Pyrimidine metabolism - Sus scrofa (pig)	0.701878	6	0.88	F1RG63	Uncharacterized protein OS=Sus scrofa OX=9823 GN=DCTPP1	1.234	Up	0.00157949	DCTPP1	18.498	28.302	34.5	5	8	5	1.079	1.081	1.059	0.916	0.854	0.839
ssc00240 Pyrimidine metabolism - Sus scrofa (pig)	0.701878	6	0.88	A0A287AM78	Purine nucleoside phosphorylase OS=Sus scrofa OX=9823 GN=PNP	1.543	Up	0.0012822	PNP	32.042	151	51	13	36	13	1.292	1.129	1.099	0.771	0.732	0.778
ssc00240 Pyrimidine metabolism - Sus scrofa (pig)	0.701878	6	0.88	I3LCH3	RNA polymerase II subunit C OS=Sus scrofa OX=9823 GN=POLR2C	2.109	Up	0.048022	POLR2C	31.402	9.8867	13.1	3	4	3	1.229	0.836	1.619	0.396	0.712	0.639
ssc00240 Pyrimidine metabolism - Sus scrofa (pig)	0.701878	6	0.88	F1RKE4	RNA polymerase II subunit J OS=Sus scrofa OX=9823 GN=POLR2J	1.634	Up	0.00180029	POLR2J	13.293	6.1771	17.1	2	4	2	1.039	1.15	1.124	0.664	0.612	0.751
ssc00240 Pyrimidine metabolism - Sus scrofa (pig)	0.701878	6	0.88	I3LJR4	DNA-directed RNA polymerase subunit OS=Sus scrofa OX=9823 GN=POLR2A	1.415	Up	0.0042352	POLR2A	215.86	15.992	3.8	8	9	8	1.093	1.168	1.09	0.789	0.791	0.788
ssc00100 Steroid biosynthesis - Sus scrofa (pig)	0.271391	2	1.96	Q6UGB2	Methylsterol monooxygenase 1 OS=Sus scrofa OX=9823 GN=MSMO1	1.754	Up	0.02012	MSMO1	35.101	20.575	8.9	2	3	2	1.551	1.282	1.011	0.739	0.827	0.626
ssc00100 Steroid biosynthesis - Sus scrofa (pig)	0.271391	2	1.96	A0A286ZXY8	Squalene synthase OS=Sus scrofa OX=9823 GN=FDFT1	1.433	Up	0.00049911	FDFT1	47.76	59.545	26.6	10	27	10	1.2	1.081	1.112	0.77	0.785	0.812
ssc05020 Prion diseases - Sus scrofa (pig)	0.00456553	7	3	K7GMV4	Neural cell adhesion molecule 1 OS=Sus scrofa OX=9823 GN=NCAM1	0.721	Down	0.0052846	NCAM1	97.221	13.607	6.2	5	7	5	0.835	0.92	0.996	1.276	1.338	1.202
ssc05020 Prion diseases - Sus scrofa (pig)	0.00456553	7	3	F1SMJ6	Complement component C9 precursor OS=Sus scrofa OX=9823 GN=C9	1.216	Up	0.034899	C9	62.441	39.962	18.6	10	18	10	0.7	0.713	0.661	0.581	0.618	0.506
ssc05020 Prion diseases - Sus scrofa (pig)	0.00456553	7	3	F1SMI8	Complement component C6 precursor OS=Sus scrofa OX=9823 GN=C6	1.233	Up	0.0191425	C6	104.63	32.506	12.5	13	19	13	0.601	0.708	0.611	0.534	0.505	0.518
ssc05020 Prion diseases - Sus scrofa (pig)	0.00456553	7	3	A0SEH3	Complement component C8 gamma chain precursor OS=Sus scrofa OX=9823 GN=C8G	1.359	Up	0.044805	C8G	22.283	16.232	27.7	4	5	4	1.067	0.768	0.874	0.692	0.612	0.689
ssc05020 Prion diseases - Sus scrofa (pig)	0.00456553	7	3	K7GPM9	Tyrosine-protein kinase OS=Sus scrofa OX=9823 GN=FYN	2.068	Up	0.0021825	FYN	54.44	19.732	8.3	4	4	1	1.016	1.188	1.224	0.562	0.467	0.629
ssc05020 Prion diseases - Sus scrofa (pig)	0.00456553	7	3	Q9TUQ3	Complement component C7 OS=Sus scrofa OX=9823 GN=C7	1.407	Up	0.00129782	C7	93.061	34.541	14.2	12	16	12	0.556	0.566	0.593	0.377	0.428	0.414
ssc05020 Prion diseases - Sus scrofa (pig)	0.00456553	7	3	A0A287BK75	Dual specificity mitogen-activated protein kinase kinase 1 OS=Sus scrofa OX=9823 GN=MAP2K1	1.443	Up	0.0065043	MAP2K1	43.439	31.872	19.1	8	12	4	1.036	1.187	1.18	0.704	0.809	0.845
ssc04666 Fc gamma R-mediated phagocytosis - Sus scrofa (pig)	0.564187	6	1	B5APU6	Actin-related protein 2/3 complex subunit OS=Sus scrofa OX=9823 GN=ARPC1B	0.822	Down	0.0097848	ARPC1B	40.974	46.294	21.2	7	7	7	0.833	0.959	0.917	1.119	1.085	1.091
ssc04666 Fc gamma R-mediated phagocytosis - Sus scrofa (pig)	0.564187	6	1	A0A287ATX4	Wiskott-Aldrich syndrome like OS=Sus scrofa OX=9823 GN=WASL	0.618	Down	0.0059987	WASL	54.641	4.6561	5.3	3	3	3	0.807	0.815	0.773	1.114	1.505	1.255
ssc04666 Fc gamma R-mediated phagocytosis - Sus scrofa (pig)	0.564187	6	1	A0A287BRL8	Myristoylated alanine rich protein kinase C substrate OS=Sus scrofa OX=9823 GN=MARCKS	0.455	Down	1.61e-06	MARCKS	31.583	45.46	21.1	6	13	6	0.703	0.68	0.716	1.576	1.496	1.538
ssc04666 Fc gamma R-mediated phagocytosis - Sus scrofa (pig)	0.564187	6	1	A0A287B4N8	Uncharacterized protein OS=Sus scrofa OX=9823 GN=MARCKSL1	0.781	Down	0.0106352	MARCKSL1	19.647	13.353	16.4	3	5	3	0.824	0.961	0.973	1.21	1.156	1.166
ssc04666 Fc gamma R-mediated phagocytosis - Sus scrofa (pig)	0.564187	6	1	A0A287BK75	Dual specificity mitogen-activated protein kinase kinase 1 OS=Sus scrofa OX=9823 GN=MAP2K1	1.443	Up	0.0065043	MAP2K1	43.439	31.872	19.1	8	12	4	1.036	1.187	1.18	0.704	0.809	0.845
ssc04666 Fc gamma R-mediated phagocytosis - Sus scrofa (pig)	0.564187	6	1	F1RKX9	"CRK like proto-oncogene, adaptor protein OS=Sus scrofa OX=9823 GN=CRKL"	1.214	Up	0.022316	CRKL	33.796	21.855	25.4	6	10	6	1.176	1.054	1.056	0.834	0.923	0.95
ssc05031 Amphetamine addiction - Sus scrofa (pig)	0.668537	1	0.98	A0A287A0I0	"Protein phosphatase 3 regulatory subunit B, alpha OS=Sus scrofa OX=9823 GN=PPP3R1"	0.756	Down	0.0060206	PPP3R1	16.945	3.0308	6.7	1	2	1	0.989	0.856	0.934	1.301	1.17	1.203
ssc04721 Synaptic vesicle cycle - Sus scrofa (pig)	0.77678	3	0.76	A0A287AH59	Syntaxin 3 OS=Sus scrofa OX=9823 GN=STX3	1.399	Up	0.0048213	STX3	30.2	7.5164	14.5	4	4	4	1.07	1.041	1.084	0.717	0.713	0.853
ssc04721 Synaptic vesicle cycle - Sus scrofa (pig)	0.77678	3	0.76	A0A287B1V4	Dynamin 3 OS=Sus scrofa OX=9823 GN=DNM3	0.788	Down	0.03044	DNM3	95.717	-2	7	7	9	1	0.799	0.998	0.857	1.117	1.191	1.061
ssc04721 Synaptic vesicle cycle - Sus scrofa (pig)	0.77678	3	0.76	A0A287BG47	Clathrin light chain OS=Sus scrofa OX=9823 GN=CLTB	0.803	Down	0.00081848	CLTB	23.182	5.936	12.8	3	3	3	0.832	0.901	0.877	1.096	1.074	1.079
ssc04660 T cell receptor signaling pathway - Sus scrofa (pig)	0.387615	5	1.23	F1SA79	Mitogen-activated protein kinase kinase 7 OS=Sus scrofa OX=9823 GN=MAP2K7	1.289	Up	0.0027804	MAP2K7	47.552	4.5415	4.8	2	2	2	1.059	1.067	1.108	0.782	0.886	0.841
ssc04660 T cell receptor signaling pathway - Sus scrofa (pig)	0.387615	5	1.23	K7GPM9	Tyrosine-protein kinase OS=Sus scrofa OX=9823 GN=FYN	2.068	Up	0.0021825	FYN	54.44	19.732	8.3	4	4	1	1.016	1.188	1.224	0.562	0.467	0.629
ssc04660 T cell receptor signaling pathway - Sus scrofa (pig)	0.387615	5	1.23	A0A287A0I0	"Protein phosphatase 3 regulatory subunit B, alpha OS=Sus scrofa OX=9823 GN=PPP3R1"	0.756	Down	0.0060206	PPP3R1	16.945	3.0308	6.7	1	2	1	0.989	0.856	0.934	1.301	1.17	1.203
ssc04660 T cell receptor signaling pathway - Sus scrofa (pig)	0.387615	5	1.23	A0A287AX01	Mitogen-activated protein kinase OS=Sus scrofa OX=9823 GN=MAPK14	1.395	Up	0.00085599	MAPK14	39.561	20.335	12.2	4	7	2	1.096	1.046	1.099	0.731	0.821	0.771
ssc04660 T cell receptor signaling pathway - Sus scrofa (pig)	0.387615	5	1.23	A0A287BK75	Dual specificity mitogen-activated protein kinase kinase 1 OS=Sus scrofa OX=9823 GN=MAP2K1	1.443	Up	0.0065043	MAP2K1	43.439	31.872	19.1	8	12	4	1.036	1.187	1.18	0.704	0.809	0.845
ssc04380 Osteoclast differentiation - Sus scrofa (pig)	0.0721974	7	1.85	F1SA79	Mitogen-activated protein kinase kinase 7 OS=Sus scrofa OX=9823 GN=MAP2K7	1.289	Up	0.0027804	MAP2K7	47.552	4.5415	4.8	2	2	2	1.059	1.067	1.108	0.782	0.886	0.841
ssc04380 Osteoclast differentiation - Sus scrofa (pig)	0.0721974	7	1.85	K7GPM9	Tyrosine-protein kinase OS=Sus scrofa OX=9823 GN=FYN	2.068	Up	0.0021825	FYN	54.44	19.732	8.3	4	4	1	1.016	1.188	1.224	0.562	0.467	0.629
ssc04380 Osteoclast differentiation - Sus scrofa (pig)	0.0721974	7	1.85	Q95JH1	Integrin beta OS=Sus scrofa OX=9823 GN=CD61	0.617	Down	0.04306	CD61	86.365	33.211	7.9	5	5	5	1.106	0.618	0.75	1.265	1.426	1.316
ssc04380 Osteoclast differentiation - Sus scrofa (pig)	0.0721974	7	1.85	A0A287A0I0	"Protein phosphatase 3 regulatory subunit B, alpha OS=Sus scrofa OX=9823 GN=PPP3R1"	0.756	Down	0.0060206	PPP3R1	16.945	3.0308	6.7	1	2	1	0.989	0.856	0.934	1.301	1.17	1.203
ssc04380 Osteoclast differentiation - Sus scrofa (pig)	0.0721974	7	1.85	A0A287AX01	Mitogen-activated protein kinase OS=Sus scrofa OX=9823 GN=MAPK14	1.395	Up	0.00085599	MAPK14	39.561	20.335	12.2	4	7	2	1.096	1.046	1.099	0.731	0.821	0.771
ssc04380 Osteoclast differentiation - Sus scrofa (pig)	0.0721974	7	1.85	A0A287BK75	Dual specificity mitogen-activated protein kinase kinase 1 OS=Sus scrofa OX=9823 GN=MAP2K1	1.443	Up	0.0065043	MAP2K1	43.439	31.872	19.1	8	12	4	1.036	1.187	1.18	0.704	0.809	0.845
ssc04380 Osteoclast differentiation - Sus scrofa (pig)	0.0721974	7	1.85	E7CR04	Suppressor of cytokine signaling 1 OS=Sus scrofa OX=9823 GN=socs1	0.667	Down	0.002339	socs1	24.374	1.5372	8.6	1	1	1	0.912	0.848	0.782	1.364	1.194	1.255
ssc00770 Pantothenate and CoA biosynthesis - Sus scrofa (pig)	0.611802	1	1.14	F1SV35	Aminoadipate-semialdehyde dehydrogenase-phosphopantetheinyl transferase OS=Sus scrofa OX=9823 GN=AASDHPPT	1.481	Up	0.0113603	AASDHPPT	35.353	18.446	13.4	4	6	4	1.383	1.105	1.065	0.834	0.812	0.753
ssc05142 Chagas disease (American trypanosomiasis) - Sus scrofa (pig)	0.673218	3	0.9	P54613	Serine/threonine-protein phosphatase 2A 65 kDa regulatory subunit A beta isoform (Fragment) OS=Sus scrofa OX=9823 GN=PPP2R1B	1.24	Up	0.00129709	PPP2R1B	66.213	18.77	13.6	8	9	6	1.072	1.054	1.102	0.896	0.879	0.829
ssc05142 Chagas disease (American trypanosomiasis) - Sus scrofa (pig)	0.673218	3	0.9	I3LTB8	Complement C3 OS=Sus scrofa OX=9823 GN=C3	0.559	Down	4e-05	C3	185.27	301.69	19	34	43	30	0.626	0.671	0.689	1.2	1.167	1.184
ssc05142 Chagas disease (American trypanosomiasis) - Sus scrofa (pig)	0.673218	3	0.9	A0A287AX01	Mitogen-activated protein kinase OS=Sus scrofa OX=9823 GN=MAPK14	1.395	Up	0.00085599	MAPK14	39.561	20.335	12.2	4	7	2	1.096	1.046	1.099	0.731	0.821	0.771
ssc04932 Non-alcoholic fatty liver disease (NAFLD) - Sus scrofa (pig)	0.992518	4	0.41	F1RVN1	"NADH dehydrogenase [ubiquinone] flavoprotein 1, mitochondrial OS=Sus scrofa OX=9823 GN=NDUFV1"	0.803	Down	0.0107954	NDUFV1	50.569	23.748	20.5	10	15	10	0.866	0.937	0.906	1.124	1.119	1.132
ssc04932 Non-alcoholic fatty liver disease (NAFLD) - Sus scrofa (pig)	0.992518	4	0.41	F1RGE3	NADH dehydrogenase [ubiquinone] 1 alpha subcomplex subunit 2 OS=Sus scrofa OX=9823 GN=NDUFA2	0.774	Down	0.0037164	NDUFA2	11.082	38.438	49.5	5	9	5	0.833	0.934	0.923	1.161	1.114	1.201
ssc04932 Non-alcoholic fatty liver disease (NAFLD) - Sus scrofa (pig)	0.992518	4	0.41	F1SGC6	Uncharacterized protein OS=Sus scrofa OX=9823 GN=NDUFB5	0.779	Down	0.031823	NDUFB5	21.554	3.1303	8.5	2	4	2	0.754	0.98	0.894	1.122	1.159	1.091
ssc04932 Non-alcoholic fatty liver disease (NAFLD) - Sus scrofa (pig)	0.992518	4	0.41	F1SA62	Uncharacterized protein OS=Sus scrofa OX=9823 GN=NDUFA7	0.754	Down	0.0026024	NDUFA7	12.628	9.7107	25.7	3	4	3	0.88	0.84	0.865	1.102	1.091	1.235
ssc04530 Tight junction - Sus scrofa (pig)	0.024666	15	1.69	I3LML4	Tubulin alpha chain OS=Sus scrofa OX=9823 GN=TUBAL3	1.765	Up	0.00043563	TUBAL3	49.327	12.911	7.4	3	4	3	1.049	1.124	1.034	0.551	0.627	0.639
ssc04530 Tight junction - Sus scrofa (pig)	0.024666	15	1.69	A0A287AAY5	"Afadin, adherens junction formation factor OS=Sus scrofa OX=9823 GN=AFDN"	0.691	Down	0.0181791	AFDN	177.86	19.717	3.4	5	5	5	1.061	0.771	0.858	1.286	1.367	1.241
ssc04530 Tight junction - Sus scrofa (pig)	0.024666	15	1.69	F1RUR8	Par-3 family cell polarity regulator OS=Sus scrofa OX=9823 GN=PARD3	0.577	Down	0.036717	PARD3	129.23	2.8665	1.7	2	2	2	0.58	0.704	1.066	1.296	1.266	1.51
ssc04530 Tight junction - Sus scrofa (pig)	0.024666	15	1.69	F1SA79	Mitogen-activated protein kinase kinase 7 OS=Sus scrofa OX=9823 GN=MAP2K7	1.289	Up	0.0027804	MAP2K7	47.552	4.5415	4.8	2	2	2	1.059	1.067	1.108	0.782	0.886	0.841
ssc04530 Tight junction - Sus scrofa (pig)	0.024666	15	1.69	B5APU3	Actin-related protein 2-like protein OS=Sus scrofa OX=9823 GN=ACTR2	1.24	Up	0.0107952	ACTR2	44.76	69.578	26.6	8	19	8	1.134	1.17	1.029	0.919	0.922	0.847
ssc04530 Tight junction - Sus scrofa (pig)	0.024666	15	1.69	F2Z5I8	Ras-related protein Rab-8A OS=Sus scrofa OX=9823 GN=RAB8A	0.793	Down	0.037395	RAB8A	26.63	8.2746	22.9	6	11	3	0.824	0.966	0.88	1.129	1.133	1.107
ssc04530 Tight junction - Sus scrofa (pig)	0.024666	15	1.69	Q9GLP0	Integrin beta-1 OS=Sus scrofa OX=9823 GN=ITGB1	0.655	Down	0.00113945	ITGB1	88.265	52.405	14.5	10	16	10	0.734	0.836	0.835	1.288	1.177	1.205
ssc04530 Tight junction - Sus scrofa (pig)	0.024666	15	1.69	A0A287ATX4	Wiskott-Aldrich syndrome like OS=Sus scrofa OX=9823 GN=WASL	0.618	Down	0.0059987	WASL	54.641	4.6561	5.3	3	3	3	0.807	0.815	0.773	1.114	1.505	1.255
ssc04530 Tight junction - Sus scrofa (pig)	0.024666	15	1.69	A0A287A6Z8	"LLGL1, scribble cell polarity complex component OS=Sus scrofa OX=9823 GN=LLGL1"	2.035	Up	2.6e-06	LLGL1	111.92	56.364	14.8	11	12	11	1.263	1.237	1.268	0.641	0.598	0.613
ssc04530 Tight junction - Sus scrofa (pig)	0.024666	15	1.69	A0A287ABG2	Proliferating cell nuclear antigen OS=Sus scrofa OX=9823 GN=PCNA	1.715	Up	0.0162982	PCNA	28.779	191.68	48.3	12	72	12	0.942	1.18	1.13	0.627	0.635	0.634
ssc04530 Tight junction - Sus scrofa (pig)	0.024666	15	1.69	A0A287ARX9	Discs large MAGUK scaffold protein 2 OS=Sus scrofa OX=9823 GN=DLG2	0.799	Down	0.0168446	DLG2	90.114	3.3859	2.3	2	2	1	0.798	0.956	0.88	1.062	1.085	1.151
ssc04530 Tight junction - Sus scrofa (pig)	0.024666	15	1.69	A0A286ZS56	Cortactin OS=Sus scrofa OX=9823 GN=CTTN	1.703	Up	0.00104395	CTTN	60.883	100.7	29.8	17	23	17	1.305	1.114	1.071	0.68	0.667	0.702
ssc04530 Tight junction - Sus scrofa (pig)	0.024666	15	1.69	P54613	Serine/threonine-protein phosphatase 2A 65 kDa regulatory subunit A beta isoform (Fragment) OS=Sus scrofa OX=9823 GN=PPP2R1B	1.24	Up	0.00129709	PPP2R1B	66.213	18.77	13.6	8	9	6	1.072	1.054	1.102	0.896	0.879	0.829
ssc04530 Tight junction - Sus scrofa (pig)	0.024666	15	1.69	B2ZI35	F11 receptor OS=Sus scrofa OX=9823 GN=F11R	3.293	Up	1.56e-05	F11R	32.287	8.4203	14.4	4	4	4	1.45	1.288	1.444	0.439	0.423	0.408
ssc04530 Tight junction - Sus scrofa (pig)	0.024666	15	1.69	A0A287AHM9	Uncharacterized protein OS=Sus scrofa OX=9823 GN=TJP1	0.688	Down	0.0046563	TJP1	196.55	34.733	7.8	12	12	12	0.77	0.922	0.947	1.309	1.267	1.258
ssc04670 Leukocyte transendothelial migration - Sus scrofa (pig)	0.346895	6	1.25	A0A287AAY5	"Afadin, adherens junction formation factor OS=Sus scrofa OX=9823 GN=AFDN"	0.691	Down	0.0181791	AFDN	177.86	19.717	3.4	5	5	5	1.061	0.771	0.858	1.286	1.367	1.241
ssc04670 Leukocyte transendothelial migration - Sus scrofa (pig)	0.346895	6	1.25	A0A287BBS6	Catenin delta 1 OS=Sus scrofa OX=9823 GN=CTNND1	1.435	Up	0.0093846	CTNND1	104.02	241.2	23.5	18	24	18	1.112	1.116	1.118	0.73	0.777	0.825
ssc04670 Leukocyte transendothelial migration - Sus scrofa (pig)	0.346895	6	1.25	B2ZI35	F11 receptor OS=Sus scrofa OX=9823 GN=F11R	3.293	Up	1.56e-05	F11R	32.287	8.4203	14.4	4	4	4	1.45	1.288	1.444	0.439	0.423	0.408
ssc04670 Leukocyte transendothelial migration - Sus scrofa (pig)	0.346895	6	1.25	Q9GLP0	Integrin beta-1 OS=Sus scrofa OX=9823 GN=ITGB1	0.655	Down	0.00113945	ITGB1	88.265	52.405	14.5	10	16	10	0.734	0.836	0.835	1.288	1.177	1.205
ssc04670 Leukocyte transendothelial migration - Sus scrofa (pig)	0.346895	6	1.25	A0A287ACQ4	Catenin beta-1 OS=Sus scrofa OX=9823 GN=CTNNB1	1.365	Up	0.000405	CTNNB1	84.146	92.708	19.3	14	29	14	1.102	1.125	1.074	0.777	0.795	0.846
ssc04670 Leukocyte transendothelial migration - Sus scrofa (pig)	0.346895	6	1.25	A0A287AX01	Mitogen-activated protein kinase OS=Sus scrofa OX=9823 GN=MAPK14	1.395	Up	0.00085599	MAPK14	39.561	20.335	12.2	4	7	2	1.096	1.046	1.099	0.731	0.821	0.771
ssc04979 Cholesterol metabolism - Sus scrofa (pig)	0.642436	3	0.94	P27917	Apolipoprotein C-III OS=Sus scrofa OX=9823 GN=APOC3	1.822	Up	0.0033358	APOC3	10.704	7.8741	38.5	3	4	3	1.091	1.308	1.197	0.636	0.761	0.577
ssc04979 Cholesterol metabolism - Sus scrofa (pig)	0.642436	3	0.94	F1S5Z7	Sortilin OS=Sus scrofa OX=9823 GN=SORT1	0.491	Down	0.00071695	SORT1	101.39	6.6992	2.8	2	2	2	0.692	0.789	0.796	1.371	1.679	1.588
ssc04979 Cholesterol metabolism - Sus scrofa (pig)	0.642436	3	0.94	K7GM40	Apolipoprotein A-I OS=Sus scrofa OX=9823 GN=APOA1	1.678	Up	0.00166132	APOA1	30.33	61.496	43.4	11	13	8	1.13	1.023	0.926	0.625	0.642	0.568
ssc03013 RNA transport - Sus scrofa (pig)	0.0157353	21	1.6	F1SH64	Nucleoporin 107 OS=Sus scrofa OX=9823 GN=NUP107	1.747	Up	0.0054597	NUP107	106.68	55.155	10.6	8	11	8	1.433	1.052	1.093	0.652	0.685	0.711
ssc03013 RNA transport - Sus scrofa (pig)	0.0157353	21	1.6	F1RXC7	Cancer susceptibility 3 OS=Sus scrofa OX=9823 GN=CASC3	1.834	Up	0.0037441	CASC3	69.687	17.154	10.4	6	6	6	1.301	1.156	1.118	0.748	0.653	0.548
ssc03013 RNA transport - Sus scrofa (pig)	0.0157353	21	1.6	F1RVX6	Nucleoporin 85 OS=Sus scrofa OX=9823 GN=NUP85	1.204	Up	0.022455	NUP85	72.22	44.615	8	4	5	4	0.985	1.09	1.087	0.808	0.908	0.91
ssc03013 RNA transport - Sus scrofa (pig)	0.0157353	21	1.6	A0A287BL76	Nucleoporin 37 OS=Sus scrofa OX=9823 GN=NUP37	1.886	Up	0.0170185	NUP37	36.719	15.886	15.3	6	7	6	0.932	1.196	1.189	0.599	0.576	0.584
ssc03013 RNA transport - Sus scrofa (pig)	0.0157353	21	1.6	F1SIF8	Nucleoporin 160 OS=Sus scrofa OX=9823 GN=NUP160	1.327	Up	0.00028235	NUP160	158.36	8.1493	4.1	6	7	6	1.071	1.08	1.066	0.845	0.781	0.798
ssc03013 RNA transport - Sus scrofa (pig)	0.0157353	21	1.6	P61958	Small ubiquitin-related modifier 2 OS=Sus scrofa OX=9823 GN=SUMO2	1.906	Up	0.00031533	SUMO2	10.871	19.176	23.2	2	5	2	1.118	1.213	1.145	0.581	0.67	0.573
ssc03013 RNA transport - Sus scrofa (pig)	0.0157353	21	1.6	I3LUM9	Eukaryotic translation initiation factor 2 subunit 3 OS=Sus scrofa OX=9823 GN=EIF2S3	0.808	Down	0.0056215	EIF2S3	51.065	56.901	27.5	11	14	11	0.908	0.902	0.937	1.185	1.051	1.163
ssc03013 RNA transport - Sus scrofa (pig)	0.0157353	21	1.6	F1SK26	Survival motor neuron protein OS=Sus scrofa OX=9823 GN=SMN1	1.749	Up	9.95e-05	SMN1	31.641	4.6951	10.2	2	2	1	1.311	1.212	1.186	0.688	0.7	0.733
ssc03013 RNA transport - Sus scrofa (pig)	0.0157353	21	1.6	A0A287BP76	Nucleoporin 153 OS=Sus scrofa OX=9823 GN=NUP153	1.425	Up	0.020835	NUP153	148.17	31.046	5.6	6	7	6	1.124	1.199	1.008	0.751	0.682	0.904
ssc03013 RNA transport - Sus scrofa (pig)	0.0157353	21	1.6	A5GFN6	mRNA export factor OS=Sus scrofa OX=9823 GN=RAE1	1.223	Up	0.0117447	RAE1	41.025	105.06	34.8	10	17	10	1.083	1.151	1.039	0.906	0.937	0.833
ssc03013 RNA transport - Sus scrofa (pig)	0.0157353	21	1.6	F1S8S7	Transforming acidic coiled-coil containing protein 3 OS=Sus scrofa OX=9823 GN=TACC3	1.559	Up	4.43e-05	TACC3	78.668	224.19	35.9	30	51	30	1.052	1.124	1.073	0.682	0.689	0.713
ssc03013 RNA transport - Sus scrofa (pig)	0.0157353	21	1.6	A0A286ZMD7	Gem nuclear organelle associated protein 6 OS=Sus scrofa OX=9823 GN=GEMIN6	0.728	Down	0.043857	GEMIN6	18.732	7.2239	14.5	3	3	3	0.985	0.848	0.728	1.246	1.254	1.02
ssc03013 RNA transport - Sus scrofa (pig)	0.0157353	21	1.6	I3LIL0	Nucleoporin like 2 OS=Sus scrofa OX=9823 GN=NUPL2	3.395	Up	0.00101772	NUPL2	44.477	13.884	10.8	4	4	4	1.58	1.103	1.252	0.399	0.441	0.319
ssc03013 RNA transport - Sus scrofa (pig)	0.0157353	21	1.6	F1S386	THO complex 3 OS=Sus scrofa OX=9823 GN=THOC3	1.892	Up	0.0137759	THOC3	38.799	14.043	16	6	7	6	1.606	1.103	1.015	0.648	0.709	0.611
ssc03013 RNA transport - Sus scrofa (pig)	0.0157353	21	1.6	A0A287B9L0	Nucleoporin 214 OS=Sus scrofa OX=9823 GN=NUP214	1.721	Up	0.0050807	NUP214	194.8	323.31	27.9	43	77	43	1.081	1.234	1.167	0.678	0.678	0.667
ssc03013 RNA transport - Sus scrofa (pig)	0.0157353	21	1.6	I3LSZ1	SUMO-conjugating enzyme UBC9 OS=Sus scrofa OX=9823 GN=UBE2I	1.25	Up	0.00092066	UBE2I	18.007	14.882	31.6	5	10	5	1.045	1.095	1.098	0.897	0.841	0.852
ssc03013 RNA transport - Sus scrofa (pig)	0.0157353	21	1.6	F1S1J9	Eukaryotic translation initiation factor 3 subunit H OS=Sus scrofa OX=9823 GN=EIF3H	0.762	Down	0.0040164	EIF3H	37.144	76.796	27.2	10	16	10	0.86	0.906	0.983	1.153	1.2	1.254
ssc03013 RNA transport - Sus scrofa (pig)	0.0157353	21	1.6	A0A287BSJ6	Uncharacterized protein OS=Sus scrofa OX=9823 GN=LOC100511376	1.321	Up	0.00021819	LOC100511376	349.68	60.876	10.3	29	31	28	1.046	1.024	1.095	0.787	0.812	0.797
ssc03013 RNA transport - Sus scrofa (pig)	0.0157353	21	1.6	F1SMG6	Poly(A) binding protein interacting protein 1 OS=Sus scrofa OX=9823 GN=PAIP1	0.799	Down	0.047379	PAIP1	44.739	46.605	16.2	7	14	7	0.771	0.992	0.945	1.086	1.12	1.185
ssc03013 RNA transport - Sus scrofa (pig)	0.0157353	21	1.6	A0A287AP19	Eukaryotic translation initiation factor 4E type 2 OS=Sus scrofa OX=9823 GN=EIF4E2	0.68	Down	0.005583	EIF4E2	26.674	19.081	14.2	3	4	3	0.942	0.824	0.74	1.198	1.269	1.218
ssc03013 RNA transport - Sus scrofa (pig)	0.0157353	21	1.6	K7GSD6	Gem-associated protein 8 OS=Sus scrofa OX=9823 GN=GEMIN8	1.463	Up	0.0025988	GEMIN8	23.859	6.6542	19.1	4	4	4	1.185	0.997	1.084	0.774	0.707	0.752
ssc05140 Leishmaniasis - Sus scrofa (pig)	0.194667	4	1.72	I3LTB8	Complement C3 OS=Sus scrofa OX=9823 GN=C3	0.559	Down	4e-05	C3	185.27	301.69	19	34	43	30	0.626	0.671	0.689	1.2	1.167	1.184
ssc05140 Leishmaniasis - Sus scrofa (pig)	0.194667	4	1.72	Q9GLP0	Integrin beta-1 OS=Sus scrofa OX=9823 GN=ITGB1	0.655	Down	0.00113945	ITGB1	88.265	52.405	14.5	10	16	10	0.734	0.836	0.835	1.288	1.177	1.205
ssc05140 Leishmaniasis - Sus scrofa (pig)	0.194667	4	1.72	A0A287AX01	Mitogen-activated protein kinase OS=Sus scrofa OX=9823 GN=MAPK14	1.395	Up	0.00085599	MAPK14	39.561	20.335	12.2	4	7	2	1.096	1.046	1.099	0.731	0.821	0.771
ssc05140 Leishmaniasis - Sus scrofa (pig)	0.194667	4	1.72	A0A287B4N8	Uncharacterized protein OS=Sus scrofa OX=9823 GN=MARCKSL1	0.781	Down	0.0106352	MARCKSL1	19.647	13.353	16.4	3	5	3	0.824	0.961	0.973	1.21	1.156	1.166
ssc05170 Human immunodeficiency virus 1 infection - Sus scrofa (pig)	0.619033	10	0.95	I3LJ42	Guanine nucleotide-binding protein subunit gamma OS=Sus scrofa OX=9823 GN=GNG2	1.343	Up	0.036382	GNG2	7.8501	5.1464	22.5	1	2	1	0.941	1.141	1.231	0.905	0.789	0.773
ssc05170 Human immunodeficiency virus 1 infection - Sus scrofa (pig)	0.619033	10	0.95	F1SA79	Mitogen-activated protein kinase kinase 7 OS=Sus scrofa OX=9823 GN=MAP2K7	1.289	Up	0.0027804	MAP2K7	47.552	4.5415	4.8	2	2	2	1.059	1.067	1.108	0.782	0.886	0.841
ssc05170 Human immunodeficiency virus 1 infection - Sus scrofa (pig)	0.619033	10	0.95	A4PES0	Wee1-like protein kinase 2 OS=Sus scrofa OX=9823 GN=WEE2	4.027	Up	2.41e-05	WEE2	62.927	137.78	31.7	17	33	17	1.512	1.381	1.259	0.323	0.368	0.34
ssc05170 Human immunodeficiency virus 1 infection - Sus scrofa (pig)	0.619033	10	0.95	F1S774	Uncharacterized protein OS=Sus scrofa OX=9823 GN=CHEK1	1.925	Up	3.51e-05	CHEK1	54.358	12.436	11.6	5	5	5	1.144	1.128	1.228	0.589	0.605	0.624
ssc05170 Human immunodeficiency virus 1 infection - Sus scrofa (pig)	0.619033	10	0.95	F1RKX9	"CRK like proto-oncogene, adaptor protein OS=Sus scrofa OX=9823 GN=CRKL"	1.214	Up	0.022316	CRKL	33.796	21.855	25.4	6	10	6	1.176	1.054	1.056	0.834	0.923	0.95
ssc05170 Human immunodeficiency virus 1 infection - Sus scrofa (pig)	0.619033	10	0.95	F1SUG4	Uncharacterized protein OS=Sus scrofa OX=9823 GN=ELOB	0.778	Down	0.031703	ELOB	13.17	96.109	65.3	8	14	8	0.837	0.972	0.946	1.189	1.173	1.179
ssc05170 Human immunodeficiency virus 1 infection - Sus scrofa (pig)	0.619033	10	0.95	A0A287A0I0	"Protein phosphatase 3 regulatory subunit B, alpha OS=Sus scrofa OX=9823 GN=PPP3R1"	0.756	Down	0.0060206	PPP3R1	16.945	3.0308	6.7	1	2	1	0.989	0.856	0.934	1.301	1.17	1.203
ssc05170 Human immunodeficiency virus 1 infection - Sus scrofa (pig)	0.619033	10	0.95	A0A287AX01	Mitogen-activated protein kinase OS=Sus scrofa OX=9823 GN=MAPK14	1.395	Up	0.00085599	MAPK14	39.561	20.335	12.2	4	7	2	1.096	1.046	1.099	0.731	0.821	0.771
ssc05170 Human immunodeficiency virus 1 infection - Sus scrofa (pig)	0.619033	10	0.95	D2IE28	Cyclin B1 transcript variant 1 OS=Sus scrofa OX=9823 GN=CCNB1	1.94	Up	0.00024373	CCNB1	48.662	7.9922	9	4	6	4	1.067	1.134	1.206	0.61	0.539	0.607
ssc05170 Human immunodeficiency virus 1 infection - Sus scrofa (pig)	0.619033	10	0.95	A0A287BK75	Dual specificity mitogen-activated protein kinase kinase 1 OS=Sus scrofa OX=9823 GN=MAP2K1	1.443	Up	0.0065043	MAP2K1	43.439	31.872	19.1	8	12	4	1.036	1.187	1.18	0.704	0.809	0.845
ssc04916 Melanogenesis - Sus scrofa (pig)	0.642436	3	0.94	F1SE53	Mast/stem cell growth factor receptor OS=Sus scrofa OX=9823 GN=KIT	0.567	Down	0.00033912	KIT	109.06	11.826	5.9	6	6	6	0.698	0.772	0.784	1.32	1.25	1.406
ssc04916 Melanogenesis - Sus scrofa (pig)	0.642436	3	0.94	A0A287ACQ4	Catenin beta-1 OS=Sus scrofa OX=9823 GN=CTNNB1	1.365	Up	0.000405	CTNNB1	84.146	92.708	19.3	14	29	14	1.102	1.125	1.074	0.777	0.795	0.846
ssc04916 Melanogenesis - Sus scrofa (pig)	0.642436	3	0.94	A0A287BK75	Dual specificity mitogen-activated protein kinase kinase 1 OS=Sus scrofa OX=9823 GN=MAP2K1	1.443	Up	0.0065043	MAP2K1	43.439	31.872	19.1	8	12	4	1.036	1.187	1.18	0.704	0.809	0.845
ssc04976 Bile secretion - Sus scrofa (pig)	0.545394	1	1.37	P05024	Sodium/potassium-transporting ATPase subunit alpha-1 OS=Sus scrofa OX=9823 GN=ATP1A1	0.812	Down	0.0031356	ATP1A1	112.68	214.31	21.2	20	31	20	0.986	0.904	0.907	1.184	1.121	1.138
ssc00561 Glycerolipid metabolism - Sus scrofa (pig)	0.762283	2	0.76	A0A287ABL2	Phosphatidate phosphatase LPIN2 OS=Sus scrofa OX=9823 GN=LPIN2	0.766	Down	0.0043367	LPIN2	98.94	70.086	17.8	14	18	14	0.925	0.843	0.977	1.186	1.166	1.233
ssc00561 Glycerolipid metabolism - Sus scrofa (pig)	0.762283	2	0.76	A0A287B636	Alpha-galactosidase OS=Sus scrofa OX=9823 GN=GLA	2.104	Up	0.0008151	GLA	48.998	10.18	9	3	4	3	0.997	1.222	1.251	0.573	0.567	0.509
ssc04114 Oocyte meiosis - Sus scrofa (pig)	0.000966832	16	2.24	A0A286ZS65	Cytoplasmic polyadenylation element binding protein 3 OS=Sus scrofa OX=9823 GN=CPEB3	0.657	Down	0.0059155	CPEB3	75.307	3.0671	1.3	1	1	1	0.709	0.913	0.833	1.245	1.309	1.183
ssc04114 Oocyte meiosis - Sus scrofa (pig)	0.000966832	16	2.24	A0A287BR93	Structural maintenance of chromosomes protein OS=Sus scrofa OX=9823 GN=SMC1B	1.667	Up	0.00050166	SMC1B	145.05	3.4143	1.4	2	2	2	1.168	1.047	1.208	0.718	0.666	0.669
ssc04114 Oocyte meiosis - Sus scrofa (pig)	0.000966832	16	2.24	A0A286ZJ52	Mitotic arrest deficient 2 like 1 OS=Sus scrofa OX=9823 GN=MAD2L1	2.545	Up	0.00018444	MAD2L1	23.508	36.783	24.9	5	8	5	1.467	1.171	1.243	0.513	0.523	0.489
ssc04114 Oocyte meiosis - Sus scrofa (pig)	0.000966832	16	2.24	I3LRF1	Uncharacterized protein OS=Sus scrofa OX=9823 GN=BUB1	1.349	Up	0.0060805	BUB1	122.24	1.7773	1.5	2	2	2	1.244	1.154	1.032	0.832	0.841	0.87
ssc04114 Oocyte meiosis - Sus scrofa (pig)	0.000966832	16	2.24	P50118	Proto-oncogene serine/threonine-protein kinase mos OS=Sus scrofa OX=9823 GN=MOS	2.698	Up	8.2e-05	MOS	37.94	1.4583	2.6	1	1	1	1.436	1.238	1.394	0.508	0.465	0.535
ssc04114 Oocyte meiosis - Sus scrofa (pig)	0.000966832	16	2.24	F1SQN4	Non-specific serine/threonine protein kinase OS=Sus scrofa OX=9823 GN=RPS6KA3	0.607	Down	6.27e-05	RPS6KA3	80.708	69.603	21.1	14	16	9	0.777	0.812	0.814	1.329	1.369	1.259
ssc04114 Oocyte meiosis - Sus scrofa (pig)	0.000966832	16	2.24	F1SFR3	"Extra spindle pole bodies like 1, separase OS=Sus scrofa OX=9823 GN=ESPL1"	1.848	Up	0.00047914	ESPL1	229.73	53.188	9.5	19	20	19	1.108	1.238	1.228	0.657	0.588	0.689
ssc04114 Oocyte meiosis - Sus scrofa (pig)	0.000966832	16	2.24	P54613	Serine/threonine-protein phosphatase 2A 65 kDa regulatory subunit A beta isoform (Fragment) OS=Sus scrofa OX=9823 GN=PPP2R1B	1.24	Up	0.00129709	PPP2R1B	66.213	18.77	13.6	8	9	6	1.072	1.054	1.102	0.896	0.879	0.829
ssc04114 Oocyte meiosis - Sus scrofa (pig)	0.000966832	16	2.24	F1RI92	Cytoplasmic polyadenylation element-binding protein 1 OS=Sus scrofa OX=9823 GN=CPEB1	0.14	Down	0.000141669	CPEB1	62.092	52.272	21.2	9	15	9	0.321	0.363	0.232	2.365	2.059	2.134
ssc04114 Oocyte meiosis - Sus scrofa (pig)	0.000966832	16	2.24	I3LII4	Serine/threonine-protein kinase PLK OS=Sus scrofa OX=9823 GN=PLK1	1.251	Up	0.0040206	PLK1	68.053	15.527	13.7	7	9	7	1.025	1.028	1.111	0.82	0.82	0.889
ssc04114 Oocyte meiosis - Sus scrofa (pig)	0.000966832	16	2.24	A0A287A0I0	"Protein phosphatase 3 regulatory subunit B, alpha OS=Sus scrofa OX=9823 GN=PPP3R1"	0.756	Down	0.0060206	PPP3R1	16.945	3.0308	6.7	1	2	1	0.989	0.856	0.934	1.301	1.17	1.203
ssc04114 Oocyte meiosis - Sus scrofa (pig)	0.000966832	16	2.24	A0A287AX01	Mitogen-activated protein kinase OS=Sus scrofa OX=9823 GN=MAPK14	1.395	Up	0.00085599	MAPK14	39.561	20.335	12.2	4	7	2	1.096	1.046	1.099	0.731	0.821	0.771
ssc04114 Oocyte meiosis - Sus scrofa (pig)	0.000966832	16	2.24	D2IE28	Cyclin B1 transcript variant 1 OS=Sus scrofa OX=9823 GN=CCNB1	1.94	Up	0.00024373	CCNB1	48.662	7.9922	9	4	6	4	1.067	1.134	1.206	0.61	0.539	0.607
ssc04114 Oocyte meiosis - Sus scrofa (pig)	0.000966832	16	2.24	A0A287BK75	Dual specificity mitogen-activated protein kinase kinase 1 OS=Sus scrofa OX=9823 GN=MAP2K1	1.443	Up	0.0065043	MAP2K1	43.439	31.872	19.1	8	12	4	1.036	1.187	1.18	0.704	0.809	0.845
ssc04114 Oocyte meiosis - Sus scrofa (pig)	0.000966832	16	2.24	F1RR55	Securin OS=Sus scrofa OX=9823 GN=PTTG1	4.108	Up	0.012159	PTTG1	22.165	9.1327	16.8	3	4	3	1.331	1.332	1.289	0.303	0.418	0.241
ssc04114 Oocyte meiosis - Sus scrofa (pig)	0.000966832	16	2.24	A0A287A5X1	Cell division cycle 27 OS=Sus scrofa OX=9823 GN=CDC27	1.699	Up	0.0189448	CDC27	88.993	8.7504	2.5	2	2	2	0.936	1.242	1.294	0.559	0.742	0.742
ssc05212 Pancreatic cancer - Sus scrofa (pig)	0.295114	5	1.37	B0M1M6	DNA repair protein RAD51 homolog OS=Sus scrofa OX=9823 GN=pigRAD51	1.42	Up	0.0022166	pigRAD51	36.994	56.553	15.9	5	7	5	1.158	1.141	1.004	0.743	0.794	0.789
ssc05212 Pancreatic cancer - Sus scrofa (pig)	0.295114	5	1.37	A0A287AWN0	"BRCA2, DNA repair associated OS=Sus scrofa OX=9823 GN=BRCA2"	1.527	Up	0.025136	BRCA2	356.53	16.302	2.8	8	8	8	1.615	1.176	1.146	0.929	0.804	0.846
ssc05212 Pancreatic cancer - Sus scrofa (pig)	0.295114	5	1.37	I3LAJ6	RAS like proto-oncogene A OS=Sus scrofa OX=9823 GN=RALA	1.293	Up	0.0009217	RALA	23.521	38.441	31.1	7	14	6	1.051	1.117	1.034	0.832	0.846	0.798
ssc05212 Pancreatic cancer - Sus scrofa (pig)	0.295114	5	1.37	A0A287BBE2	Signal transducer and activator of transcription OS=Sus scrofa OX=9823 GN=STAT3	1.463	Up	0.000483	STAT3	81.238	15.017	8.5	6	8	6	1.168	1.123	1.074	0.805	0.732	0.763
ssc05212 Pancreatic cancer - Sus scrofa (pig)	0.295114	5	1.37	A0A287BK75	Dual specificity mitogen-activated protein kinase kinase 1 OS=Sus scrofa OX=9823 GN=MAP2K1	1.443	Up	0.0065043	MAP2K1	43.439	31.872	19.1	8	12	4	1.036	1.187	1.18	0.704	0.809	0.845
ssc04659 Th17 cell differentiation - Sus scrofa (pig)	0.460318	3	1.21	A0A287BBE2	Signal transducer and activator of transcription OS=Sus scrofa OX=9823 GN=STAT3	1.463	Up	0.000483	STAT3	81.238	15.017	8.5	6	8	6	1.168	1.123	1.074	0.805	0.732	0.763
ssc04659 Th17 cell differentiation - Sus scrofa (pig)	0.460318	3	1.21	A0A287A0I0	"Protein phosphatase 3 regulatory subunit B, alpha OS=Sus scrofa OX=9823 GN=PPP3R1"	0.756	Down	0.0060206	PPP3R1	16.945	3.0308	6.7	1	2	1	0.989	0.856	0.934	1.301	1.17	1.203
ssc04659 Th17 cell differentiation - Sus scrofa (pig)	0.460318	3	1.21	A0A287AX01	Mitogen-activated protein kinase OS=Sus scrofa OX=9823 GN=MAPK14	1.395	Up	0.00085599	MAPK14	39.561	20.335	12.2	4	7	2	1.096	1.046	1.099	0.731	0.821	0.771
ssc05210 Colorectal cancer - Sus scrofa (pig)	0.599766	4	0.98	I3LAJ6	RAS like proto-oncogene A OS=Sus scrofa OX=9823 GN=RALA	1.293	Up	0.0009217	RALA	23.521	38.441	31.1	7	14	6	1.051	1.117	1.034	0.832	0.846	0.798
ssc05210 Colorectal cancer - Sus scrofa (pig)	0.599766	4	0.98	A0A287ACQ4	Catenin beta-1 OS=Sus scrofa OX=9823 GN=CTNNB1	1.365	Up	0.000405	CTNNB1	84.146	92.708	19.3	14	29	14	1.102	1.125	1.074	0.777	0.795	0.846
ssc05210 Colorectal cancer - Sus scrofa (pig)	0.599766	4	0.98	F1SQH4	DNA mismatch repair protein OS=Sus scrofa OX=9823 GN=MSH2	1.482	Up	0.0005597	MSH2	103.19	56.749	13	13	14	13	1.145	1.161	1.042	0.78	0.75	0.729
ssc05210 Colorectal cancer - Sus scrofa (pig)	0.599766	4	0.98	A0A287BK75	Dual specificity mitogen-activated protein kinase kinase 1 OS=Sus scrofa OX=9823 GN=MAP2K1	1.443	Up	0.0065043	MAP2K1	43.439	31.872	19.1	8	12	4	1.036	1.187	1.18	0.704	0.809	0.845
ssc04640 Hematopoietic cell lineage - Sus scrofa (pig)	0.334409	3	1.47	F1SE53	Mast/stem cell growth factor receptor OS=Sus scrofa OX=9823 GN=KIT	0.567	Down	0.00033912	KIT	109.06	11.826	5.9	6	6	6	0.698	0.772	0.784	1.32	1.25	1.406
ssc04640 Hematopoietic cell lineage - Sus scrofa (pig)	0.334409	3	1.47	O62680	CD59 glycoprotein OS=Sus scrofa OX=9823 GN=CD59	0.777	Down	0.049099	CD59	13.79	8.6928	14.6	2	2	2	0.981	0.874	0.784	1.228	1.171	0.997
ssc04640 Hematopoietic cell lineage - Sus scrofa (pig)	0.334409	3	1.47	Q95JH1	Integrin beta OS=Sus scrofa OX=9823 GN=CD61	0.617	Down	0.04306	CD61	86.365	33.211	7.9	5	5	5	1.106	0.618	0.75	1.265	1.426	1.316
ssc05215 Prostate cancer - Sus scrofa (pig)	0.609674	3	0.98	A0A287A1W3	Tyrosine-protein kinase receptor OS=Sus scrofa OX=9823 GN=INSRR	1.507	Up	0.0123566	INSRR	144.14	-2	1.1	1	1	1	0.812	0.652	0.603	0.434	0.464	0.474
ssc05215 Prostate cancer - Sus scrofa (pig)	0.609674	3	0.98	A0A287ACQ4	Catenin beta-1 OS=Sus scrofa OX=9823 GN=CTNNB1	1.365	Up	0.000405	CTNNB1	84.146	92.708	19.3	14	29	14	1.102	1.125	1.074	0.777	0.795	0.846
ssc05215 Prostate cancer - Sus scrofa (pig)	0.609674	3	0.98	A0A287BK75	Dual specificity mitogen-activated protein kinase kinase 1 OS=Sus scrofa OX=9823 GN=MAP2K1	1.443	Up	0.0065043	MAP2K1	43.439	31.872	19.1	8	12	4	1.036	1.187	1.18	0.704	0.809	0.845
ssc04350 TGF-beta signaling pathway - Sus scrofa (pig)	0.701057	2	0.86	P54613	Serine/threonine-protein phosphatase 2A 65 kDa regulatory subunit A beta isoform (Fragment) OS=Sus scrofa OX=9823 GN=PPP2R1B	1.24	Up	0.00129709	PPP2R1B	66.213	18.77	13.6	8	9	6	1.072	1.054	1.102	0.896	0.879	0.829
ssc04350 TGF-beta signaling pathway - Sus scrofa (pig)	0.701057	2	0.86	P03970	Inhibin beta A chain OS=Sus scrofa OX=9823 GN=INHBA	1.429	Up	0.0111758	INHBA	47.476	1.7334	1.9	1	1	1	0.999	1.162	1.239	0.87	0.761	0.748
ssc00230 Purine metabolism - Sus scrofa (pig)	0.976526	5	0.51	A0A287AM78	Purine nucleoside phosphorylase OS=Sus scrofa OX=9823 GN=PNP	1.543	Up	0.0012822	PNP	32.042	151	51	13	36	13	1.292	1.129	1.099	0.771	0.732	0.778
ssc00230 Purine metabolism - Sus scrofa (pig)	0.976526	5	0.51	I3LCH3	RNA polymerase II subunit C OS=Sus scrofa OX=9823 GN=POLR2C	2.109	Up	0.048022	POLR2C	31.402	9.8867	13.1	3	4	3	1.229	0.836	1.619	0.396	0.712	0.639
ssc00230 Purine metabolism - Sus scrofa (pig)	0.976526	5	0.51	F1RKE4	RNA polymerase II subunit J OS=Sus scrofa OX=9823 GN=POLR2J	1.634	Up	0.00180029	POLR2J	13.293	6.1771	17.1	2	4	2	1.039	1.15	1.124	0.664	0.612	0.751
ssc00230 Purine metabolism - Sus scrofa (pig)	0.976526	5	0.51	I3LJR4	DNA-directed RNA polymerase subunit OS=Sus scrofa OX=9823 GN=POLR2A	1.415	Up	0.0042352	POLR2A	215.86	15.992	3.8	8	9	8	1.093	1.168	1.09	0.789	0.791	0.788
ssc00230 Purine metabolism - Sus scrofa (pig)	0.976526	5	0.51	F1RGU8	"Nucleoside-triphosphatase, cancer-related OS=Sus scrofa OX=9823 GN=NTPCR"	0.519	Down	0.00043985	NTPCR	20.33	23.679	18	3	3	3	0.828	0.743	0.681	1.519	1.399	1.423
ssc04971 Gastric acid secretion - Sus scrofa (pig)	0.54027	2	1.14	A0A287A9P3	"Myosin light chain kinase, smooth muscle OS=Sus scrofa OX=9823 GN=MYLK"	0.626	Down	0.00172257	MYLK	194.76	21.299	4.7	8	9	8	0.855	0.958	0.795	1.444	1.42	1.302
ssc04971 Gastric acid secretion - Sus scrofa (pig)	0.54027	2	1.14	P05024	Sodium/potassium-transporting ATPase subunit alpha-1 OS=Sus scrofa OX=9823 GN=ATP1A1	0.812	Down	0.0031356	ATP1A1	112.68	214.31	21.2	20	31	20	0.986	0.904	0.907	1.184	1.121	1.138
ssc04340 Hedgehog signaling pathway - Sus scrofa (pig)	0.758405	1	0.76	A0A287ATT3	Uncharacterized protein OS=Sus scrofa OX=9823 GN=LOC100523244	1.923	Up	0.000122737	LOC100523244	43.28	28.413	20.1	7	7	6	1.219	1.144	1.108	0.571	0.592	0.642
ssc04010 MAPK signaling pathway - Sus scrofa (pig)	0.116805	13	1.42	I3LLM3	Phospholipase A2 OS=Sus scrofa OX=9823 GN=PLA2G4A	1.612	Up	0.00041713	PLA2G4A	85.375	120.26	19.4	13	23	13	1.237	1.133	1.135	0.732	0.68	0.762
ssc04010 MAPK signaling pathway - Sus scrofa (pig)	0.116805	13	1.42	F1SA79	Mitogen-activated protein kinase kinase 7 OS=Sus scrofa OX=9823 GN=MAP2K7	1.289	Up	0.0027804	MAP2K7	47.552	4.5415	4.8	2	2	2	1.059	1.067	1.108	0.782	0.886	0.841
ssc04010 MAPK signaling pathway - Sus scrofa (pig)	0.116805	13	1.42	F1SQN4	Non-specific serine/threonine protein kinase OS=Sus scrofa OX=9823 GN=RPS6KA3	0.607	Down	6.27e-05	RPS6KA3	80.708	69.603	21.1	14	16	9	0.777	0.812	0.814	1.329	1.369	1.259
ssc04010 MAPK signaling pathway - Sus scrofa (pig)	0.116805	13	1.42	B7U6F1	MAP kinase-activated protein kinase 5 OS=Sus scrofa OX=9823 GN=MAPKAPK5	0.612	Down	1.57e-05	MAPKAPK5	54.025	1.7347	1.7	1	1	1	0.776	0.802	0.823	1.326	1.304	1.296
ssc04010 MAPK signaling pathway - Sus scrofa (pig)	0.116805	13	1.42	F1RKX9	"CRK like proto-oncogene, adaptor protein OS=Sus scrofa OX=9823 GN=CRKL"	1.214	Up	0.022316	CRKL	33.796	21.855	25.4	6	10	6	1.176	1.054	1.056	0.834	0.923	0.95
ssc04010 MAPK signaling pathway - Sus scrofa (pig)	0.116805	13	1.42	Q5S1U1	Heat shock protein beta-1 OS=Sus scrofa OX=9823 GN=HSPB1	0.778	Down	0.023097	HSPB1	22.941	100.94	55.1	9	17	9	1.004	0.877	0.939	1.204	1.208	1.214
ssc04010 MAPK signaling pathway - Sus scrofa (pig)	0.116805	13	1.42	A0A287AKP7	Ribosomal protein S6 kinase OS=Sus scrofa OX=9823 GN=RPS6KA4	2.739	Up	0.0073367	RPS6KA4	82.837	2.1497	1.1	1	2	1	0.778	1.114	1.447	0.426	0.348	0.445
ssc04010 MAPK signaling pathway - Sus scrofa (pig)	0.116805	13	1.42	A0A287BKY1	MAP kinase-interacting serine/threonine-protein kinase 1 OS=Sus scrofa OX=9823 GN=MKNK1	1.454	Up	0.02186	MKNK1	42.467	6.4183	6.3	2	2	2	1.312	0.944	1.101	0.723	0.779	0.807
ssc04010 MAPK signaling pathway - Sus scrofa (pig)	0.116805	13	1.42	F1SE53	Mast/stem cell growth factor receptor OS=Sus scrofa OX=9823 GN=KIT	0.567	Down	0.00033912	KIT	109.06	11.826	5.9	6	6	6	0.698	0.772	0.784	1.32	1.25	1.406
ssc04010 MAPK signaling pathway - Sus scrofa (pig)	0.116805	13	1.42	A0A286ZXU2	Uncharacterized protein OS=Sus scrofa OX=9823 GN=FLNA	0.46	Down	3.8e-06	FLNA	279.88	224.99	21.4	47	58	36	0.699	0.679	0.733	1.497	1.522	1.568
ssc04010 MAPK signaling pathway - Sus scrofa (pig)	0.116805	13	1.42	A0A287AX01	Mitogen-activated protein kinase OS=Sus scrofa OX=9823 GN=MAPK14	1.395	Up	0.00085599	MAPK14	39.561	20.335	12.2	4	7	2	1.096	1.046	1.099	0.731	0.821	0.771
ssc04010 MAPK signaling pathway - Sus scrofa (pig)	0.116805	13	1.42	A0A287A0I0	"Protein phosphatase 3 regulatory subunit B, alpha OS=Sus scrofa OX=9823 GN=PPP3R1"	0.756	Down	0.0060206	PPP3R1	16.945	3.0308	6.7	1	2	1	0.989	0.856	0.934	1.301	1.17	1.203
ssc04010 MAPK signaling pathway - Sus scrofa (pig)	0.116805	13	1.42	A0A287BK75	Dual specificity mitogen-activated protein kinase kinase 1 OS=Sus scrofa OX=9823 GN=MAP2K1	1.443	Up	0.0065043	MAP2K1	43.439	31.872	19.1	8	12	4	1.036	1.187	1.18	0.704	0.809	0.845
ssc04662 B cell receptor signaling pathway - Sus scrofa (pig)	0.852819	2	0.62	A0A287A0I0	"Protein phosphatase 3 regulatory subunit B, alpha OS=Sus scrofa OX=9823 GN=PPP3R1"	0.756	Down	0.0060206	PPP3R1	16.945	3.0308	6.7	1	2	1	0.989	0.856	0.934	1.301	1.17	1.203
ssc04662 B cell receptor signaling pathway - Sus scrofa (pig)	0.852819	2	0.62	A0A287BK75	Dual specificity mitogen-activated protein kinase kinase 1 OS=Sus scrofa OX=9823 GN=MAP2K1	1.443	Up	0.0065043	MAP2K1	43.439	31.872	19.1	8	12	4	1.036	1.187	1.18	0.704	0.809	0.845
ssc04146 Peroxisome - Sus scrofa (pig)	0.998939	1	0.16	I3LPI5	Peroxisomal biogenesis factor 1 OS=Sus scrofa OX=9823 GN=PEX1	0.801	Down	0.030339	PEX1	146.17	40.491	11.2	14	16	14	1.025	0.932	0.857	1.098	1.271	1.143
ssc04216 Ferroptosis - Sus scrofa (pig)	0.964031	1	0.33	A0A287B187	Autophagy protein 5 OS=Sus scrofa OX=9823 GN=ATG5	1.255	Up	0.0142757	ATG5	28.767	21.667	35.7	8	11	8	1.048	1.143	1.06	0.867	0.864	0.859
ssc05133 Pertussis - Sus scrofa (pig)	0.402184	4	1.25	I3LTB8	Complement C3 OS=Sus scrofa OX=9823 GN=C3	0.559	Down	4e-05	C3	185.27	301.69	19	34	43	30	0.626	0.671	0.689	1.2	1.167	1.184
ssc05133 Pertussis - Sus scrofa (pig)	0.402184	4	1.25	Q9GLP0	Integrin beta-1 OS=Sus scrofa OX=9823 GN=ITGB1	0.655	Down	0.00113945	ITGB1	88.265	52.405	14.5	10	16	10	0.734	0.836	0.835	1.288	1.177	1.205
ssc05133 Pertussis - Sus scrofa (pig)	0.402184	4	1.25	F1RQW2	Complement C4-A precursor OS=Sus scrofa OX=9823 GN=C4A	1.436	Up	0.0142446	C4A	192.43	17.44	4.9	8	10	8	0.707	0.896	0.813	0.606	0.506	0.57
ssc05133 Pertussis - Sus scrofa (pig)	0.402184	4	1.25	A0A287AX01	Mitogen-activated protein kinase OS=Sus scrofa OX=9823 GN=MAPK14	1.395	Up	0.00085599	MAPK14	39.561	20.335	12.2	4	7	2	1.096	1.046	1.099	0.731	0.821	0.771
ssc00592 alpha-Linolenic acid metabolism - Sus scrofa (pig)	0.46767	1	1.72	I3LLM3	Phospholipase A2 OS=Sus scrofa OX=9823 GN=PLA2G4A	1.612	Up	0.00041713	PLA2G4A	85.375	120.26	19.4	13	23	13	1.237	1.133	1.135	0.732	0.68	0.762
ssc04730 Long-term depression - Sus scrofa (pig)	0.261206	4	1.52	I3LLM3	Phospholipase A2 OS=Sus scrofa OX=9823 GN=PLA2G4A	1.612	Up	0.00041713	PLA2G4A	85.375	120.26	19.4	13	23	13	1.237	1.133	1.135	0.732	0.68	0.762
ssc04730 Long-term depression - Sus scrofa (pig)	0.261206	4	1.52	P54613	Serine/threonine-protein phosphatase 2A 65 kDa regulatory subunit A beta isoform (Fragment) OS=Sus scrofa OX=9823 GN=PPP2R1B	1.24	Up	0.00129709	PPP2R1B	66.213	18.77	13.6	8	9	6	1.072	1.054	1.102	0.896	0.879	0.829
ssc04730 Long-term depression - Sus scrofa (pig)	0.261206	4	1.52	A0A287A853	G protein subunit alpha 13 OS=Sus scrofa OX=9823 GN=GNA13	0.685	Down	0.0025849	GNA13	44.028	9.2799	9.5	4	4	4	0.906	0.824	0.832	1.248	1.349	1.144
ssc04730 Long-term depression - Sus scrofa (pig)	0.261206	4	1.52	A0A287BK75	Dual specificity mitogen-activated protein kinase kinase 1 OS=Sus scrofa OX=9823 GN=MAP2K1	1.443	Up	0.0065043	MAP2K1	43.439	31.872	19.1	8	12	4	1.036	1.187	1.18	0.704	0.809	0.845
ssc00730 Thiamine metabolism - Sus scrofa (pig)	0.717004	1	0.86	F1RGU8	"Nucleoside-triphosphatase, cancer-related OS=Sus scrofa OX=9823 GN=NTPCR"	0.519	Down	0.00043985	NTPCR	20.33	23.679	18	3	3	3	0.828	0.743	0.681	1.519	1.399	1.423
ssc00190 Oxidative phosphorylation - Sus scrofa (pig)	0.999219	4	0.32	F1RVN1	"NADH dehydrogenase [ubiquinone] flavoprotein 1, mitochondrial OS=Sus scrofa OX=9823 GN=NDUFV1"	0.803	Down	0.0107954	NDUFV1	50.569	23.748	20.5	10	15	10	0.866	0.937	0.906	1.124	1.119	1.132
ssc00190 Oxidative phosphorylation - Sus scrofa (pig)	0.999219	4	0.32	F1RGE3	NADH dehydrogenase [ubiquinone] 1 alpha subcomplex subunit 2 OS=Sus scrofa OX=9823 GN=NDUFA2	0.774	Down	0.0037164	NDUFA2	11.082	38.438	49.5	5	9	5	0.833	0.934	0.923	1.161	1.114	1.201
ssc00190 Oxidative phosphorylation - Sus scrofa (pig)	0.999219	4	0.32	F1SGC6	Uncharacterized protein OS=Sus scrofa OX=9823 GN=NDUFB5	0.779	Down	0.031823	NDUFB5	21.554	3.1303	8.5	2	4	2	0.754	0.98	0.894	1.122	1.159	1.091
ssc00190 Oxidative phosphorylation - Sus scrofa (pig)	0.999219	4	0.32	F1SA62	Uncharacterized protein OS=Sus scrofa OX=9823 GN=NDUFA7	0.754	Down	0.0026024	NDUFA7	12.628	9.7107	25.7	3	4	3	0.88	0.84	0.865	1.102	1.091	1.235
ssc04270 Vascular smooth muscle contraction - Sus scrofa (pig)	0.0394688	7	2.09	I3LLM3	Phospholipase A2 OS=Sus scrofa OX=9823 GN=PLA2G4A	1.612	Up	0.00041713	PLA2G4A	85.375	120.26	19.4	13	23	13	1.237	1.133	1.135	0.732	0.68	0.762
ssc04270 Vascular smooth muscle contraction - Sus scrofa (pig)	0.0394688	7	2.09	F1SRU7	Protein kinase C eta type OS=Sus scrofa OX=9823 GN=PRKCH	1.635	Up	0.049301	PRKCH	77.797	4.7079	2.9	2	2	2	1.493	0.863	1.102	0.738	0.628	0.749
ssc04270 Vascular smooth muscle contraction - Sus scrofa (pig)	0.0394688	7	2.09	A0A287A9P3	"Myosin light chain kinase, smooth muscle OS=Sus scrofa OX=9823 GN=MYLK"	0.626	Down	0.00172257	MYLK	194.76	21.299	4.7	8	9	8	0.855	0.958	0.795	1.444	1.42	1.302
ssc04270 Vascular smooth muscle contraction - Sus scrofa (pig)	0.0394688	7	2.09	A0A287A853	G protein subunit alpha 13 OS=Sus scrofa OX=9823 GN=GNA13	0.685	Down	0.0025849	GNA13	44.028	9.2799	9.5	4	4	4	0.906	0.824	0.832	1.248	1.349	1.144
ssc04270 Vascular smooth muscle contraction - Sus scrofa (pig)	0.0394688	7	2.09	A0A286ZUH0	Caldesmon 1 OS=Sus scrofa OX=9823 GN=CALD1	0.753	Down	0.034345	CALD1	60.341	3.3212	3.7	2	2	2	1.01	0.857	0.86	1.217	1.211	1.193
ssc04270 Vascular smooth muscle contraction - Sus scrofa (pig)	0.0394688	7	2.09	A0A287BK75	Dual specificity mitogen-activated protein kinase kinase 1 OS=Sus scrofa OX=9823 GN=MAP2K1	1.443	Up	0.0065043	MAP2K1	43.439	31.872	19.1	8	12	4	1.036	1.187	1.18	0.704	0.809	0.845
ssc04270 Vascular smooth muscle contraction - Sus scrofa (pig)	0.0394688	7	2.09	A0A287ATW2	Protein phosphatase 1 regulatory subunit 12A OS=Sus scrofa OX=9823 GN=PPP1R12A	0.632	Down	0.0051171	PPP1R12A	80.877	9.8843	5	3	3	3	0.852	0.775	0.813	1.178	1.191	1.491
ssc04723 Retrograde endocannabinoid signaling - Sus scrofa (pig)	0.807091	6	0.78	F1RVN1	"NADH dehydrogenase [ubiquinone] flavoprotein 1, mitochondrial OS=Sus scrofa OX=9823 GN=NDUFV1"	0.803	Down	0.0107954	NDUFV1	50.569	23.748	20.5	10	15	10	0.866	0.937	0.906	1.124	1.119	1.132
ssc04723 Retrograde endocannabinoid signaling - Sus scrofa (pig)	0.807091	6	0.78	I3LJ42	Guanine nucleotide-binding protein subunit gamma OS=Sus scrofa OX=9823 GN=GNG2	1.343	Up	0.036382	GNG2	7.8501	5.1464	22.5	1	2	1	0.941	1.141	1.231	0.905	0.789	0.773
ssc04723 Retrograde endocannabinoid signaling - Sus scrofa (pig)	0.807091	6	0.78	F1RGE3	NADH dehydrogenase [ubiquinone] 1 alpha subcomplex subunit 2 OS=Sus scrofa OX=9823 GN=NDUFA2	0.774	Down	0.0037164	NDUFA2	11.082	38.438	49.5	5	9	5	0.833	0.934	0.923	1.161	1.114	1.201
ssc04723 Retrograde endocannabinoid signaling - Sus scrofa (pig)	0.807091	6	0.78	F1SGC6	Uncharacterized protein OS=Sus scrofa OX=9823 GN=NDUFB5	0.779	Down	0.031823	NDUFB5	21.554	3.1303	8.5	2	4	2	0.754	0.98	0.894	1.122	1.159	1.091
ssc04723 Retrograde endocannabinoid signaling - Sus scrofa (pig)	0.807091	6	0.78	A0A287AX01	Mitogen-activated protein kinase OS=Sus scrofa OX=9823 GN=MAPK14	1.395	Up	0.00085599	MAPK14	39.561	20.335	12.2	4	7	2	1.096	1.046	1.099	0.731	0.821	0.771
ssc04723 Retrograde endocannabinoid signaling - Sus scrofa (pig)	0.807091	6	0.78	F1SA62	Uncharacterized protein OS=Sus scrofa OX=9823 GN=NDUFA7	0.754	Down	0.0026024	NDUFA7	12.628	9.7107	25.7	3	4	3	0.88	0.84	0.865	1.102	1.091	1.235
ssc04211 Longevity regulating pathway - Sus scrofa (pig)	0.91087	2	0.53	A0A287B187	Autophagy protein 5 OS=Sus scrofa OX=9823 GN=ATG5	1.255	Up	0.0142757	ATG5	28.767	21.667	35.7	8	11	8	1.048	1.143	1.06	0.867	0.864	0.859
ssc04211 Longevity regulating pathway - Sus scrofa (pig)	0.91087	2	0.53	A0A287AP19	Eukaryotic translation initiation factor 4E type 2 OS=Sus scrofa OX=9823 GN=EIF4E2	0.68	Down	0.005583	EIF4E2	26.674	19.081	14.2	3	4	3	0.942	0.824	0.74	1.198	1.269	1.218
ssc04213 Longevity regulating pathway - multiple species - Sus scrofa (pig)	0.973845	1	0.3	A0A287B187	Autophagy protein 5 OS=Sus scrofa OX=9823 GN=ATG5	1.255	Up	0.0142757	ATG5	28.767	21.667	35.7	8	11	8	1.048	1.143	1.06	0.867	0.864	0.859
ssc04911 Insulin secretion - Sus scrofa (pig)	0.668537	1	0.98	P05024	Sodium/potassium-transporting ATPase subunit alpha-1 OS=Sus scrofa OX=9823 GN=ATP1A1	0.812	Down	0.0031356	ATP1A1	112.68	214.31	21.2	20	31	20	0.986	0.904	0.907	1.184	1.121	1.138
ssc00030 Pentose phosphate pathway - Sus scrofa (pig)	0.957824	1	0.34	Q06AA3	Regucalcin OS=Sus scrofa OX=9823 GN=RGN	0.265	Down	0.00029741	RGN	33.117	2.1573	3	1	1	1	0.422	0.616	0.484	2.01	1.895	1.841
ssc05014 Amyotrophic lateral sclerosis (ALS) - Sus scrofa (pig)	0.665825	2	0.91	A0A287A0I0	"Protein phosphatase 3 regulatory subunit B, alpha OS=Sus scrofa OX=9823 GN=PPP3R1"	0.756	Down	0.0060206	PPP3R1	16.945	3.0308	6.7	1	2	1	0.989	0.856	0.934	1.301	1.17	1.203
ssc05014 Amyotrophic lateral sclerosis (ALS) - Sus scrofa (pig)	0.665825	2	0.91	A0A287AX01	Mitogen-activated protein kinase OS=Sus scrofa OX=9823 GN=MAPK14	1.395	Up	0.00085599	MAPK14	39.561	20.335	12.2	4	7	2	1.096	1.046	1.099	0.731	0.821	0.771
ssc03020 RNA polymerase - Sus scrofa (pig)	0.168388	3	2.06	I3LCH3	RNA polymerase II subunit C OS=Sus scrofa OX=9823 GN=POLR2C	2.109	Up	0.048022	POLR2C	31.402	9.8867	13.1	3	4	3	1.229	0.836	1.619	0.396	0.712	0.639
ssc03020 RNA polymerase - Sus scrofa (pig)	0.168388	3	2.06	F1RKE4	RNA polymerase II subunit J OS=Sus scrofa OX=9823 GN=POLR2J	1.634	Up	0.00180029	POLR2J	13.293	6.1771	17.1	2	4	2	1.039	1.15	1.124	0.664	0.612	0.751
ssc03020 RNA polymerase - Sus scrofa (pig)	0.168388	3	2.06	I3LJR4	DNA-directed RNA polymerase subunit OS=Sus scrofa OX=9823 GN=POLR2A	1.415	Up	0.0042352	POLR2A	215.86	15.992	3.8	8	9	8	1.093	1.168	1.09	0.789	0.791	0.788
ssc00600 Sphingolipid metabolism - Sus scrofa (pig)	0.00854651	5	3.43	A0A287AID7	Ceramide synthase 5 OS=Sus scrofa OX=9823 GN=CERS5	0.707	Down	0.0148596	CERS5	39.482	22.093	5.8	2	3	2	0.864	0.923	0.698	1.208	1.167	1.138
ssc00600 Sphingolipid metabolism - Sus scrofa (pig)	0.00854651	5	3.43	F1SCZ9	Uncharacterized protein OS=Sus scrofa OX=9823 GN=ASAH2	1.268	Up	0.0053233	ASAH2	85.223	25.385	9.6	6	8	6	1.238	1.114	1.126	0.884	0.895	0.964
ssc00600 Sphingolipid metabolism - Sus scrofa (pig)	0.00854651	5	3.43	F1RN05	Serine palmitoyltransferase long chain base subunit 1 OS=Sus scrofa OX=9823 GN=SPTLC1	2.022	Up	0.00095945	SPTLC1	52.642	5.595	3.6	3	3	3	1.487	1.14	1.322	0.68	0.629	0.644
ssc00600 Sphingolipid metabolism - Sus scrofa (pig)	0.00854651	5	3.43	A0A287B636	Alpha-galactosidase OS=Sus scrofa OX=9823 GN=GLA	2.104	Up	0.0008151	GLA	48.998	10.18	9	3	4	3	0.997	1.222	1.251	0.573	0.567	0.509
ssc00600 Sphingolipid metabolism - Sus scrofa (pig)	0.00854651	5	3.43	A0A286ZL62	Ceramide synthase 4 OS=Sus scrofa OX=9823 GN=CERS4	0.712	Down	0.0047173	CERS4	42.041	7.1823	7.5	2	5	2	0.791	0.792	0.911	1.104	1.252	1.147
ssc00360 Phenylalanine metabolism - Sus scrofa (pig)	0.10383	2	3.43	P00503	"Aspartate aminotransferase, cytoplasmic OS=Sus scrofa OX=9823 GN=GOT1"	1.209	Up	0.0084842	GOT1	46.474	171.38	20.6	7	10	7	1.153	1.069	1.08	0.905	0.963	0.864
ssc00360 Phenylalanine metabolism - Sus scrofa (pig)	0.10383	2	3.43	F1SRJ8	Phenylalanine hydroxylase OS=Sus scrofa OX=9823 GN=PAH	0.745	Down	0.0087153	PAH	45.756	17.6	15.7	6	8	6	0.999	0.886	0.89	1.32	1.13	1.275
ssc04977 Vitamin digestion and absorption - Sus scrofa (pig)	0.46767	1	1.72	K7GM40	Apolipoprotein A-I OS=Sus scrofa OX=9823 GN=APOA1	1.678	Up	0.00166132	APOA1	30.33	61.496	43.4	11	13	8	1.13	1.023	0.926	0.625	0.642	0.568
ssc00020 Citrate cycle (TCA cycle) - Sus scrofa (pig)	0.986185	1	0.25	A0A287B3W8	ATP-citrate synthase isoform 2 OS=Sus scrofa OX=9823 GN=ACLY	0.664	Down	0.0034767	ACLY	110.87	6.8533	4.4	5	5	5	0.944	0.783	0.783	1.322	1.226	1.234
ssc00670 One carbon pool by folate - Sus scrofa (pig)	0.849757	1	0.57	A0A287AFN2	Thymidylate synthase OS=Sus scrofa OX=9823 GN=TYMS	1.895	Up	0.00042076	TYMS	42.168	49.537	21.3	7	12	7	1.317	1.111	1.123	0.636	0.64	0.598
ssc00400 Phenylalanine, tyrosine and tryptophan biosynthesis - Sus scrofa (pig)	0.0573858	2	4.57	P00503	"Aspartate aminotransferase, cytoplasmic OS=Sus scrofa OX=9823 GN=GOT1"	1.209	Up	0.0084842	GOT1	46.474	171.38	20.6	7	10	7	1.153	1.069	1.08	0.905	0.963	0.864
ssc00400 Phenylalanine, tyrosine and tryptophan biosynthesis - Sus scrofa (pig)	0.0573858	2	4.57	F1SRJ8	Phenylalanine hydroxylase OS=Sus scrofa OX=9823 GN=PAH	0.745	Down	0.0087153	PAH	45.756	17.6	15.7	6	8	6	0.999	0.886	0.89	1.32	1.13	1.275
ssc05205 Proteoglycans in cancer - Sus scrofa (pig)	0.198682	10	1.35	A0A287BBE2	Signal transducer and activator of transcription OS=Sus scrofa OX=9823 GN=STAT3	1.463	Up	0.000483	STAT3	81.238	15.017	8.5	6	8	6	1.168	1.123	1.074	0.805	0.732	0.763
ssc05205 Proteoglycans in cancer - Sus scrofa (pig)	0.198682	10	1.35	Q9GLP0	Integrin beta-1 OS=Sus scrofa OX=9823 GN=ITGB1	0.655	Down	0.00113945	ITGB1	88.265	52.405	14.5	10	16	10	0.734	0.836	0.835	1.288	1.177	1.205
ssc05205 Proteoglycans in cancer - Sus scrofa (pig)	0.198682	10	1.35	A0A286ZS56	Cortactin OS=Sus scrofa OX=9823 GN=CTTN	1.703	Up	0.00104395	CTTN	60.883	100.7	29.8	17	23	17	1.305	1.114	1.071	0.68	0.667	0.702
ssc05205 Proteoglycans in cancer - Sus scrofa (pig)	0.198682	10	1.35	A0A287BHP4	Integrin beta OS=Sus scrofa OX=9823 GN=ITGB5	0.828	Down	0.020501	ITGB5	85.072	21.307	13.5	9	9	9	0.898	0.841	0.901	1.092	0.971	1.126
ssc05205 Proteoglycans in cancer - Sus scrofa (pig)	0.198682	10	1.35	A0A286ZXU2	Uncharacterized protein OS=Sus scrofa OX=9823 GN=FLNA	0.46	Down	3.8e-06	FLNA	279.88	224.99	21.4	47	58	36	0.699	0.679	0.733	1.497	1.522	1.568
ssc05205 Proteoglycans in cancer - Sus scrofa (pig)	0.198682	10	1.35	Q95JH1	Integrin beta OS=Sus scrofa OX=9823 GN=CD61	0.617	Down	0.04306	CD61	86.365	33.211	7.9	5	5	5	1.106	0.618	0.75	1.265	1.426	1.316
ssc05205 Proteoglycans in cancer - Sus scrofa (pig)	0.198682	10	1.35	A0A287AX01	Mitogen-activated protein kinase OS=Sus scrofa OX=9823 GN=MAPK14	1.395	Up	0.00085599	MAPK14	39.561	20.335	12.2	4	7	2	1.096	1.046	1.099	0.731	0.821	0.771
ssc05205 Proteoglycans in cancer - Sus scrofa (pig)	0.198682	10	1.35	A0A287ACQ4	Catenin beta-1 OS=Sus scrofa OX=9823 GN=CTNNB1	1.365	Up	0.000405	CTNNB1	84.146	92.708	19.3	14	29	14	1.102	1.125	1.074	0.777	0.795	0.846
ssc05205 Proteoglycans in cancer - Sus scrofa (pig)	0.198682	10	1.35	A0A287BK75	Dual specificity mitogen-activated protein kinase kinase 1 OS=Sus scrofa OX=9823 GN=MAP2K1	1.443	Up	0.0065043	MAP2K1	43.439	31.872	19.1	8	12	4	1.036	1.187	1.18	0.704	0.809	0.845
ssc05205 Proteoglycans in cancer - Sus scrofa (pig)	0.198682	10	1.35	A0A287ATW2	Protein phosphatase 1 regulatory subunit 12A OS=Sus scrofa OX=9823 GN=PPP1R12A	0.632	Down	0.0051171	PPP1R12A	80.877	9.8843	5	3	3	3	0.852	0.775	0.813	1.178	1.191	1.491
ssc00250 Alanine, aspartate and glutamate metabolism - Sus scrofa (pig)	0.4192	3	1.29	P00503	"Aspartate aminotransferase, cytoplasmic OS=Sus scrofa OX=9823 GN=GOT1"	1.209	Up	0.0084842	GOT1	46.474	171.38	20.6	7	10	7	1.153	1.069	1.08	0.905	0.963	0.864
ssc00250 Alanine, aspartate and glutamate metabolism - Sus scrofa (pig)	0.4192	3	1.29	I3LSA2	Glutaminase 2 OS=Sus scrofa OX=9823 GN=GLS2	1.331	Up	0.00145816	GLS2	64.034	91.685	15.5	8	11	8	1.194	1.104	1.098	0.81	0.878	0.864
ssc00250 Alanine, aspartate and glutamate metabolism - Sus scrofa (pig)	0.4192	3	1.29	F1S5Q1	Glutamine-fructose-6-phosphate transaminase 2 OS=Sus scrofa OX=9823 GN=GFPT2	1.983	Up	0.00043929	GFPT2	77.069	2.789	7.6	5	5	2	1.048	1.193	1.22	0.633	0.553	0.559
ssc04724 Glutamatergic synapse - Sus scrofa (pig)	0.29598	4	1.44	I3LJ42	Guanine nucleotide-binding protein subunit gamma OS=Sus scrofa OX=9823 GN=GNG2	1.343	Up	0.036382	GNG2	7.8501	5.1464	22.5	1	2	1	0.941	1.141	1.231	0.905	0.789	0.773
ssc04724 Glutamatergic synapse - Sus scrofa (pig)	0.29598	4	1.44	I3LLM3	Phospholipase A2 OS=Sus scrofa OX=9823 GN=PLA2G4A	1.612	Up	0.00041713	PLA2G4A	85.375	120.26	19.4	13	23	13	1.237	1.133	1.135	0.732	0.68	0.762
ssc04724 Glutamatergic synapse - Sus scrofa (pig)	0.29598	4	1.44	I3LSA2	Glutaminase 2 OS=Sus scrofa OX=9823 GN=GLS2	1.331	Up	0.00145816	GLS2	64.034	91.685	15.5	8	11	8	1.194	1.104	1.098	0.81	0.878	0.864
ssc04724 Glutamatergic synapse - Sus scrofa (pig)	0.29598	4	1.44	A0A287A0I0	"Protein phosphatase 3 regulatory subunit B, alpha OS=Sus scrofa OX=9823 GN=PPP3R1"	0.756	Down	0.0060206	PPP3R1	16.945	3.0308	6.7	1	2	1	0.989	0.856	0.934	1.301	1.17	1.203
ssc04024 cAMP signaling pathway - Sus scrofa (pig)	0.538049	5	1.04	A0A287AAY5	"Afadin, adherens junction formation factor OS=Sus scrofa OX=9823 GN=AFDN"	0.691	Down	0.0181791	AFDN	177.86	19.717	3.4	5	5	5	1.061	0.771	0.858	1.286	1.367	1.241
ssc04024 cAMP signaling pathway - Sus scrofa (pig)	0.538049	5	1.04	A0A287BK75	Dual specificity mitogen-activated protein kinase kinase 1 OS=Sus scrofa OX=9823 GN=MAP2K1	1.443	Up	0.0065043	MAP2K1	43.439	31.872	19.1	8	12	4	1.036	1.187	1.18	0.704	0.809	0.845
ssc04024 cAMP signaling pathway - Sus scrofa (pig)	0.538049	5	1.04	P05024	Sodium/potassium-transporting ATPase subunit alpha-1 OS=Sus scrofa OX=9823 GN=ATP1A1	0.812	Down	0.0031356	ATP1A1	112.68	214.31	21.2	20	31	20	0.986	0.904	0.907	1.184	1.121	1.138
ssc04024 cAMP signaling pathway - Sus scrofa (pig)	0.538049	5	1.04	F1SPZ5	Calcium-transporting ATPase OS=Sus scrofa OX=9823 GN=ATP2B1	0.791	Down	0.0181225	ATP2B1	133.79	88.761	11.5	12	14	8	0.878	0.966	0.873	1.135	1.249	1.049
ssc04024 cAMP signaling pathway - Sus scrofa (pig)	0.538049	5	1.04	A0A287ATW2	Protein phosphatase 1 regulatory subunit 12A OS=Sus scrofa OX=9823 GN=PPP1R12A	0.632	Down	0.0051171	PPP1R12A	80.877	9.8843	5	3	3	3	0.852	0.775	0.813	1.178	1.191	1.491
ssc00430 Taurine and hypotaurine metabolism - Sus scrofa (pig)	0.545394	1	1.37	F1RGP0	Gamma-glutamyltransferase 6 OS=Sus scrofa OX=9823 GN=GGT6	0.806	Down	0.0069175	GGT6	56.037	1.6871	1.5	1	2	1	0.88	0.954	0.849	1.087	1.078	1.165
ssc05222 Small cell lung cancer - Sus scrofa (pig)	0.833693	2	0.65	F1SAE9	Laminin subunit beta 1 OS=Sus scrofa OX=9823 GN=LAMB1	1.353	Up	0.0034414	LAMB1	194.18	9.9364	3.6	6	6	6	1.092	0.984	1.142	0.774	0.825	0.779
ssc05222 Small cell lung cancer - Sus scrofa (pig)	0.833693	2	0.65	Q9GLP0	Integrin beta-1 OS=Sus scrofa OX=9823 GN=ITGB1	0.655	Down	0.00113945	ITGB1	88.265	52.405	14.5	10	16	10	0.734	0.836	0.835	1.288	1.177	1.205
ssc04914 Progesterone-mediated oocyte maturation - Sus scrofa (pig)	0.0104585	11	2.1	A0A286ZS65	Cytoplasmic polyadenylation element binding protein 3 OS=Sus scrofa OX=9823 GN=CPEB3	0.657	Down	0.0059155	CPEB3	75.307	3.0671	1.3	1	1	1	0.709	0.913	0.833	1.245	1.309	1.183
ssc04914 Progesterone-mediated oocyte maturation - Sus scrofa (pig)	0.0104585	11	2.1	A0A286ZJ52	Mitotic arrest deficient 2 like 1 OS=Sus scrofa OX=9823 GN=MAD2L1	2.545	Up	0.00018444	MAD2L1	23.508	36.783	24.9	5	8	5	1.467	1.171	1.243	0.513	0.523	0.489
ssc04914 Progesterone-mediated oocyte maturation - Sus scrofa (pig)	0.0104585	11	2.1	I3LRF1	Uncharacterized protein OS=Sus scrofa OX=9823 GN=BUB1	1.349	Up	0.0060805	BUB1	122.24	1.7773	1.5	2	2	2	1.244	1.154	1.032	0.832	0.841	0.87
ssc04914 Progesterone-mediated oocyte maturation - Sus scrofa (pig)	0.0104585	11	2.1	P50118	Proto-oncogene serine/threonine-protein kinase mos OS=Sus scrofa OX=9823 GN=MOS	2.698	Up	8.2e-05	MOS	37.94	1.4583	2.6	1	1	1	1.436	1.238	1.394	0.508	0.465	0.535
ssc04914 Progesterone-mediated oocyte maturation - Sus scrofa (pig)	0.0104585	11	2.1	F1SQN4	Non-specific serine/threonine protein kinase OS=Sus scrofa OX=9823 GN=RPS6KA3	0.607	Down	6.27e-05	RPS6KA3	80.708	69.603	21.1	14	16	9	0.777	0.812	0.814	1.329	1.369	1.259
ssc04914 Progesterone-mediated oocyte maturation - Sus scrofa (pig)	0.0104585	11	2.1	F1RI92	Cytoplasmic polyadenylation element-binding protein 1 OS=Sus scrofa OX=9823 GN=CPEB1	0.14	Down	0.000141669	CPEB1	62.092	52.272	21.2	9	15	9	0.321	0.363	0.232	2.365	2.059	2.134
ssc04914 Progesterone-mediated oocyte maturation - Sus scrofa (pig)	0.0104585	11	2.1	I3LII4	Serine/threonine-protein kinase PLK OS=Sus scrofa OX=9823 GN=PLK1	1.251	Up	0.0040206	PLK1	68.053	15.527	13.7	7	9	7	1.025	1.028	1.111	0.82	0.82	0.889
ssc04914 Progesterone-mediated oocyte maturation - Sus scrofa (pig)	0.0104585	11	2.1	A0A287AX01	Mitogen-activated protein kinase OS=Sus scrofa OX=9823 GN=MAPK14	1.395	Up	0.00085599	MAPK14	39.561	20.335	12.2	4	7	2	1.096	1.046	1.099	0.731	0.821	0.771
ssc04914 Progesterone-mediated oocyte maturation - Sus scrofa (pig)	0.0104585	11	2.1	D2IE28	Cyclin B1 transcript variant 1 OS=Sus scrofa OX=9823 GN=CCNB1	1.94	Up	0.00024373	CCNB1	48.662	7.9922	9	4	6	4	1.067	1.134	1.206	0.61	0.539	0.607
ssc04914 Progesterone-mediated oocyte maturation - Sus scrofa (pig)	0.0104585	11	2.1	A0A287BK75	Dual specificity mitogen-activated protein kinase kinase 1 OS=Sus scrofa OX=9823 GN=MAP2K1	1.443	Up	0.0065043	MAP2K1	43.439	31.872	19.1	8	12	4	1.036	1.187	1.18	0.704	0.809	0.845
ssc04914 Progesterone-mediated oocyte maturation - Sus scrofa (pig)	0.0104585	11	2.1	A0A287A5X1	Cell division cycle 27 OS=Sus scrofa OX=9823 GN=CDC27	1.699	Up	0.0189448	CDC27	88.993	8.7504	2.5	2	2	2	0.936	1.242	1.294	0.559	0.742	0.742
ssc05203 Viral carcinogenesis - Sus scrofa (pig)	0.834968	6	0.75	A0A287AWZ3	Histone H2B OS=Sus scrofa OX=9823 GN=LOC100515302	0.649	Down	0.00081688	LOC100515302	13.938	1.486	27.8	4	6	1	0.88	0.855	0.758	1.315	1.275	1.253
ssc05203 Viral carcinogenesis - Sus scrofa (pig)	0.834968	6	0.75	I3LMA9	Syntaxin binding protein 5 like OS=Sus scrofa OX=9823 GN=STXBP5L	1.93	Up	3.54e-05	STXBP5L	50.66	87.684	20	8	10	8	1.137	1.157	1.112	0.592	0.616	0.557
ssc05203 Viral carcinogenesis - Sus scrofa (pig)	0.834968	6	0.75	I3LTB8	Complement C3 OS=Sus scrofa OX=9823 GN=C3	0.559	Down	4e-05	C3	185.27	301.69	19	34	43	30	0.626	0.671	0.689	1.2	1.167	1.184
ssc05203 Viral carcinogenesis - Sus scrofa (pig)	0.834968	6	0.75	A0A287BBE2	Signal transducer and activator of transcription OS=Sus scrofa OX=9823 GN=STAT3	1.463	Up	0.000483	STAT3	81.238	15.017	8.5	6	8	6	1.168	1.123	1.074	0.805	0.732	0.763
ssc05203 Viral carcinogenesis - Sus scrofa (pig)	0.834968	6	0.75	F1S774	Uncharacterized protein OS=Sus scrofa OX=9823 GN=CHEK1	1.925	Up	3.51e-05	CHEK1	54.358	12.436	11.6	5	5	5	1.144	1.128	1.228	0.589	0.605	0.624
ssc05203 Viral carcinogenesis - Sus scrofa (pig)	0.834968	6	0.75	F2Z5J6	General transcription factor IIB OS=Sus scrofa OX=9823 GN=GTF2B	1.734	Up	0.00028364	GTF2B	34.833	52.276	29.4	8	9	8	1.233	1.078	1.137	0.687	0.67	0.632
ssc04110 Cell cycle - Sus scrofa (pig)	0.000297532	17	2.38	A0A287BR93	Structural maintenance of chromosomes protein OS=Sus scrofa OX=9823 GN=SMC1B	1.667	Up	0.00050166	SMC1B	145.05	3.4143	1.4	2	2	2	1.168	1.047	1.208	0.718	0.666	0.669
ssc04110 Cell cycle - Sus scrofa (pig)	0.000297532	17	2.38	A0A286ZJ52	Mitotic arrest deficient 2 like 1 OS=Sus scrofa OX=9823 GN=MAD2L1	2.545	Up	0.00018444	MAD2L1	23.508	36.783	24.9	5	8	5	1.467	1.171	1.243	0.513	0.523	0.489
ssc04110 Cell cycle - Sus scrofa (pig)	0.000297532	17	2.38	A0A287ABG2	Proliferating cell nuclear antigen OS=Sus scrofa OX=9823 GN=PCNA	1.715	Up	0.0162982	PCNA	28.779	191.68	48.3	12	72	12	0.942	1.18	1.13	0.627	0.635	0.634
ssc04110 Cell cycle - Sus scrofa (pig)	0.000297532	17	2.38	A0A287AR84	DNA helicase OS=Sus scrofa OX=9823 GN=MCM6	1.505	Up	5.65e-05	MCM6	89.587	53.994	16.1	12	18	12	1.11	1.148	1.114	0.745	0.722	0.773
ssc04110 Cell cycle - Sus scrofa (pig)	0.000297532	17	2.38	F1SPF3	DNA helicase OS=Sus scrofa OX=9823 GN=MCM2	1.635	Up	0.0013014	MCM2	101.53	74.972	18.6	15	20	15	1.052	1.206	1.249	0.745	0.728	0.672
ssc04110 Cell cycle - Sus scrofa (pig)	0.000297532	17	2.38	F1RR55	Securin OS=Sus scrofa OX=9823 GN=PTTG1	4.108	Up	0.012159	PTTG1	22.165	9.1327	16.8	3	4	3	1.331	1.332	1.289	0.303	0.418	0.241
ssc04110 Cell cycle - Sus scrofa (pig)	0.000297532	17	2.38	I3LRF1	Uncharacterized protein OS=Sus scrofa OX=9823 GN=BUB1	1.349	Up	0.0060805	BUB1	122.24	1.7773	1.5	2	2	2	1.244	1.154	1.032	0.832	0.841	0.87
ssc04110 Cell cycle - Sus scrofa (pig)	0.000297532	17	2.38	A4PES0	Wee1-like protein kinase 2 OS=Sus scrofa OX=9823 GN=WEE2	4.027	Up	2.41e-05	WEE2	62.927	137.78	31.7	17	33	17	1.512	1.381	1.259	0.323	0.368	0.34
ssc04110 Cell cycle - Sus scrofa (pig)	0.000297532	17	2.38	A0A286ZL07	"BUB3, mitotic checkpoint protein OS=Sus scrofa OX=9823 GN=BUB3"	1.209	Up	0.0190596	BUB3	36.766	52.838	25.3	7	9	7	0.931	1.067	1.05	0.854	0.867	0.8
ssc04110 Cell cycle - Sus scrofa (pig)	0.000297532	17	2.38	F1S774	Uncharacterized protein OS=Sus scrofa OX=9823 GN=CHEK1	1.925	Up	3.51e-05	CHEK1	54.358	12.436	11.6	5	5	5	1.144	1.128	1.228	0.589	0.605	0.624
ssc04110 Cell cycle - Sus scrofa (pig)	0.000297532	17	2.38	I3LD81	Cell division cycle 7 OS=Sus scrofa OX=9823 GN=CDC7	1.954	Up	0.0029611	CDC7	61.478	26.339	5	2	2	2	1.11	1.182	1.255	0.492	0.669	0.654
ssc04110 Cell cycle - Sus scrofa (pig)	0.000297532	17	2.38	F1SFR3	"Extra spindle pole bodies like 1, separase OS=Sus scrofa OX=9823 GN=ESPL1"	1.848	Up	0.00047914	ESPL1	229.73	53.188	9.5	19	20	19	1.108	1.238	1.228	0.657	0.588	0.689
ssc04110 Cell cycle - Sus scrofa (pig)	0.000297532	17	2.38	A0A287BP09	BUB1 mitotic checkpoint serine/threonine kinase B OS=Sus scrofa OX=9823 GN=BUB1B	1.657	Up	0.00066009	BUB1B	116.62	189.14	19.5	17	28	17	1.191	1.14	1.103	0.627	0.715	0.731
ssc04110 Cell cycle - Sus scrofa (pig)	0.000297532	17	2.38	I3LT03	Origin recognition complex subunit 1 OS=Sus scrofa OX=9823 GN=ORC1	1.323	Up	0.025977	ORC1	97.794	7.6332	4.1	3	3	3	1.2	1.041	1.307	0.862	0.844	0.976
ssc04110 Cell cycle - Sus scrofa (pig)	0.000297532	17	2.38	I3LII4	Serine/threonine-protein kinase PLK OS=Sus scrofa OX=9823 GN=PLK1	1.251	Up	0.0040206	PLK1	68.053	15.527	13.7	7	9	7	1.025	1.028	1.111	0.82	0.82	0.889
ssc04110 Cell cycle - Sus scrofa (pig)	0.000297532	17	2.38	D2IE28	Cyclin B1 transcript variant 1 OS=Sus scrofa OX=9823 GN=CCNB1	1.94	Up	0.00024373	CCNB1	48.662	7.9922	9	4	6	4	1.067	1.134	1.206	0.61	0.539	0.607
ssc04110 Cell cycle - Sus scrofa (pig)	0.000297532	17	2.38	A0A287A5X1	Cell division cycle 27 OS=Sus scrofa OX=9823 GN=CDC27	1.699	Up	0.0189448	CDC27	88.993	8.7504	2.5	2	2	2	0.936	1.242	1.294	0.559	0.742	0.742
ssc03460 Fanconi anemia pathway - Sus scrofa (pig)	0.701057	2	0.86	B0M1M6	DNA repair protein RAD51 homolog OS=Sus scrofa OX=9823 GN=pigRAD51	1.42	Up	0.0022166	pigRAD51	36.994	56.553	15.9	5	7	5	1.158	1.141	1.004	0.743	0.794	0.789
ssc03460 Fanconi anemia pathway - Sus scrofa (pig)	0.701057	2	0.86	A0A287AWN0	"BRCA2, DNA repair associated OS=Sus scrofa OX=9823 GN=BRCA2"	1.527	Up	0.025136	BRCA2	356.53	16.302	2.8	8	8	8	1.615	1.176	1.146	0.929	0.804	0.846
ssc05322 Systemic lupus erythematosus - Sus scrofa (pig)	0.00625452	9	2.47	A0A287AWZ3	Histone H2B OS=Sus scrofa OX=9823 GN=LOC100515302	0.649	Down	0.00081688	LOC100515302	13.938	1.486	27.8	4	6	1	0.88	0.855	0.758	1.315	1.275	1.253
ssc05322 Systemic lupus erythematosus - Sus scrofa (pig)	0.00625452	9	2.47	F1SMJ6	Complement component C9 precursor OS=Sus scrofa OX=9823 GN=C9	1.216	Up	0.034899	C9	62.441	39.962	18.6	10	18	10	0.7	0.713	0.661	0.581	0.618	0.506
ssc05322 Systemic lupus erythematosus - Sus scrofa (pig)	0.00625452	9	2.47	F1SMI8	Complement component C6 precursor OS=Sus scrofa OX=9823 GN=C6	1.233	Up	0.0191425	C6	104.63	32.506	12.5	13	19	13	0.601	0.708	0.611	0.534	0.505	0.518
ssc05322 Systemic lupus erythematosus - Sus scrofa (pig)	0.00625452	9	2.47	F1S1V1	Sjogren syndrome antigen B OS=Sus scrofa OX=9823 GN=SSB	2.422	Up	0.00193924	SSB	47.267	15.636	11.5	5	6	5	1.531	1.143	1.466	0.546	0.502	0.661
ssc05322 Systemic lupus erythematosus - Sus scrofa (pig)	0.00625452	9	2.47	I3LTB8	Complement C3 OS=Sus scrofa OX=9823 GN=C3	0.559	Down	4e-05	C3	185.27	301.69	19	34	43	30	0.626	0.671	0.689	1.2	1.167	1.184
ssc05322 Systemic lupus erythematosus - Sus scrofa (pig)	0.00625452	9	2.47	A0SEH3	Complement component C8 gamma chain precursor OS=Sus scrofa OX=9823 GN=C8G	1.359	Up	0.044805	C8G	22.283	16.232	27.7	4	5	4	1.067	0.768	0.874	0.692	0.612	0.689
ssc05322 Systemic lupus erythematosus - Sus scrofa (pig)	0.00625452	9	2.47	F1RQW2	Complement C4-A precursor OS=Sus scrofa OX=9823 GN=C4A	1.436	Up	0.0142446	C4A	192.43	17.44	4.9	8	10	8	0.707	0.896	0.813	0.606	0.506	0.57
ssc05322 Systemic lupus erythematosus - Sus scrofa (pig)	0.00625452	9	2.47	Q71LE2	Histone H3.3 OS=Sus scrofa OX=9823 GN=H3F3A	2.32	Up	4.1e-05	H3F3A	15.328	4.68	11.8	2	4	1	1.122	1.19	1.135	0.531	0.463	0.492
ssc05322 Systemic lupus erythematosus - Sus scrofa (pig)	0.00625452	9	2.47	Q9TUQ3	Complement component C7 OS=Sus scrofa OX=9823 GN=C7	1.407	Up	0.00129782	C7	93.061	34.541	14.2	12	16	12	0.556	0.566	0.593	0.377	0.428	0.414
ssc04371 Apelin signaling pathway - Sus scrofa (pig)	0.773233	4	0.78	I3LJ42	Guanine nucleotide-binding protein subunit gamma OS=Sus scrofa OX=9823 GN=GNG2	1.343	Up	0.036382	GNG2	7.8501	5.1464	22.5	1	2	1	0.941	1.141	1.231	0.905	0.789	0.773
ssc04371 Apelin signaling pathway - Sus scrofa (pig)	0.773233	4	0.78	A0A287A9P3	"Myosin light chain kinase, smooth muscle OS=Sus scrofa OX=9823 GN=MYLK"	0.626	Down	0.00172257	MYLK	194.76	21.299	4.7	8	9	8	0.855	0.958	0.795	1.444	1.42	1.302
ssc04371 Apelin signaling pathway - Sus scrofa (pig)	0.773233	4	0.78	A0A287A853	G protein subunit alpha 13 OS=Sus scrofa OX=9823 GN=GNA13	0.685	Down	0.0025849	GNA13	44.028	9.2799	9.5	4	4	4	0.906	0.824	0.832	1.248	1.349	1.144
ssc04371 Apelin signaling pathway - Sus scrofa (pig)	0.773233	4	0.78	A0A287BK75	Dual specificity mitogen-activated protein kinase kinase 1 OS=Sus scrofa OX=9823 GN=MAP2K1	1.443	Up	0.0065043	MAP2K1	43.439	31.872	19.1	8	12	4	1.036	1.187	1.18	0.704	0.809	0.845
ssc05034 Alcoholism - Sus scrofa (pig)	0.656387	4	0.91	A0A287AWZ3	Histone H2B OS=Sus scrofa OX=9823 GN=LOC100515302	0.649	Down	0.00081688	LOC100515302	13.938	1.486	27.8	4	6	1	0.88	0.855	0.758	1.315	1.275	1.253
ssc05034 Alcoholism - Sus scrofa (pig)	0.656387	4	0.91	I3LJ42	Guanine nucleotide-binding protein subunit gamma OS=Sus scrofa OX=9823 GN=GNG2	1.343	Up	0.036382	GNG2	7.8501	5.1464	22.5	1	2	1	0.941	1.141	1.231	0.905	0.789	0.773
ssc05034 Alcoholism - Sus scrofa (pig)	0.656387	4	0.91	Q71LE2	Histone H3.3 OS=Sus scrofa OX=9823 GN=H3F3A	2.32	Up	4.1e-05	H3F3A	15.328	4.68	11.8	2	4	1	1.122	1.19	1.135	0.531	0.463	0.492
ssc05034 Alcoholism - Sus scrofa (pig)	0.656387	4	0.91	A0A287BK75	Dual specificity mitogen-activated protein kinase kinase 1 OS=Sus scrofa OX=9823 GN=MAP2K1	1.443	Up	0.0065043	MAP2K1	43.439	31.872	19.1	8	12	4	1.036	1.187	1.18	0.704	0.809	0.845
ssc05223 Non-small cell lung cancer - Sus scrofa (pig)	0.701057	2	0.86	A0A287BBE2	Signal transducer and activator of transcription OS=Sus scrofa OX=9823 GN=STAT3	1.463	Up	0.000483	STAT3	81.238	15.017	8.5	6	8	6	1.168	1.123	1.074	0.805	0.732	0.763
ssc05223 Non-small cell lung cancer - Sus scrofa (pig)	0.701057	2	0.86	A0A287BK75	Dual specificity mitogen-activated protein kinase kinase 1 OS=Sus scrofa OX=9823 GN=MAP2K1	1.443	Up	0.0065043	MAP2K1	43.439	31.872	19.1	8	12	4	1.036	1.187	1.18	0.704	0.809	0.845
ssc04150 mTOR signaling pathway - Sus scrofa (pig)	0.969831	4	0.5	F1SQN4	Non-specific serine/threonine protein kinase OS=Sus scrofa OX=9823 GN=RPS6KA3	0.607	Down	6.27e-05	RPS6KA3	80.708	69.603	21.1	14	16	9	0.777	0.812	0.814	1.329	1.369	1.259
ssc04150 mTOR signaling pathway - Sus scrofa (pig)	0.969831	4	0.5	A0A287B0R3	CAP-Gly domain containing linker protein 1 OS=Sus scrofa OX=9823 GN=CLIP1	1.265	Up	0.00069606	CLIP1	156.09	52.841	12.9	17	22	13	1.086	1.069	1.145	0.852	0.865	0.892
ssc04150 mTOR signaling pathway - Sus scrofa (pig)	0.969831	4	0.5	A0A287BK75	Dual specificity mitogen-activated protein kinase kinase 1 OS=Sus scrofa OX=9823 GN=MAP2K1	1.443	Up	0.0065043	MAP2K1	43.439	31.872	19.1	8	12	4	1.036	1.187	1.18	0.704	0.809	0.845
ssc04150 mTOR signaling pathway - Sus scrofa (pig)	0.969831	4	0.5	A0A287AP19	Eukaryotic translation initiation factor 4E type 2 OS=Sus scrofa OX=9823 GN=EIF4E2	0.68	Down	0.005583	EIF4E2	26.674	19.081	14.2	3	4	3	0.942	0.824	0.74	1.198	1.269	1.218
ssc05224 Breast cancer - Sus scrofa (pig)	0.325702	5	1.32	A0A287AWN0	"BRCA2, DNA repair associated OS=Sus scrofa OX=9823 GN=BRCA2"	1.527	Up	0.025136	BRCA2	356.53	16.302	2.8	8	8	8	1.615	1.176	1.146	0.929	0.804	0.846
ssc05224 Breast cancer - Sus scrofa (pig)	0.325702	5	1.32	F1SBF0	Nuclear receptor coactivator 3 OS=Sus scrofa OX=9823 GN=NCOA3	2.152	Up	0.0091227	NCOA3	150.96	213.24	17.9	21	30	4	0.817	1.311	1.234	0.579	0.496	0.487
ssc05224 Breast cancer - Sus scrofa (pig)	0.325702	5	1.32	F1SE53	Mast/stem cell growth factor receptor OS=Sus scrofa OX=9823 GN=KIT	0.567	Down	0.00033912	KIT	109.06	11.826	5.9	6	6	6	0.698	0.772	0.784	1.32	1.25	1.406
ssc05224 Breast cancer - Sus scrofa (pig)	0.325702	5	1.32	A0A287ACQ4	Catenin beta-1 OS=Sus scrofa OX=9823 GN=CTNNB1	1.365	Up	0.000405	CTNNB1	84.146	92.708	19.3	14	29	14	1.102	1.125	1.074	0.777	0.795	0.846
ssc05224 Breast cancer - Sus scrofa (pig)	0.325702	5	1.32	A0A287BK75	Dual specificity mitogen-activated protein kinase kinase 1 OS=Sus scrofa OX=9823 GN=MAP2K1	1.443	Up	0.0065043	MAP2K1	43.439	31.872	19.1	8	12	4	1.036	1.187	1.18	0.704	0.809	0.845
ssc04370 VEGF signaling pathway - Sus scrofa (pig)	0.108684	5	1.91	I3LLM3	Phospholipase A2 OS=Sus scrofa OX=9823 GN=PLA2G4A	1.612	Up	0.00041713	PLA2G4A	85.375	120.26	19.4	13	23	13	1.237	1.133	1.135	0.732	0.68	0.762
ssc04370 VEGF signaling pathway - Sus scrofa (pig)	0.108684	5	1.91	A0A287A0I0	"Protein phosphatase 3 regulatory subunit B, alpha OS=Sus scrofa OX=9823 GN=PPP3R1"	0.756	Down	0.0060206	PPP3R1	16.945	3.0308	6.7	1	2	1	0.989	0.856	0.934	1.301	1.17	1.203
ssc04370 VEGF signaling pathway - Sus scrofa (pig)	0.108684	5	1.91	A0A287AX01	Mitogen-activated protein kinase OS=Sus scrofa OX=9823 GN=MAPK14	1.395	Up	0.00085599	MAPK14	39.561	20.335	12.2	4	7	2	1.096	1.046	1.099	0.731	0.821	0.771
ssc04370 VEGF signaling pathway - Sus scrofa (pig)	0.108684	5	1.91	A0A287BK75	Dual specificity mitogen-activated protein kinase kinase 1 OS=Sus scrofa OX=9823 GN=MAP2K1	1.443	Up	0.0065043	MAP2K1	43.439	31.872	19.1	8	12	4	1.036	1.187	1.18	0.704	0.809	0.845
ssc04370 VEGF signaling pathway - Sus scrofa (pig)	0.108684	5	1.91	Q5S1U1	Heat shock protein beta-1 OS=Sus scrofa OX=9823 GN=HSPB1	0.778	Down	0.023097	HSPB1	22.941	100.94	55.1	9	17	9	1.004	0.877	0.939	1.204	1.208	1.214
ssc04550 Signaling pathways regulating pluripotency of stem cells - Sus scrofa (pig)	0.105605	6	1.79	P03970	Inhibin beta A chain OS=Sus scrofa OX=9823 GN=INHBA	1.429	Up	0.0111758	INHBA	47.476	1.7334	1.9	1	1	1	0.999	1.162	1.239	0.87	0.761	0.748
ssc04550 Signaling pathways regulating pluripotency of stem cells - Sus scrofa (pig)	0.105605	6	1.79	A0A287BBE2	Signal transducer and activator of transcription OS=Sus scrofa OX=9823 GN=STAT3	1.463	Up	0.000483	STAT3	81.238	15.017	8.5	6	8	6	1.168	1.123	1.074	0.805	0.732	0.763
ssc04550 Signaling pathways regulating pluripotency of stem cells - Sus scrofa (pig)	0.105605	6	1.79	A0A287ACQ4	Catenin beta-1 OS=Sus scrofa OX=9823 GN=CTNNB1	1.365	Up	0.000405	CTNNB1	84.146	92.708	19.3	14	29	14	1.102	1.125	1.074	0.777	0.795	0.846
ssc04550 Signaling pathways regulating pluripotency of stem cells - Sus scrofa (pig)	0.105605	6	1.79	A0A287AX01	Mitogen-activated protein kinase OS=Sus scrofa OX=9823 GN=MAPK14	1.395	Up	0.00085599	MAPK14	39.561	20.335	12.2	4	7	2	1.096	1.046	1.099	0.731	0.821	0.771
ssc04550 Signaling pathways regulating pluripotency of stem cells - Sus scrofa (pig)	0.105605	6	1.79	A0A287BK75	Dual specificity mitogen-activated protein kinase kinase 1 OS=Sus scrofa OX=9823 GN=MAP2K1	1.443	Up	0.0065043	MAP2K1	43.439	31.872	19.1	8	12	4	1.036	1.187	1.18	0.704	0.809	0.845
ssc04550 Signaling pathways regulating pluripotency of stem cells - Sus scrofa (pig)	0.105605	6	1.79	F1S397	Zinc finger homeobox 3 OS=Sus scrofa OX=9823 GN=ZFHX3	0.759	Down	0.00894	ZFHX3	406.01	2.2993	0.4	2	2	2	0.94	0.865	0.802	1.163	1.206	1.068
ssc00982 Drug metabolism - cytochrome P450 - Sus scrofa (pig)	0.758405	1	0.76	F1S7D3	Uncharacterized protein OS=Sus scrofa OX=9823 GN=LOC100526118	1.702	Up	0.0055443	LOC100526118	25.413	5.0061	11.2	3	5	2	0.97	1.219	1.3	0.733	0.644	0.673
ssc04726 Serotonergic synapse - Sus scrofa (pig)	0.574975	3	1.03	I3LJ42	Guanine nucleotide-binding protein subunit gamma OS=Sus scrofa OX=9823 GN=GNG2	1.343	Up	0.036382	GNG2	7.8501	5.1464	22.5	1	2	1	0.941	1.141	1.231	0.905	0.789	0.773
ssc04726 Serotonergic synapse - Sus scrofa (pig)	0.574975	3	1.03	I3LLM3	Phospholipase A2 OS=Sus scrofa OX=9823 GN=PLA2G4A	1.612	Up	0.00041713	PLA2G4A	85.375	120.26	19.4	13	23	13	1.237	1.133	1.135	0.732	0.68	0.762
ssc04726 Serotonergic synapse - Sus scrofa (pig)	0.574975	3	1.03	A0A287BK75	Dual specificity mitogen-activated protein kinase kinase 1 OS=Sus scrofa OX=9823 GN=MAP2K1	1.443	Up	0.0065043	MAP2K1	43.439	31.872	19.1	8	12	4	1.036	1.187	1.18	0.704	0.809	0.845
ssc04520 Adherens junction - Sus scrofa (pig)	0.0190001	10	2.02	A0A287AAY5	"Afadin, adherens junction formation factor OS=Sus scrofa OX=9823 GN=AFDN"	0.691	Down	0.0181791	AFDN	177.86	19.717	3.4	5	5	5	1.061	0.771	0.858	1.286	1.367	1.241
ssc04520 Adherens junction - Sus scrofa (pig)	0.0190001	10	2.02	F1RUR8	Par-3 family cell polarity regulator OS=Sus scrofa OX=9823 GN=PARD3	0.577	Down	0.036717	PARD3	129.23	2.8665	1.7	2	2	2	0.58	0.704	1.066	1.296	1.266	1.51
ssc04520 Adherens junction - Sus scrofa (pig)	0.0190001	10	2.02	A0A287BRR9	BAI1 associated protein 2 OS=Sus scrofa OX=9823 GN=BAIAP2	1.589	Up	0.000124604	BAIAP2	57.301	88.687	32.6	16	22	16	1.172	1.208	1.112	0.735	0.757	0.705
ssc04520 Adherens junction - Sus scrofa (pig)	0.0190001	10	2.02	A0A287BBS6	Catenin delta 1 OS=Sus scrofa OX=9823 GN=CTNND1	1.435	Up	0.0093846	CTNND1	104.02	241.2	23.5	18	24	18	1.112	1.116	1.118	0.73	0.777	0.825
ssc04520 Adherens junction - Sus scrofa (pig)	0.0190001	10	2.02	A2TEQ2	Nectin-2 precursor OS=Sus scrofa OX=9823 GN=prr2	0.602	Down	0.0056835	prr2	51.525	5.346	4.6	2	3	2	0.705	0.908	0.698	1.312	1.346	1.18
ssc04520 Adherens junction - Sus scrofa (pig)	0.0190001	10	2.02	A0A287ATX4	Wiskott-Aldrich syndrome like OS=Sus scrofa OX=9823 GN=WASL	0.618	Down	0.0059987	WASL	54.641	4.6561	5.3	3	3	3	0.807	0.815	0.773	1.114	1.505	1.255
ssc04520 Adherens junction - Sus scrofa (pig)	0.0190001	10	2.02	K7GPM9	Tyrosine-protein kinase OS=Sus scrofa OX=9823 GN=FYN	2.068	Up	0.0021825	FYN	54.44	19.732	8.3	4	4	1	1.016	1.188	1.224	0.562	0.467	0.629
ssc04520 Adherens junction - Sus scrofa (pig)	0.0190001	10	2.02	A0A287AHM9	Uncharacterized protein OS=Sus scrofa OX=9823 GN=TJP1	0.688	Down	0.0046563	TJP1	196.55	34.733	7.8	12	12	12	0.77	0.922	0.947	1.309	1.267	1.258
ssc04520 Adherens junction - Sus scrofa (pig)	0.0190001	10	2.02	A0A287ACQ4	Catenin beta-1 OS=Sus scrofa OX=9823 GN=CTNNB1	1.365	Up	0.000405	CTNNB1	84.146	92.708	19.3	14	29	14	1.102	1.125	1.074	0.777	0.795	0.846
ssc04520 Adherens junction - Sus scrofa (pig)	0.0190001	10	2.02	A0A286ZVE6	LIM domain 7 OS=Sus scrofa OX=9823 GN=LMO7	0.649	Down	0.00088273	LMO7	182.22	174.85	18.9	27	31	27	0.92	0.843	0.779	1.297	1.33	1.291
ssc00480 Glutathione metabolism - Sus scrofa (pig)	0.931103	2	0.49	F1RGP0	Gamma-glutamyltransferase 6 OS=Sus scrofa OX=9823 GN=GGT6	0.806	Down	0.0069175	GGT6	56.037	1.6871	1.5	1	2	1	0.88	0.954	0.849	1.087	1.078	1.165
ssc00480 Glutathione metabolism - Sus scrofa (pig)	0.931103	2	0.49	F1S7D3	Uncharacterized protein OS=Sus scrofa OX=9823 GN=LOC100526118	1.702	Up	0.0055443	LOC100526118	25.413	5.0061	11.2	3	5	2	0.97	1.219	1.3	0.733	0.644	0.673
ssc04141 Protein processing in endoplasmic reticulum - Sus scrofa (pig)	0.999567	5	0.34	F1SA79	Mitogen-activated protein kinase kinase 7 OS=Sus scrofa OX=9823 GN=MAP2K7	1.289	Up	0.0027804	MAP2K7	47.552	4.5415	4.8	2	2	2	1.059	1.067	1.108	0.782	0.886	0.841
ssc04141 Protein processing in endoplasmic reticulum - Sus scrofa (pig)	0.999567	5	0.34	F1RS44	N-glycanase 1 OS=Sus scrofa OX=9823 GN=NGLY1	2.433	Up	1.76e-05	NGLY1	74.485	122.4	23.7	15	24	15	1.133	1.233	1.233	0.492	0.475	0.512
ssc04141 Protein processing in endoplasmic reticulum - Sus scrofa (pig)	0.999567	5	0.34	I3LGC2	Ribosome binding protein 1 OS=Sus scrofa OX=9823 GN=RRBP1	0.586	Down	1.97e-06	RRBP1	160.75	257.09	48.2	67	87	67	0.831	0.804	0.814	1.425	1.387	1.369
ssc04141 Protein processing in endoplasmic reticulum - Sus scrofa (pig)	0.999567	5	0.34	A0A287BNF3	Phospholipase A2 activating protein OS=Sus scrofa OX=9823 GN=PLAA	1.284	Up	0.0028007	PLAA	84.945	30.191	15.2	11	12	11	1.147	1.161	1.111	0.918	0.825	0.92
ssc04141 Protein processing in endoplasmic reticulum - Sus scrofa (pig)	0.999567	5	0.34	F1SBH2	Protein transport protein Sec23B OS=Sus scrofa OX=9823 GN=SEC23B	0.603	Down	0.00043981	SEC23B	86.473	57.187	10.2	6	6	5	0.82	0.774	0.894	1.314	1.402	1.41
ssc00350 Tyrosine metabolism - Sus scrofa (pig)	0.717004	1	0.86	P00503	"Aspartate aminotransferase, cytoplasmic OS=Sus scrofa OX=9823 GN=GOT1"	1.209	Up	0.0084842	GOT1	46.474	171.38	20.6	7	10	7	1.153	1.069	1.08	0.905	0.963	0.864
ssc05414 Dilated cardiomyopathy (DCM) - Sus scrofa (pig)	0.105605	6	1.79	A0A287BHP4	Integrin beta OS=Sus scrofa OX=9823 GN=ITGB5	0.828	Down	0.020501	ITGB5	85.072	21.307	13.5	9	9	9	0.898	0.841	0.901	1.092	0.971	1.126
ssc05414 Dilated cardiomyopathy (DCM) - Sus scrofa (pig)	0.105605	6	1.79	P67937	Tropomyosin alpha-4 chain OS=Sus scrofa OX=9823 GN=TPM4	0.472	Down	5.72e-05	TPM4	28.521	67.532	38.7	12	9	6	0.722	0.811	0.798	1.601	1.626	1.71
ssc05414 Dilated cardiomyopathy (DCM) - Sus scrofa (pig)	0.105605	6	1.79	A0A288CFY3	Tropomyosin alpha-3 chain OS=Sus scrofa OX=9823 GN=TPM3	0.184	Down	0.00093588	TPM3	28.922	51.22	37.1	11	18	2	0.355	0.416	0.413	2.158	2.132	2.151
ssc05414 Dilated cardiomyopathy (DCM) - Sus scrofa (pig)	0.105605	6	1.79	Q9GLP0	Integrin beta-1 OS=Sus scrofa OX=9823 GN=ITGB1	0.655	Down	0.00113945	ITGB1	88.265	52.405	14.5	10	16	10	0.734	0.836	0.835	1.288	1.177	1.205
ssc05414 Dilated cardiomyopathy (DCM) - Sus scrofa (pig)	0.105605	6	1.79	Q95JH1	Integrin beta OS=Sus scrofa OX=9823 GN=CD61	0.617	Down	0.04306	CD61	86.365	33.211	7.9	5	5	5	1.106	0.618	0.75	1.265	1.426	1.316
ssc05414 Dilated cardiomyopathy (DCM) - Sus scrofa (pig)	0.105605	6	1.79	K7GPD4	Integrin subunit beta 4 OS=Sus scrofa OX=9823 GN=ITGB4	0.784	Down	0.00176393	ITGB4	167.7	34.989	9.6	13	14	13	0.9	0.874	0.948	1.139	1.123	1.209
ssc00520 Amino sugar and nucleotide sugar metabolism - Sus scrofa (pig)	0.946946	2	0.46	A0A287BS35	Cytidine monophosphate N-acetylneuraminic acid synthetase OS=Sus scrofa OX=9823 GN=CMAS	0.626	Down	0.0034557	CMAS	60.467	1.7313	1.8	1	1	1	0.915	0.728	0.745	1.294	1.213	1.31
ssc00520 Amino sugar and nucleotide sugar metabolism - Sus scrofa (pig)	0.946946	2	0.46	F1S5Q1	Glutamine-fructose-6-phosphate transaminase 2 OS=Sus scrofa OX=9823 GN=GFPT2	1.983	Up	0.00043929	GFPT2	77.069	2.789	7.6	5	5	2	1.048	1.193	1.22	0.633	0.553	0.559
ssc03430 Mismatch repair - Sus scrofa (pig)	0.460318	3	1.21	A0A287AQT0	Replication factor C subunit 4 OS=Sus scrofa OX=9823 GN=RFC4	1.317	Up	0.0176812	RFC4	32.792	5.0203	9.7	3	3	3	0.964	1.099	1.093	0.86	0.713	0.824
ssc03430 Mismatch repair - Sus scrofa (pig)	0.460318	3	1.21	F1SQH4	DNA mismatch repair protein OS=Sus scrofa OX=9823 GN=MSH2	1.482	Up	0.0005597	MSH2	103.19	56.749	13	13	14	13	1.145	1.161	1.042	0.78	0.75	0.729
ssc03430 Mismatch repair - Sus scrofa (pig)	0.460318	3	1.21	A0A287ABG2	Proliferating cell nuclear antigen OS=Sus scrofa OX=9823 GN=PCNA	1.715	Up	0.0162982	PCNA	28.779	191.68	48.3	12	72	12	0.942	1.18	1.13	0.627	0.635	0.634
ssc05150 Staphylococcus aureus infection - Sus scrofa (pig)	0.062975	4	2.5	I3LJW2	Fibrinogen gamma chain precursor OS=Sus scrofa OX=9823 GN=FGG	1.253	Up	0.00061742	FGG	49.618	83.852	21	9	10	9	0.794	0.744	0.796	0.627	0.613	0.622
ssc05150 Staphylococcus aureus infection - Sus scrofa (pig)	0.062975	4	2.5	A0A287B388	Uncharacterized protein OS=Sus scrofa OX=9823 GN=CFH	1.297	Up	0.0069754	CFH	131.55	9.0038	5.4	7	7	7	0.966	0.876	0.979	0.72	0.681	0.774
ssc05150 Staphylococcus aureus infection - Sus scrofa (pig)	0.062975	4	2.5	I3LTB8	Complement C3 OS=Sus scrofa OX=9823 GN=C3	0.559	Down	4e-05	C3	185.27	301.69	19	34	43	30	0.626	0.671	0.689	1.2	1.167	1.184
ssc05150 Staphylococcus aureus infection - Sus scrofa (pig)	0.062975	4	2.5	F1RQW2	Complement C4-A precursor OS=Sus scrofa OX=9823 GN=C4A	1.436	Up	0.0142446	C4A	192.43	17.44	4.9	8	10	8	0.707	0.896	0.813	0.606	0.506	0.57
ssc00471 D-Glutamine and D-glutamate metabolism - Sus scrofa (pig)	0.37671	1	2.29	I3LSA2	Glutaminase 2 OS=Sus scrofa OX=9823 GN=GLS2	1.331	Up	0.00145816	GLS2	64.034	91.685	15.5	8	11	8	1.194	1.104	1.098	0.81	0.878	0.864
ssc04080 Neuroactive ligand-receptor interaction - Sus scrofa (pig)	0.37671	1	2.29	F1RUR8	Par-3 family cell polarity regulator OS=Sus scrofa OX=9823 GN=PARD3	0.577	Down	0.036717	PARD3	129.23	2.8665	1.7	2	2	2	0.58	0.704	1.066	1.296	1.266	1.51
ssc05221 Acute myeloid leukemia - Sus scrofa (pig)	0.538421	3	1.08	F1SE53	Mast/stem cell growth factor receptor OS=Sus scrofa OX=9823 GN=KIT	0.567	Down	0.00033912	KIT	109.06	11.826	5.9	6	6	6	0.698	0.772	0.784	1.32	1.25	1.406
ssc05221 Acute myeloid leukemia - Sus scrofa (pig)	0.538421	3	1.08	A0A287BBE2	Signal transducer and activator of transcription OS=Sus scrofa OX=9823 GN=STAT3	1.463	Up	0.000483	STAT3	81.238	15.017	8.5	6	8	6	1.168	1.123	1.074	0.805	0.732	0.763
ssc05221 Acute myeloid leukemia - Sus scrofa (pig)	0.538421	3	1.08	A0A287BK75	Dual specificity mitogen-activated protein kinase kinase 1 OS=Sus scrofa OX=9823 GN=MAP2K1	1.443	Up	0.0065043	MAP2K1	43.439	31.872	19.1	8	12	4	1.036	1.187	1.18	0.704	0.809	0.845
ssc00590 Arachidonic acid metabolism - Sus scrofa (pig)	0.906638	1	0.46	I3LLM3	Phospholipase A2 OS=Sus scrofa OX=9823 GN=PLA2G4A	1.612	Up	0.00041713	PLA2G4A	85.375	120.26	19.4	13	23	13	1.237	1.133	1.135	0.732	0.68	0.762
ssc04915 Estrogen signaling pathway - Sus scrofa (pig)	0.773233	4	0.78	A0A286ZLA5	Nuclear receptor coactivator 2 OS=Sus scrofa OX=9823 GN=NCOA2	4.151	Up	3.9e-06	NCOA2	148.65	1.8603	0.6	1	1	1	1.258	1.371	1.252	0.295	0.305	0.335
ssc04915 Estrogen signaling pathway - Sus scrofa (pig)	0.773233	4	0.78	F1SBF0	Nuclear receptor coactivator 3 OS=Sus scrofa OX=9823 GN=NCOA3	2.152	Up	0.0091227	NCOA3	150.96	213.24	17.9	21	30	4	0.817	1.311	1.234	0.579	0.496	0.487
ssc04915 Estrogen signaling pathway - Sus scrofa (pig)	0.773233	4	0.78	A0A287BK75	Dual specificity mitogen-activated protein kinase kinase 1 OS=Sus scrofa OX=9823 GN=MAP2K1	1.443	Up	0.0065043	MAP2K1	43.439	31.872	19.1	8	12	4	1.036	1.187	1.18	0.704	0.809	0.845
ssc04915 Estrogen signaling pathway - Sus scrofa (pig)	0.773233	4	0.78	F1SGG1	Keratin 18 OS=Sus scrofa OX=9823 GN=KRT18	1.597	Up	0.0015762	KRT18	47.417	4.0276	4.3	2	3	2	1.253	1.067	1.073	0.749	0.702	0.674
ssc00983 Drug metabolism - other enzymes - Sus scrofa (pig)	0.980988	1	0.27	F1S7D3	Uncharacterized protein OS=Sus scrofa OX=9823 GN=LOC100526118	1.702	Up	0.0055443	LOC100526118	25.413	5.0061	11.2	3	5	2	0.97	1.219	1.3	0.733	0.644	0.673
ssc04920 Adipocytokine signaling pathway - Sus scrofa (pig)	0.701057	2	0.86	F1RKU1	Acyl-CoA synthetase bubblegum family member 1 OS=Sus scrofa OX=9823 GN=ACSBG1	0.667	Down	0.035963	ACSBG1	78.521	2.8343	2.4	2	2	2	1.045	0.689	0.876	1.38	1.374	1.158
ssc04920 Adipocytokine signaling pathway - Sus scrofa (pig)	0.701057	2	0.86	A0A287BBE2	Signal transducer and activator of transcription OS=Sus scrofa OX=9823 GN=STAT3	1.463	Up	0.000483	STAT3	81.238	15.017	8.5	6	8	6	1.168	1.123	1.074	0.805	0.732	0.763
ssc00620 Pyruvate metabolism - Sus scrofa (pig)	0.91087	2	0.53	P24540	Acylphosphatase-1 OS=Sus scrofa OX=9823 GN=ACYP1	0.832	Down	0.0089426	ACYP1	11.427	12.91	33.7	5	15	5	0.95	0.934	0.86	1.141	1.105	1.052
ssc00620 Pyruvate metabolism - Sus scrofa (pig)	0.91087	2	0.53	D2D0D8	Acetyl-CoA carboxylase 1 OS=Sus scrofa OX=9823 GN=ACACA	0.748	Down	0.0034767	ACACA	265.34	20.468	3.3	7	8	7	0.879	0.901	0.937	1.144	1.314	1.172
ssc04714 Thermogenesis - Sus scrofa (pig)	0.995229	8	0.49	F1SGC6	Uncharacterized protein OS=Sus scrofa OX=9823 GN=NDUFB5	0.779	Down	0.031823	NDUFB5	21.554	3.1303	8.5	2	4	2	0.754	0.98	0.894	1.122	1.159	1.091
ssc04714 Thermogenesis - Sus scrofa (pig)	0.995229	8	0.49	I3LET5	Lysine demethylase 3A OS=Sus scrofa OX=9823 GN=KDM3A	2.159	Up	0.0033568	KDM3A	147.32	5.1165	2.1	3	3	3	1.107	1.009	1.446	0.499	0.607	0.544
ssc04714 Thermogenesis - Sus scrofa (pig)	0.995229	8	0.49	F1SQN4	Non-specific serine/threonine protein kinase OS=Sus scrofa OX=9823 GN=RPS6KA3	0.607	Down	6.27e-05	RPS6KA3	80.708	69.603	21.1	14	16	9	0.777	0.812	0.814	1.329	1.369	1.259
ssc04714 Thermogenesis - Sus scrofa (pig)	0.995229	8	0.49	F1SA62	Uncharacterized protein OS=Sus scrofa OX=9823 GN=NDUFA7	0.754	Down	0.0026024	NDUFA7	12.628	9.7107	25.7	3	4	3	0.88	0.84	0.865	1.102	1.091	1.235
ssc04714 Thermogenesis - Sus scrofa (pig)	0.995229	8	0.49	F1RVN1	"NADH dehydrogenase [ubiquinone] flavoprotein 1, mitochondrial OS=Sus scrofa OX=9823 GN=NDUFV1"	0.803	Down	0.0107954	NDUFV1	50.569	23.748	20.5	10	15	10	0.866	0.937	0.906	1.124	1.119	1.132
ssc04714 Thermogenesis - Sus scrofa (pig)	0.995229	8	0.49	F1RGE3	NADH dehydrogenase [ubiquinone] 1 alpha subcomplex subunit 2 OS=Sus scrofa OX=9823 GN=NDUFA2	0.774	Down	0.0037164	NDUFA2	11.082	38.438	49.5	5	9	5	0.833	0.934	0.923	1.161	1.114	1.201
ssc04714 Thermogenesis - Sus scrofa (pig)	0.995229	8	0.49	F1SGC8	Actin like 6A OS=Sus scrofa OX=9823 GN=ACTL6A	2.313	Up	0.0119769	ACTL6A	47.47	32.668	13.8	5	7	5	1.19	1.002	1.189	0.631	0.502	0.329
ssc04714 Thermogenesis - Sus scrofa (pig)	0.995229	8	0.49	A0A287AX01	Mitogen-activated protein kinase OS=Sus scrofa OX=9823 GN=MAPK14	1.395	Up	0.00085599	MAPK14	39.561	20.335	12.2	4	7	2	1.096	1.046	1.099	0.731	0.821	0.771
ssc05213 Endometrial cancer - Sus scrofa (pig)	0.762283	2	0.76	A0A287ACQ4	Catenin beta-1 OS=Sus scrofa OX=9823 GN=CTNNB1	1.365	Up	0.000405	CTNNB1	84.146	92.708	19.3	14	29	14	1.102	1.125	1.074	0.777	0.795	0.846
ssc05213 Endometrial cancer - Sus scrofa (pig)	0.762283	2	0.76	A0A287BK75	Dual specificity mitogen-activated protein kinase kinase 1 OS=Sus scrofa OX=9823 GN=MAP2K1	1.443	Up	0.0065043	MAP2K1	43.439	31.872	19.1	8	12	4	1.036	1.187	1.18	0.704	0.809	0.845
ssc04713 Circadian entrainment - Sus scrofa (pig)	0.920343	1	0.43	I3LJ42	Guanine nucleotide-binding protein subunit gamma OS=Sus scrofa OX=9823 GN=GNG2	1.343	Up	0.036382	GNG2	7.8501	5.1464	22.5	1	2	1	0.941	1.141	1.231	0.905	0.789	0.773
ssc05231 Choline metabolism in cancer - Sus scrofa (pig)	0.835459	3	0.69	I3LLM3	Phospholipase A2 OS=Sus scrofa OX=9823 GN=PLA2G4A	1.612	Up	0.00041713	PLA2G4A	85.375	120.26	19.4	13	23	13	1.237	1.133	1.135	0.732	0.68	0.762
ssc05231 Choline metabolism in cancer - Sus scrofa (pig)	0.835459	3	0.69	A0A287ATX4	Wiskott-Aldrich syndrome like OS=Sus scrofa OX=9823 GN=WASL	0.618	Down	0.0059987	WASL	54.641	4.6561	5.3	3	3	3	0.807	0.815	0.773	1.114	1.505	1.255
ssc05231 Choline metabolism in cancer - Sus scrofa (pig)	0.835459	3	0.69	A0A287BK75	Dual specificity mitogen-activated protein kinase kinase 1 OS=Sus scrofa OX=9823 GN=MAP2K1	1.443	Up	0.0065043	MAP2K1	43.439	31.872	19.1	8	12	4	1.036	1.187	1.18	0.704	0.809	0.845
ssc04540 Gap junction - Sus scrofa (pig)	0.471649	4	1.14	I3LML4	Tubulin alpha chain OS=Sus scrofa OX=9823 GN=TUBAL3	1.765	Up	0.00043563	TUBAL3	49.327	12.911	7.4	3	4	3	1.049	1.124	1.034	0.551	0.627	0.639
ssc04540 Gap junction - Sus scrofa (pig)	0.471649	4	1.14	Q767L7	Tubulin beta chain OS=Sus scrofa OX=9823 GN=TUBB	0.803	Down	0.035837	TUBB	49.67	32.183	34.5	13	73	2	0.927	0.943	0.899	1.169	1.27	1.008
ssc04540 Gap junction - Sus scrofa (pig)	0.471649	4	1.14	A0A287AHM9	Uncharacterized protein OS=Sus scrofa OX=9823 GN=TJP1	0.688	Down	0.0046563	TJP1	196.55	34.733	7.8	12	12	12	0.77	0.922	0.947	1.309	1.267	1.258
ssc04540 Gap junction - Sus scrofa (pig)	0.471649	4	1.14	A0A287BK75	Dual specificity mitogen-activated protein kinase kinase 1 OS=Sus scrofa OX=9823 GN=MAP2K1	1.443	Up	0.0065043	MAP2K1	43.439	31.872	19.1	8	12	4	1.036	1.187	1.18	0.704	0.809	0.845
ssc04514 Cell adhesion molecules (CAMs) - Sus scrofa (pig)	0.00323809	8	2.89	A2TEQ2	Nectin-2 precursor OS=Sus scrofa OX=9823 GN=prr2	0.602	Down	0.0056835	prr2	51.525	5.346	4.6	2	3	2	0.705	0.908	0.698	1.312	1.346	1.18
ssc04514 Cell adhesion molecules (CAMs) - Sus scrofa (pig)	0.00323809	8	2.89	F1RPU6	Myelin protein zero like 1 OS=Sus scrofa OX=9823 GN=MPZL1	0.663	Down	0.0192425	MPZL1	29.241	4.1739	7.1	2	2	2	0.768	0.786	1.067	1.31	1.245	1.398
ssc04514 Cell adhesion molecules (CAMs) - Sus scrofa (pig)	0.00323809	8	2.89	Q9GLP0	Integrin beta-1 OS=Sus scrofa OX=9823 GN=ITGB1	0.655	Down	0.00113945	ITGB1	88.265	52.405	14.5	10	16	10	0.734	0.836	0.835	1.288	1.177	1.205
ssc04514 Cell adhesion molecules (CAMs) - Sus scrofa (pig)	0.00323809	8	2.89	K7GMV4	Neural cell adhesion molecule 1 OS=Sus scrofa OX=9823 GN=NCAM1	0.721	Down	0.0052846	NCAM1	97.221	13.607	6.2	5	7	5	0.835	0.92	0.996	1.276	1.338	1.202
ssc04514 Cell adhesion molecules (CAMs) - Sus scrofa (pig)	0.00323809	8	2.89	F1S6M4	Cadherin 15 OS=Sus scrofa OX=9823 GN=CDH15	0.699	Down	0.010817	CDH15	79.011	3.8864	2.7	2	2	2	0.731	0.877	0.927	1.286	1.134	1.207
ssc04514 Cell adhesion molecules (CAMs) - Sus scrofa (pig)	0.00323809	8	2.89	I3LPL7	Golgi glycoprotein 1 OS=Sus scrofa OX=9823 GN=GLG1	0.769	Down	0.0059758	GLG1	132.65	33.348	8.2	9	9	9	0.981	0.847	0.961	1.246	1.167	1.216
ssc04514 Cell adhesion molecules (CAMs) - Sus scrofa (pig)	0.00323809	8	2.89	B2ZI35	F11 receptor OS=Sus scrofa OX=9823 GN=F11R	3.293	Up	1.56e-05	F11R	32.287	8.4203	14.4	4	4	4	1.45	1.288	1.444	0.439	0.423	0.408
ssc04514 Cell adhesion molecules (CAMs) - Sus scrofa (pig)	0.00323809	8	2.89	A0A287AJ27	CD276 molecule OS=Sus scrofa OX=9823 GN=CD276	0.537	Down	0.00025563	CD276	56.425	2.716	3.8	1	3	1	0.739	0.816	0.764	1.367	1.559	1.391
ssc03450 Non-homologous end-joining - Sus scrofa (pig)	0.0682586	3	2.94	F1RKS3	Flap endonuclease 1 OS=Sus scrofa OX=9823 GN=FEN1	1.371	Up	0.026478	FEN1	42.402	9.8943	8.9	3	4	3	0.94	1.04	1.111	0.648	0.853	0.753
ssc03450 Non-homologous end-joining - Sus scrofa (pig)	0.0682586	3	2.94	F1SSF6	DNA-directed DNA/RNA polymerase mu OS=Sus scrofa OX=9823 GN=POLM	0.654	Down	0.015638	POLM	60.003	12.337	5.2	2	2	2	0.929	0.844	0.806	1.111	1.293	1.542
ssc03450 Non-homologous end-joining - Sus scrofa (pig)	0.0682586	3	2.94	A0A286ZU83	Versican core protein precursor OS=Sus scrofa OX=9823 GN=VCAN	1.358	Up	0.00061838	VCAN	38.274	41.09	27.3	9	16	9	1.11	1.134	1.116	0.786	0.815	0.873
ssc05211 Renal cell carcinoma - Sus scrofa (pig)	0.753744	3	0.79	F1SUG4	Uncharacterized protein OS=Sus scrofa OX=9823 GN=ELOB	0.778	Down	0.031703	ELOB	13.17	96.109	65.3	8	14	8	0.837	0.972	0.946	1.189	1.173	1.179
ssc05211 Renal cell carcinoma - Sus scrofa (pig)	0.753744	3	0.79	A0A287BK75	Dual specificity mitogen-activated protein kinase kinase 1 OS=Sus scrofa OX=9823 GN=MAP2K1	1.443	Up	0.0065043	MAP2K1	43.439	31.872	19.1	8	12	4	1.036	1.187	1.18	0.704	0.809	0.845
ssc05211 Renal cell carcinoma - Sus scrofa (pig)	0.753744	3	0.79	F1RKX9	"CRK like proto-oncogene, adaptor protein OS=Sus scrofa OX=9823 GN=CRKL"	1.214	Up	0.022316	CRKL	33.796	21.855	25.4	6	10	6	1.176	1.054	1.056	0.834	0.923	0.95
ssc04919 Thyroid hormone signaling pathway - Sus scrofa (pig)	0.189728	6	1.52	A0A286ZLA5	Nuclear receptor coactivator 2 OS=Sus scrofa OX=9823 GN=NCOA2	4.151	Up	3.9e-06	NCOA2	148.65	1.8603	0.6	1	1	1	1.258	1.371	1.252	0.295	0.305	0.335
ssc04919 Thyroid hormone signaling pathway - Sus scrofa (pig)	0.189728	6	1.52	F1SBF0	Nuclear receptor coactivator 3 OS=Sus scrofa OX=9823 GN=NCOA3	2.152	Up	0.0091227	NCOA3	150.96	213.24	17.9	21	30	4	0.817	1.311	1.234	0.579	0.496	0.487
ssc04919 Thyroid hormone signaling pathway - Sus scrofa (pig)	0.189728	6	1.52	Q95JH1	Integrin beta OS=Sus scrofa OX=9823 GN=CD61	0.617	Down	0.04306	CD61	86.365	33.211	7.9	5	5	5	1.106	0.618	0.75	1.265	1.426	1.316
ssc04919 Thyroid hormone signaling pathway - Sus scrofa (pig)	0.189728	6	1.52	A0A287ACQ4	Catenin beta-1 OS=Sus scrofa OX=9823 GN=CTNNB1	1.365	Up	0.000405	CTNNB1	84.146	92.708	19.3	14	29	14	1.102	1.125	1.074	0.777	0.795	0.846
ssc04919 Thyroid hormone signaling pathway - Sus scrofa (pig)	0.189728	6	1.52	A0A287BK75	Dual specificity mitogen-activated protein kinase kinase 1 OS=Sus scrofa OX=9823 GN=MAP2K1	1.443	Up	0.0065043	MAP2K1	43.439	31.872	19.1	8	12	4	1.036	1.187	1.18	0.704	0.809	0.845
ssc04919 Thyroid hormone signaling pathway - Sus scrofa (pig)	0.189728	6	1.52	P05024	Sodium/potassium-transporting ATPase subunit alpha-1 OS=Sus scrofa OX=9823 GN=ATP1A1	0.812	Down	0.0031356	ATP1A1	112.68	214.31	21.2	20	31	20	0.986	0.904	0.907	1.184	1.121	1.138
ssc05416 Viral myocarditis - Sus scrofa (pig)	0.890584	1	0.49	K7GPM9	Tyrosine-protein kinase OS=Sus scrofa OX=9823 GN=FYN	2.068	Up	0.0021825	FYN	54.44	19.732	8.3	4	4	1	1.016	1.188	1.224	0.562	0.467	0.629
ssc05012 Parkinson disease - Sus scrofa (pig)	0.999398	4	0.32	F1RVN1	"NADH dehydrogenase [ubiquinone] flavoprotein 1, mitochondrial OS=Sus scrofa OX=9823 GN=NDUFV1"	0.803	Down	0.0107954	NDUFV1	50.569	23.748	20.5	10	15	10	0.866	0.937	0.906	1.124	1.119	1.132
ssc05012 Parkinson disease - Sus scrofa (pig)	0.999398	4	0.32	F1RGE3	NADH dehydrogenase [ubiquinone] 1 alpha subcomplex subunit 2 OS=Sus scrofa OX=9823 GN=NDUFA2	0.774	Down	0.0037164	NDUFA2	11.082	38.438	49.5	5	9	5	0.833	0.934	0.923	1.161	1.114	1.201
ssc05012 Parkinson disease - Sus scrofa (pig)	0.999398	4	0.32	F1SGC6	Uncharacterized protein OS=Sus scrofa OX=9823 GN=NDUFB5	0.779	Down	0.031823	NDUFB5	21.554	3.1303	8.5	2	4	2	0.754	0.98	0.894	1.122	1.159	1.091
ssc05012 Parkinson disease - Sus scrofa (pig)	0.999398	4	0.32	F1SA62	Uncharacterized protein OS=Sus scrofa OX=9823 GN=NDUFA7	0.754	Down	0.0026024	NDUFA7	12.628	9.7107	25.7	3	4	3	0.88	0.84	0.865	1.102	1.091	1.235
ssc05132 Salmonella infection - Sus scrofa (pig)	0.538049	5	1.04	B5APU6	Actin-related protein 2/3 complex subunit OS=Sus scrofa OX=9823 GN=ARPC1B	0.822	Down	0.0097848	ARPC1B	40.974	46.294	21.2	7	7	7	0.833	0.959	0.917	1.119	1.085	1.091
ssc05132 Salmonella infection - Sus scrofa (pig)	0.538049	5	1.04	A0A286ZXU2	Uncharacterized protein OS=Sus scrofa OX=9823 GN=FLNA	0.46	Down	3.8e-06	FLNA	279.88	224.99	21.4	47	58	36	0.699	0.679	0.733	1.497	1.522	1.568
ssc05132 Salmonella infection - Sus scrofa (pig)	0.538049	5	1.04	A0A287AHM9	Uncharacterized protein OS=Sus scrofa OX=9823 GN=TJP1	0.688	Down	0.0046563	TJP1	196.55	34.733	7.8	12	12	12	0.77	0.922	0.947	1.309	1.267	1.258
ssc05132 Salmonella infection - Sus scrofa (pig)	0.538049	5	1.04	A0A287ATX4	Wiskott-Aldrich syndrome like OS=Sus scrofa OX=9823 GN=WASL	0.618	Down	0.0059987	WASL	54.641	4.6561	5.3	3	3	3	0.807	0.815	0.773	1.114	1.505	1.255
ssc05132 Salmonella infection - Sus scrofa (pig)	0.538049	5	1.04	A0A287AX01	Mitogen-activated protein kinase OS=Sus scrofa OX=9823 GN=MAPK14	1.395	Up	0.00085599	MAPK14	39.561	20.335	12.2	4	7	2	1.096	1.046	1.099	0.731	0.821	0.771
ssc04144 Endocytosis - Sus scrofa (pig)	0.418143	20	1.06	I3LFX1	"ArfGAP with RhoGAP domain, ankyrin repeat and PH domain 1 OS=Sus scrofa OX=9823 GN=ARAP1"	0.379	Down	0.0002829	ARAP1	156.59	1.7989	0.9	1	1	1	0.648	0.614	0.788	1.713	1.787	1.906
ssc04144 Endocytosis - Sus scrofa (pig)	0.418143	20	1.06	F1RUR8	Par-3 family cell polarity regulator OS=Sus scrofa OX=9823 GN=PARD3	0.577	Down	0.036717	PARD3	129.23	2.8665	1.7	2	2	2	0.58	0.704	1.066	1.296	1.266	1.51
ssc04144 Endocytosis - Sus scrofa (pig)	0.418143	20	1.06	I3LDA5	EH domain containing 4 OS=Sus scrofa OX=9823 GN=EHD4	0.81	Down	0.0078971	EHD4	61.199	33.511	15.2	7	7	6	1.001	0.886	0.892	1.168	1.106	1.156
ssc04144 Endocytosis - Sus scrofa (pig)	0.418143	20	1.06	F2Z5Q1	Charged multivesicular body protein 2b OS=Sus scrofa OX=9823 GN=CHMP2B	1.267	Up	0.00159567	CHMP2B	23.934	13.536	24.4	6	7	6	1.036	1.049	1.127	0.853	0.864	0.818
ssc04144 Endocytosis - Sus scrofa (pig)	0.418143	20	1.06	F1RSR1	Spartin OS=Sus scrofa OX=9823 GN=SPART	0.816	Down	0.0006004	SPART	65.154	55.315	14.8	9	11	9	0.924	0.974	0.922	1.175	1.134	1.148
ssc04144 Endocytosis - Sus scrofa (pig)	0.418143	20	1.06	F2Z5I8	Ras-related protein Rab-8A OS=Sus scrofa OX=9823 GN=RAB8A	0.793	Down	0.037395	RAB8A	26.63	8.2746	22.9	6	11	3	0.824	0.966	0.88	1.129	1.133	1.107
ssc04144 Endocytosis - Sus scrofa (pig)	0.418143	20	1.06	F1RXC5	WAS/WASL-interacting protein family member 2 OS=Sus scrofa OX=9823 GN=WIPF2	0.74	Down	0.0093834	WIPF2	46.34	6.0243	8.4	3	4	3	0.818	1.013	0.89	1.188	1.267	1.221
ssc04144 Endocytosis - Sus scrofa (pig)	0.418143	20	1.06	F1S3B4	IST1-like protein OS=Sus scrofa OX=9823 GN=IST1	0.676	Down	0.00046105	IST1	39.596	15.257	14.9	7	10	7	0.804	0.792	0.878	1.224	1.179	1.259
ssc04144 Endocytosis - Sus scrofa (pig)	0.418143	20	1.06	A0A287AQ96	ADP ribosylation factor GTPase activating protein 1 OS=Sus scrofa OX=9823 GN=ARFGAP1	0.783	Down	0.00032078	ARFGAP1	44.941	2.2757	2.2	1	1	1	0.944	0.899	0.909	1.175	1.139	1.2
ssc04144 Endocytosis - Sus scrofa (pig)	0.418143	20	1.06	Q52NJ1	Ras-related protein Rab-11A OS=Sus scrofa OX=9823 GN=RAB11A	0.341	Down	0.0039768	RAB11A	24.393	10.183	49.5	9	17	1	0.418	0.658	0.763	1.692	1.936	1.764
ssc04144 Endocytosis - Sus scrofa (pig)	0.418143	20	1.06	A0A286ZY64	Small ArfGAP 1 OS=Sus scrofa OX=9823 GN=SMAP1	0.809	Down	0.0138632	SMAP1	44.267	4.9449	7	3	3	3	0.865	0.89	0.939	1.016	1.175	1.139
ssc04144 Endocytosis - Sus scrofa (pig)	0.418143	20	1.06	A0A287BG47	Clathrin light chain OS=Sus scrofa OX=9823 GN=CLTB	0.803	Down	0.00081848	CLTB	23.182	5.936	12.8	3	3	3	0.832	0.901	0.877	1.096	1.074	1.079
ssc04144 Endocytosis - Sus scrofa (pig)	0.418143	20	1.06	F1SIB9	ADP-ribosylation factor GTPase-activating protein 2 OS=Sus scrofa OX=9823 GN=ARFGAP2	0.643	Down	1.21e-06	ARFGAP2	56.673	14.574	16	8	9	8	0.831	0.818	0.822	1.269	1.307	1.267
ssc04144 Endocytosis - Sus scrofa (pig)	0.418143	20	1.06	B5APU6	Actin-related protein 2/3 complex subunit OS=Sus scrofa OX=9823 GN=ARPC1B	0.822	Down	0.0097848	ARPC1B	40.974	46.294	21.2	7	7	7	0.833	0.959	0.917	1.119	1.085	1.091
ssc04144 Endocytosis - Sus scrofa (pig)	0.418143	20	1.06	F1RNN0	Vacuolar protein sorting-associated protein 29 OS=Sus scrofa OX=9823 GN=VPS29	0.82	Down	0.00107723	VPS29	20.492	43.628	36.8	7	11	7	0.884	0.943	0.887	1.115	1.115	1.08
ssc04144 Endocytosis - Sus scrofa (pig)	0.418143	20	1.06	I3L6X7	Vacuolar-sorting protein SNF8 OS=Sus scrofa OX=9823 GN=SNF8	0.753	Down	0.038115	SNF8	28.88	6.6998	9.7	2	2	2	0.732	1	0.92	1.133	1.169	1.219
ssc04144 Endocytosis - Sus scrofa (pig)	0.418143	20	1.06	I3LS12	Sorting nexin 2 OS=Sus scrofa OX=9823 GN=SNX2	1.234	Up	0.039742	SNX2	55.714	85.746	20.5	10	13	9	1.255	1.05	1.01	0.922	0.884	0.881
ssc04144 Endocytosis - Sus scrofa (pig)	0.418143	20	1.06	A0A287ATX4	Wiskott-Aldrich syndrome like OS=Sus scrofa OX=9823 GN=WASL	0.618	Down	0.0059987	WASL	54.641	4.6561	5.3	3	3	3	0.807	0.815	0.773	1.114	1.505	1.255
ssc04144 Endocytosis - Sus scrofa (pig)	0.418143	20	1.06	A0A287B1V4	Dynamin 3 OS=Sus scrofa OX=9823 GN=DNM3	0.788	Down	0.03044	DNM3	95.717	-2	7	7	9	1	0.799	0.998	0.857	1.117	1.191	1.061
ssc04144 Endocytosis - Sus scrofa (pig)	0.418143	20	1.06	F1SJR4	ADP ribosylation factor GTPase activating protein 3 OS=Sus scrofa OX=9823 GN=ARFGAP3	0.711	Down	0.041484	ARFGAP3	57.023	24.847	14.5	8	9	8	0.743	0.927	0.916	1.193	1.238	1.205
ssc04810 Regulation of actin cytoskeleton - Sus scrofa (pig)	0.119085	15	1.37	A0A287BRR9	BAI1 associated protein 2 OS=Sus scrofa OX=9823 GN=BAIAP2	1.589	Up	0.000124604	BAIAP2	57.301	88.687	32.6	16	22	16	1.172	1.208	1.112	0.735	0.757	0.705
ssc04810 Regulation of actin cytoskeleton - Sus scrofa (pig)	0.119085	15	1.37	B5APU6	Actin-related protein 2/3 complex subunit OS=Sus scrofa OX=9823 GN=ARPC1B	0.822	Down	0.0097848	ARPC1B	40.974	46.294	21.2	7	7	7	0.833	0.959	0.917	1.119	1.085	1.091
ssc04810 Regulation of actin cytoskeleton - Sus scrofa (pig)	0.119085	15	1.37	A0A287A1W3	Tyrosine-protein kinase receptor OS=Sus scrofa OX=9823 GN=INSRR	1.507	Up	0.0123566	INSRR	144.14	-2	1.1	1	1	1	0.812	0.652	0.603	0.434	0.464	0.474
ssc04810 Regulation of actin cytoskeleton - Sus scrofa (pig)	0.119085	15	1.37	A0A287A853	G protein subunit alpha 13 OS=Sus scrofa OX=9823 GN=GNA13	0.685	Down	0.0025849	GNA13	44.028	9.2799	9.5	4	4	4	0.906	0.824	0.832	1.248	1.349	1.144
[truncated: 442 more rows]
