# Supplementary material for: Proteomic Exploration of Porcine Oocytes During Meiotic Maturation in vitro Using an Accurate TMT-Based Quantitative Approach
Source: Front Vet Sci. 2022 Feb 7;8:792869. doi: 10.3389/fvets.2021.792869 (PMC8859466; doi:10.3389/fvets.2021.792869)
Supplement: Supplementary Table S7 — Cluster analysis of enriched GO terms. [file Table_7.xlsx]

## Sheet: Annotation
MyList	Gene ID	Type	Tax ID	Homologene Gene ID	Homologene Gene Tax ID	Gene Symbol	Description	Biological Process (GO)	Kinase Class (UniProt)	Protein Function (Protein Atlas)	Subcellular Location (Protein Atlas)	Drug (DrugBank)	Canonical Pathways	Hallmark Gene Sets	R-HSA-1640170 Cell Cycle	GO:0006397 mRNA processing	GO:0051301 cell division	GO:0051640 organelle localization	GO:0033044 regulation of chromosome organ	GO:1903311 regulation of mRNA metabolic p	GO:0010564 regulation of cell cycle proce	GO:0051169 nuclear transport	GO:0051983 regulation of chromosome segre	R-HSA-109582 Hemostasis	GO:0006997 nucleus organization	WP3888 VEGFA-VEGFR2 Signaling Pathway	GO:0048193 Golgi vesicle transport	GO:0007276 gamete generation	GO:0018205 peptidyl-lysine modification	GO:0000904 cell morphogenesis involved in	GO:0030029 actin filament-based process	GO:0050684 regulation of mRNA processing	GO:0010638 positive regulation of organel	GO:0034660 ncRNA metabolic process
ZWINT	11130	symbol	H. sapiens	11130	H. sapiens	ZWINT	ZW10 interacting kinetochore protein	GO:0007094 mitotic spindle assembly checkpoint;GO:0071173 spindle assembly checkpoint;GO:0071174 mitotic spindle checkpoint		Predicted intracellular proteins	Nuclear bodies;Nucleoplasm (Enhanced); Additional: Cytosol			(M5898)HALLMARK DNA REPAIR	1.0	0.0	1.0	0.0	1.0	0.0	1.0	0.0	1.0	0.0	0.0	0.0	0.0	0.0	0.0	0.0	0.0	0.0	0.0	0.0
ZSWIM3	140831	symbol	H. sapiens	140831	H. sapiens	ZSWIM3	zinc finger SWIM-type containing 3			Predicted intracellular proteins	Vesicles (Approved); Additional: Cytosol;Nucleoli fibrillar center				0.0	0.0	0.0	0.0	0.0	0.0	0.0	0.0	0.0	0.0	0.0	0.0	0.0	0.0	0.0	0.0	0.0	0.0	0.0	0.0
ZNF19	7567	symbol	H. sapiens	7567	H. sapiens	ZNF19	zinc finger protein 19	GO:0000122 negative regulation of transcription by RNA polymerase II;GO:0045892 negative regulation of transcription, DNA-templated;GO:1903507 negative regulation of nucleic acid-templated transcription		Transcription factors:Zinc-coordinating DNA-binding domains; Predicted intracellular proteins	Mitochondria (Approved)				0.0	0.0	0.0	0.0	0.0	0.0	0.0	0.0	0.0	0.0	0.0	0.0	0.0	0.0	0.0	0.0	0.0	0.0	0.0	0.0
ZNF182	7569	symbol	H. sapiens	7569	H. sapiens	ZNF182	zinc finger protein 182	GO:0006357 regulation of transcription by RNA polymerase II;GO:0006366 transcription by RNA polymerase II;GO:0006355 regulation of transcription, DNA-templated		Transcription factors:Zinc-coordinating DNA-binding domains; Predicted intracellular proteins	Nucleoplasm (Approved)				0.0	0.0	0.0	0.0	0.0	0.0	0.0	0.0	0.0	0.0	0.0	0.0	0.0	0.0	0.0	0.0	0.0	0.0	0.0	0.0
ZGLP1	100125288	symbol	H. sapiens	100125288	H. sapiens	ZGLP1	zinc finger GATA like protein 1	GO:0048599 oocyte development;GO:0009994 oocyte differentiation;GO:0048477 oogenesis		Transcription factors:Zinc-coordinating DNA-binding domains; Predicted intracellular proteins	Nucleoplasm;Vesicles (Approved)				0.0	0.0	0.0	0.0	0.0	0.0	0.0	0.0	0.0	0.0	0.0	0.0	0.0	1.0	0.0	0.0	0.0	0.0	0.0	0.0
ZFHX3	463	symbol	H. sapiens	463	H. sapiens	ZFHX3	zinc finger homeobox 3	GO:1904059 regulation of locomotor rhythm;GO:0045475 locomotor rhythm;GO:0048512 circadian behavior		Predicted intracellular proteins; Cancer-related genes:Mutational cancer driver genes; Cancer-related genes:Mutated cancer genes; Transcription factors:Helix-turn-helix domains	Nucleoplasm (Supported)		(M195)PID CMYB PATHWAY		0.0	0.0	0.0	0.0	0.0	0.0	0.0	0.0	1.0	0.0	0.0	0.0	0.0	0.0	0.0	1.0	0.0	0.0	0.0	0.0
ZFAND5	7763	symbol	H. sapiens	7763	H. sapiens	ZFAND5	zinc finger AN1-type containing 5	GO:0048745 smooth muscle tissue development;GO:0003016 respiratory system process;GO:0010761 fibroblast migration		Predicted intracellular proteins	Nucleoplasm (Approved); Additional: Cytosol;Nuclear bodies		(M136)PID FOXO PATHWAY		0.0	0.0	0.0	0.0	0.0	0.0	0.0	0.0	0.0	0.0	0.0	0.0	0.0	0.0	0.0	0.0	0.0	0.0	0.0	0.0
ZFAND2A	90637	symbol	H. sapiens	90637	H. sapiens	ZFAND2A	zinc finger AN1-type containing 2A			Predicted intracellular proteins					0.0	0.0	0.0	0.0	0.0	0.0	0.0	0.0	0.0	0.0	0.0	0.0	0.0	0.0	0.0	0.0	0.0	0.0	0.0	0.0
ZDHHC13	54503	symbol	H. sapiens	54503	H. sapiens	ZDHHC13	zinc finger DHHC-type palmitoyltransferase 13	GO:1903830 magnesium ion transmembrane transport;GO:0015693 magnesium ion transport;GO:0018345 protein palmitoylation		ENZYME proteins:Transferases; Enzymes; Transporters	Vesicles (Supported); Additional: Golgi apparatus				0.0	0.0	0.0	0.0	0.0	0.0	0.0	0.0	0.0	0.0	0.0	0.0	0.0	0.0	1.0	0.0	0.0	0.0	0.0	0.0
ZCCHC8	55596	symbol	H. sapiens	55596	H. sapiens	ZCCHC8	zinc finger CCHC-type containing 8	GO:0016076 snRNA catabolic process;GO:0034661 ncRNA catabolic process;GO:0016073 snRNA metabolic process		Predicted intracellular proteins	Nucleoplasm (Enhanced)				0.0	1.0	0.0	0.0	0.0	1.0	0.0	0.0	0.0	0.0	0.0	0.0	0.0	0.0	0.0	0.0	0.0	0.0	0.0	1.0
ZAR1L	646799	symbol	H. sapiens	646799	H. sapiens	ZAR1L	zygote arrest 1 like	GO:0006412 translation;GO:0016441 posttranscriptional gene silencing;GO:0043043 peptide biosynthetic process		Predicted intracellular proteins					0.0	0.0	0.0	0.0	0.0	1.0	0.0	0.0	0.0	0.0	0.0	0.0	0.0	0.0	0.0	0.0	0.0	0.0	0.0	0.0
ZAR1	326340	symbol	H. sapiens	326340	H. sapiens	ZAR1	zygote arrest 1	GO:0006412 translation;GO:0016441 posttranscriptional gene silencing;GO:0043043 peptide biosynthetic process		Predicted intracellular proteins					0.0	0.0	0.0	0.0	0.0	1.0	0.0	0.0	0.0	0.0	0.0	0.0	0.0	0.0	0.0	0.0	0.0	0.0	0.0	0.0
YTHDF2	51441	symbol	H. sapiens	51441	H. sapiens	YTHDF2	YTH N6-methyladenosine RNA binding protein 2	GO:1903537 meiotic cell cycle process involved in oocyte maturation;GO:1903538 regulation of meiotic cell cycle process involved in oocyte maturation;GO:0098508 endothelial to hematopoietic transition		Predicted intracellular proteins	Cytosol (Enhanced); Additional: Cytoplasmic bodies				0.0	0.0	0.0	0.0	0.0	1.0	1.0	0.0	0.0	0.0	0.0	0.0	0.0	1.0	0.0	1.0	0.0	0.0	0.0	0.0
YTHDF1	54915	symbol	H. sapiens	54915	H. sapiens	YTHDF1	YTH N6-methyladenosine RNA binding protein 1	GO:0002577 regulation of antigen processing and presentation;GO:0045948 positive regulation of translational initiation;GO:0061157 mRNA destabilization		Predicted intracellular proteins					0.0	0.0	0.0	0.0	0.0	1.0	0.0	0.0	0.0	0.0	0.0	0.0	1.0	0.0	0.0	1.0	0.0	0.0	0.0	0.0
YBX3	8531	symbol	H. sapiens	8531	H. sapiens	YBX3	Y-box binding protein 3	GO:1902219 negative regulation of intrinsic apoptotic signaling pathway in response to osmotic stress;GO:1902218 regulation of intrinsic apoptotic signaling pathway in response to osmotic stress;GO:0008627 intrinsic apoptotic signaling pathway in response to osmotic stress		Transcription factors:beta-Barrel DNA-binding domains; Predicted intracellular proteins	Cytosol (Supported)				0.0	0.0	0.0	0.0	0.0	1.0	0.0	1.0	0.0	0.0	0.0	0.0	0.0	1.0	0.0	1.0	0.0	0.0	0.0	0.0
YBX2	51087	symbol	H. sapiens	51087	H. sapiens	YBX2	Y-box binding protein 2	GO:0009386 translational attenuation;GO:0048599 oocyte development;GO:0009994 oocyte differentiation		Transcription factors:beta-Barrel DNA-binding domains; Predicted intracellular proteins				(M5951)HALLMARK SPERMATOGENESIS; (M5956)HALLMARK KRAS SIGNALING DN	0.0	0.0	0.0	0.0	0.0	1.0	0.0	0.0	0.0	0.0	0.0	0.0	0.0	1.0	0.0	0.0	0.0	0.0	0.0	0.0
YAP1	10413	symbol	H. sapiens	10413	H. sapiens	YAP1	Yes1 associated transcriptional regulator	GO:0060449 bud elongation involved in lung branching;GO:1902459 positive regulation of stem cell population maintenance;GO:0072257 metanephric nephron tubule epithelial cell differentiation		Disease related genes; Predicted intracellular proteins	Nucleoplasm (Supported); Additional: Nucleoli		(M13)PID ERBB4 PATHWAY; (M236)PID DELTA NP63 PATHWAY; (M286)PID TGFBR PATHWAY		0.0	0.0	0.0	0.0	1.0	0.0	0.0	1.0	1.0	1.0	0.0	0.0	0.0	0.0	0.0	1.0	0.0	0.0	0.0	0.0
XRCC1	7515	symbol	H. sapiens	7515	H. sapiens	XRCC1	X-ray repair cross complementing 1	GO:1904877 positive regulation of DNA ligase activity;GO:1903518 positive regulation of single strand break repair;GO:1904875 regulation of DNA ligase activity		Predicted intracellular proteins; Disease related genes; Cancer-related genes:Candidate cancer biomarkers	Nucleoplasm (Enhanced)		(M176)PID FOXM1 PATHWAY; (M40)PID E2F PATHWAY		0.0	0.0	0.0	0.0	1.0	0.0	0.0	1.0	0.0	0.0	0.0	0.0	0.0	0.0	0.0	0.0	0.0	0.0	0.0	0.0
XPO4	64328	symbol	H. sapiens	64328	H. sapiens	XPO4	exportin 4	GO:0046827 positive regulation of protein export from nucleus;GO:0046825 regulation of protein export from nucleus;GO:0046824 positive regulation of nucleocytoplasmic transport		Transporters:Transporter channels and pores; Predicted intracellular proteins	Cytosol;Nucleoplasm (Supported)				0.0	0.0	0.0	0.0	0.0	0.0	0.0	1.0	0.0	0.0	0.0	0.0	0.0	0.0	0.0	0.0	0.0	0.0	0.0	0.0
XPC	7508	symbol	H. sapiens	7508	H. sapiens	XPC	XPC complex subunit, DNA damage recognition and repair factor	GO:1990731 UV-damage excision repair, DNA incision;GO:0000720 pyrimidine dimer repair by nucleotide-excision repair;GO:0006290 pyrimidine dimer repair		Predicted intracellular proteins; Disease related genes; Cancer-related genes:Candidate cancer biomarkers	Nucleoplasm (Enhanced); Additional: Plasma membrane			(M5898)HALLMARK DNA REPAIR; (M5939)HALLMARK P53 PATHWAY	0.0	0.0	0.0	0.0	0.0	0.0	1.0	1.0	1.0	0.0	0.0	0.0	0.0	0.0	0.0	0.0	0.0	0.0	0.0	0.0
XAB2	56949	symbol	H. sapiens	56949	H. sapiens	XAB2	XPA binding protein 2	GO:0000349 generation of catalytic spliceosome for first transesterification step;GO:0000393 spliceosomal conformational changes to generate catalytic conformation;GO:0006283 transcription-coupled nucleotide-excision repair		Predicted intracellular proteins	Nucleoplasm (Supported); Additional: Vesicles				0.0	1.0	0.0	0.0	0.0	0.0	0.0	0.0	0.0	0.0	0.0	0.0	0.0	0.0	0.0	0.0	0.0	0.0	0.0	0.0
WTAP	9589	symbol	H. sapiens	9589	H. sapiens	WTAP	WT1 associated protein	GO:0080009 mRNA methylation;GO:0016556 mRNA modification;GO:0000381 regulation of alternative mRNA splicing, via spliceosome		Predicted intracellular proteins	Nuclear speckles (Enhanced)				0.0	1.0	0.0	0.0	0.0	1.0	0.0	0.0	0.0	0.0	0.0	0.0	0.0	0.0	0.0	0.0	0.0	1.0	0.0	0.0
WNK3	65267	symbol	H. sapiens	65267	H. sapiens	WNK3	WNK lysine deficient protein kinase 3	GO:0007231 osmosensory signaling pathway;GO:1903288 positive regulation of potassium ion import;GO:1903286 regulation of potassium ion import	Other	Kinases; ENZYME proteins:Transferases; Enzymes; Predicted intracellular proteins	Vesicles (Approved)				0.0	0.0	0.0	0.0	0.0	0.0	0.0	0.0	0.0	0.0	0.0	0.0	0.0	0.0	0.0	1.0	0.0	0.0	0.0	0.0
WIPF2	147179	symbol	H. sapiens	147179	H. sapiens	WIPF2	WAS/WASL interacting protein family member 2	GO:0002433 immune response-regulating cell surface receptor signaling pathway involved in phagocytosis;GO:0038096 Fc-gamma receptor signaling pathway involved in phagocytosis;GO:0038094 Fc-gamma receptor signaling pathway		Predicted intracellular proteins	Nucleoplasm (Supported)				1.0	0.0	0.0	0.0	0.0	0.0	0.0	0.0	0.0	0.0	0.0	0.0	0.0	0.0	0.0	0.0	1.0	0.0	0.0	0.0
WEE2	494551	symbol	H. sapiens	494551	H. sapiens	WEE2	WEE2 oocyte meiosis inhibiting kinase	GO:0035038 female pronucleus assembly;GO:1900194 negative regulation of oocyte maturation;GO:0060283 negative regulation of oocyte development	Other	Kinases; ENZYME proteins:Transferases; Enzymes; Predicted intracellular proteins	Nucleoplasm (Enhanced); Additional: Cytosol				0.0	0.0	1.0	0.0	0.0	0.0	1.0	0.0	1.0	0.0	1.0	0.0	0.0	1.0	0.0	0.0	0.0	0.0	0.0	0.0
WDR45B	56270	symbol	H. sapiens	56270	H. sapiens	WDR45B	WD repeat domain 45B	GO:0034497 protein localization to phagophore assembly site;GO:0044804 autophagy of nucleus;GO:0000422 autophagy of mitochondrion		Predicted intracellular proteins	Golgi apparatus;Nucleoplasm (Approved); Additional: Cytosol				0.0	0.0	0.0	0.0	0.0	0.0	0.0	0.0	0.0	0.0	0.0	0.0	0.0	0.0	0.0	0.0	0.0	0.0	0.0	0.0
WDR19	57728	symbol	H. sapiens	57728	H. sapiens	WDR19	WD repeat domain 19	GO:0060830 ciliary receptor clustering involved in smoothened signaling pathway;GO:0061055 myotome development;GO:0060831 smoothened signaling pathway involved in dorsal/ventral neural tube patterning		Disease related genes; Predicted intracellular proteins	Nucleoplasm (Approved)				0.0	0.0	0.0	0.0	0.0	0.0	0.0	1.0	0.0	0.0	0.0	0.0	0.0	1.0	0.0	0.0	0.0	0.0	0.0	0.0
WDHD1	11169	symbol	H. sapiens	11169	H. sapiens	WDHD1	WD repeat and HMG-box DNA binding protein 1	GO:0006261 DNA-dependent DNA replication;GO:0006260 DNA replication;GO:0006281 DNA repair		Predicted intracellular proteins	Nucleoplasm (Enhanced)				0.0	0.0	0.0	0.0	0.0	0.0	0.0	0.0	0.0	0.0	0.0	0.0	0.0	0.0	0.0	0.0	0.0	0.0	0.0	0.0
WBP11	51729	symbol	H. sapiens	51729	H. sapiens	WBP11	WW domain binding protein 11	GO:0045292 mRNA cis splicing, via spliceosome;GO:0006364 rRNA processing;GO:0016072 rRNA metabolic process		Predicted intracellular proteins	Nucleoplasm (Enhanced)				0.0	1.0	0.0	0.0	0.0	0.0	0.0	0.0	0.0	0.0	0.0	0.0	0.0	0.0	0.0	0.0	0.0	0.0	0.0	1.0
WASL	8976	symbol	H. sapiens	8976	H. sapiens	WASL	WASP like actin nucleation promoting factor	GO:1903526 negative regulation of membrane tubulation;GO:2000370 positive regulation of clathrin-dependent endocytosis;GO:1903525 regulation of membrane tubulation		Predicted intracellular proteins	Cytosol (Approved); Additional: Nucleoli		(M193)PID NEPHRIN NEPH1 PATHWAY; (M108)PID NETRIN PATHWAY; (M127)PID ERBB1 RECEPTOR PROXIMAL PATHWAY	(M5893)HALLMARK MITOTIC SPINDLE; (M5915)HALLMARK APICAL JUNCTION	1.0	0.0	1.0	1.0	1.0	0.0	0.0	1.0	0.0	0.0	1.0	0.0	1.0	0.0	0.0	1.0	1.0	0.0	1.0	0.0
VWA7	80737	symbol	H. sapiens	80737	H. sapiens	VWA7	von Willebrand factor A domain containing 7	GO:0008150 biological_process		Predicted secreted proteins	Cytosol;Plasma membrane (Approved)		(M3008)NABA ECM GLYCOPROTEINS; (M5884)NABA CORE MATRISOME; (M5889)NABA MATRISOME		0.0	0.0	0.0	0.0	0.0	0.0	0.0	0.0	0.0	0.0	0.0	0.0	0.0	0.0	0.0	0.0	0.0	0.0	0.0	0.0
VRK1	7443	symbol	H. sapiens	7443	H. sapiens	VRK1	VRK serine/threonine kinase 1	GO:0072355 histone H3-T3 phosphorylation;GO:0043987 histone H3-S10 phosphorylation;GO:0090166 Golgi disassembly	CK1 Ser/Thr protein kinase family	Disease related genes; ENZYME proteins:Transferases; Enzymes; Potential drug targets; Kinases:CK1 Ser/Thr protein kinases; Predicted intracellular proteins	Nucleoplasm (Supported); Additional: Cytosol				1.0	0.0	1.0	0.0	0.0	0.0	0.0	1.0	0.0	0.0	1.0	0.0	0.0	0.0	1.0	0.0	0.0	0.0	0.0	0.0
VPS8	23355	symbol	H. sapiens	23355	H. sapiens	VPS8	VPS8 subunit of CORVET complex	GO:0034058 endosomal vesicle fusion;GO:0006906 vesicle fusion;GO:0090174 organelle membrane fusion		Predicted intracellular proteins	Cytosol (Approved); Additional: Plasma membrane				0.0	0.0	0.0	0.0	0.0	0.0	0.0	0.0	0.0	0.0	0.0	0.0	0.0	0.0	0.0	0.0	0.0	0.0	0.0	0.0
VPS29	51699	symbol	H. sapiens	51699	H. sapiens	VPS29	VPS29 retromer complex component	GO:1990126 retrograde transport, endosome to plasma membrane;GO:0032456 endocytic recycling;GO:0098876 vesicle-mediated transport to the plasma membrane		Predicted intracellular proteins	Cytosol;Vesicles (Supported)				0.0	0.0	0.0	0.0	0.0	0.0	0.0	0.0	0.0	0.0	0.0	0.0	0.0	0.0	0.0	0.0	0.0	0.0	0.0	0.0
VLDLR	7436	symbol	H. sapiens	7436	H. sapiens	VLDLR	very low density lipoprotein receptor	GO:0034436 glycoprotein transport;GO:0038026 reelin-mediated signaling pathway;GO:0034447 very-low-density lipoprotein particle clearance		Disease related genes; Predicted intracellular proteins	Vesicles (Uncertain); Additional: Centriolar satellite;Cytokinetic bridge	Lauric acid	(M69)PID REELIN PATHWAY; (M163)PID LIS1 PATHWAY; (M174)PID UPA UPAR PATHWAY	(M5919)HALLMARK HEDGEHOG SIGNALING; (M5942)HALLMARK UV RESPONSE DN; (M5891)HALLMARK HYPOXIA	0.0	0.0	0.0	0.0	0.0	0.0	0.0	0.0	0.0	0.0	0.0	0.0	0.0	0.0	0.0	1.0	0.0	0.0	0.0	0.0
VIM	7431	symbol	H. sapiens	7431	H. sapiens	VIM	vimentin	GO:0060020 Bergmann glial cell differentiation;GO:0071225 cellular response to muramyl dipeptide;GO:0070307 lens fiber cell development		Disease related genes; Predicted intracellular proteins	Intermediate filaments (Supported)	Artenimol; Phenethyl Isothiocyanate	(M14)PID AURORA B PATHWAY; (M220)PID CASPASE PATHWAY	(M5930)HALLMARK EPITHELIAL MESENCHYMAL TRANSITION	0.0	0.0	0.0	0.0	1.0	1.0	0.0	0.0	0.0	0.0	0.0	0.0	0.0	0.0	0.0	1.0	1.0	0.0	0.0	0.0
VCAN	1462	symbol	H. sapiens	1462	H. sapiens	VCAN	versican	GO:0030208 dermatan sulfate biosynthetic process;GO:0030205 dermatan sulfate metabolic process;GO:0030207 chondroitin sulfate catabolic process		Disease related genes; Predicted secreted proteins; Predicted intracellular proteins	Vesicles (Approved)	Hyaluronic acid	(M264)PID TOLL ENDOGENOUS PATHWAY; (M5882)NABA PROTEOGLYCANS; (M223)PID BETA CATENIN NUC PATHWAY	(M5944)HALLMARK ANGIOGENESIS; (M5915)HALLMARK APICAL JUNCTION; (M5930)HALLMARK EPITHELIAL MESENCHYMAL TRANSITION	0.0	0.0	0.0	0.0	0.0	0.0	0.0	1.0	0.0	0.0	0.0	0.0	0.0	0.0	0.0	0.0	0.0	0.0	0.0	0.0
VAMP7	6845	symbol	H. sapiens	6845	H. sapiens	VAMP7	vesicle associated membrane protein 7	GO:1903595 positive regulation of histamine secretion by mast cell;GO:0034196 acylglycerol transport;GO:0034197 triglyceride transport		Predicted intracellular proteins	Vesicles (Supported)			(M5910)HALLMARK PROTEIN SECRETION	0.0	0.0	0.0	1.0	0.0	0.0	0.0	0.0	0.0	0.0	0.0	0.0	1.0	0.0	0.0	0.0	0.0	0.0	0.0	0.0
USP25	29761	symbol	H. sapiens	29761	H. sapiens	USP25	ubiquitin specific peptidase 25	GO:1904293 negative regulation of ERAD pathway;GO:1904292 regulation of ERAD pathway;GO:0070536 protein K63-linked deubiquitination		Peptidases:Cysteine-type peptidases; Enzymes; Predicted intracellular proteins; ENZYME proteins:Hydrolases	Cytosol (Supported)				0.0	0.0	0.0	0.0	0.0	0.0	0.0	1.0	0.0	0.0	0.0	0.0	0.0	0.0	0.0	0.0	0.0	0.0	0.0	0.0
USP16	10600	symbol	H. sapiens	10600	H. sapiens	USP16	ubiquitin specific peptidase 16	GO:0070537 histone H2A K63-linked deubiquitination;GO:0035521 monoubiquitinated histone deubiquitination;GO:0035522 monoubiquitinated histone H2A deubiquitination		ENZYME proteins:Hydrolases; Disease related genes; Enzymes; Peptidases:Cysteine-type peptidases; Potential drug targets; Predicted intracellular proteins	Cytosol;Nucleoplasm (Approved)			(M5921)HALLMARK COMPLEMENT	0.0	0.0	1.0	0.0	0.0	1.0	0.0	0.0	0.0	0.0	0.0	0.0	0.0	0.0	1.0	0.0	0.0	0.0	0.0	0.0
UHRF2	115426	symbol	H. sapiens	115426	H. sapiens	UHRF2	ubiquitin like with PHD and ring finger domains 2	GO:0010216 maintenance of DNA methylation;GO:0051865 protein autoubiquitination;GO:0071158 positive regulation of cell cycle arrest		Disease related genes; ENZYME proteins:Transferases; Enzymes; Potential drug targets; Predicted intracellular proteins	Nucleoplasm (Enhanced)				0.0	0.0	0.0	0.0	0.0	0.0	1.0	1.0	1.0	0.0	0.0	0.0	0.0	0.0	0.0	0.0	0.0	0.0	0.0	0.0
UBXN4	23190	symbol	H. sapiens	23190	H. sapiens	UBXN4	UBX domain protein 4	GO:0030433 ubiquitin-dependent ERAD pathway;GO:0036503 ERAD pathway;GO:0006986 response to unfolded protein		Predicted intracellular proteins	Endoplasmic reticulum (Supported)				0.0	0.0	0.0	0.0	0.0	0.0	0.0	0.0	0.0	0.0	0.0	0.0	0.0	0.0	0.0	0.0	0.0	0.0	0.0	0.0
UBE2W	55284	symbol	H. sapiens	55284	H. sapiens	UBE2W	ubiquitin conjugating enzyme E2 W	GO:0071218 cellular response to misfolded protein;GO:0051788 response to misfolded protein;GO:0006515 protein quality control for misfolded or incompletely synthesized proteins		ENZYME proteins:Transferases; Enzymes; Predicted intracellular proteins	Nucleoli (Approved)				0.0	0.0	0.0	0.0	0.0	0.0	0.0	0.0	0.0	0.0	0.0	0.0	0.0	0.0	0.0	0.0	0.0	0.0	0.0	0.0
UBE2S	27338	symbol	H. sapiens	27338	H. sapiens	UBE2S	ubiquitin conjugating enzyme E2 S	GO:0044314 protein K27-linked ubiquitination;GO:0035519 protein K29-linked ubiquitination;GO:0010994 free ubiquitin chain polymerization		ENZYME proteins:Transferases; Enzymes; Predicted intracellular proteins	Plasma membrane (Approved); Additional: Nucleoplasm			(M5901)HALLMARK G2M CHECKPOINT; (M5925)HALLMARK E2F TARGETS	1.0	0.0	1.0	0.0	0.0	0.0	1.0	0.0	0.0	0.0	0.0	0.0	0.0	0.0	0.0	0.0	1.0	0.0	0.0	0.0
UBE2I	7329	symbol	H. sapiens	7329	H. sapiens	UBE2I	ubiquitin conjugating enzyme E2 I	GO:1903182 regulation of SUMO transferase activity;GO:1903755 positive regulation of SUMO transferase activity;GO:0033235 positive regulation of protein sumoylation		Predicted intracellular proteins; Transporters:Primary Active Transporters; Cancer-related genes:Candidate cancer biomarkers			(M140)PID RANBP2 PATHWAY; (M228)PID SMAD2 3PATHWAY; (M30)PID HDAC CLASSII PATHWAY	(M5908)HALLMARK ANDROGEN RESPONSE	1.0	0.0	1.0	0.0	0.0	0.0	0.0	1.0	0.0	0.0	0.0	0.0	0.0	0.0	1.0	0.0	0.0	0.0	0.0	0.0
UBE2H	7328	symbol	H. sapiens	7328	H. sapiens	UBE2H	ubiquitin conjugating enzyme E2 H	GO:0070979 protein K11-linked ubiquitination;GO:0070936 protein K48-linked ubiquitination;GO:0000209 protein polyubiquitination		ENZYME proteins:Transferases; Enzymes; Predicted intracellular proteins	Mitochondria (Approved)				0.0	0.0	0.0	0.0	0.0	0.0	0.0	0.0	0.0	0.0	0.0	0.0	0.0	0.0	0.0	0.0	0.0	0.0	0.0	0.0
UBE2C	11065	symbol	H. sapiens	11065	H. sapiens	UBE2C	ubiquitin conjugating enzyme E2 C	GO:0031536 positive regulation of exit from mitosis;GO:0010994 free ubiquitin chain polymerization;GO:0010992 ubiquitin recycling		Predicted intracellular proteins; ENZYME proteins:Transferases; Enzymes; Cancer-related genes:Candidate cancer biomarkers	Cytosol;Plasma membrane (Supported)			(M5901)HALLMARK G2M CHECKPOINT	1.0	0.0	1.0	0.0	1.0	0.0	1.0	0.0	1.0	0.0	0.0	0.0	0.0	0.0	0.0	0.0	1.0	0.0	1.0	0.0
UBE2B	7320	symbol	H. sapiens	7320	H. sapiens	UBE2B	ubiquitin conjugating enzyme E2 B	GO:0033128 negative regulation of histone phosphorylation;GO:0070829 heterochromatin maintenance;GO:0010520 regulation of reciprocal meiotic recombination		ENZYME proteins:Transferases; Enzymes; Predicted intracellular proteins	Nucleoplasm;Plasma membrane (Supported); Additional: Cytosol;Vesicles				0.0	0.0	1.0	1.0	1.0	0.0	1.0	0.0	1.0	0.0	0.0	0.0	0.0	1.0	1.0	0.0	0.0	0.0	1.0	0.0
UBAP2L	9898	symbol	H. sapiens	9898	H. sapiens	UBAP2L	ubiquitin associated protein 2 like	GO:0061484 hematopoietic stem cell homeostasis;GO:0034063 stress granule assembly;GO:0007339 binding of sperm to zona pellucida		Predicted intracellular proteins	Cytosol;Nuclear speckles (Approved)				0.0	0.0	0.0	0.0	0.0	0.0	0.0	0.0	0.0	0.0	0.0	1.0	0.0	0.0	0.0	0.0	0.0	0.0	0.0	0.0
UBAP2	55833	symbol	H. sapiens	55833	H. sapiens	UBAP2	ubiquitin associated protein 2	GO:0046426 negative regulation of JAK-STAT cascade;GO:1904893 negative regulation of STAT cascade;GO:0046425 regulation of JAK-STAT cascade		Predicted intracellular proteins	Cytosol (Approved)				0.0	0.0	0.0	0.0	0.0	0.0	0.0	0.0	0.0	0.0	0.0	0.0	0.0	0.0	0.0	1.0	0.0	0.0	0.0	0.0
UBAP1	51271	symbol	H. sapiens	51271	H. sapiens	UBAP1	ubiquitin associated protein 1	GO:0043162 ubiquitin-dependent protein catabolic process via the multivesicular body sorting pathway;GO:0075733 intracellular transport of virus;GO:0046794 transport of virus		Predicted intracellular proteins	Cytosol (Supported); Additional: Plasma membrane;Vesicles				0.0	0.0	0.0	0.0	0.0	0.0	0.0	1.0	0.0	0.0	0.0	0.0	1.0	0.0	0.0	0.0	0.0	0.0	0.0	0.0
UBAC2	337867	symbol	H. sapiens	337867	H. sapiens	UBAC2	UBA domain containing 2	GO:1904153 negative regulation of retrograde protein transport, ER to cytosol;GO:0070862 negative regulation of protein exit from endoplasmic reticulum;GO:1904293 negative regulation of ERAD pathway		Predicted intracellular proteins	Cytosol (Approved)				0.0	0.0	0.0	0.0	0.0	0.0	0.0	1.0	0.0	0.0	0.0	0.0	0.0	0.0	0.0	0.0	0.0	0.0	0.0	0.0
UBA52	7311	symbol	H. sapiens	7311	H. sapiens	UBA52	ubiquitin A-52 residue ribosomal protein fusion product 1	GO:0042276 error-prone translesion synthesis;GO:0000717 nucleotide-excision repair, DNA duplex unwinding;GO:0070987 error-free translesion synthesis		Ribosomal proteins; Predicted intracellular proteins	Cytosol;Endoplasmic reticulum (Approved); Additional: Nucleoplasm;Plasma membrane				1.0	1.0	0.0	0.0	0.0	1.0	1.0	1.0	0.0	0.0	0.0	0.0	1.0	0.0	0.0	0.0	0.0	0.0	0.0	0.0
U2AF2	11338	symbol	H. sapiens	11338	H. sapiens	U2AF2	U2 small nuclear RNA auxiliary factor 2	GO:0048025 negative regulation of mRNA splicing, via spliceosome;GO:0033119 negative regulation of RNA splicing;GO:0050686 negative regulation of mRNA processing		Predicted intracellular proteins	Nuclear speckles (Enhanced); Additional: Nucleoplasm				0.0	1.0	0.0	0.0	0.0	1.0	0.0	1.0	0.0	0.0	0.0	0.0	0.0	0.0	0.0	0.0	0.0	1.0	0.0	0.0
U2AF1L5	102724594	symbol	H. sapiens	102724594	H. sapiens	U2AF1L5	U2 small nuclear RNA auxiliary factor 1 like 5	GO:0000377 RNA splicing, via transesterification reactions with bulged adenosine as nucleophile;GO:0000398 mRNA splicing, via spliceosome;GO:0000375 RNA splicing, via transesterification reactions		Predicted intracellular proteins	Nucleoplasm (Uncertain)				0.0	1.0	0.0	0.0	0.0	0.0	0.0	1.0	0.0	0.0	0.0	0.0	0.0	0.0	0.0	0.0	0.0	0.0	0.0	0.0
TYW1	55253	symbol	H. sapiens	55253	H. sapiens	TYW1	tRNA-yW synthesizing protein 1 homolog	GO:0031590 wybutosine metabolic process;GO:0031591 wybutosine biosynthetic process;GO:1901659 glycosyl compound biosynthetic process		Enzymes; ENZYME proteins:Lyases	Nucleoli;Nucleoli rim;Nucleoplasm (Approved)				0.0	1.0	0.0	0.0	0.0	0.0	0.0	1.0	0.0	0.0	0.0	0.0	0.0	0.0	0.0	0.0	0.0	0.0	0.0	1.0
TYMS	7298	symbol	H. sapiens	7298	H. sapiens	TYMS	thymidylate synthetase	GO:0006231 dTMP biosynthetic process;GO:0019860 uracil metabolic process;GO:0060574 intestinal epithelial cell maturation		ENZYME proteins:Transferases; Enzymes; FDA approved drug targets:Small molecule drugs; Cancer-related genes:Candidate cancer biomarkers; Predicted intracellular proteins		Raltitrexed; Floxuridine; Trifluridine; Gemcitabine; Fluorouracil; Methotrexate; Pemetrexed; Capecitabine; Thymidine monophosphate; 10-Propargyl-5,8-Dideazafolic Acid; Deoxyuridine monophosphate; S,S-(2-Hydroxyethyl)Thiocysteine; Thymectacin; ANX-510; OSI-7904L; Pralatrexate; 2,4-Diamino-5-phenyl-6-ethylpyrimidine; N-[2-Chloro-5-(trifluoromethyl)phenyl]imidodicarbonimidic diamide; N-(3,5-dimethox…	(M40)PID E2F PATHWAY	(M5898)HALLMARK DNA REPAIR; (M5926)HALLMARK MYC TARGETS V1	1.0	0.0	0.0	0.0	0.0	1.0	1.0	1.0	0.0	0.0	0.0	0.0	0.0	0.0	0.0	1.0	0.0	0.0	0.0	0.0
TXNDC9	10190	symbol	H. sapiens	10190	H. sapiens	TXNDC9	thioredoxin domain containing 9	GO:0008150 biological_process		Predicted intracellular proteins	Cytosol (Enhanced)				0.0	0.0	0.0	0.0	0.0	0.0	0.0	0.0	0.0	0.0	0.0	0.0	0.0	0.0	0.0	0.0	0.0	0.0	0.0	0.0
TUBB	203068	symbol	H. sapiens	203068	H. sapiens	TUBB	tubulin beta class I	GO:0042267 natural killer cell mediated cytotoxicity;GO:0002228 natural killer cell mediated immunity;GO:0097711 ciliary basal body-plasma membrane docking		Disease related genes; FDA approved drug targets:Small molecule drugs; Predicted intracellular proteins	Microtubules (Supported); Additional: Cytokinetic bridge;Mitotic spindle	Vinorelbine; Vincristine; Vinblastine; Podofilox; Colchicine; Epothilone D; Patupilone; CYT997; CA4P; ZEN-012; Copper; Artenimol; Vinflunine; Depatuxizumab mafodotin; Milataxel; Colchiceine		(M5925)HALLMARK E2F TARGETS	1.0	0.0	1.0	1.0	0.0	0.0	1.0	0.0	0.0	0.0	0.0	0.0	0.0	0.0	0.0	0.0	0.0	0.0	0.0	0.0
TUBAL3	79861	symbol	H. sapiens	79861	H. sapiens	TUBAL3	tubulin alpha like 3	GO:0000226 microtubule cytoskeleton organization;GO:0007017 microtubule-based process;GO:0000278 mitotic cell cycle		Predicted intracellular proteins					1.0	0.0	1.0	0.0	0.0	0.0	1.0	1.0	0.0	1.0	0.0	0.0	1.0	0.0	0.0	0.0	0.0	0.0	0.0	0.0
TTF2	8458	symbol	H. sapiens	8458	H. sapiens	TTF2	transcription termination factor 2	GO:0006369 termination of RNA polymerase II transcription;GO:0006353 DNA-templated transcription, termination;GO:0008380 RNA splicing		Predicted intracellular proteins	Cytosol (Supported)				0.0	1.0	0.0	0.0	0.0	0.0	0.0	0.0	0.0	0.0	0.0	0.0	0.0	0.0	0.0	0.0	0.0	0.0	0.0	0.0
TTC5	91875	symbol	H. sapiens	91875	H. sapiens	TTC5	tetratricopeptide repeat domain 5	GO:1901796 regulation of signal transduction by p53 class mediator;GO:0072331 signal transduction by p53 class mediator;GO:0006281 DNA repair		Predicted intracellular proteins	Nucleoplasm (Supported)		(M261)PID P53 REGULATION PATHWAY		0.0	0.0	0.0	0.0	0.0	0.0	0.0	0.0	0.0	0.0	0.0	0.0	0.0	0.0	0.0	0.0	0.0	0.0	0.0	0.0
TTC4	7268	symbol	H. sapiens	7268	H. sapiens	TTC4	tetratricopeptide repeat domain 4	GO:0051607 defense response to virus;GO:0009615 response to virus;GO:0098542 defense response to other organism		Predicted intracellular proteins	Intermediate filaments (Enhanced); Additional: Cytoplasmic bodies				0.0	0.0	0.0	0.0	0.0	0.0	0.0	0.0	0.0	0.0	0.0	0.0	0.0	0.0	0.0	0.0	0.0	0.0	0.0	0.0
TRMT5	57570	symbol	H. sapiens	57570	H. sapiens	TRMT5	tRNA methyltransferase 5	GO:0002939 tRNA N1-guanine methylation;GO:0070901 mitochondrial tRNA methylation;GO:0070900 mitochondrial tRNA modification		Disease related genes; ENZYME proteins:Transferases; Enzymes; Potential drug targets; Predicted intracellular proteins	Nucleoli;Nucleoplasm (Approved)				0.0	1.0	0.0	0.0	0.0	0.0	0.0	1.0	0.0	0.0	0.0	0.0	0.0	0.0	0.0	0.0	0.0	0.0	0.0	1.0
TRIOBP	11078	symbol	H. sapiens	11078	H. sapiens	TRIOBP	TRIO and F-actin binding protein	GO:0030047 actin modification;GO:0060088 auditory receptor cell stereocilium organization;GO:0002093 auditory receptor cell morphogenesis		Disease related genes; Predicted intracellular proteins					0.0	0.0	1.0	0.0	1.0	0.0	0.0	0.0	0.0	0.0	0.0	0.0	0.0	0.0	0.0	1.0	1.0	0.0	0.0	0.0
TRIM77	390231	symbol	H. sapiens	390231	H. sapiens	TRIM77	tripartite motif containing 77	GO:0016567 protein ubiquitination;GO:0032446 protein modification by small protein conjugation;GO:0045087 innate immune response		Predicted intracellular proteins					0.0	0.0	0.0	0.0	0.0	0.0	0.0	0.0	0.0	0.0	0.0	0.0	0.0	0.0	0.0	0.0	0.0	0.0	0.0	0.0
TREM2	54209	symbol	H. sapiens	54209	H. sapiens	TREM2	triggering receptor expressed on myeloid cells 2	GO:0070392 detection of lipoteichoic acid;GO:0038118 C-C chemokine receptor CCR7 signaling pathway;GO:1903080 regulation of C-C chemokine receptor CCR7 signaling pathway		Disease related genes; Predicted intracellular proteins					0.0	0.0	0.0	0.0	0.0	1.0	0.0	1.0	0.0	0.0	0.0	0.0	1.0	0.0	0.0	1.0	0.0	0.0	1.0	0.0
TRAPPC3	27095	symbol	H. sapiens	27095	H. sapiens	TRAPPC3	trafficking protein particle complex 3	GO:0006891 intra-Golgi vesicle-mediated transport;GO:0048207 vesicle targeting, rough ER to cis-Golgi;GO:0048208 COPII vesicle coating		Predicted intracellular proteins	Cytosol (Approved); Additional: Golgi apparatus	Palmitic Acid; Myristic acid; S-palmitoyl-L-cysteine			0.0	0.0	0.0	1.0	0.0	0.0	0.0	0.0	0.0	0.0	0.0	0.0	1.0	0.0	0.0	0.0	0.0	0.0	0.0	0.0
TRAFD1	10906	symbol	H. sapiens	10906	H. sapiens	TRAFD1	TRAF-type zinc finger domain containing 1	GO:0045824 negative regulation of innate immune response;GO:0050777 negative regulation of immune response;GO:0031348 negative regulation of defense response		Predicted intracellular proteins	Nucleoplasm (Approved); Additional: Cytosol			(M5911)HALLMARK INTERFERON ALPHA RESPONSE; (M5913)HALLMARK INTERFERON GAMMA RESPONSE; (M5939)HALLMARK P53 PATHWAY	0.0	0.0	0.0	0.0	0.0	0.0	0.0	0.0	0.0	0.0	0.0	0.0	0.0	0.0	0.0	0.0	0.0	0.0	0.0	0.0
TPX2	22974	symbol	H. sapiens	22974	H. sapiens	TPX2	TPX2 microtubule nucleation factor	GO:0007026 negative regulation of microtubule depolymerization;GO:0031114 regulation of microtubule depolymerization;GO:0007020 microtubule nucleation		Predicted intracellular proteins; Cancer-related genes:Mutated cancer genes; Cancer-related genes:Candidate cancer biomarkers	Nucleoplasm (Supported); Additional: Cytokinetic bridge;Mitotic spindle		(M242)PID AURORA A PATHWAY; (M129)PID PLK1 PATHWAY; (M8873)ST FAS SIGNALING PATHWAY	(M5893)HALLMARK MITOTIC SPINDLE; (M5901)HALLMARK G2M CHECKPOINT	1.0	0.0	1.0	0.0	1.0	0.0	1.0	0.0	1.0	0.0	0.0	0.0	0.0	0.0	0.0	0.0	1.0	0.0	0.0	0.0
TPM4	7171	symbol	H. sapiens	7171	H. sapiens	TPM4	tropomyosin 4	GO:0030049 muscle filament sliding;GO:0033275 actin-myosin filament sliding;GO:0070252 actin-mediated cell contraction		Cancer-related genes; Predicted intracellular proteins	Actin filaments (Approved); Additional: Cytosol	Phenethyl Isothiocyanate		(M5930)HALLMARK EPITHELIAL MESENCHYMAL TRANSITION	0.0	0.0	0.0	0.0	0.0	0.0	0.0	0.0	0.0	0.0	0.0	0.0	0.0	0.0	0.0	0.0	1.0	0.0	0.0	0.0
TPM3	7170	symbol	H. sapiens	7170	H. sapiens	TPM3	tropomyosin 3	GO:0030049 muscle filament sliding;GO:0033275 actin-myosin filament sliding;GO:0070252 actin-mediated cell contraction		Cancer-related genes; Disease related genes; Predicted intracellular proteins	Actin filaments (Approved); Additional: Cytosol	Phenethyl Isothiocyanate		(M5909)HALLMARK MYOGENESIS	0.0	0.0	0.0	0.0	0.0	0.0	0.0	0.0	0.0	0.0	0.0	1.0	0.0	0.0	0.0	0.0	1.0	0.0	0.0	0.0
TPM1	7168	symbol	H. sapiens	7168	H. sapiens	TPM1	tropomyosin 1	GO:0003065 positive regulation of heart rate by epinephrine;GO:0001996 positive regulation of heart rate by epinephrine-norepinephrine;GO:0003321 positive regulation of blood pressure by epinephrine-norepinephrine		Predicted intracellular proteins; Disease related genes; Candidate cardiovascular disease genes; Cancer-related genes:Candidate cancer biomarkers	Actin filaments (Approved); Additional: Cytosol	Artenimol; Phenethyl Isothiocyanate		(M5930)HALLMARK EPITHELIAL MESENCHYMAL TRANSITION	0.0	0.0	0.0	0.0	0.0	0.0	0.0	0.0	0.0	1.0	0.0	0.0	0.0	0.0	0.0	1.0	1.0	0.0	1.0	0.0
TP63	8626	symbol	H. sapiens	8626	H. sapiens	TP63	tumor protein p63	GO:0007499 ectoderm and mesoderm interaction;GO:1904674 positive regulation of somatic stem cell population maintenance;GO:0060529 squamous basal epithelial stem cell differentiation involved in prostate gland acinus development		Cancer-related genes; Disease related genes; Transcription factors:Immunoglobulin fold; Predicted intracellular proteins	Nucleoplasm (Enhanced)		(M236)PID DELTA NP63 PATHWAY; (M256)PID TAP63 PATHWAY; (M19)PID P73PATHWAY	(M5939)HALLMARK P53 PATHWAY	0.0	0.0	1.0	0.0	0.0	0.0	0.0	1.0	1.0	1.0	0.0	0.0	0.0	1.0	0.0	0.0	0.0	0.0	1.0	0.0
TOR1AIP1	26092	symbol	H. sapiens	26092	H. sapiens	TOR1AIP1	torsin 1A interacting protein 1	GO:0032781 positive regulation of ATPase activity;GO:0043462 regulation of ATPase activity;GO:0034504 protein localization to nucleus		Disease related genes; Predicted intracellular proteins	Nuclear membrane (Enhanced)				0.0	0.0	0.0	0.0	0.0	0.0	0.0	1.0	0.0	0.0	0.0	0.0	0.0	0.0	0.0	0.0	0.0	0.0	0.0	0.0
TOMM70	9868	symbol	H. sapiens	9868	H. sapiens	TOMM70	translocase of outer mitochondrial membrane 70	GO:0045039 protein import into mitochondrial inner membrane;GO:0090151 establishment of protein localization to mitochondrial membrane;GO:0030150 protein import into mitochondrial matrix			Mitochondria (Enhanced)			(M5926)HALLMARK MYC TARGETS V1; (M5936)HALLMARK OXIDATIVE PHOSPHORYLATION	0.0	0.0	0.0	0.0	0.0	0.0	0.0	1.0	0.0	0.0	0.0	0.0	0.0	0.0	0.0	0.0	0.0	0.0	0.0	0.0
TNPO1	3842	symbol	H. sapiens	3842	H. sapiens	TNPO1	transportin 1	GO:0035735 intraciliary transport involved in cilium assembly;GO:0042073 intraciliary transport;GO:0006606 protein import into nucleus		Transporters:Transporter channels and pores; Predicted intracellular proteins	Nucleoplasm (Supported); Additional: Cytoplasmic bodies;Cytosol				1.0	1.0	0.0	0.0	0.0	1.0	0.0	1.0	0.0	0.0	0.0	0.0	0.0	0.0	0.0	0.0	0.0	0.0	0.0	0.0
TMEM50B	757	symbol	H. sapiens	757	H. sapiens	TMEM50B	transmembrane protein 50B	GO:0032511 late endosome to vacuole transport via multivesicular body sorting pathway;GO:0045324 late endosome to vacuole transport;GO:0032509 endosome transport via multivesicular body sorting pathway		Transporters	Nucleoli fibrillar center (Approved)				0.0	0.0	0.0	0.0	0.0	0.0	0.0	0.0	0.0	0.0	0.0	0.0	0.0	0.0	0.0	0.0	0.0	0.0	0.0	0.0
TMEM33	55161	symbol	H. sapiens	55161	H. sapiens	TMEM33	transmembrane protein 33	GO:1903899 positive regulation of PERK-mediated unfolded protein response;GO:1903371 regulation of endoplasmic reticulum tubular network organization;GO:1903896 positive regulation of IRE1-mediated unfolded protein response		Transporters					0.0	0.0	0.0	0.0	0.0	0.0	0.0	1.0	0.0	0.0	1.0	0.0	0.0	0.0	0.0	0.0	0.0	0.0	0.0	0.0
TMEM245	23731	symbol	H. sapiens	23731	H. sapiens	TMEM245	transmembrane protein 245	GO:0008150 biological_process			Cytosol;Plasma membrane (Approved)				0.0	0.0	0.0	0.0	0.0	0.0	0.0	0.0	0.0	0.0	0.0	0.0	0.0	0.0	0.0	0.0	0.0	0.0	0.0	0.0
TMEM177	80775	symbol	H. sapiens	80775	H. sapiens	TMEM177	transmembrane protein 177			Predicted intracellular proteins	Nucleoli fibrillar center;Nucleoplasm (Approved)				0.0	0.0	0.0	0.0	0.0	0.0	0.0	0.0	0.0	0.0	0.0	0.0	0.0	0.0	0.0	0.0	0.0	0.0	0.0	0.0
TMEM159	57146	symbol	H. sapiens	57146	H. sapiens	TMEM159	transmembrane protein 159	GO:0140042 lipid droplet formation;GO:0034389 lipid droplet organization;GO:0019915 lipid storage		Predicted intracellular proteins	Vesicles (Approved)				0.0	0.0	0.0	0.0	0.0	0.0	0.0	0.0	0.0	0.0	0.0	0.0	0.0	0.0	0.0	0.0	0.0	0.0	0.0	0.0
TMEM128	85013	symbol	H. sapiens	85013	H. sapiens	TMEM128	transmembrane protein 128	GO:0008150 biological_process		Transporters					0.0	0.0	0.0	0.0	0.0	0.0	0.0	0.0	0.0	0.0	0.0	0.0	0.0	0.0	0.0	0.0	0.0	0.0	0.0	0.0
TMEM109	79073	symbol	H. sapiens	79073	H. sapiens	TMEM109	transmembrane protein 109	GO:0071480 cellular response to gamma radiation;GO:0042771 intrinsic apoptotic signaling pathway in response to DNA damage by p53 class mediator;GO:0010332 response to gamma radiation		Transporters:Transporter channels and pores	Cytosol;Nuclear membrane (Approved)				0.0	0.0	0.0	0.0	0.0	0.0	0.0	0.0	0.0	0.0	0.0	0.0	0.0	0.0	0.0	0.0	0.0	0.0	0.0	0.0
TMED4	222068	symbol	H. sapiens	222068	H. sapiens	TMED4	transmembrane p24 trafficking protein 4	GO:0007030 Golgi organization;GO:0043123 positive regulation of I-kappaB kinase/NF-kappaB signaling;GO:0006888 ER to Golgi vesicle-mediated transport		Predicted intracellular proteins					0.0	0.0	0.0	0.0	0.0	0.0	0.0	0.0	0.0	0.0	1.0	0.0	1.0	0.0	0.0	0.0	0.0	0.0	0.0	0.0
TM2D3	80213	symbol	H. sapiens	80213	H. sapiens	TM2D3	TM2 domain containing 3	GO:0045168 cell-cell signaling involved in cell fate commitment;GO:0046331 lateral inhibition;GO:0045747 positive regulation of Notch signaling pathway		Predicted intracellular proteins	Nucleoplasm (Approved); Additional: Cytosol				0.0	0.0	0.0	0.0	0.0	0.0	0.0	0.0	0.0	0.0	0.0	0.0	0.0	0.0	0.0	0.0	0.0	0.0	0.0	0.0
TJP1	7082	symbol	H. sapiens	7082	H. sapiens	TJP1	tight junction protein 1	GO:2000250 negative regulation of actin cytoskeleton reorganization;GO:1902396 protein localization to bicellular tight junction;GO:1905605 positive regulation of maintenance of permeability of blood-brain barrier		Transporters:Accessory Factors Involved in Transport; Predicted intracellular proteins	Cell Junctions (Enhanced)		(M193)PID NEPHRIN NEPH1 PATHWAY; (M156)PID ECADHERIN NASCENT AJ PATHWAY	(M5896)HALLMARK TGF BETA SIGNALING; (M5942)HALLMARK UV RESPONSE DN; (M5915)HALLMARK APICAL JUNCTION	0.0	0.0	0.0	0.0	1.0	0.0	0.0	0.0	0.0	0.0	0.0	0.0	1.0	0.0	0.0	0.0	1.0	0.0	0.0	0.0
TIPIN	54962	symbol	H. sapiens	54962	H. sapiens	TIPIN	TIMELESS interacting protein	GO:0043111 replication fork arrest;GO:0048478 replication fork protection;GO:0033262 regulation of nuclear cell cycle DNA replication		Predicted intracellular proteins			(M46)PID ATR PATHWAY	(M5925)HALLMARK E2F TARGETS	0.0	0.0	1.0	0.0	0.0	0.0	1.0	0.0	1.0	0.0	0.0	0.0	0.0	0.0	0.0	0.0	0.0	0.0	0.0	0.0
TIAL1	7073	symbol	H. sapiens	7073	H. sapiens	TIAL1	TIA1 cytotoxic granule associated RNA binding protein like 1	GO:0008543 fibroblast growth factor receptor signaling pathway;GO:0044344 cellular response to fibroblast growth factor stimulus;GO:0071774 response to fibroblast growth factor		Predicted intracellular proteins	Nucleoplasm;Vesicles (Approved)			(M5915)HALLMARK APICAL JUNCTION	0.0	0.0	0.0	0.0	0.0	0.0	0.0	0.0	0.0	0.0	0.0	0.0	0.0	0.0	0.0	0.0	0.0	0.0	0.0	0.0
THOC3	84321	symbol	H. sapiens	84321	H. sapiens	THOC3	THO complex 3	GO:0046784 viral mRNA export from host cell nucleus;GO:0044417 translocation of molecules into host;GO:0051836 translocation of molecules into other organism involved in symbiotic interaction		Predicted intracellular proteins	Nucleoplasm (Enhanced); Additional: Vesicles				0.0	1.0	0.0	0.0	0.0	0.0	0.0	1.0	0.0	0.0	0.0	0.0	0.0	0.0	0.0	0.0	0.0	0.0	0.0	0.0
TGM2	7052	symbol	H. sapiens	7052	H. sapiens	TGM2	transglutaminase 2	GO:0018153 isopeptide cross-linking via N6-(L-isoglutamyl)-L-lysine;GO:0018262 isopeptide cross-linking;GO:0060605 tube lumen cavitation		ENZYME proteins:Transferases; Enzymes; Predicted intracellular proteins	Cytosol (Approved); Additional: Plasma membrane	Guanosine-5'-Diphosphate; Hexylresorcinol	(M118)PID INTEGRIN A9B1 PATHWAY; (M99)PID TXA2PATHWAY; (M18)PID INTEGRIN1 PATHWAY	(M5947)HALLMARK IL2 STAT5 SIGNALING; (M5891)HALLMARK HYPOXIA; (M5906)HALLMARK ESTROGEN RESPONSE EARLY	0.0	0.0	0.0	0.0	0.0	0.0	0.0	0.0	0.0	0.0	0.0	0.0	0.0	0.0	1.0	0.0	0.0	0.0	0.0	0.0
TEX264	51368	symbol	H. sapiens	51368	H. sapiens	TEX264	testis expressed 264, ER-phagy receptor	GO:0061709 reticulophagy;GO:0061912 selective autophagy;GO:1903008 organelle disassembly		Predicted secreted proteins	Cytosol;Nucleoli (Approved)				0.0	0.0	0.0	0.0	0.0	0.0	0.0	0.0	0.0	1.0	0.0	0.0	0.0	0.0	0.0	0.0	0.0	0.0	0.0	0.0
TEX15	56154	symbol	H. sapiens	56154	H. sapiens	TEX15	testis expressed 15, meiosis and synapsis associated	GO:1990511 piRNA biosynthetic process;GO:0034587 piRNA metabolic process;GO:0010528 regulation of transposition		Predicted intracellular proteins	Cytosol;Nucleoplasm (Approved)			(M5956)HALLMARK KRAS SIGNALING DN	0.0	0.0	1.0	0.0	0.0	0.0	0.0	1.0	0.0	0.0	0.0	0.0	0.0	1.0	0.0	0.0	0.0	0.0	0.0	1.0
TESC	54997	symbol	H. sapiens	54997	H. sapiens	TESC	tescalcin	GO:0032417 positive regulation of sodium:proton antiporter activity;GO:0032415 regulation of sodium:proton antiporter activity;GO:0030854 positive regulation of granulocyte differentiation		Predicted intracellular proteins	Nucleoplasm (Supported); Additional: Cytosol				0.0	0.0	0.0	0.0	0.0	0.0	0.0	0.0	0.0	0.0	0.0	0.0	0.0	1.0	0.0	0.0	0.0	0.0	0.0	0.0
TERF2IP	54386	symbol	H. sapiens	54386	H. sapiens	TERF2IP	TERF2 interacting protein	GO:0048239 negative regulation of DNA recombination at telomere;GO:0072695 regulation of DNA recombination at telomere;GO:0031848 protection from non-homologous end joining at telomere		Predicted intracellular proteins	Nuclear bodies;Nucleoplasm (Supported)		(M14775)ST G ALPHA S PATHWAY; (M18342)ST G ALPHA I PATHWAY; (M2579)ST DIFFERENTIATION PATHWAY IN PC12 CELLS		1.0	0.0	0.0	0.0	1.0	0.0	0.0	1.0	0.0	0.0	0.0	0.0	0.0	0.0	1.0	0.0	0.0	0.0	0.0	0.0
TDRKH	11022	symbol	H. sapiens	11022	H. sapiens	TDRKH	tudor and KH domain containing	GO:0043046 DNA methylation involved in gamete generation;GO:0034587 piRNA metabolic process;GO:0007140 male meiotic nuclear division		Predicted intracellular proteins	Cytosol (Approved); Additional: Centrosome				0.0	0.0	1.0	0.0	0.0	0.0	0.0	1.0	0.0	0.0	0.0	0.0	0.0	1.0	0.0	0.0	0.0	0.0	0.0	1.0
TDRD6	221400	symbol	H. sapiens	221400	H. sapiens	TDRD6	tudor domain containing 6	GO:0007283 spermatogenesis;GO:0048232 male gamete generation;GO:0007276 gamete generation		Predicted intracellular proteins; Cancer-related genes:Candidate cancer biomarkers	Cytokinetic bridge;Microtubules;Mitotic spindle (Approved); Additional: Vesicles				0.0	0.0	0.0	0.0	0.0	0.0	0.0	1.0	0.0	0.0	0.0	0.0	0.0	1.0	0.0	0.0	0.0	0.0	0.0	0.0
TDRD10	126668	symbol	H. sapiens	126668	H. sapiens	TDRD10	tudor domain containing 10			Cancer-related genes:Mutated cancer genes; Predicted intracellular proteins	Vesicles (Approved)				0.0	0.0	0.0	0.0	0.0	0.0	0.0	0.0	0.0	0.0	0.0	0.0	0.0	0.0	0.0	0.0	0.0	0.0	0.0	0.0
TDRD1	56165	symbol	H. sapiens	56165	H. sapiens	TDRD1	tudor domain containing 1	GO:0043046 DNA methylation involved in gamete generation;GO:0034587 piRNA metabolic process;GO:0006305 DNA alkylation		Predicted intracellular proteins					0.0	0.0	0.0	0.0	0.0	0.0	0.0	1.0	0.0	0.0	0.0	0.0	0.0	1.0	0.0	0.0	0.0	0.0	0.0	1.0
TCP11	6954	symbol	H. sapiens	6954	H. sapiens	TCP11	t-complex 11	GO:1902490 regulation of sperm capacitation;GO:1903429 regulation of cell maturation;GO:0048240 sperm capacitation		Predicted intracellular proteins				(M5951)HALLMARK SPERMATOGENESIS	0.0	0.0	0.0	0.0	0.0	0.0	0.0	0.0	0.0	0.0	0.0	0.0	0.0	1.0	0.0	0.0	0.0	0.0	0.0	0.0
TCOF1	6949	symbol	H. sapiens	6949	H. sapiens	TCOF1	treacle ribosome biogenesis factor 1	GO:0014029 neural crest formation;GO:0042790 nucleolar large rRNA transcription by RNA polymerase I;GO:0009303 rRNA transcription		Disease related genes; Predicted intracellular proteins	Nucleoli fibrillar center (Enhanced)			(M5928)HALLMARK MYC TARGETS V2	0.0	0.0	0.0	0.0	0.0	1.0	0.0	0.0	0.0	0.0	0.0	0.0	0.0	0.0	0.0	0.0	0.0	0.0	0.0	1.0
TCERG1	10915	symbol	H. sapiens	10915	H. sapiens	TCERG1	transcription elongation regulator 1	GO:0032968 positive regulation of transcription elongation from RNA polymerase II promoter;GO:0034244 negative regulation of transcription elongation from RNA polymerase II promoter;GO:0032785 negative regulation of DNA-templated transcription, elongation		Predicted intracellular proteins	Nucleoplasm (Enhanced)				0.0	1.0	0.0	0.0	0.0	0.0	0.0	0.0	0.0	0.0	0.0	0.0	0.0	0.0	0.0	0.0	0.0	0.0	0.0	0.0
TBCC	6903	symbol	H. sapiens	6903	H. sapiens	TBCC	tubulin folding cofactor C	GO:0007023 post-chaperonin tubulin folding pathway;GO:0007021 tubulin complex assembly;GO:0006457 protein folding		Predicted intracellular proteins	Cytosol (Supported)				0.0	0.0	0.0	0.0	0.0	0.0	0.0	0.0	0.0	0.0	0.0	0.0	0.0	0.0	0.0	0.0	0.0	0.0	0.0	0.0
TBC1D15	64786	symbol	H. sapiens	64786	H. sapiens	TBC1D15	TBC1 domain family member 15	GO:1902017 regulation of cilium assembly;GO:0090630 activation of GTPase activity;GO:0120032 regulation of plasma membrane bounded cell projection assembly		Predicted intracellular proteins	Cytosol;Mitochondria (Supported)				0.0	0.0	0.0	0.0	0.0	0.0	0.0	0.0	0.0	0.0	0.0	0.0	1.0	0.0	0.0	1.0	0.0	0.0	0.0	0.0
TARS	6897	gene_synonym	H. sapiens	6897	H. sapiens	TARS1	threonyl-tRNA synthetase 1	GO:0006435 threonyl-tRNA aminoacylation;GO:0006418 tRNA aminoacylation for protein translation;GO:0043039 tRNA aminoacylation		ENZYME proteins:Ligase; Enzymes; Predicted intracellular proteins	Cytosol (Approved); Additional: Actin filaments	Threonine		(M5922)HALLMARK UNFOLDED PROTEIN RESPONSE; (M5941)HALLMARK UV RESPONSE UP	0.0	0.0	0.0	0.0	0.0	1.0	0.0	0.0	0.0	0.0	0.0	0.0	0.0	0.0	0.0	0.0	0.0	0.0	0.0	1.0
TARDBP	23435	symbol	H. sapiens	23435	H. sapiens	TARDBP	TAR DNA binding protein	GO:0071765 nuclear inner membrane organization;GO:0071763 nuclear membrane organization;GO:0043922 negative regulation by host of viral transcription		Disease related genes; Predicted intracellular proteins	Nucleoplasm (Enhanced)			(M5926)HALLMARK MYC TARGETS V1	0.0	1.0	0.0	0.0	0.0	1.0	0.0	1.0	0.0	0.0	1.0	0.0	0.0	0.0	0.0	0.0	0.0	0.0	0.0	0.0
TAF7	6879	symbol	H. sapiens	6879	H. sapiens	TAF7	TATA-box binding protein associated factor 7	GO:0045344 negative regulation of MHC class I biosynthetic process;GO:0000296 spermine transport;GO:0090241 negative regulation of histone H4 acetylation		Predicted intracellular proteins	Nucleoplasm (Approved); Additional: Golgi apparatus				0.0	0.0	0.0	0.0	1.0	0.0	0.0	1.0	0.0	0.0	0.0	0.0	0.0	0.0	1.0	0.0	0.0	0.0	0.0	0.0
TAF5	6877	symbol	H. sapiens	6877	H. sapiens	TAF5	TATA-box binding protein associated factor 5	GO:0043966 histone H3 acetylation;GO:0042795 snRNA transcription by RNA polymerase II;GO:0009301 snRNA transcription		Predicted intracellular proteins	Nucleoplasm (Supported)				0.0	0.0	0.0	0.0	0.0	0.0	0.0	1.0	0.0	0.0	0.0	0.0	0.0	0.0	1.0	0.0	0.0	0.0	0.0	1.0
TADA3	10474	symbol	H. sapiens	10474	H. sapiens	TADA3	transcriptional adaptor 3	GO:0090043 regulation of tubulin deacetylation;GO:0090042 tubulin deacetylation;GO:0031063 regulation of histone deacetylation		Predicted intracellular proteins	Nucleoplasm (Supported)				0.0	0.0	0.0	0.0	1.0	0.0	0.0	0.0	0.0	0.0	0.0	0.0	0.0	0.0	1.0	0.0	0.0	0.0	0.0	0.0
TACC3	10460	symbol	H. sapiens	10460	H. sapiens	TACC3	transforming acidic coiled-coil containing protein 3	GO:0060236 regulation of mitotic spindle organization;GO:0090224 regulation of spindle organization;GO:0007091 metaphase/anaphase transition of mitotic cell cycle		Predicted intracellular proteins	Centriolar satellite;Cytosol;Mitotic spindle (Enhanced); Additional: Vesicles		(M242)PID AURORA A PATHWAY; (M71)PID ILK PATHWAY	(M5901)HALLMARK G2M CHECKPOINT; (M5925)HALLMARK E2F TARGETS	0.0	0.0	1.0	0.0	1.0	0.0	1.0	1.0	1.0	0.0	0.0	0.0	0.0	0.0	0.0	0.0	1.0	0.0	0.0	0.0
SYTL4	94121	symbol	H. sapiens	94121	H. sapiens	SYTL4	synaptotagmin like 4	GO:1905684 regulation of plasma membrane repair;GO:0001778 plasma membrane repair;GO:1903729 regulation of plasma membrane organization		Predicted intracellular proteins	Vesicles (Approved)	Insulin pork			0.0	0.0	0.0	1.0	0.0	0.0	0.0	0.0	0.0	1.0	1.0	0.0	0.0	0.0	0.0	0.0	0.0	0.0	0.0	0.0
SYTL3	94120	symbol	H. sapiens	94120	H. sapiens	SYTL3	synaptotagmin like 3	GO:0006887 exocytosis;GO:0006886 intracellular protein transport;GO:0032940 secretion by cell		Predicted intracellular proteins	Nucleoli fibrillar center;Vesicles (Approved)				0.0	0.0	0.0	0.0	0.0	0.0	0.0	0.0	0.0	0.0	0.0	0.0	0.0	0.0	0.0	0.0	0.0	0.0	0.0	0.0
SYT5	6861	symbol	H. sapiens	6861	H. sapiens	SYT5	synaptotagmin 5	GO:0048791 calcium ion-regulated exocytosis of neurotransmitter;GO:0014046 dopamine secretion;GO:0014059 regulation of dopamine secretion		Predicted intracellular proteins					0.0	0.0	0.0	1.0	0.0	0.0	0.0	0.0	0.0	0.0	0.0	0.0	0.0	0.0	0.0	0.0	0.0	0.0	0.0	0.0
SYNRG	11276	symbol	H. sapiens	11276	H. sapiens	SYNRG	synergin gamma	GO:0006897 endocytosis;GO:0098657 import into cell;GO:0006886 intracellular protein transport		Predicted intracellular proteins	Cytosol (Approved)				0.0	0.0	0.0	0.0	0.0	0.0	0.0	0.0	0.0	0.0	0.0	0.0	0.0	0.0	0.0	0.0	0.0	0.0	0.0	0.0
SYNCRIP	10492	symbol	H. sapiens	10492	H. sapiens	SYNCRIP	synaptotagmin binding cytoplasmic RNA interacting protein	GO:0070934 CRD-mediated mRNA stabilization;GO:0048255 mRNA stabilization;GO:1902373 negative regulation of mRNA catabolic process		Predicted intracellular proteins	Nucleoplasm (Approved); Additional: Cytosol;Vesicles			(M5901)HALLMARK G2M CHECKPOINT; (M5925)HALLMARK E2F TARGETS; (M5926)HALLMARK MYC TARGETS V1	0.0	1.0	0.0	0.0	0.0	1.0	0.0	0.0	0.0	0.0	0.0	0.0	0.0	0.0	0.0	0.0	0.0	0.0	0.0	0.0
SWT1	54823	symbol	H. sapiens	54823	H. sapiens	SWT1	SWT1 RNA endoribonuclease homolog			Predicted intracellular proteins	Cytosol (Approved)				0.0	0.0	0.0	0.0	0.0	0.0	0.0	0.0	0.0	0.0	0.0	0.0	0.0	0.0	0.0	0.0	0.0	0.0	0.0	0.0
SUPT5H	6829	symbol	H. sapiens	6829	H. sapiens	SUPT5H	SPT5 homolog, DSIF elongation factor subunit	GO:1900364 negative regulation of mRNA polyadenylation;GO:0031441 negative regulation of mRNA 3'-end processing;GO:0032785 negative regulation of DNA-templated transcription, elongation		Predicted intracellular proteins	Nucleoplasm (Enhanced)			(M5898)HALLMARK DNA REPAIR	0.0	1.0	0.0	0.0	0.0	1.0	0.0	1.0	0.0	0.0	0.0	0.0	0.0	0.0	0.0	0.0	0.0	1.0	0.0	0.0
SUN1	23353	symbol	H. sapiens	23353	H. sapiens	SUN1	Sad1 and UNC84 domain containing 1	GO:0090292 nuclear matrix anchoring at nuclear membrane;GO:0043578 nuclear matrix organization;GO:0051457 maintenance of protein location in nucleus		Transporters:Transporter channels and pores; Predicted intracellular proteins	Nuclear membrane (Enhanced)				1.0	0.0	0.0	0.0	0.0	0.0	0.0	1.0	0.0	0.0	1.0	0.0	0.0	1.0	0.0	0.0	0.0	0.0	0.0	0.0
SUMO2	6613	symbol	H. sapiens	6613	H. sapiens	SUMO2	small ubiquitin like modifier 2	GO:0016925 protein sumoylation;GO:0032436 positive regulation of proteasomal ubiquitin-dependent protein catabolic process;GO:2000060 positive regulation of ubiquitin-dependent protein catabolic process		Predicted intracellular proteins	Nuclear bodies;Nucleoplasm (Approved)		(M115)PID REG GR PATHWAY		0.0	0.0	0.0	0.0	0.0	1.0	0.0	1.0	0.0	0.0	0.0	0.0	0.0	0.0	1.0	0.0	0.0	0.0	0.0	0.0
SUB1	10923	symbol	H. sapiens	10923	H. sapiens	SUB1	SUB1 regulator of transcription	GO:0060261 positive regulation of transcription initiation from RNA polymerase II promoter;GO:0060260 regulation of transcription initiation from RNA polymerase II promoter;GO:2000144 positive regulation of DNA-templated transcription, initiation		Predicted intracellular proteins	Nucleoli;Nucleoplasm (Supported)				0.0	0.0	0.0	0.0	0.0	0.0	0.0	0.0	0.0	0.0	0.0	0.0	0.0	0.0	0.0	0.0	1.0	0.0	0.0	0.0
STXBP5L	9515	symbol	H. sapiens	9515	H. sapiens	STXBP5L	syntaxin binding protein 5 like	GO:0046676 negative regulation of insulin secretion;GO:0090278 negative regulation of peptide hormone secretion;GO:0046888 negative regulation of hormone secretion		Predicted intracellular proteins					0.0	0.0	0.0	1.0	0.0	0.0	0.0	0.0	0.0	0.0	0.0	0.0	0.0	0.0	0.0	0.0	0.0	0.0	0.0	0.0
STXBP3	6814	symbol	H. sapiens	6814	H. sapiens	STXBP3	syntaxin binding protein 3	GO:0022615 protein to membrane docking;GO:0045955 negative regulation of calcium ion-dependent exocytosis;GO:0046325 negative regulation of glucose import		Predicted intracellular proteins	Nucleoplasm (Approved); Additional: Cytosol				0.0	0.0	0.0	1.0	0.0	0.0	0.0	0.0	0.0	1.0	0.0	0.0	1.0	0.0	0.0	0.0	0.0	0.0	0.0	0.0
STX8	9482	symbol	H. sapiens	9482	H. sapiens	STX8	syntaxin 8	GO:0045022 early endosome to late endosome transport;GO:0098927 vesicle-mediated transport between endosomal compartments;GO:0008333 endosome to lysosome transport		Predicted intracellular proteins	Golgi apparatus (Approved); Additional: Cytosol;Nuclear bodies				0.0	0.0	0.0	1.0	0.0	0.0	0.0	0.0	0.0	0.0	0.0	0.0	0.0	0.0	0.0	0.0	0.0	0.0	0.0	0.0
STX7	8417	symbol	H. sapiens	8417	H. sapiens	STX7	syntaxin 7	GO:1902685 positive regulation of receptor localization to synapse;GO:1902683 regulation of receptor localization to synapse;GO:0001916 positive regulation of T cell mediated cytotoxicity		Predicted intracellular proteins	Lysosomes (Supported)			(M5910)HALLMARK PROTEIN SECRETION	0.0	0.0	0.0	1.0	0.0	0.0	0.0	1.0	0.0	0.0	0.0	0.0	0.0	0.0	0.0	0.0	0.0	0.0	0.0	0.0
STX6	10228	symbol	H. sapiens	10228	H. sapiens	STX6	syntaxin 6	GO:0016189 synaptic vesicle to endosome fusion;GO:0099532 synaptic vesicle endosomal processing;GO:0090161 Golgi ribbon formation		Transporters:Transporter channels and pores	Golgi apparatus (Enhanced); Additional: Nucleoplasm				0.0	0.0	0.0	1.0	0.0	0.0	0.0	0.0	0.0	0.0	1.0	0.0	1.0	0.0	0.0	0.0	0.0	0.0	0.0	0.0
STX3	6809	symbol	H. sapiens	6809	H. sapiens	STX3	syntaxin 3	GO:0098881 exocytic insertion of neurotransmitter receptor to plasma membrane;GO:0098967 exocytic insertion of neurotransmitter receptor to postsynaptic membrane;GO:0016081 synaptic vesicle docking		Predicted intracellular proteins	Vesicles (Approved); Additional: Nuclear membrane			(M5898)HALLMARK DNA REPAIR	0.0	0.0	0.0	1.0	0.0	0.0	0.0	1.0	0.0	0.0	0.0	0.0	0.0	0.0	0.0	0.0	0.0	0.0	0.0	0.0
STX12	23673	symbol	H. sapiens	23673	H. sapiens	STX12	syntaxin 12	GO:0033344 cholesterol efflux;GO:0048278 vesicle docking;GO:0000045 autophagosome assembly		Predicted intracellular proteins	Golgi apparatus;Nucleoplasm;Vesicles (Enhanced)			(M5910)HALLMARK PROTEIN SECRETION	0.0	0.0	0.0	1.0	0.0	0.0	0.0	0.0	0.0	0.0	0.0	0.0	0.0	0.0	0.0	0.0	0.0	0.0	0.0	0.0
STX10	8677	symbol	H. sapiens	8677	H. sapiens	STX10	syntaxin 10	GO:0034498 early endosome to Golgi transport;GO:0048278 vesicle docking;GO:0042147 retrograde transport, endosome to Golgi		Predicted intracellular proteins	Golgi apparatus (Approved)				0.0	0.0	0.0	1.0	0.0	0.0	0.0	0.0	0.0	0.0	0.0	0.0	1.0	0.0	0.0	0.0	0.0	0.0	0.0	0.0
STK38	11329	symbol	H. sapiens	11329	H. sapiens	STK38	serine/threonine kinase 38	GO:0043407 negative regulation of MAP kinase activity;GO:0071901 negative regulation of protein serine/threonine kinase activity;GO:0043409 negative regulation of MAPK cascade	AGC Ser/Thr protein kinase family	ENZYME proteins:Transferases; Kinases:AGC Ser/Thr protein kinases; Enzymes; Predicted intracellular proteins	Cytosol (Approved)	Fostamatinib			0.0	0.0	0.0	0.0	0.0	0.0	0.0	0.0	0.0	0.0	0.0	0.0	0.0	0.0	0.0	0.0	0.0	0.0	0.0	0.0
STK35	140901	symbol	H. sapiens	140901	H. sapiens	STK35	serine/threonine kinase 35	GO:0051321 meiotic cell cycle;GO:0022414 reproductive process;GO:0000003 reproduction	Other	Kinases; ENZYME proteins:Transferases; Enzymes; Predicted intracellular proteins	Nuclear bodies;Nucleoplasm (Supported)	Fostamatinib			0.0	0.0	0.0	0.0	0.0	0.0	0.0	0.0	0.0	0.0	0.0	0.0	0.0	0.0	0.0	0.0	0.0	0.0	0.0	0.0
STK31	56164	symbol	H. sapiens	56164	H. sapiens	STK31	serine/threonine kinase 31	GO:0090305 nucleic acid phosphodiester bond hydrolysis;GO:0006468 protein phosphorylation;GO:0016310 phosphorylation	Other	Kinases; ENZYME proteins:Transferases; Enzymes; Predicted intracellular proteins					0.0	0.0	0.0	0.0	0.0	0.0	0.0	0.0	0.0	0.0	0.0	0.0	0.0	0.0	0.0	0.0	0.0	0.0	0.0	0.0
STK26	51765	symbol	H. sapiens	51765	H. sapiens	STK26	serine/threonine kinase 26	GO:0030033 microvillus assembly;GO:1903205 regulation of hydrogen peroxide-induced cell death;GO:2001038 regulation of cellular response to drug	STE Ser/Thr protein kinase family	Predicted intracellular proteins; ENZYME proteins:Transferases; Enzymes; Kinases:STE Ser/Thr protein kinases	Nucleoplasm (Uncertain); Additional: Centrosome;Cytosol;Golgi apparatus	2-[4-[4-[(5-cyclopropyl-1H-pyrazol-3-yl)amino]quinazolin-2-yl]iminocyclohexa-2,5-dien-1-yl]acetonitrile; Fostamatinib	(M87)PID LKB1 PATHWAY		0.0	0.0	0.0	0.0	0.0	0.0	0.0	1.0	0.0	0.0	0.0	0.0	0.0	0.0	0.0	0.0	0.0	0.0	0.0	0.0
STAU1	6780	symbol	H. sapiens	6780	H. sapiens	STAU1	staufen double-stranded RNA binding protein 1	GO:0046726 positive regulation by virus of viral protein levels in host cell;GO:0046719 regulation by virus of viral protein levels in host cell;GO:0099010 modification of postsynaptic structure		Predicted intracellular proteins	Cytosol (Enhanced)			(M5893)HALLMARK MITOTIC SPINDLE	0.0	0.0	0.0	0.0	0.0	0.0	0.0	1.0	0.0	0.0	0.0	0.0	0.0	0.0	0.0	0.0	0.0	0.0	0.0	0.0
STAT3	6774	symbol	H. sapiens	6774	H. sapiens	STAT3	signal transducer and activator of transcription 3	GO:2000634 regulation of primary miRNA processing;GO:2000635 negative regulation of primary miRNA processing;GO:1905616 regulation of miRNA mediated inhibition of translation		Cancer-related genes:Mutational cancer driver genes; Transcription factors:Immunoglobulin fold; Disease related genes; Predicted intracellular proteins	Cytosol;Nucleoplasm (Supported)	ENMD-1198	(M9174)ST STAT3 PATHWAY; (M36)PID IL27 PATHWAY; (M290)PID IL12 STAT4 PATHWAY	(M5897)HALLMARK IL6 JAK STAT3 SIGNALING; (M5913)HALLMARK INTERFERON GAMMA RESPONSE	0.0	0.0	0.0	0.0	0.0	1.0	0.0	1.0	0.0	0.0	0.0	1.0	0.0	0.0	0.0	0.0	0.0	0.0	0.0	1.0
STAC	6769	symbol	H. sapiens	6769	H. sapiens	STAC	SH3 and cysteine rich domain	GO:1901387 positive regulation of voltage-gated calcium channel activity;GO:1901385 regulation of voltage-gated calcium channel activity;GO:1901021 positive regulation of calcium ion transmembrane transporter activity		Transporters:Accessory Factors Involved in Transport; Predicted intracellular proteins	Nucleoplasm;Plasma membrane (Uncertain)				0.0	0.0	0.0	0.0	0.0	0.0	0.0	1.0	0.0	0.0	0.0	0.0	0.0	0.0	0.0	0.0	0.0	0.0	0.0	0.0
SSFA2	6744	gene_synonym	H. sapiens	6744	H. sapiens	ITPRID2	ITPR interacting domain containing 2			Predicted intracellular proteins	Cytosol;Plasma membrane (Supported); Additional: Nucleoplasm				0.0	0.0	0.0	0.0	0.0	0.0	0.0	0.0	0.0	0.0	0.0	0.0	0.0	0.0	0.0	0.0	0.0	0.0	0.0	0.0
SSB	6741	symbol	H. sapiens	6741	H. sapiens	SSB	small RNA binding exonuclease protection factor La	GO:0071045 nuclear histone mRNA catabolic process;GO:1903608 protein localization to cytoplasmic stress granule;GO:0042780 tRNA 3'-end processing		Predicted intracellular proteins	Nucleoplasm (Approved)			(M5926)HALLMARK MYC TARGETS V1	0.0	0.0	0.0	0.0	0.0	1.0	0.0	1.0	0.0	0.0	0.0	0.0	0.0	0.0	0.0	0.0	0.0	0.0	0.0	1.0
SRSF4	6429	symbol	H. sapiens	6429	H. sapiens	SRSF4	serine and arginine rich splicing factor 4	GO:0048025 negative regulation of mRNA splicing, via spliceosome;GO:0033119 negative regulation of RNA splicing;GO:0050686 negative regulation of mRNA processing		Predicted intracellular proteins	Nuclear speckles (Supported)	Artenimol			0.0	1.0	0.0	0.0	0.0	1.0	0.0	1.0	0.0	0.0	0.0	0.0	0.0	0.0	0.0	0.0	0.0	1.0	0.0	0.0
SRRM2	23524	symbol	H. sapiens	23524	H. sapiens	SRRM2	serine/arginine repetitive matrix 2	GO:0000377 RNA splicing, via transesterification reactions with bulged adenosine as nucleophile;GO:0000398 mRNA splicing, via spliceosome;GO:0000375 RNA splicing, via transesterification reactions		Predicted intracellular proteins	Nuclear speckles (Enhanced)				0.0	1.0	0.0	0.0	0.0	0.0	0.0	0.0	0.0	0.0	0.0	0.0	0.0	0.0	0.0	0.0	0.0	0.0	0.0	0.0
SRI	6717	symbol	H. sapiens	6717	H. sapiens	SRI	sorcin	GO:0006880 intracellular sequestering of iron ion;GO:0055118 negative regulation of cardiac muscle contraction;GO:0097577 sequestering of iron ion		Predicted intracellular proteins	Cytosol;Nucleoplasm (Supported)	Calcium citrate; Calcium Phosphate; Calcium phosphate dihydrate		(M5942)HALLMARK UV RESPONSE DN; (M5913)HALLMARK INTERFERON GAMMA RESPONSE; (M5932)HALLMARK INFLAMMATORY RESPONSE	0.0	0.0	0.0	0.0	0.0	0.0	0.0	0.0	0.0	1.0	0.0	0.0	0.0	0.0	0.0	0.0	1.0	0.0	0.0	0.0
SPTLC1	10558	symbol	H. sapiens	10558	H. sapiens	SPTLC1	serine palmitoyltransferase long chain base subunit 1	GO:1904606 fat cell apoptotic process;GO:1904649 regulation of fat cell apoptotic process;GO:1904502 regulation of lipophagy		Disease related genes; Enzymes; Potential drug targets; ENZYME proteins:Transferases	Endoplasmic reticulum (Supported)	Pyridoxal phosphate; Serine			0.0	0.0	0.0	0.0	0.0	1.0	0.0	0.0	0.0	0.0	0.0	0.0	0.0	0.0	0.0	0.0	0.0	0.0	0.0	0.0
SPP2	6694	symbol	H. sapiens	6694	H. sapiens	SPP2	secreted phosphoprotein 2	GO:0046849 bone remodeling;GO:0002576 platelet degranulation;GO:0048771 tissue remodeling		Predicted secreted proteins; Predicted intracellular proteins					0.0	0.0	0.0	0.0	0.0	0.0	0.0	0.0	0.0	1.0	0.0	0.0	0.0	0.0	0.0	0.0	0.0	0.0	0.0	0.0
SPECC1L	23384	symbol	H. sapiens	23384	H. sapiens	SPECC1L	sperm antigen with calponin homology and coiled-coil domains 1 like	GO:0051301 cell division;GO:0030036 actin cytoskeleton organization;GO:0030029 actin filament-based process		Disease related genes; Predicted intracellular proteins	Actin filaments (Supported)				0.0	0.0	1.0	0.0	0.0	0.0	0.0	0.0	0.0	0.0	0.0	0.0	0.0	0.0	0.0	0.0	1.0	0.0	0.0	0.0
SPATS2	65244	symbol	H. sapiens	65244	H. sapiens	SPATS2	spermatogenesis associated serine rich 2			Predicted intracellular proteins	Cytosol (Enhanced)				0.0	0.0	0.0	0.0	0.0	0.0	0.0	0.0	0.0	0.0	0.0	0.0	0.0	0.0	0.0	0.0	0.0	0.0	0.0	0.0
SPATA5	166378	symbol	H. sapiens	166378	H. sapiens	SPATA5	spermatogenesis associated 5	GO:0007283 spermatogenesis;GO:0048232 male gamete generation;GO:0007276 gamete generation		Disease related genes; Predicted intracellular proteins	Cytosol (Approved)				0.0	0.0	0.0	0.0	0.0	0.0	0.0	0.0	0.0	0.0	0.0	0.0	0.0	1.0	0.0	0.0	0.0	0.0	0.0	0.0
SPAST	6683	symbol	H. sapiens	6683	H. sapiens	SPAST	spastin	GO:0051228 mitotic spindle disassembly;GO:0051230 spindle disassembly;GO:0031117 positive regulation of microtubule depolymerization		ENZYME proteins:Hydrolases; Disease related genes; Enzymes; Potential drug targets; Predicted intracellular proteins	Nucleoplasm (Approved); Additional: Cytosol				1.0	0.0	1.0	1.0	0.0	0.0	1.0	1.0	0.0	0.0	1.0	0.0	1.0	0.0	0.0	1.0	1.0	0.0	1.0	0.0
SPART	23111	symbol	H. sapiens	23111	H. sapiens	SPART	spartin	GO:0048698 negative regulation of collateral sprouting in absence of injury;GO:0048696 regulation of collateral sprouting in absence of injury;GO:0048669 collateral sprouting in absence of injury		Disease related genes; Predicted intracellular proteins	Cytosol (Supported); Additional: Plasma membrane				0.0	0.0	1.0	0.0	1.0	0.0	0.0	0.0	0.0	0.0	0.0	0.0	0.0	0.0	0.0	1.0	0.0	0.0	0.0	0.0
SORT1	6272	symbol	H. sapiens	6272	H. sapiens	SORT1	sortilin 1	GO:0051005 negative regulation of lipoprotein lipase activity;GO:0048227 plasma membrane to endosome transport;GO:0090160 Golgi to lysosome transport		Predicted intracellular proteins; Disease related genes; Potential drug targets; Transporters	Cytosol;Golgi apparatus (Supported); Additional: Plasma membrane		(M153)PID P75 NTR PATHWAY		0.0	0.0	0.0	0.0	0.0	0.0	0.0	1.0	0.0	0.0	0.0	0.0	1.0	0.0	0.0	0.0	0.0	0.0	0.0	0.0
socs1	8651	symbol	H. sapiens	8651	H. sapiens	SOCS1	suppressor of cytokine signaling 1	GO:0043377 negative regulation of CD8-positive, alpha-beta T cell differentiation;GO:2001186 negative regulation of CD8-positive, alpha-beta T cell activation;GO:0043376 regulation of CD8-positive, alpha-beta T cell differentiation		Cancer-related genes; Predicted intracellular proteins	Nucleoplasm (Supported); Additional: Cytoplasmic bodies		(M1718)SIG IL4RECEPTOR IN B LYPHOCYTES; (M161)PID IFNG PATHWAY; (M231)PID KIT PATHWAY	(M5897)HALLMARK IL6 JAK STAT3 SIGNALING; (M5947)HALLMARK IL2 STAT5 SIGNALING; (M5913)HALLMARK INTERFERON GAMMA RESPONSE	0.0	0.0	0.0	0.0	0.0	0.0	0.0	1.0	0.0	0.0	0.0	0.0	0.0	0.0	0.0	1.0	0.0	0.0	0.0	0.0
SNX2	6643	symbol	H. sapiens	6643	H. sapiens	SNX2	sorting nexin 2	GO:0034498 early endosome to Golgi transport;GO:0072673 lamellipodium morphogenesis;GO:0097581 lamellipodium organization		Predicted intracellular proteins	Endosomes;Lysosomes (Supported)		(M238)PID THROMBIN PAR1 PATHWAY	(M5910)HALLMARK PROTEIN SECRETION	0.0	0.0	0.0	0.0	0.0	0.0	0.0	0.0	0.0	0.0	0.0	0.0	1.0	0.0	0.0	1.0	0.0	0.0	0.0	0.0
SNRPF	6636	symbol	H. sapiens	6636	H. sapiens	SNRPF	small nuclear ribonucleoprotein polypeptide F	GO:0008334 histone mRNA metabolic process;GO:0006369 termination of RNA polymerase II transcription;GO:0000387 spliceosomal snRNP assembly		Predicted intracellular proteins					0.0	1.0	0.0	0.0	0.0	0.0	0.0	1.0	0.0	0.0	0.0	0.0	0.0	0.0	0.0	0.0	0.0	0.0	0.0	0.0
SNRPC	6631	symbol	H. sapiens	6631	H. sapiens	SNRPC	small nuclear ribonucleoprotein polypeptide C	GO:0000395 mRNA 5'-splice site recognition;GO:0045292 mRNA cis splicing, via spliceosome;GO:0006376 mRNA splice site selection		Predicted intracellular proteins	Nucleoplasm (Enhanced)				0.0	1.0	0.0	0.0	0.0	0.0	0.0	0.0	0.0	0.0	0.0	0.0	0.0	0.0	0.0	0.0	0.0	0.0	0.0	0.0
SNRNP40	9410	symbol	H. sapiens	9410	H. sapiens	SNRNP40	small nuclear ribonucleoprotein U5 subunit 40	GO:0000377 RNA splicing, via transesterification reactions with bulged adenosine as nucleophile;GO:0000398 mRNA splicing, via spliceosome;GO:0000375 RNA splicing, via transesterification reactions		Predicted intracellular proteins	Nuclear speckles (Supported)				0.0	1.0	0.0	0.0	0.0	0.0	0.0	0.0	0.0	0.0	0.0	0.0	0.0	0.0	0.0	0.0	0.0	0.0	0.0	0.0
SNF8	11267	symbol	H. sapiens	11267	H. sapiens	SNF8	SNF8 subunit of ESCRT-II	GO:0010797 regulation of multivesicular body size involved in endosome transport;GO:0010796 regulation of multivesicular body size;GO:1903772 regulation of viral budding via host ESCRT complex		Predicted intracellular proteins	Cytosol (Supported); Additional: Nucleoplasm				0.0	0.0	0.0	0.0	0.0	1.0	0.0	1.0	0.0	0.0	1.0	0.0	1.0	0.0	0.0	1.0	1.0	0.0	0.0	0.0
SMU1	55234	symbol	H. sapiens	55234	H. sapiens	SMU1	SMU1 DNA replication regulator and spliceosomal factor	GO:0000381 regulation of alternative mRNA splicing, via spliceosome;GO:0000380 alternative mRNA splicing, via spliceosome;GO:0048024 regulation of mRNA splicing, via spliceosome		Predicted intracellular proteins	Vesicles (Approved)				0.0	1.0	0.0	0.0	0.0	1.0	0.0	0.0	0.0	0.0	0.0	0.0	0.0	0.0	0.0	0.0	0.0	1.0	0.0	0.0
SMN1	6606	symbol	H. sapiens	6606	H. sapiens	SMN1	survival of motor neuron 1, telomeric	GO:0000387 spliceosomal snRNP assembly;GO:0006353 DNA-templated transcription, termination;GO:0000245 spliceosomal complex assembly		Disease related genes; Predicted intracellular proteins; FDA approved drug targets:Biotech drugs	Cytosol;Nuclear bodies (Supported)				0.0	1.0	0.0	0.0	0.0	0.0	0.0	1.0	0.0	0.0	0.0	0.0	0.0	0.0	0.0	0.0	0.0	0.0	0.0	0.0
SMCO4	56935	symbol	H. sapiens	56935	H. sapiens	SMCO4	single-pass membrane protein with coiled-coil domains 4	GO:0008150 biological_process							0.0	0.0	0.0	0.0	0.0	0.0	0.0	0.0	0.0	0.0	0.0	0.0	0.0	0.0	0.0	0.0	0.0	0.0	0.0	0.0
SMCHD1	23347	symbol	H. sapiens	23347	H. sapiens	SMCHD1	structural maintenance of chromosomes flexible hinge domain containing 1	GO:0060820 inactivation of X chromosome by heterochromatin assembly;GO:0060821 inactivation of X chromosome by DNA methylation;GO:0034401 chromatin organization involved in regulation of transcription		Disease related genes; Predicted intracellular proteins	Nucleoplasm (Approved); Additional: Nuclear bodies				0.0	0.0	0.0	0.0	0.0	0.0	0.0	1.0	0.0	0.0	0.0	0.0	0.0	0.0	0.0	0.0	0.0	0.0	0.0	0.0
SMC1B	27127	symbol	H. sapiens	27127	H. sapiens	SMC1B	structural maintenance of chromosomes 1B	GO:0007064 mitotic sister chromatid cohesion;GO:0007062 sister chromatid cohesion;GO:0000070 mitotic sister chromatid segregation		Predicted intracellular proteins	Cytosol;Nucleoplasm (Supported)				1.0	0.0	1.0	0.0	0.0	0.0	0.0	0.0	1.0	0.0	0.0	0.0	0.0	0.0	0.0	0.0	0.0	0.0	0.0	0.0
SMARCA5	8467	symbol	H. sapiens	8467	H. sapiens	SMARCA5	SWI/SNF related, matrix associated, actin dependent regulator of chromatin, subfamily a, member 5	GO:0016584 nucleosome positioning;GO:0000183 chromatin silencing at rDNA;GO:0034080 CENP-A containing nucleosome assembly		Transcription factors:Helix-turn-helix domains; Predicted intracellular proteins	Nucleoplasm (Supported); Additional: Nucleoli fibrillar center	Beta-D-Glucose; 4-Deoxy-Alpha-D-Glucose			1.0	0.0	0.0	0.0	0.0	0.0	0.0	0.0	0.0	0.0	0.0	0.0	0.0	0.0	0.0	0.0	0.0	0.0	0.0	0.0
SMAP1	60682	symbol	H. sapiens	60682	H. sapiens	SMAP1	small ArfGAP 1	GO:2000369 regulation of clathrin-dependent endocytosis;GO:0045648 positive regulation of erythrocyte differentiation;GO:0072583 clathrin-dependent endocytosis		Predicted intracellular proteins	Cytosol;Plasma membrane (Approved); Additional: Golgi apparatus				0.0	0.0	0.0	0.0	0.0	0.0	0.0	0.0	0.0	0.0	0.0	0.0	0.0	0.0	0.0	0.0	0.0	0.0	0.0	0.0
SLC39A10	57181	symbol	H. sapiens	57181	H. sapiens	SLC39A10	solute carrier family 39 member 10	GO:1903615 positive regulation of protein tyrosine phosphatase activity;GO:1903613 regulation of protein tyrosine phosphatase activity;GO:0071578 zinc ion import across plasma membrane		Transporters:Electrochemical Potential-driven transporters; Predicted intracellular proteins	Cytosol;Nucleoplasm (Approved); Additional: Plasma membrane				0.0	0.0	0.0	0.0	0.0	0.0	0.0	0.0	0.0	0.0	0.0	0.0	0.0	0.0	0.0	0.0	0.0	0.0	0.0	0.0
SLC25A13	10165	symbol	H. sapiens	10165	H. sapiens	SLC25A13	solute carrier family 25 member 13	GO:0043490 malate-aspartate shuttle;GO:0015810 aspartate transmembrane transport;GO:0070778 L-aspartate transmembrane transport		Predicted intracellular proteins; Disease related genes; Transporters:Electrochemical Potential-driven transporters; Potential drug targets	Mitochondria (Supported)	Aspartic acid		(M5937)HALLMARK GLYCOLYSIS	0.0	0.0	0.0	0.0	0.0	0.0	0.0	1.0	0.0	0.0	0.0	0.0	0.0	0.0	0.0	0.0	0.0	0.0	0.0	0.0
SLC1A5	6510	symbol	H. sapiens	6510	H. sapiens	SLC1A5	solute carrier family 1 member 5	GO:0010585 glutamine secretion;GO:1903803 L-glutamine import across plasma membrane;GO:0140009 L-aspartate import across plasma membrane		Transporters:Electrochemical Potential-driven transporters; FDA approved drug targets:Small molecule drugs; Predicted intracellular proteins	Plasma membrane (Enhanced)	Asparagine; Fluciclovine (18F)		(M5947)HALLMARK IL2 STAT5 SIGNALING; (M5905)HALLMARK ADIPOGENESIS; (M5924)HALLMARK MTORC1 SIGNALING	0.0	0.0	0.0	0.0	0.0	0.0	0.0	1.0	0.0	0.0	0.0	0.0	0.0	0.0	0.0	0.0	0.0	0.0	0.0	0.0
SLC16A3	9123	symbol	H. sapiens	9123	H. sapiens	SLC16A3	solute carrier family 16 member 3	GO:0035879 plasma membrane lactate transport;GO:0015727 lactate transport;GO:0035873 lactate transmembrane transport		Transporters:Electrochemical Potential-driven transporters	Plasma membrane (Supported); Additional: Nuclear membrane	Pyruvic acid		(M5937)HALLMARK GLYCOLYSIS	0.0	0.0	0.0	0.0	0.0	0.0	0.0	1.0	0.0	1.0	0.0	0.0	0.0	0.0	0.0	0.0	0.0	0.0	0.0	0.0
SLC16A1	6566	symbol	H. sapiens	6566	H. sapiens	SLC16A1	solute carrier family 16 member 1	GO:0015728 mevalonate transport;GO:0051780 behavioral response to nutrient;GO:0035879 plasma membrane lactate transport		Disease related genes; Transporters:Electrochemical Potential-driven transporters; Potential drug targets	Cell Junctions;Plasma membrane (Enhanced)	Pyruvic acid; Mersalyl		(M5906)HALLMARK ESTROGEN RESPONSE EARLY; (M5907)HALLMARK ESTROGEN RESPONSE LATE	0.0	0.0	1.0	0.0	0.0	0.0	0.0	1.0	0.0	1.0	0.0	0.0	0.0	0.0	0.0	0.0	0.0	0.0	0.0	0.0
SLBP	7884	symbol	H. sapiens	7884	H. sapiens	SLBP	stem-loop binding protein	GO:0006398 mRNA 3'-end processing by stem-loop binding and cleavage;GO:0008334 histone mRNA metabolic process;GO:0006369 termination of RNA polymerase II transcription		Predicted intracellular proteins	Nucleoplasm (Supported); Additional: Cytosol;Nucleoli			(M5925)HALLMARK E2F TARGETS	0.0	1.0	0.0	0.0	0.0	0.0	0.0	1.0	0.0	0.0	0.0	0.0	0.0	0.0	0.0	0.0	0.0	0.0	0.0	0.0
SKA1	220134	symbol	H. sapiens	220134	H. sapiens	SKA1	spindle and kinetochore associated complex subunit 1	GO:0031110 regulation of microtubule polymerization or depolymerization;GO:0031109 microtubule polymerization or depolymerization;GO:0070507 regulation of microtubule cytoskeleton organization		Predicted intracellular proteins	Microtubules (Supported)				1.0	0.0	1.0	0.0	0.0	0.0	0.0	0.0	0.0	0.0	0.0	0.0	0.0	0.0	0.0	0.0	1.0	0.0	0.0	0.0
SIN3A	25942	symbol	H. sapiens	25942	H. sapiens	SIN3A	SIN3 transcription regulator family member A	GO:1901675 negative regulation of histone H3-K27 acetylation;GO:0043974 histone H3-K27 acetylation;GO:1901674 regulation of histone H3-K27 acetylation		Cancer-related genes:Mutational cancer driver genes; Predicted intracellular proteins	Nucleoplasm (Enhanced)		(M219)PID HEDGEHOG GLI PATHWAY; (M101)PID HDAC CLASSI PATHWAY; (M105)PID TELOMERASE PATHWAY		0.0	0.0	0.0	0.0	1.0	0.0	1.0	1.0	0.0	1.0	0.0	0.0	1.0	0.0	1.0	1.0	0.0	0.0	1.0	0.0
SHCBP1	79801	symbol	H. sapiens	79801	H. sapiens	SHCBP1	SHC binding and spindle associated 1	GO:2000177 regulation of neural precursor cell proliferation;GO:0008543 fibroblast growth factor receptor signaling pathway;GO:0061351 neural precursor cell proliferation		Predicted intracellular proteins	Nuclear bodies (Approved); Additional: Microtubules;Midbody;Mitotic spindle				0.0	0.0	0.0	0.0	0.0	0.0	0.0	0.0	0.0	0.0	0.0	0.0	0.0	0.0	0.0	0.0	0.0	0.0	0.0	0.0
shas3						None	None	None	None	None	None	None	None	None	nan	nan	nan	nan	nan	nan	nan	nan	nan	nan	nan	nan	nan	nan	nan	nan	nan	nan	nan	nan
SH3PXD2A	9644	symbol	H. sapiens	9644	H. sapiens	SH3PXD2A	SH3 and PX domains 2A	GO:0072675 osteoclast fusion;GO:0072674 multinuclear osteoclast differentiation;GO:0000768 syncytium formation by plasma membrane fusion		Predicted intracellular proteins					0.0	0.0	0.0	0.0	0.0	0.0	0.0	0.0	0.0	0.0	0.0	0.0	0.0	0.0	0.0	0.0	0.0	0.0	0.0	0.0
SH3BGRL	6451	symbol	H. sapiens	6451	H. sapiens	SH3BGRL	SH3 domain binding glutamate rich protein like			Predicted intracellular proteins	Vesicles (Approved)				0.0	0.0	0.0	0.0	0.0	0.0	0.0	0.0	0.0	0.0	0.0	0.0	0.0	0.0	0.0	0.0	0.0	0.0	0.0	0.0
SH2B1	25970	symbol	H. sapiens	25970	H. sapiens	SH2B1	SH2B adaptor protein 1	GO:0060391 positive regulation of SMAD protein signal transduction;GO:0060390 regulation of SMAD protein signal transduction;GO:0045840 positive regulation of mitotic nuclear division		Predicted intracellular proteins	Nucleoplasm (Approved)		(M2579)ST DIFFERENTIATION PATHWAY IN PC12 CELLS; (M187)PID TRKR PATHWAY	(M5909)HALLMARK MYOGENESIS	0.0	0.0	1.0	0.0	0.0	0.0	1.0	0.0	1.0	1.0	0.0	0.0	1.0	0.0	0.0	0.0	0.0	0.0	1.0	0.0
SGF29	112869	symbol	H. sapiens	112869	H. sapiens	SGF29	SAGA complex associated factor 29	GO:0071169 establishment of protein localization to chromatin;GO:0070199 establishment of protein localization to chromosome;GO:0071168 protein localization to chromatin		Predicted intracellular proteins	Nucleoli (Approved); Additional: Nucleoplasm				0.0	0.0	0.0	0.0	0.0	0.0	0.0	1.0	0.0	0.0	0.0	0.0	0.0	0.0	1.0	0.0	0.0	0.0	0.0	0.0
SFPQ	6421	symbol	H. sapiens	6421	H. sapiens	SFPQ	splicing factor proline and glutamine rich	GO:0098961 dendritic transport of ribonucleoprotein complex;GO:0098963 dendritic transport of messenger ribonucleoprotein complex;GO:1902177 positive regulation of oxidative stress-induced intrinsic apoptotic signaling pathway		Cancer-related genes; Disease related genes; Predicted intracellular proteins; Transcription factors:Yet undefined DNA-binding domains	Nucleoplasm (Enhanced)	Copper; Artenimol		(M5901)HALLMARK G2M CHECKPOINT	0.0	1.0	1.0	0.0	1.0	0.0	1.0	1.0	1.0	0.0	0.0	0.0	0.0	0.0	1.0	0.0	0.0	1.0	1.0	0.0
SF3A3	10946	symbol	H. sapiens	10946	H. sapiens	SF3A3	splicing factor 3a subunit 3	GO:1903241 U2-type prespliceosome assembly;GO:0000389 mRNA 3'-splice site recognition;GO:0006376 mRNA splice site selection		Predicted intracellular proteins	Nuclear speckles (Supported); Additional: Nucleoplasm	Phenethyl Isothiocyanate		(M5898)HALLMARK DNA REPAIR	0.0	1.0	0.0	0.0	0.0	0.0	0.0	0.0	0.0	0.0	0.0	0.0	0.0	0.0	0.0	0.0	0.0	0.0	0.0	0.0
SET	6418	symbol	H. sapiens	6418	H. sapiens	SET	SET nuclear proto-oncogene	GO:0035067 negative regulation of histone acetylation;GO:0006337 nucleosome disassembly;GO:2000757 negative regulation of peptidyl-lysine acetylation		Cancer-related genes; Disease related genes; Predicted intracellular proteins	Nucleoplasm (Enhanced); Additional: Lipid droplets		(M200)PID ERA GENOMIC PATHWAY	(M5926)HALLMARK MYC TARGETS V1	1.0	1.0	0.0	0.0	1.0	1.0	0.0	1.0	0.0	0.0	0.0	1.0	0.0	0.0	1.0	0.0	0.0	0.0	0.0	0.0
SESTD1	91404	symbol	H. sapiens	91404	H. sapiens	SESTD1	SEC14 and spectrin domain containing 1	GO:1904878 negative regulation of calcium ion transmembrane transport via high voltage-gated calcium channel;GO:1902514 regulation of calcium ion transmembrane transport via high voltage-gated calcium channel;GO:0061577 calcium ion transmembrane transport via high voltage-gated calcium channel		Predicted intracellular proteins	Intermediate filaments (Enhanced)				0.0	0.0	0.0	0.0	0.0	0.0	0.0	0.0	0.0	0.0	0.0	0.0	0.0	0.0	0.0	0.0	0.0	0.0	0.0	0.0
Serpina6	866	symbol	H. sapiens	866	H. sapiens	SERPINA6	serpin family A member 6	GO:0008211 glucocorticoid metabolic process;GO:0042445 hormone metabolic process;GO:0010951 negative regulation of endopeptidase activity		Disease related genes; Predicted secreted proteins		Zinc; Copper; Zinc acetate; Zinc chloride; Zinc sulfate, unspecified form	(M3468)NABA ECM REGULATORS; (M5885)NABA MATRISOME ASSOCIATED; (M5889)NABA MATRISOME	(M5949)HALLMARK PEROXISOME; (M5948)HALLMARK BILE ACID METABOLISM; (M5934)HALLMARK XENOBIOTIC METABOLISM	0.0	0.0	0.0	0.0	0.0	0.0	0.0	0.0	0.0	0.0	0.0	0.0	0.0	0.0	0.0	0.0	0.0	0.0	0.0	0.0
SERBP1	26135	symbol	H. sapiens	26135	H. sapiens	SERBP1	SERPINE1 mRNA binding protein 1	GO:0030578 PML body organization;GO:0030575 nuclear body organization;GO:0006997 nucleus organization		Predicted intracellular proteins	Cytosol (Enhanced)			(M5926)HALLMARK MYC TARGETS V1	0.0	0.0	0.0	0.0	0.0	1.0	0.0	0.0	0.0	0.0	1.0	0.0	0.0	0.0	0.0	0.0	0.0	0.0	0.0	0.0
SEMA4C	54910	symbol	H. sapiens	54910	H. sapiens	SEMA4C	semaphorin 4C	GO:0021535 cell migration in hindbrain;GO:0048843 negative regulation of axon extension involved in axon guidance;GO:1902668 negative regulation of axon guidance		Predicted intracellular proteins			(M5880)NABA ECM AFFILIATED; (M5885)NABA MATRISOME ASSOCIATED; (M5889)NABA MATRISOME		0.0	0.0	0.0	0.0	1.0	0.0	0.0	1.0	0.0	0.0	0.0	0.0	0.0	0.0	0.0	1.0	0.0	0.0	0.0	0.0
SELENOH	280636	symbol	H. sapiens	280636	H. sapiens	SELENOH	selenoprotein H			Predicted intracellular proteins	Nucleoli;Nucleoplasm (Approved)				0.0	0.0	0.0	0.0	0.0	0.0	0.0	0.0	0.0	0.0	0.0	0.0	0.0	0.0	0.0	0.0	0.0	0.0	0.0	0.0
SEC24D	9871	symbol	H. sapiens	9871	H. sapiens	SEC24D	SEC24 homolog D, COPII coat complex component	GO:0090110 cargo loading into COPII-coated vesicle;GO:0035459 cargo loading into vesicle;GO:0048207 vesicle targeting, rough ER to cis-Golgi		Disease related genes; Predicted intracellular proteins	Vesicles (Approved)			(M5910)HALLMARK PROTEIN SECRETION; (M5908)HALLMARK ANDROGEN RESPONSE	0.0	0.0	0.0	1.0	0.0	0.0	0.0	0.0	0.0	0.0	0.0	0.0	1.0	0.0	0.0	0.0	0.0	0.0	0.0	0.0
SEC23B	10483	symbol	H. sapiens	10483	H. sapiens	SEC23B	SEC23 homolog B, COPII coat complex component	GO:0090110 cargo loading into COPII-coated vesicle;GO:0035459 cargo loading into vesicle;GO:0090114 COPII-coated vesicle budding		Disease related genes; Predicted intracellular proteins	Vesicles (Supported)				0.0	0.0	0.0	0.0	0.0	0.0	0.0	0.0	0.0	0.0	0.0	0.0	1.0	0.0	0.0	0.0	0.0	0.0	0.0	0.0
SDHAF2	54949	symbol	H. sapiens	54949	H. sapiens	SDHAF2	succinate dehydrogenase complex assembly factor 2	GO:0018293 protein-FAD linkage;GO:0006121 mitochondrial electron transport, succinate to ubiquinone;GO:0034552 respiratory chain complex II assembly		Cancer-related genes; Disease related genes; Predicted intracellular proteins	Cytosol;Mitochondria (Approved); Additional: Nucleoli				0.0	0.0	0.0	0.0	0.0	0.0	0.0	1.0	0.0	0.0	0.0	0.0	0.0	0.0	0.0	0.0	0.0	0.0	0.0	0.0
SCLT1	132320	symbol	H. sapiens	132320	H. sapiens	SCLT1	sodium channel and clathrin linker 1	GO:0045162 clustering of voltage-gated sodium channels;GO:0045161 neuronal ion channel clustering;GO:0042551 neuron maturation		Predicted intracellular proteins					0.0	0.0	0.0	1.0	0.0	0.0	0.0	0.0	0.0	0.0	0.0	0.0	0.0	0.0	0.0	0.0	0.0	0.0	0.0	0.0
SCAF8	22828	symbol	H. sapiens	22828	H. sapiens	SCAF8	SR-related CTD associated factor 8	GO:0060567 negative regulation of DNA-templated transcription, termination;GO:0120191 negative regulation of termination of RNA polymerase II transcription;GO:2000805 negative regulation of termination of RNA polymerase II transcription, poly(A)-coupled		Predicted intracellular proteins	Nucleoplasm (Enhanced)			(M5942)HALLMARK UV RESPONSE DN	0.0	1.0	0.0	0.0	1.0	0.0	0.0	0.0	0.0	0.0	0.0	0.0	0.0	0.0	0.0	0.0	0.0	0.0	0.0	0.0
SBDS	51119	symbol	H. sapiens	51119	H. sapiens	SBDS	SBDS ribosome maturation factor	GO:0042256 mature ribosome assembly;GO:0048539 bone marrow development;GO:0001833 inner cell mass cell proliferation		Cancer-related genes; Disease related genes; Predicted intracellular proteins	Cytosol;Nucleoplasm (Supported)				0.0	0.0	1.0	0.0	0.0	0.0	0.0	0.0	0.0	0.0	0.0	0.0	0.0	0.0	0.0	1.0	0.0	0.0	0.0	1.0
SASS6	163786	symbol	H. sapiens	163786	H. sapiens	SASS6	SAS-6 centriolar assembly protein	GO:0007099 centriole replication;GO:0098534 centriole assembly;GO:0051298 centrosome duplication		Disease related genes; Predicted intracellular proteins	Centriolar satellite (Supported); Additional: Cytosol			(M5893)HALLMARK MITOTIC SPINDLE	0.0	0.0	1.0	0.0	0.0	0.0	0.0	0.0	0.0	0.0	0.0	0.0	0.0	0.0	0.0	0.0	0.0	0.0	0.0	0.0
SAP30	8819	symbol	H. sapiens	8819	H. sapiens	SAP30	Sin3A associated protein 30	GO:0035914 skeletal muscle cell differentiation;GO:0007519 skeletal muscle tissue development;GO:0060538 skeletal muscle organ development		Predicted intracellular proteins	Nucleoplasm (Supported)		(M219)PID HEDGEHOG GLI PATHWAY; (M101)PID HDAC CLASSI PATHWAY; (M105)PID TELOMERASE PATHWAY	(M5903)HALLMARK NOTCH SIGNALING; (M5891)HALLMARK HYPOXIA; (M5901)HALLMARK G2M CHECKPOINT	0.0	0.0	0.0	0.0	0.0	0.0	0.0	0.0	0.0	0.0	0.0	0.0	0.0	0.0	0.0	0.0	0.0	0.0	0.0	0.0
SACM1L	22908	symbol	H. sapiens	22908	H. sapiens	SACM1L	SAC1 like phosphatidylinositide phosphatase	GO:0046856 phosphatidylinositol dephosphorylation;GO:0046839 phospholipid dephosphorylation;GO:0006661 phosphatidylinositol biosynthetic process		Predicted intracellular proteins	Golgi apparatus;Nucleoplasm (Approved)				0.0	0.0	0.0	0.0	0.0	0.0	0.0	1.0	0.0	0.0	0.0	0.0	0.0	0.0	0.0	0.0	0.0	0.0	0.0	0.0
S100A13	6284	symbol	H. sapiens	6284	H. sapiens	S100A13	S100 calcium binding protein A13	GO:0032610 interleukin-1 alpha production;GO:0051602 response to electrical stimulus;GO:0046688 response to copper ion		Predicted secreted proteins; Predicted intracellular proteins	Cytosol;Plasma membrane (Approved); Additional: Nucleoli;Nucleoplasm	Olopatadine; Amlexanox; Calcium chloride; Calcium; Calcium citrate; Calcium Phosphate; Calcium phosphate dihydrate	(M5883)NABA SECRETED FACTORS; (M5885)NABA MATRISOME ASSOCIATED; (M5889)NABA MATRISOME	(M5946)HALLMARK COAGULATION; (M5921)HALLMARK COMPLEMENT	0.0	0.0	0.0	1.0	0.0	0.0	0.0	0.0	0.0	0.0	0.0	0.0	0.0	0.0	0.0	1.0	0.0	0.0	0.0	0.0
RRBP1	6238	symbol	H. sapiens	6238	H. sapiens	RRBP1	ribosome binding protein 1	GO:0001649 osteoblast differentiation;GO:0001503 ossification;GO:0006412 translation		Predicted intracellular proteins	Endoplasmic reticulum (Enhanced)	Radezolid			0.0	0.0	0.0	0.0	0.0	1.0	0.0	0.0	0.0	0.0	0.0	0.0	0.0	0.0	0.0	0.0	0.0	0.0	0.0	0.0
RRAGC	64121	symbol	H. sapiens	64121	H. sapiens	RRAGC	Ras related GTP binding C	GO:1903432 regulation of TORC1 signaling;GO:0032008 positive regulation of TOR signaling;GO:0034198 cellular response to amino acid starvation		Disease related genes; Predicted intracellular proteins	Nucleoplasm;Vesicles (Supported)		(M121)PID MTOR 4PATHWAY		0.0	1.0	0.0	0.0	0.0	0.0	0.0	0.0	1.0	0.0	0.0	0.0	0.0	0.0	0.0	0.0	0.0	0.0	0.0	0.0
RPS6KA4	8986	symbol	H. sapiens	8986	H. sapiens	RPS6KA4	ribosomal protein S6 kinase A4	GO:0043988 histone H3-S28 phosphorylation;GO:0043987 histone H3-S10 phosphorylation;GO:0033129 positive regulation of histone phosphorylation	AGC Ser/Thr protein kinase family	ENZYME proteins:Transferases; Kinases:AGC Ser/Thr protein kinases; Enzymes; Predicted intracellular proteins	Nucleoplasm (Supported); Additional: Cytosol	Flavin mononucleotide	(M229)PID P38 ALPHA BETA DOWNSTREAM PATHWAY; (M164)PID ERBB1 DOWNSTREAM PATHWAY		0.0	0.0	0.0	0.0	1.0	0.0	0.0	0.0	0.0	0.0	0.0	0.0	0.0	0.0	1.0	0.0	0.0	0.0	1.0	0.0
RPS6KA3	6197	symbol	H. sapiens	6197	H. sapiens	RPS6KA3	ribosomal protein S6 kinase A3	GO:0043555 regulation of translation in response to stress;GO:0043154 negative regulation of cysteine-type endopeptidase activity involved in apoptotic process;GO:2000117 negative regulation of cysteine-type endopeptidase activity	AGC Ser/Thr protein kinase family	Kinases:AGC Ser/Thr protein kinases; Disease related genes; ENZYME proteins:Transferases; Enzymes; Cancer-related genes:Candidate cancer biomarkers; Potential drug targets; Predicted intracellular proteins	Nucleoplasm (Supported); Additional: Cytosol;Nucleoli	Acetylsalicylic acid; Fostamatinib	(M17200)SA B CELL RECEPTOR COMPLEXES; (M4910)ST ERK1 ERK2 MAPK PATHWAY; (M1315)SIG PIP3 SIGNALING IN B LYMPHOCYTES	(M5910)HALLMARK PROTEIN SECRETION; (M5908)HALLMARK ANDROGEN RESPONSE; (M5923)HALLMARK PI3K AKT MTOR SIGNALING	0.0	0.0	0.0	0.0	0.0	1.0	0.0	0.0	1.0	0.0	0.0	0.0	0.0	0.0	0.0	1.0	0.0	0.0	0.0	0.0
RPS15A	6210	symbol	H. sapiens	6210	H. sapiens	RPS15A	ribosomal protein S15a	GO:0006614 SRP-dependent cotranslational protein targeting to membrane;GO:0006613 cotranslational protein targeting to membrane;GO:0045047 protein targeting to ER		Ribosomal proteins; Predicted intracellular proteins					0.0	1.0	0.0	0.0	0.0	1.0	0.0	1.0	0.0	0.0	0.0	0.0	0.0	0.0	0.0	0.0	0.0	0.0	0.0	0.0
RPL11	6135	symbol	H. sapiens	6135	H. sapiens	RPL11	ribosomal protein L11	GO:2000435 negative regulation of protein neddylation;GO:1902255 positive regulation of intrinsic apoptotic signaling pathway by p53 class mediator;GO:1904667 negative regulation of ubiquitin protein ligase activity		Disease related genes; Ribosomal proteins; Predicted intracellular proteins	Vesicles (Approved)	(S)-3-phenyllactic acid; Anisomycin; Puromycin	(M261)PID P53 REGULATION PATHWAY; (M66)PID MYC ACTIV PATHWAY		0.0	1.0	0.0	0.0	0.0	1.0	0.0	1.0	0.0	0.0	0.0	0.0	0.0	0.0	0.0	0.0	0.0	0.0	0.0	1.0
RNF213	57674	symbol	H. sapiens	57674	H. sapiens	RNF213	ring finger protein 213	GO:2000051 negative regulation of non-canonical Wnt signaling pathway;GO:2000050 regulation of non-canonical Wnt signaling pathway;GO:0051865 protein autoubiquitination		Cancer-related genes:Mutational cancer driver genes; Disease related genes; ENZYME proteins:Transferases; Enzymes; Potential drug targets; Predicted intracellular proteins	Cytosol (Supported)			(M5913)HALLMARK INTERFERON GAMMA RESPONSE	0.0	0.0	0.0	0.0	0.0	0.0	0.0	0.0	0.0	0.0	0.0	0.0	0.0	0.0	0.0	0.0	0.0	0.0	0.0	0.0
RNF113A	7737	symbol	H. sapiens	7737	H. sapiens	RNF113A	ring finger protein 113A	GO:0018276 isopeptide cross-linking via N6-glycyl-L-lysine;GO:0034247 snoRNA splicing;GO:0018262 isopeptide cross-linking		Disease related genes; Predicted intracellular proteins	Nucleoplasm (Supported)				0.0	1.0	0.0	0.0	0.0	0.0	0.0	0.0	0.0	0.0	0.0	0.0	0.0	0.0	1.0	0.0	0.0	0.0	0.0	1.0
RNASEK	440400	symbol	H. sapiens	440400	H. sapiens	RNASEK	ribonuclease K	GO:0090502 RNA phosphodiester bond hydrolysis, endonucleolytic;GO:0090501 RNA phosphodiester bond hydrolysis;GO:0090305 nucleic acid phosphodiester bond hydrolysis		Transporters:Primary Active Transporters; Predicted intracellular proteins					0.0	0.0	0.0	0.0	0.0	0.0	0.0	0.0	0.0	0.0	0.0	0.0	0.0	0.0	0.0	0.0	0.0	0.0	0.0	0.0
RMC1	29919	symbol	H. sapiens	29919	H. sapiens	RMC1	regulator of MON1-CCZ1	GO:0010506 regulation of autophagy;GO:0006914 autophagy;GO:0061919 process utilizing autophagic mechanism		Predicted intracellular proteins; Cancer-related genes:Candidate cancer biomarkers	Nucleoplasm (Uncertain)				0.0	0.0	0.0	0.0	0.0	0.0	0.0	0.0	0.0	0.0	0.0	0.0	0.0	0.0	0.0	0.0	0.0	0.0	0.0	0.0
RIDA	10247	symbol	H. sapiens	10247	H. sapiens	RIDA	reactive intermediate imine deaminase A homolog	GO:0006567 threonine catabolic process;GO:0019518 L-threonine catabolic process to glycine;GO:0006566 threonine metabolic process		Enzymes; Predicted intracellular proteins; ENZYME proteins:Hydrolases					0.0	0.0	0.0	0.0	0.0	1.0	0.0	0.0	0.0	0.0	0.0	0.0	0.0	0.0	0.0	0.0	0.0	0.0	0.0	0.0
RHPN2	85415	symbol	H. sapiens	85415	H. sapiens	RHPN2	rhophilin Rho GTPase binding protein 2	GO:0007165 signal transduction;GO:0023052 signaling;GO:0007154 cell communication		Predicted intracellular proteins					1.0	0.0	0.0	0.0	0.0	0.0	0.0	0.0	0.0	0.0	0.0	0.0	0.0	0.0	0.0	0.0	0.0	0.0	0.0	0.0
RGS16	6004	symbol	H. sapiens	6004	H. sapiens	RGS16	regulator of G protein signaling 16	GO:0008277 regulation of G protein-coupled receptor signaling pathway;GO:0007601 visual perception;GO:0050953 sensory perception of light stimulus		Predicted intracellular proteins	Cytosol (Approved)			(M5947)HALLMARK IL2 STAT5 SIGNALING; (M5932)HALLMARK INFLAMMATORY RESPONSE; (M5939)HALLMARK P53 PATHWAY	0.0	0.0	0.0	0.0	0.0	0.0	0.0	0.0	0.0	0.0	0.0	0.0	0.0	0.0	0.0	0.0	0.0	0.0	0.0	0.0
RGN	9104	symbol	H. sapiens	9104	H. sapiens	RGN	regucalcin	GO:1903611 negative regulation of calcium-dependent ATPase activity;GO:1903627 regulation of dUTP diphosphatase activity;GO:1903629 positive regulation of dUTP diphosphatase activity		Enzymes; Predicted intracellular proteins; ENZYME proteins:Hydrolases	Cytosol (Approved)	Calcium citrate; Calcium Phosphate; Calcium phosphate dihydrate		(M5946)HALLMARK COAGULATION	0.0	0.0	0.0	0.0	0.0	1.0	0.0	1.0	0.0	0.0	0.0	0.0	0.0	1.0	0.0	0.0	0.0	0.0	0.0	0.0
RFK	55312	symbol	H. sapiens	55312	H. sapiens	RFK	riboflavin kinase	GO:0009231 riboflavin biosynthetic process;GO:0009398 FMN biosynthetic process;GO:0046444 FMN metabolic process		ENZYME proteins:Transferases; Enzymes; FDA approved drug targets:Small molecule drugs; Predicted intracellular proteins	Golgi apparatus (Approved)	Riboflavin; Flavin mononucleotide			0.0	0.0	0.0	0.0	0.0	0.0	0.0	1.0	0.0	0.0	0.0	0.0	0.0	0.0	0.0	0.0	0.0	0.0	0.0	0.0
RFC4	5984	symbol	H. sapiens	5984	H. sapiens	RFC4	replication factor C subunit 4	GO:1900262 regulation of DNA-directed DNA polymerase activity;GO:1900264 positive regulation of DNA-directed DNA polymerase activity;GO:0042276 error-prone translesion synthesis		Predicted intracellular proteins	Nucleoplasm (Enhanced)		(M46)PID ATR PATHWAY; (M1)PID FANCONI PATHWAY	(M5951)HALLMARK SPERMATOGENESIS; (M5898)HALLMARK DNA REPAIR; (M5941)HALLMARK UV RESPONSE UP	1.0	0.0	0.0	0.0	0.0	0.0	0.0	0.0	0.0	0.0	0.0	0.0	0.0	0.0	0.0	0.0	0.0	0.0	0.0	0.0
RCOR1	23186	symbol	H. sapiens	23186	H. sapiens	RCOR1	REST corepressor 1	GO:0045654 positive regulation of megakaryocyte differentiation;GO:0070933 histone H4 deacetylation;GO:0016575 histone deacetylation		Predicted intracellular proteins	Nucleoplasm (Enhanced)				0.0	0.0	0.0	0.0	0.0	0.0	0.0	0.0	0.0	1.0	0.0	0.0	1.0	0.0	1.0	0.0	0.0	0.0	0.0	0.0
RCN2	5955	symbol	H. sapiens	5955	H. sapiens	RCN2	reticulocalbin 2			Predicted intracellular proteins	Endoplasmic reticulum (Enhanced)				0.0	0.0	0.0	0.0	0.0	0.0	0.0	0.0	0.0	0.0	0.0	0.0	0.0	0.0	0.0	0.0	0.0	0.0	0.0	0.0
RCC2	55920	symbol	H. sapiens	55920	H. sapiens	RCC2	regulator of chromosome condensation 2	GO:0072356 chromosome passenger complex localization to kinetochore;GO:0051987 positive regulation of attachment of spindle microtubules to kinetochore;GO:0051988 regulation of attachment of spindle microtubules to kinetochore		Predicted intracellular proteins					1.0	0.0	1.0	0.0	1.0	0.0	1.0	1.0	1.0	0.0	0.0	0.0	0.0	0.0	0.0	1.0	0.0	0.0	0.0	0.0
RCBTB2	1102	symbol	H. sapiens	1102	H. sapiens	RCBTB2	RCC1 and BTB domain containing protein 2	GO:0050790 regulation of catalytic activity;GO:0065009 regulation of molecular function;GO:0065007 biological regulation		Predicted intracellular proteins	Golgi apparatus;Nucleoplasm (Approved)				0.0	0.0	0.0	0.0	0.0	0.0	0.0	0.0	0.0	0.0	0.0	0.0	0.0	0.0	0.0	0.0	0.0	0.0	0.0	0.0
RBPMS2	348093	symbol	H. sapiens	348093	H. sapiens	RBPMS2	RNA binding protein, mRNA processing factor 2	GO:0048557 embryonic digestive tract morphogenesis;GO:0051151 negative regulation of smooth muscle cell differentiation;GO:0048566 embryonic digestive tract development		Predicted intracellular proteins					0.0	0.0	0.0	0.0	0.0	0.0	0.0	0.0	0.0	0.0	0.0	0.0	0.0	0.0	0.0	0.0	0.0	0.0	0.0	0.0
RBMX	27316	symbol	H. sapiens	27316	H. sapiens	RBMX	RNA binding motif protein X-linked	GO:0048025 negative regulation of mRNA splicing, via spliceosome;GO:0048026 positive regulation of mRNA splicing, via spliceosome;GO:0033119 negative regulation of RNA splicing		Cancer-related genes:Mutational cancer driver genes; Disease related genes; Predicted intracellular proteins	Nucleoplasm (Approved)				0.0	1.0	0.0	0.0	0.0	1.0	0.0	0.0	0.0	0.0	0.0	0.0	0.0	0.0	0.0	0.0	0.0	1.0	0.0	0.0
RBM4B	83759	symbol	H. sapiens	83759	H. sapiens	RBM4B	RNA binding motif protein 4B	GO:0043153 entrainment of circadian clock by photoperiod;GO:0009648 photoperiodism;GO:0009649 entrainment of circadian clock		Predicted intracellular proteins	Nucleoplasm (Approved); Additional: Cytosol				0.0	1.0	0.0	0.0	0.0	1.0	0.0	0.0	0.0	0.0	0.0	0.0	0.0	0.0	0.0	0.0	0.0	0.0	0.0	0.0
RBM17	84991	symbol	H. sapiens	84991	H. sapiens	RBM17	RNA binding motif protein 17	GO:0000380 alternative mRNA splicing, via spliceosome;GO:0000377 RNA splicing, via transesterification reactions with bulged adenosine as nucleophile;GO:0000398 mRNA splicing, via spliceosome		Predicted intracellular proteins	Nucleoplasm (Supported)				0.0	1.0	0.0	0.0	0.0	0.0	0.0	0.0	0.0	0.0	0.0	0.0	0.0	0.0	0.0	0.0	0.0	1.0	0.0	0.0
RBBP7	5931	symbol	H. sapiens	5931	H. sapiens	RBBP7	RB binding protein 7, chromatin remodeling factor	GO:0010286 heat acclimation;GO:0070370 cellular heat acclimation;GO:0070317 negative regulation of G0 to G1 transition		Predicted intracellular proteins	Nucleoplasm (Enhanced)		(M219)PID HEDGEHOG GLI PATHWAY; (M101)PID HDAC CLASSI PATHWAY; (M105)PID TELOMERASE PATHWAY	(M5925)HALLMARK E2F TARGETS	1.0	0.0	0.0	0.0	0.0	0.0	1.0	1.0	1.0	0.0	0.0	0.0	0.0	0.0	0.0	1.0	0.0	0.0	0.0	0.0
RBBP5	5929	symbol	H. sapiens	5929	H. sapiens	RBBP5	RB binding protein 5, histone lysine methyltransferase complex subunit	GO:1904837 beta-catenin-TCF complex assembly;GO:0051568 histone H3-K4 methylation;GO:0043627 response to estrogen		Predicted intracellular proteins	Nucleoli;Nucleoplasm (Supported)				0.0	0.0	0.0	0.0	0.0	0.0	0.0	0.0	0.0	0.0	0.0	0.0	0.0	0.0	1.0	0.0	0.0	0.0	0.0	0.0
RBBP4	5928	symbol	H. sapiens	5928	H. sapiens	RBBP4	RB binding protein 4, chromatin remodeling factor	GO:0006335 DNA replication-dependent nucleosome assembly;GO:0034723 DNA replication-dependent nucleosome organization;GO:0060416 response to growth hormone		Predicted intracellular proteins; Cancer-related genes:Candidate cancer biomarkers	Nucleoplasm (Enhanced)		(M219)PID HEDGEHOG GLI PATHWAY; (M279)PID RB 1PATHWAY; (M101)PID HDAC CLASSI PATHWAY		1.0	0.0	0.0	0.0	0.0	0.0	1.0	1.0	1.0	0.0	0.0	0.0	0.0	0.0	0.0	0.0	0.0	0.0	0.0	0.0
RARS2	57038	symbol	H. sapiens	57038	H. sapiens	RARS2	arginyl-tRNA synthetase 2, mitochondrial	GO:0006420 arginyl-tRNA aminoacylation;GO:0006418 tRNA aminoacylation for protein translation;GO:0043039 tRNA aminoacylation		Disease related genes; Enzymes; ENZYME proteins:Ligase; Potential drug targets; Predicted intracellular proteins	Mitochondria (Approved)				0.0	0.0	0.0	0.0	0.0	1.0	0.0	0.0	0.0	0.0	0.0	0.0	0.0	0.0	0.0	0.0	0.0	0.0	0.0	1.0
RARRES1	5918	symbol	H. sapiens	5918	H. sapiens	RARRES1	retinoic acid receptor responder 1	GO:0010951 negative regulation of endopeptidase activity;GO:0010466 negative regulation of peptidase activity;GO:0045861 negative regulation of proteolysis		Predicted intracellular proteins	Golgi apparatus (Approved); Additional: Endoplasmic reticulum	Tretinoin			0.0	0.0	0.0	0.0	0.0	0.0	0.0	0.0	0.0	0.0	0.0	0.0	0.0	0.0	0.0	0.0	0.0	0.0	0.0	0.0
RAP2A	5911	symbol	H. sapiens	5911	H. sapiens	RAP2A	RAP2A, member of RAS oncogene family	GO:0032486 Rap protein signal transduction;GO:0045198 establishment of epithelial cell apical/basal polarity;GO:0035089 establishment of apical/basal cell polarity		Predicted intracellular proteins		Guanosine-5'-Triphosphate; Guanosine-5'-Diphosphate			0.0	0.0	0.0	0.0	0.0	0.0	0.0	1.0	0.0	0.0	0.0	0.0	0.0	0.0	0.0	1.0	1.0	0.0	0.0	0.0
RANBP2	5903	symbol	H. sapiens	5903	H. sapiens	RANBP2	RAN binding protein 2	GO:0033133 positive regulation of glucokinase activity;GO:1903301 positive regulation of hexokinase activity;GO:0033131 regulation of glucokinase activity		Cancer-related genes:Mutational cancer driver genes; Transporters:Transporter channels and pores; Disease related genes; Potential drug targets; Predicted intracellular proteins	Nuclear membrane (Supported); Additional: Nucleoplasm;Vesicles		(M140)PID RANBP2 PATHWAY; (M30)PID HDAC CLASSII PATHWAY; (M101)PID HDAC CLASSI PATHWAY		1.0	1.0	0.0	1.0	0.0	1.0	0.0	1.0	0.0	0.0	0.0	0.0	0.0	0.0	1.0	0.0	0.0	0.0	0.0	0.0
RALGAPA1	253959	symbol	H. sapiens	253959	H. sapiens	RALGAPA1	Ral GTPase activating protein catalytic subunit alpha 1	GO:0090630 activation of GTPase activity;GO:0051056 regulation of small GTPase mediated signal transduction;GO:0043547 positive regulation of GTPase activity		Predicted intracellular proteins	Cytosol (Approved); Additional: Mitochondria				0.0	0.0	0.0	0.0	0.0	0.0	0.0	0.0	0.0	0.0	0.0	0.0	0.0	0.0	0.0	0.0	0.0	0.0	0.0	0.0
RALA	5898	symbol	H. sapiens	5898	H. sapiens	RALA	RAS like proto-oncogene A	GO:0051665 membrane raft localization;GO:0051491 positive regulation of filopodium assembly;GO:0051489 regulation of filopodium assembly		RAS pathway related proteins; Predicted intracellular proteins	Plasma membrane (Supported); Additional: Focal adhesion sites	Guanosine-5'-Diphosphate	(M76)PID P38 ALPHA BETA PATHWAY; (M67)PID ARF6 TRAFFICKING PATHWAY; (M136)PID FOXO PATHWAY	(M5898)HALLMARK DNA REPAIR	0.0	0.0	1.0	0.0	0.0	0.0	0.0	0.0	0.0	0.0	0.0	0.0	1.0	0.0	0.0	1.0	1.0	0.0	0.0	0.0
RAI14	26064	symbol	H. sapiens	26064	H. sapiens	RAI14	retinoic acid induced 14	GO:0007283 spermatogenesis;GO:0048232 male gamete generation;GO:0007276 gamete generation		Predicted intracellular proteins	Nucleoplasm (Supported); Additional: Actin filaments;Cytosol				0.0	0.0	0.0	0.0	0.0	0.0	0.0	0.0	0.0	0.0	0.0	0.0	0.0	1.0	0.0	0.0	0.0	0.0	0.0	0.0
RAE1	8480	symbol	H. sapiens	8480	H. sapiens	RAE1	ribonucleic acid export 1	GO:0000972 transcription-dependent tethering of RNA polymerase II gene DNA at nuclear periphery;GO:0006409 tRNA export from nucleus;GO:0071431 tRNA-containing ribonucleoprotein complex export from nucleus		Transporters:Transporter channels and pores; Predicted intracellular proteins	Nucleoli fibrillar center;Nucleoplasm (Supported)			(M5898)HALLMARK DNA REPAIR	1.0	1.0	1.0	0.0	0.0	1.0	1.0	1.0	0.0	0.0	0.0	0.0	0.0	0.0	1.0	0.0	1.0	0.0	0.0	0.0
RADIL	55698	symbol	H. sapiens	55698	H. sapiens	RADIL	Rap associating with DIL domain	GO:0034446 substrate adhesion-dependent cell spreading;GO:0031589 cell-substrate adhesion;GO:0000904 cell morphogenesis involved in differentiation		Predicted intracellular proteins	Nuclear membrane;Nucleoplasm (Approved)				0.0	0.0	0.0	0.0	0.0	0.0	0.0	0.0	0.0	0.0	0.0	0.0	0.0	0.0	0.0	1.0	0.0	0.0	0.0	0.0
RABAC1	10567	symbol	H. sapiens	10567	H. sapiens	RABAC1	Rab acceptor 1			Transporters	Nuclear membrane (Approved); Additional: Nucleoli fibrillar center				0.0	0.0	0.0	0.0	0.0	0.0	0.0	0.0	0.0	0.0	0.0	0.0	0.0	0.0	0.0	0.0	0.0	0.0	0.0	0.0
RAB8A	4218	symbol	H. sapiens	4218	H. sapiens	RAB8A	RAB8A, member RAS oncogene family	GO:0048210 Golgi vesicle fusion to target membrane;GO:0098887 neurotransmitter receptor transport, endosome to postsynaptic membrane;GO:0099639 neurotransmitter receptor transport, endosome to plasma membrane		Predicted intracellular proteins	Nucleoplasm;Plasma membrane (Supported)				1.0	0.0	0.0	1.0	0.0	0.0	1.0	1.0	0.0	0.0	0.0	0.0	1.0	0.0	0.0	1.0	0.0	0.0	0.0	0.0
RAB25	57111	symbol	H. sapiens	57111	H. sapiens	RAB25	RAB25, member RAS oncogene family	GO:0031268 pseudopodium organization;GO:0003382 epithelial cell morphogenesis;GO:0010634 positive regulation of epithelial cell migration		Predicted intracellular proteins; Cancer-related genes:Candidate cancer biomarkers	Cell Junctions;Cytosol (Uncertain)				0.0	0.0	0.0	0.0	0.0	0.0	0.0	0.0	0.0	0.0	0.0	0.0	0.0	0.0	0.0	1.0	0.0	0.0	0.0	0.0
RAB21	23011	symbol	H. sapiens	23011	H. sapiens	RAB21	RAB21, member RAS oncogene family	GO:2000643 positive regulation of early endosome to late endosome transport;GO:1903651 positive regulation of cytoplasmic transport;GO:2000641 regulation of early endosome to late endosome transport		Predicted intracellular proteins					0.0	0.0	0.0	0.0	0.0	0.0	0.0	0.0	0.0	0.0	0.0	0.0	1.0	0.0	0.0	1.0	0.0	0.0	0.0	0.0
RAB11A	8766	symbol	H. sapiens	8766	H. sapiens	RAB11A	RAB11A, member RAS oncogene family	GO:0010796 regulation of multivesicular body size;GO:0051036 regulation of endosome size;GO:0150093 amyloid-beta clearance by transcytosis		Predicted intracellular proteins	Centriolar satellite;Vesicles (Enhanced)	5'-Guanosine-Diphosphate-Monothiophosphate; Guanosine-5'-Diphosphate	(M120)PID ARF6 DOWNSTREAM PATHWAY; (M210)PID IL8 CXCR2 PATHWAY; (M99)PID TXA2PATHWAY		0.0	0.0	1.0	1.0	0.0	0.0	1.0	1.0	0.0	1.0	1.0	1.0	1.0	0.0	0.0	1.0	1.0	0.0	0.0	0.0
QKI	9444	symbol	H. sapiens	9444	H. sapiens	QKI	QKI, KH domain containing RNA binding	GO:0042759 long-chain fatty acid biosynthetic process;GO:0001570 vasculogenesis;GO:0048024 regulation of mRNA splicing, via spliceosome		Cancer-related genes:Mutated cancer genes; Predicted intracellular proteins	Nucleoplasm (Supported)				0.0	1.0	0.0	0.0	0.0	1.0	0.0	1.0	0.0	0.0	0.0	1.0	0.0	1.0	0.0	0.0	0.0	1.0	0.0	0.0
PTTG1	9232	symbol	H. sapiens	9232	H. sapiens	PTTG1	PTTG1 regulator of sister chromatid separation, securin	GO:2000816 negative regulation of mitotic sister chromatid separation;GO:1905819 negative regulation of chromosome separation;GO:0033048 negative regulation of mitotic sister chromatid segregation		Predicted intracellular proteins; Cancer-related genes:Candidate cancer biomarkers	Cytosol (Supported); Additional: Nucleoli			(M5901)HALLMARK G2M CHECKPOINT; (M5925)HALLMARK E2F TARGETS	1.0	0.0	1.0	0.0	1.0	0.0	1.0	0.0	1.0	0.0	0.0	0.0	0.0	1.0	0.0	0.0	0.0	0.0	0.0	0.0
PTK2	5747	symbol	H. sapiens	5747	H. sapiens	PTK2	protein tyrosine kinase 2	GO:0120041 positive regulation of macrophage proliferation;GO:0035995 detection of muscle stretch;GO:0120040 regulation of macrophage proliferation	Tyr protein kinase family	Disease related genes; Kinases:Tyr protein kinases; ENZYME proteins:Transferases; Enzymes; Cancer-related genes:Candidate cancer biomarkers; Potential drug targets; Predicted intracellular proteins	Focal adhesion sites (Supported); Additional: Cytosol;Vesicles	Endostatin; 7-PYRIDIN-2-YL-N-(3,4,5-TRIMETHOXYPHENYL)-7H-PYRROLO[2,3-D]PYRIMIDIN-2-AMINE; 2-({5-CHLORO-2-[(2-METHOXY-4-MORPHOLIN-4-YLPHENYL)AMINO]PYRIMIDIN-4-YL}AMINO)-N-METHYLBENZAMIDE; Fostamatinib	(M273)PID EPHA2 FWD PATHWAY; (M15743)ST GA12 PATHWAY; (M125)PID IGF1 PATHWAY	(M5944)HALLMARK ANGIOGENESIS; (M5902)HALLMARK APOPTOSIS; (M5915)HALLMARK APICAL JUNCTION	1.0	0.0	0.0	0.0	0.0	1.0	0.0	0.0	0.0	1.0	0.0	1.0	0.0	1.0	0.0	1.0	1.0	0.0	0.0	0.0
PTBP2	58155	symbol	H. sapiens	58155	H. sapiens	PTBP2	polypyrimidine tract binding protein 2	GO:0033119 negative regulation of RNA splicing;GO:0006376 mRNA splice site selection;GO:0000245 spliceosomal complex assembly		Predicted intracellular proteins	Nucleoplasm (Approved)			(M5953)HALLMARK KRAS SIGNALING UP	0.0	1.0	0.0	0.0	0.0	1.0	0.0	0.0	0.0	0.0	0.0	0.0	0.0	0.0	0.0	0.0	0.0	1.0	0.0	0.0
PSPC1	55269	symbol	H. sapiens	55269	H. sapiens	PSPC1	paraspeckle component 1	GO:0042752 regulation of circadian rhythm;GO:0007623 circadian rhythm;GO:0048511 rhythmic process		Predicted intracellular proteins; Transcription factors:Yet undefined DNA-binding domains	Nucleoplasm (Enhanced); Additional: Nucleoli fibrillar center				0.0	1.0	0.0	0.0	0.0	0.0	0.0	0.0	0.0	0.0	0.0	0.0	0.0	0.0	0.0	0.0	0.0	0.0	0.0	0.0
PSMD9	5715	symbol	H. sapiens	5715	H. sapiens	PSMD9	proteasome 26S subunit, non-ATPase 9	GO:0070682 proteasome regulatory particle assembly;GO:0043248 proteasome assembly;GO:0046676 negative regulation of insulin secretion		Predicted intracellular proteins	Cytosol (Supported); Additional: Plasma membrane			(M5945)HALLMARK HEME METABOLISM	1.0	1.0	0.0	0.0	0.0	1.0	1.0	1.0	1.0	0.0	0.0	0.0	1.0	0.0	0.0	0.0	0.0	0.0	0.0	0.0
PSMD5	5711	symbol	H. sapiens	5711	H. sapiens	PSMD5	proteasome 26S subunit, non-ATPase 5	GO:0070682 proteasome regulatory particle assembly;GO:0043248 proteasome assembly;GO:0006521 regulation of cellular amino acid metabolic process		Predicted intracellular proteins	Cytosol (Approved); Additional: Nucleoplasm				1.0	1.0	0.0	0.0	0.0	1.0	1.0	1.0	1.0	0.0	0.0	0.0	1.0	0.0	0.0	0.0	0.0	0.0	0.0	0.0
PSMD4	5710	symbol	H. sapiens	5710	H. sapiens	PSMD4	proteasome 26S subunit, non-ATPase 4	GO:0043248 proteasome assembly;GO:0006521 regulation of cellular amino acid metabolic process;GO:1902036 regulation of hematopoietic stem cell differentiation		Predicted intracellular proteins; Cancer-related genes:Candidate cancer biomarkers	Nucleoplasm (Enhanced); Additional: Cytosol				1.0	1.0	0.0	0.0	0.0	1.0	1.0	1.0	1.0	0.0	0.0	1.0	1.0	0.0	0.0	0.0	0.0	0.0	0.0	0.0
PRRG1	5638	symbol	H. sapiens	5638	H. sapiens	PRRG1	proline rich and Gla domain 1			Predicted intracellular proteins	Plasma membrane;Vesicles (Approved); Additional: Nucleoplasm				0.0	0.0	0.0	0.0	0.0	0.0	0.0	0.0	0.0	0.0	0.0	0.0	0.0	0.0	0.0	0.0	0.0	0.0	0.0	0.0
PRRC2A	7916	symbol	H. sapiens	7916	H. sapiens	PRRC2A	proline rich coiled-coil 2A	GO:0030154 cell differentiation;GO:0048869 cellular developmental process;GO:0032502 developmental process		Predicted intracellular proteins	Cytosol (Supported); Additional: Nucleoplasm;Plasma membrane				0.0	0.0	0.0	0.0	0.0	0.0	0.0	0.0	0.0	0.0	0.0	0.0	0.0	0.0	0.0	0.0	0.0	0.0	0.0	0.0
prr2	5819	gene_synonym	H. sapiens	5819	H. sapiens	NECTIN2	nectin cell adhesion molecule 2	GO:0046814 coreceptor-mediated virion attachment to host cell;GO:0060370 susceptibility to T cell mediated cytotoxicity;GO:0030382 sperm mitochondrion organization		CD markers; Predicted intracellular proteins	Cell Junctions;Nucleoli fibrillar center (Approved)		(M72)PID NECTIN PATHWAY; (M232)PID ECADHERIN STABILIZATION PATHWAY	(M5915)HALLMARK APICAL JUNCTION	0.0	0.0	0.0	1.0	0.0	0.0	0.0	1.0	0.0	0.0	1.0	0.0	0.0	1.0	0.0	1.0	0.0	0.0	0.0	0.0
PRPSAP2	5636	symbol	H. sapiens	5636	H. sapiens	PRPSAP2	phosphoribosyl pyrophosphate synthetase associated protein 2	GO:0006015 5-phosphoribose 1-diphosphate biosynthetic process;GO:0046391 5-phosphoribose 1-diphosphate metabolic process;GO:0009116 nucleoside metabolic process		Predicted intracellular proteins	Cytosol;Nucleoplasm (Approved)				0.0	0.0	0.0	0.0	0.0	0.0	0.0	1.0	0.0	0.0	0.0	0.0	0.0	0.0	0.0	0.0	0.0	0.0	0.0	0.0
PRPF3	9129	symbol	H. sapiens	9129	H. sapiens	PRPF3	pre-mRNA processing factor 3	GO:0000244 spliceosomal tri-snRNP complex assembly;GO:0000387 spliceosomal snRNP assembly;GO:0022618 ribonucleoprotein complex assembly		Disease related genes; Predicted intracellular proteins	Nucleoplasm (Enhanced)			(M5941)HALLMARK UV RESPONSE UP	0.0	1.0	0.0	0.0	0.0	0.0	0.0	0.0	0.0	0.0	0.0	0.0	0.0	0.0	0.0	0.0	0.0	0.0	0.0	0.0
PROSER1	80209	symbol	H. sapiens	80209	H. sapiens	PROSER1	proline and serine rich 1			Predicted intracellular proteins	Nucleoplasm (Approved); Additional: Cytosol				0.0	0.0	0.0	0.0	0.0	0.0	0.0	0.0	0.0	0.0	0.0	0.0	0.0	0.0	0.0	0.0	0.0	0.0	0.0	0.0
PRKCH	5583	symbol	H. sapiens	5583	H. sapiens	PRKCH	protein kinase C eta	GO:0034351 negative regulation of glial cell apoptotic process;GO:0050861 positive regulation of B cell receptor signaling pathway;GO:0034350 regulation of glial cell apoptotic process	AGC Ser/Thr protein kinase family	Kinases:AGC Ser/Thr protein kinases; Disease related genes; ENZYME proteins:Transferases; Enzymes; Cancer-related genes:Candidate cancer biomarkers; Potential drug targets; Predicted intracellular proteins	Cytosol (Approved); Additional: Plasma membrane		(M113)PID NFAT 3PATHWAY; (M99)PID TXA2PATHWAY; (M8)PID ENDOTHELIN PATHWAY	(M5947)HALLMARK IL2 STAT5 SIGNALING	0.0	0.0	0.0	0.0	0.0	0.0	0.0	0.0	0.0	1.0	0.0	0.0	0.0	0.0	0.0	1.0	0.0	0.0	0.0	0.0
PRKAR2B	5577	symbol	H. sapiens	5577	H. sapiens	PRKAR2B	protein kinase cAMP-dependent type II regulatory subunit beta	GO:0097338 response to clozapine;GO:0097332 response to antipsychotic drug;GO:2000480 negative regulation of cAMP-dependent protein kinase activity		Predicted intracellular proteins	Mitochondria (Uncertain)	Cyclic adenosine monophosphate		(M5942)HALLMARK UV RESPONSE DN; (M5907)HALLMARK ESTROGEN RESPONSE LATE	1.0	0.0	0.0	1.0	0.0	0.0	1.0	1.0	0.0	1.0	0.0	0.0	1.0	0.0	0.0	0.0	0.0	0.0	0.0	0.0
PRKAR1A	5573	symbol	H. sapiens	5573	H. sapiens	PRKAR1A	protein kinase cAMP-dependent type I regulatory subunit alpha	GO:2000480 negative regulation of cAMP-dependent protein kinase activity;GO:0045835 negative regulation of meiotic nuclear division;GO:0046007 negative regulation of activated T cell proliferation		Cancer-related genes:Mutational cancer driver genes; Disease related genes; Predicted intracellular proteins	Cytosol (Approved)	(Rp)-cAMPS; Cyclic GMP; Cyclic adenosine monophosphate; GEM-231	(M277)PID INTEGRIN A4B1 PATHWAY		0.0	0.0	1.0	0.0	1.0	0.0	1.0	0.0	1.0	1.0	0.0	0.0	1.0	1.0	0.0	1.0	1.0	0.0	0.0	0.0
PRCP	5547	symbol	H. sapiens	5547	H. sapiens	PRCP	prolylcarboxypeptidase	GO:0002254 kinin cascade;GO:0002353 plasma kallikrein-kinin cascade;GO:0002155 regulation of thyroid hormone mediated signaling pathway		Peptidases:Serine-type peptidases; Enzymes; Predicted intracellular proteins; ENZYME proteins:Hydrolases	Vesicles (Supported)			(M5921)HALLMARK COMPLEMENT	0.0	0.0	0.0	0.0	0.0	0.0	0.0	0.0	0.0	1.0	0.0	0.0	0.0	0.0	0.0	0.0	0.0	0.0	0.0	0.0
PRC1	9055	symbol	H. sapiens	9055	H. sapiens	PRC1	protein regulator of cytokinesis 1	GO:0051256 mitotic spindle midzone assembly;GO:0000022 mitotic spindle elongation;GO:0051231 spindle elongation		Predicted intracellular proteins	Cytokinetic bridge;Microtubules;Midbody;Plasma membrane (Supported); Additional: Nucleoplasm		(M129)PID PLK1 PATHWAY	(M5893)HALLMARK MITOTIC SPINDLE; (M5901)HALLMARK G2M CHECKPOINT	1.0	0.0	1.0	0.0	0.0	0.0	1.0	0.0	1.0	0.0	0.0	0.0	0.0	0.0	0.0	0.0	0.0	0.0	0.0	0.0
PPP4R3A	55671	symbol	H. sapiens	55671	H. sapiens	PPP4R3A	protein phosphatase 4 regulatory subunit 3A			Predicted intracellular proteins	Nucleoplasm (Supported); Additional: Cytosol;Nuclear speckles				0.0	0.0	0.0	0.0	0.0	0.0	0.0	0.0	0.0	0.0	0.0	0.0	0.0	0.0	0.0	0.0	0.0	0.0	0.0	0.0
PPP3R1	5534	symbol	H. sapiens	5534	H. sapiens	PPP3R1	protein phosphatase 3 regulatory subunit B, alpha	GO:1900739 regulation of protein insertion into mitochondrial membrane involved in apoptotic signaling pathway;GO:1900740 positive regulation of protein insertion into mitochondrial membrane involved in apoptotic signaling pathway;GO:0001844 protein insertion into mitochondrial membrane involved in apoptotic signaling pathway		Predicted intracellular proteins	Cytosol;Plasma membrane (Approved)	Myristic acid; Voclosporin	(M235)PID TCR CALCIUM PATHWAY; (M290)PID IL12 STAT4 PATHWAY; (M113)PID NFAT 3PATHWAY	(M5902)HALLMARK APOPTOSIS	0.0	0.0	0.0	0.0	0.0	0.0	0.0	1.0	1.0	0.0	0.0	0.0	0.0	0.0	0.0	0.0	0.0	0.0	1.0	0.0
PPP2R1B	5519	symbol	H. sapiens	5519	H. sapiens	PPP2R1B	protein phosphatase 2 scaffold subunit Abeta	GO:2001241 positive regulation of extrinsic apoptotic signaling pathway in absence of ligand;GO:0060561 apoptotic process involved in morphogenesis;GO:1902742 apoptotic process involved in development		Predicted intracellular proteins	Cytosol;Plasma membrane (Approved)			(M5923)HALLMARK PI3K AKT MTOR SIGNALING	1.0	0.0	0.0	0.0	0.0	0.0	1.0	1.0	1.0	1.0	0.0	0.0	0.0	0.0	0.0	0.0	0.0	0.0	0.0	0.0
PPP2CB	5516	symbol	H. sapiens	5516	H. sapiens	PPP2CB	protein phosphatase 2 catalytic subunit beta	GO:1904528 positive regulation of microtubule binding;GO:1904526 regulation of microtubule binding;GO:0070262 peptidyl-serine dephosphorylation		Enzymes; Predicted intracellular proteins; ENZYME proteins:Hydrolases	Nucleoplasm (Supported)	Vitamin E	(M286)PID TGFBR PATHWAY	(M5921)HALLMARK COMPLEMENT; (M5937)HALLMARK GLYCOLYSIS	1.0	0.0	0.0	0.0	0.0	0.0	1.0	1.0	1.0	1.0	0.0	0.0	0.0	0.0	0.0	0.0	0.0	0.0	0.0	0.0
PPP1R12A	4659	symbol	H. sapiens	4659	H. sapiens	PPP1R12A	protein phosphatase 1 regulatory subunit 12A	GO:0035508 positive regulation of myosin-light-chain-phosphatase activity;GO:0035507 regulation of myosin-light-chain-phosphatase activity;GO:1901550 regulation of endothelial cell development		Predicted intracellular proteins	Actin filaments;Cytosol (Supported)		(M12)PID RHOA PATHWAY; (M71)PID ILK PATHWAY; (M129)PID PLK1 PATHWAY		1.0	0.0	1.0	0.0	0.0	0.0	1.0	1.0	1.0	0.0	0.0	0.0	0.0	0.0	0.0	0.0	0.0	0.0	0.0	0.0
PPIP5K2	23262	symbol	H. sapiens	23262	H. sapiens	PPIP5K2	diphosphoinositol pentakisphosphate kinase 2	GO:0006020 inositol metabolic process;GO:0032958 inositol phosphate biosynthetic process;GO:0046173 polyol biosynthetic process		ENZYME proteins:Transferases; Enzymes; Predicted intracellular proteins	Vesicles (Approved)				0.0	0.0	0.0	0.0	0.0	0.0	0.0	1.0	0.0	0.0	0.0	0.0	0.0	0.0	0.0	0.0	0.0	0.0	0.0	0.0
PPIH	10465	symbol	H. sapiens	10465	H. sapiens	PPIH	peptidylprolyl isomerase H	GO:0045070 positive regulation of viral genome replication;GO:0000413 protein peptidyl-prolyl isomerization;GO:0018208 peptidyl-proline modification		ENZYME proteins:Isomerase; Enzymes; Predicted intracellular proteins		Proline			0.0	1.0	0.0	0.0	0.0	0.0	0.0	1.0	0.0	0.0	0.0	0.0	0.0	0.0	0.0	0.0	0.0	0.0	0.0	0.0
POLR2J	5439	symbol	H. sapiens	5439	H. sapiens	POLR2J	RNA polymerase II subunit J	GO:0006370 7-methylguanosine mRNA capping;GO:0009452 7-methylguanosine RNA capping;GO:0036260 RNA capping		RNA polymerase related proteins; Predicted intracellular proteins	Nucleoplasm (Approved)			(M5898)HALLMARK DNA REPAIR	1.0	1.0	0.0	0.0	0.0	0.0	0.0	1.0	0.0	0.0	0.0	0.0	0.0	0.0	0.0	0.0	0.0	0.0	0.0	1.0
POLR2C	5432	symbol	H. sapiens	5432	H. sapiens	POLR2C	RNA polymerase II subunit C	GO:0006370 7-methylguanosine mRNA capping;GO:0009452 7-methylguanosine RNA capping;GO:0036260 RNA capping		RNA polymerase related proteins; Predicted intracellular proteins	Nucleoplasm (Supported); Additional: Cytosol			(M5898)HALLMARK DNA REPAIR	1.0	1.0	0.0	0.0	0.0	0.0	0.0	1.0	0.0	0.0	0.0	0.0	0.0	0.0	0.0	0.0	0.0	0.0	0.0	1.0
POLR2A	5430	symbol	H. sapiens	5430	H. sapiens	POLR2A	RNA polymerase II subunit A	GO:0001172 transcription, RNA-templated;GO:0006370 7-methylguanosine mRNA capping;GO:0009452 7-methylguanosine RNA capping		ENZYME proteins:Transferases; Enzymes; Predicted intracellular proteins	Nucleoplasm (Supported); Additional: Cytosol			(M5898)HALLMARK DNA REPAIR	1.0	1.0	0.0	0.0	0.0	0.0	0.0	1.0	0.0	0.0	0.0	0.0	0.0	0.0	0.0	0.0	0.0	1.0	0.0	1.0
POLM	27434	symbol	H. sapiens	27434	H. sapiens	POLM	DNA polymerase mu	GO:0006303 double-strand break repair via nonhomologous end joining;GO:0000726 non-recombinational repair;GO:0071897 DNA biosynthetic process		ENZYME proteins:Transferases; Enzymes; Predicted intracellular proteins	Nucleoplasm (Approved)		(M42)PID DNA PK PATHWAY		0.0	0.0	0.0	0.0	0.0	0.0	0.0	0.0	0.0	0.0	0.0	0.0	0.0	0.0	0.0	0.0	0.0	0.0	0.0	0.0
POC5	134359	symbol	H. sapiens	134359	H. sapiens	POC5	POC5 centriolar protein	GO:0007049 cell cycle;GO:0009987 cellular process;GO:0008150 biological_process		Predicted intracellular proteins	Nucleoplasm (Enhanced)				0.0	0.0	0.0	0.0	0.0	0.0	0.0	0.0	0.0	0.0	0.0	0.0	0.0	0.0	0.0	0.0	0.0	0.0	0.0	0.0
PNP	4860	symbol	H. sapiens	4860	H. sapiens	PNP	purine nucleoside phosphorylase	GO:0006148 inosine catabolic process;GO:0006738 nicotinamide riboside catabolic process;GO:0046495 nicotinamide riboside metabolic process		Disease related genes; ENZYME proteins:Transferases; Enzymes; FDA approved drug targets:Small molecule drugs; Predicted intracellular proteins	Cytosol (Supported)	Cladribine; Didanosine; 8-azaguanine; 2,6-Diamino-(S)-9-[2-(Phosphonomethoxy)Propyl]Purine; Immucillin-G; Guanine; 2-Amino-7-[2-(2-Hydroxy-1-Hydroxymethyl-Ethylamino)-Ethyl]-1,7-Dihydro-Purin-6-One; Peldesine; 9-deazainosine; Guanosine; Ribose-1-Phosphate; (3R,4R)-3-Hydroxy-4-(hydroxymethyl)-1-[(4-oxo-4,4a,5,7a-tetrahydro-3H-pyrrolo[3,2-d]pyrimidin-7-yl)methyl]pyrrolidinium; 3'-deoxyguanosine; (2…		(M5898)HALLMARK DNA REPAIR; (M5947)HALLMARK IL2 STAT5 SIGNALING; (M5913)HALLMARK INTERFERON GAMMA RESPONSE	0.0	0.0	0.0	0.0	0.0	1.0	0.0	1.0	0.0	0.0	0.0	1.0	0.0	0.0	0.0	0.0	0.0	0.0	0.0	0.0
PNLDC1	154197	symbol	H. sapiens	154197	H. sapiens	PNLDC1	PARN like, ribonuclease domain containing 1	GO:0001825 blastocyst formation;GO:0000289 nuclear-transcribed mRNA poly(A) tail shortening;GO:0090503 RNA phosphodiester bond hydrolysis, exonucleolytic		Enzymes; ENZYME proteins:Hydrolases					0.0	0.0	0.0	0.0	0.0	1.0	0.0	0.0	0.0	0.0	0.0	0.0	0.0	0.0	0.0	0.0	0.0	0.0	0.0	0.0
PLXNB2	23654	symbol	H. sapiens	23654	H. sapiens	PLXNB2	plexin B2	GO:1902287 semaphorin-plexin signaling pathway involved in axon guidance;GO:1902285 semaphorin-plexin signaling pathway involved in neuron projection guidance;GO:1904861 excitatory synapse assembly		Predicted intracellular proteins			(M5880)NABA ECM AFFILIATED; (M5885)NABA MATRISOME ASSOCIATED; (M5889)NABA MATRISOME	(M5909)HALLMARK MYOGENESIS; (M5939)HALLMARK P53 PATHWAY	0.0	0.0	0.0	0.0	0.0	1.0	0.0	0.0	0.0	0.0	0.0	0.0	0.0	0.0	0.0	1.0	0.0	0.0	0.0	0.0
PLS3	5358	symbol	H. sapiens	5358	H. sapiens	PLS3	plastin 3	GO:0051639 actin filament network formation;GO:0051017 actin filament bundle assembly;GO:0061572 actin filament bundle organization		Disease related genes; Predicted intracellular proteins	Cytosol;Plasma membrane (Approved)				0.0	0.0	0.0	0.0	0.0	0.0	0.0	0.0	0.0	0.0	0.0	0.0	0.0	0.0	0.0	0.0	1.0	0.0	0.0	0.0
PLRG1	5356	symbol	H. sapiens	5356	H. sapiens	PLRG1	pleiotropic regulator 1	GO:1900087 positive regulation of G1/S transition of mitotic cell cycle;GO:1902808 positive regulation of cell cycle G1/S phase transition;GO:1901992 positive regulation of mitotic cell cycle phase transition		Predicted intracellular proteins	Nuclear speckles (Enhanced); Additional: Nuclear membrane				0.0	1.0	0.0	0.0	0.0	0.0	1.0	1.0	0.0	0.0	0.0	0.0	0.0	0.0	0.0	0.0	0.0	0.0	0.0	0.0
PLK1	5347	symbol	H. sapiens	5347	H. sapiens	PLK1	polo like kinase 1	GO:0070194 synaptonemal complex disassembly;GO:0016321 female meiosis chromosome segregation;GO:0090435 protein localization to nuclear envelope	Other	Kinases; Disease related genes; ENZYME proteins:Transferases; Enzymes; Cancer-related genes:Candidate cancer biomarkers; Potential drug targets; Predicted intracellular proteins		3-[3-chloro-5-(5-{[(1S)-1-phenylethyl]amino}isoxazolo[5,4-c]pyridin-3-yl)phenyl]propan-1-ol; 3-[3-(3-methyl-6-{[(1S)-1-phenylethyl]amino}-1H-pyrazolo[4,3-c]pyridin-1-yl)phenyl]propanamide; 4-(4-METHYLPIPERAZIN-1-YL)-N-[5-(2-THIENYLACETYL)-1,5-DIHYDROPYRROLO[3,4-C]PYRAZOL-3-YL]BENZAMIDE; 1-[5-Methyl-2-(trifluoromethyl)furan-3-yl]-3-[5-[2-[[6-(1H-1,2,4-triazol-5-ylamino)pyrimidin-4-yl]amino]ethyl]-…	(M46)PID ATR PATHWAY; (M176)PID FOXM1 PATHWAY; (M129)PID PLK1 PATHWAY	(M5928)HALLMARK MYC TARGETS V2; (M5893)HALLMARK MITOTIC SPINDLE; (M5901)HALLMARK G2M CHECKPOINT	1.0	0.0	1.0	1.0	1.0	1.0	1.0	1.0	1.0	0.0	1.0	0.0	0.0	1.0	0.0	0.0	1.0	0.0	0.0	0.0
PLIN2	123	symbol	H. sapiens	123	H. sapiens	PLIN2	perilipin 2	GO:0010890 positive regulation of sequestering of triglyceride;GO:0010889 regulation of sequestering of triglyceride;GO:0030730 sequestering of triglyceride		Predicted intracellular proteins	Lipid droplets (Supported)		(M255)PID HIF1 TFPATHWAY	(M5947)HALLMARK IL2 STAT5 SIGNALING; (M5891)HALLMARK HYPOXIA; (M5905)HALLMARK ADIPOGENESIS	0.0	0.0	0.0	0.0	0.0	0.0	0.0	0.0	0.0	0.0	0.0	0.0	0.0	0.0	0.0	0.0	0.0	0.0	0.0	0.0
PLEKHG1	57480	symbol	H. sapiens	57480	H. sapiens	PLEKHG1	pleckstrin homology and RhoGEF domain containing G1	GO:0050790 regulation of catalytic activity;GO:0065009 regulation of molecular function;GO:0065007 biological regulation		Predicted intracellular proteins	Nucleoplasm (Enhanced)				0.0	0.0	0.0	0.0	0.0	0.0	0.0	0.0	0.0	0.0	0.0	0.0	0.0	0.0	0.0	0.0	0.0	0.0	0.0	0.0
PLEKHA7	144100	symbol	H. sapiens	144100	H. sapiens	PLEKHA7	pleckstrin homology domain containing A7	GO:0045218 zonula adherens maintenance;GO:0034334 adherens junction maintenance;GO:0045217 cell-cell junction maintenance		Predicted intracellular proteins	Cell Junctions;Nucleoplasm (Enhanced); Additional: Cytosol		(M232)PID ECADHERIN STABILIZATION PATHWAY		0.0	0.0	0.0	0.0	0.0	0.0	0.0	0.0	0.0	0.0	0.0	0.0	0.0	0.0	0.0	0.0	0.0	0.0	0.0	0.0
PLAA	9373	symbol	H. sapiens	9373	H. sapiens	PLAA	phospholipase A2 activating protein	GO:0032430 positive regulation of phospholipase A2 activity;GO:1903423 positive regulation of synaptic vesicle recycling;GO:1900045 negative regulation of protein K63-linked ubiquitination		Disease related genes; Predicted intracellular proteins	Cytosol;Plasma membrane (Supported); Additional: Nucleoplasm				0.0	0.0	0.0	0.0	0.0	0.0	0.0	1.0	0.0	0.0	0.0	0.0	0.0	0.0	0.0	1.0	0.0	0.0	0.0	0.0
PLA2G4A	5321	symbol	H. sapiens	5321	H. sapiens	PLA2G4A	phospholipase A2 group IVA	GO:0034478 phosphatidylglycerol catabolic process;GO:0006663 platelet activating factor biosynthetic process;GO:0010572 positive regulation of platelet activation		ENZYME proteins:Hydrolases; Disease related genes; Enzymes; FDA approved drug targets:Small molecule drugs; RAS pathway related proteins; Predicted intracellular proteins	Cytosol (Supported); Additional: Vesicles	Fluticasone propionate; Procaine; Quinacrine; Niflumic acid; Darapladib; Fluticasone	(M229)PID P38 ALPHA BETA DOWNSTREAM PATHWAY; (M7)PID FCER1 PATHWAY; (M8)PID ENDOTHELIN PATHWAY	(M5913)HALLMARK INTERFERON GAMMA RESPONSE; (M5921)HALLMARK COMPLEMENT	0.0	0.0	0.0	0.0	0.0	0.0	0.0	1.0	0.0	1.0	0.0	1.0	1.0	0.0	0.0	0.0	0.0	0.0	0.0	0.0
PITRM1	10531	symbol	H. sapiens	10531	H. sapiens	PITRM1	pitrilysin metallopeptidase 1	GO:0006626 protein targeting to mitochondrion;GO:0072655 establishment of protein localization to mitochondrion;GO:0070585 protein localization to mitochondrion		Enzymes; Peptidases:Metallopeptidases; Predicted intracellular proteins	Mitochondria (Supported)				0.0	0.0	0.0	0.0	0.0	0.0	0.0	1.0	0.0	0.0	0.0	0.0	0.0	0.0	0.0	0.0	0.0	0.0	0.0	0.0
PIH1D1	55011	symbol	H. sapiens	55011	H. sapiens	PIH1D1	PIH1 domain containing 1	GO:1900110 negative regulation of histone H3-K9 dimethylation;GO:1902661 positive regulation of glucose mediated signaling pathway;GO:1900109 regulation of histone H3-K9 dimethylation		Predicted intracellular proteins	Cytosol (Approved)				0.0	0.0	0.0	0.0	1.0	0.0	0.0	1.0	0.0	0.0	0.0	0.0	0.0	0.0	1.0	0.0	1.0	0.0	1.0	1.0
pigRAD51						None	None	None	None	None	None	None	None	None	nan	nan	nan	nan	nan	nan	nan	nan	nan	nan	nan	nan	nan	nan	nan	nan	nan	nan	nan	nan
PHEX	5251	symbol	H. sapiens	5251	H. sapiens	PHEX	phosphate regulating endopeptidase homolog X-linked	GO:1990418 response to insulin-like growth factor stimulus;GO:1904383 response to sodium phosphate;GO:0071374 cellular response to parathyroid hormone stimulus		Disease related genes; Enzymes; Peptidases:Metallopeptidases; Potential drug targets				(M5921)HALLMARK COMPLEMENT	0.0	0.0	0.0	0.0	0.0	0.0	0.0	0.0	0.0	0.0	0.0	0.0	0.0	0.0	0.0	0.0	0.0	0.0	0.0	0.0
PEX1	5189	symbol	H. sapiens	5189	H. sapiens	PEX1	peroxisomal biogenesis factor 1	GO:0060151 peroxisome localization;GO:0060152 microtubule-based peroxisome localization;GO:0016558 protein import into peroxisome matrix		Predicted intracellular proteins; Disease related genes; Transporters:Primary Active Transporters; Potential drug targets	Peroxisomes (Supported)			(M5948)HALLMARK BILE ACID METABOLISM	0.0	0.0	0.0	1.0	0.0	0.0	0.0	1.0	0.0	0.0	0.0	0.0	0.0	0.0	0.0	0.0	0.0	0.0	0.0	0.0
PELP1	27043	symbol	H. sapiens	27043	H. sapiens	PELP1	proline, glutamate and leucine rich protein 1	GO:0071391 cellular response to estrogen stimulus;GO:0043627 response to estrogen;GO:0006364 rRNA processing		Predicted intracellular proteins	Nucleoli;Nucleoplasm (Enhanced)		(M213)PID AR NONGENOMIC PATHWAY; (M41)PID ER NONGENOMIC PATHWAY; (M58)PID AR PATHWAY		0.0	1.0	0.0	0.0	0.0	0.0	0.0	0.0	0.0	0.0	0.0	0.0	0.0	0.0	0.0	0.0	0.0	0.0	0.0	1.0
PDS5A	23244	symbol	H. sapiens	23244	H. sapiens	PDS5A	PDS5 cohesin associated factor A	GO:0007064 mitotic sister chromatid cohesion;GO:0008156 negative regulation of DNA replication;GO:0007062 sister chromatid cohesion		Predicted intracellular proteins	Nucleoplasm (Enhanced)				1.0	0.0	1.0	0.0	0.0	0.0	0.0	0.0	0.0	0.0	0.0	0.0	0.0	0.0	0.0	0.0	0.0	0.0	0.0	0.0
PDLIM2	64236	symbol	H. sapiens	64236	H. sapiens	PDLIM2	PDZ and LIM domain 2	GO:0007507 heart development;GO:0061061 muscle structure development;GO:0030036 actin cytoskeleton organization		Predicted intracellular proteins	Actin filaments;Focal adhesion sites (Supported)				0.0	0.0	0.0	0.0	0.0	0.0	0.0	0.0	0.0	0.0	0.0	0.0	0.0	0.0	0.0	0.0	1.0	0.0	0.0	0.0
PCNP	57092	symbol	H. sapiens	57092	H. sapiens	PCNP	PEST proteolytic signal containing nuclear protein	GO:0043161 proteasome-mediated ubiquitin-dependent protein catabolic process;GO:0010498 proteasomal protein catabolic process;GO:0006511 ubiquitin-dependent protein catabolic process		Predicted intracellular proteins	Nucleoplasm (Enhanced); Additional: Nuclear bodies				0.0	0.0	0.0	0.0	0.0	0.0	0.0	0.0	0.0	0.0	0.0	0.0	0.0	0.0	0.0	0.0	0.0	0.0	0.0	0.0
PCNA	5111	symbol	H. sapiens	5111	H. sapiens	PCNA	proliferating cell nuclear antigen	GO:1902990 mitotic telomere maintenance via semi-conservative replication;GO:0006272 leading strand elongation;GO:0032077 positive regulation of deoxyribonuclease activity		Predicted intracellular proteins; Disease related genes; Cancer-related genes:Candidate cancer biomarkers	Nucleoplasm (Enhanced)	Liothyronine; Acetylsalicylic acid	(M258)PID BARD1 PATHWAY; (M200)PID ERA GENOMIC PATHWAY; (M145)PID P53 DOWNSTREAM PATHWAY	(M5898)HALLMARK DNA REPAIR; (M5925)HALLMARK E2F TARGETS; (M5926)HALLMARK MYC TARGETS V1	1.0	0.0	0.0	0.0	0.0	0.0	1.0	1.0	1.0	0.0	0.0	0.0	0.0	0.0	0.0	0.0	0.0	0.0	0.0	0.0
PBK	55872	symbol	H. sapiens	55872	H. sapiens	PBK	PDZ binding kinase	GO:0032435 negative regulation of proteasomal ubiquitin-dependent protein catabolic process;GO:0032873 negative regulation of stress-activated MAPK cascade;GO:0070303 negative regulation of stress-activated protein kinase signaling cascade	STE Ser/Thr protein kinase family	Predicted intracellular proteins; ENZYME proteins:Transferases; Enzymes; Kinases:STE Ser/Thr protein kinases	Cytosol (Approved)			(M5901)HALLMARK G2M CHECKPOINT	0.0	0.0	0.0	0.0	0.0	0.0	0.0	1.0	0.0	0.0	0.0	1.0	0.0	0.0	0.0	0.0	0.0	0.0	0.0	0.0
PARP1	142	symbol	H. sapiens	142	H. sapiens	PARP1	poly(ADP-ribose) polymerase 1	GO:0018424 peptidyl-glutamic acid poly-ADP-ribosylation;GO:1903518 positive regulation of single strand break repair;GO:1904762 positive regulation of myofibroblast differentiation		ENZYME proteins:Transferases; Enzymes; FDA approved drug targets:Small molecule drugs; Cancer-related genes:Candidate cancer biomarkers; Predicted intracellular proteins	Nucleoplasm (Enhanced); Additional: Nucleoli	Theophylline; Zinc; Carba-nicotinamide-adenine-dinucleotide; NU1025; Nicotinamide; 2-{3-[4-(4-Fluorophenyl)-3,6-Dihydro-1(2h)-Pyridinyl]Propyl}-8-Methyl-4(3h)-Quinazolinone; 3-Methoxybenzamide; 2-(4-Chlorophenyl)-5-Quinoxalinecarboxamide; 3,4-Dihydro-5-Methyl-Isoquinolinone; 2-(3'-Methoxyphenyl) Benzimidazole-4-Carboxamide; 6-AMINO-BENZO[DE]ISOQUINOLINE-1,3-DIONE; Veliparib; A-620223; 5-FLUORO-1-…	(M7997)SA CASPASE CASCADE; (M7871)ST GRANULE CELL SURVIVAL PATHWAY; (M71)PID ILK PATHWAY		0.0	0.0	0.0	0.0	1.0	0.0	0.0	1.0	0.0	0.0	0.0	0.0	0.0	0.0	0.0	0.0	1.0	0.0	0.0	0.0
PARL	55486	symbol	H. sapiens	55486	H. sapiens	PARL	presenilin associated rhomboid like	GO:0006851 mitochondrial calcium ion transmembrane transport;GO:1903214 regulation of protein targeting to mitochondrion;GO:0033619 membrane protein proteolysis		Transporters; ENZYME proteins:Hydrolases; Enzymes; Peptidases:Serine-type peptidases; Predicted intracellular proteins	Mitochondria (Approved)				0.0	0.0	0.0	0.0	0.0	0.0	0.0	1.0	0.0	0.0	0.0	0.0	0.0	0.0	0.0	0.0	0.0	0.0	0.0	0.0
PARD3B	117583	symbol	H. sapiens	117583	H. sapiens	PARD3B	par-3 family cell polarity regulator beta	GO:0051660 establishment of centrosome localization;GO:0051642 centrosome localization;GO:0061842 microtubule organizing center localization		Predicted intracellular proteins	Cell Junctions (Supported)				0.0	0.0	1.0	1.0	0.0	0.0	0.0	0.0	0.0	0.0	0.0	0.0	0.0	0.0	0.0	0.0	0.0	0.0	0.0	0.0
PARD3	56288	symbol	H. sapiens	56288	H. sapiens	PARD3	par-3 family cell polarity regulator	GO:0051660 establishment of centrosome localization;GO:0031643 positive regulation of myelination;GO:0008356 asymmetric cell division		Disease related genes; Predicted intracellular proteins	Cell Junctions;Plasma membrane (Supported)		(M7955)SIG INSULIN RECEPTOR PATHWAY IN CARDIAC MYOCYTES; (M295)SIG PIP3 SIGNALING IN CARDIAC MYOCTES		0.0	0.0	1.0	1.0	0.0	0.0	0.0	0.0	0.0	0.0	0.0	0.0	0.0	0.0	0.0	1.0	0.0	0.0	0.0	0.0
PALLD	23022	symbol	H. sapiens	23022	H. sapiens	PALLD	palladin, cytoskeletal associated protein	GO:0003334 keratinocyte development;GO:0070593 dendrite self-avoidance;GO:0003382 epithelial cell morphogenesis		Disease related genes; Predicted intracellular proteins	Actin filaments;Plasma membrane (Supported); Additional: Cytosol			(M5893)HALLMARK MITOTIC SPINDLE	0.0	0.0	0.0	0.0	0.0	0.0	0.0	0.0	0.0	0.0	0.0	0.0	0.0	0.0	0.0	1.0	1.0	0.0	0.0	0.0
PAIP1	10605	symbol	H. sapiens	10605	H. sapiens	PAIP1	poly(A) binding protein interacting protein 1	GO:0048255 mRNA stabilization;GO:1902373 negative regulation of mRNA catabolic process;GO:0043489 RNA stabilization		Predicted intracellular proteins	Cytosol;Plasma membrane (Enhanced)			(M5922)HALLMARK UNFOLDED PROTEIN RESPONSE	0.0	1.0	0.0	0.0	0.0	1.0	0.0	1.0	0.0	0.0	0.0	0.0	0.0	0.0	0.0	0.0	0.0	0.0	0.0	0.0
PAH	5053	symbol	H. sapiens	5053	H. sapiens	PAH	phenylalanine hydroxylase	GO:0006571 tyrosine biosynthetic process;GO:0009095 aromatic amino acid family biosynthetic process, prephenate pathway;GO:0009073 aromatic amino acid family biosynthetic process		ENZYME proteins:Oxidoreductases; Disease related genes; Enzymes; FDA approved drug targets:Small molecule drugs; Predicted intracellular proteins	Endoplasmic reticulum;Vesicles (Approved)	Phenylalanine; Sapropterin; Norepinephrine; Quinonoid 7,8-Tetrahydrobiopterin; beta-2-Thienyl-L-alanine; L-erythro-7,8-dihydrobiopterin; D-norleucine; Droxidopa			0.0	0.0	0.0	0.0	0.0	1.0	0.0	1.0	0.0	0.0	0.0	0.0	0.0	0.0	0.0	0.0	0.0	0.0	0.0	0.0
PACSIN2	11252	symbol	H. sapiens	11252	H. sapiens	PACSIN2	protein kinase C and casein kinase substrate in neurons 2	GO:0070836 caveola assembly;GO:0044854 plasma membrane raft assembly;GO:0044857 plasma membrane raft organization		Predicted intracellular proteins	Cytosol;Nuclear speckles;Vesicles (Supported); Additional: Plasma membrane				0.0	0.0	0.0	0.0	1.0	0.0	0.0	0.0	0.0	0.0	1.0	0.0	1.0	0.0	0.0	1.0	1.0	0.0	0.0	0.0
PABPN1L	390748	symbol	H. sapiens	390748	H. sapiens	PABPN1L	PABPN1 like, cytoplasmic			Predicted intracellular proteins					0.0	0.0	0.0	0.0	0.0	0.0	0.0	0.0	0.0	0.0	0.0	0.0	0.0	0.0	0.0	0.0	0.0	0.0	0.0	0.0
OXR1	55074	symbol	H. sapiens	55074	H. sapiens	OXR1	oxidation resistance 1	GO:1902083 negative regulation of peptidyl-cysteine S-nitrosylation;GO:0071447 cellular response to hydroperoxide;GO:2000169 regulation of peptidyl-cysteine S-nitrosylation		Predicted intracellular proteins	Vesicles (Approved)				0.0	0.0	0.0	0.0	0.0	0.0	0.0	1.0	0.0	0.0	0.0	0.0	0.0	0.0	0.0	0.0	0.0	0.0	0.0	0.0
OSBPL9	114883	symbol	H. sapiens	114883	H. sapiens	OSBPL9	oxysterol binding protein like 9	GO:0006699 bile acid biosynthetic process;GO:0008206 bile acid metabolic process;GO:0015918 sterol transport		Predicted intracellular proteins	Golgi apparatus (Supported); Additional: Vesicles				0.0	0.0	0.0	0.0	0.0	0.0	0.0	1.0	0.0	0.0	0.0	0.0	0.0	0.0	0.0	0.0	0.0	0.0	0.0	0.0
ORMDL1	94101	symbol	H. sapiens	94101	H. sapiens	ORMDL1	ORMDL sphingolipid biosynthesis regulator 1	GO:0090156 cellular sphingolipid homeostasis;GO:1900060 negative regulation of ceramide biosynthetic process;GO:0090155 negative regulation of sphingolipid biosynthetic process			Endoplasmic reticulum (Supported)				0.0	0.0	0.0	0.0	0.0	1.0	0.0	0.0	0.0	0.0	0.0	0.0	0.0	0.0	0.0	0.0	0.0	0.0	0.0	0.0
ORC1	4998	symbol	H. sapiens	4998	H. sapiens	ORC1	origin recognition complex subunit 1	GO:0033314 mitotic DNA replication checkpoint;GO:0000076 DNA replication checkpoint;GO:0000083 regulation of transcription involved in G1/S transition of mitotic cell cycle		Disease related genes; Predicted intracellular proteins	Nucleoplasm (Supported)		(M40)PID E2F PATHWAY		1.0	0.0	0.0	0.0	0.0	0.0	1.0	0.0	1.0	0.0	0.0	0.0	0.0	0.0	0.0	0.0	0.0	0.0	0.0	0.0
OOSP2	219990	symbol	H. sapiens	219990	H. sapiens	OOSP2	oocyte secreted protein 2			Predicted secreted proteins; Predicted intracellular proteins					0.0	0.0	0.0	0.0	0.0	0.0	0.0	0.0	0.0	0.0	0.0	0.0	0.0	0.0	0.0	0.0	0.0	0.0	0.0	0.0
NUSAP1	51203	symbol	H. sapiens	51203	H. sapiens	NUSAP1	nucleolar and spindle associated protein 1	GO:0007076 mitotic chromosome condensation;GO:0040001 establishment of mitotic spindle localization;GO:0030261 chromosome condensation		Predicted intracellular proteins	Nucleoplasm (Supported); Additional: Nucleoli fibrillar center			(M5893)HALLMARK MITOTIC SPINDLE; (M5901)HALLMARK G2M CHECKPOINT	0.0	0.0	1.0	1.0	0.0	0.0	1.0	0.0	1.0	0.0	0.0	0.0	0.0	0.0	0.0	0.0	0.0	0.0	1.0	0.0
NUPL2	11097	gene_synonym	H. sapiens	11097	H. sapiens	NUP42	nucleoporin 42	GO:0006409 tRNA export from nucleus;GO:0071431 tRNA-containing ribonucleoprotein complex export from nucleus;GO:0051031 tRNA transport		Transporters:Transporter channels and pores; Predicted intracellular proteins	Nucleoplasm (Supported)				1.0	1.0	0.0	0.0	0.0	1.0	0.0	1.0	0.0	0.0	0.0	0.0	0.0	0.0	1.0	0.0	0.0	0.0	0.0	0.0
NUP85	79902	symbol	H. sapiens	79902	H. sapiens	NUP85	nucleoporin 85	GO:0006409 tRNA export from nucleus;GO:0071431 tRNA-containing ribonucleoprotein complex export from nucleus;GO:0051031 tRNA transport		Transporters:Transporter channels and pores; Predicted intracellular proteins	Nucleoplasm (Supported); Additional: Cytosol				1.0	1.0	0.0	0.0	0.0	1.0	0.0	1.0	0.0	0.0	0.0	0.0	0.0	0.0	1.0	0.0	0.0	0.0	0.0	0.0
NUP37	79023	symbol	H. sapiens	79023	H. sapiens	NUP37	nucleoporin 37	GO:0006409 tRNA export from nucleus;GO:0071431 tRNA-containing ribonucleoprotein complex export from nucleus;GO:0051031 tRNA transport		Transporters:Transporter channels and pores; Predicted intracellular proteins	Nucleoplasm (Approved)				1.0	1.0	1.0	0.0	0.0	1.0	0.0	1.0	0.0	0.0	0.0	0.0	0.0	0.0	1.0	0.0	0.0	0.0	0.0	0.0
NUP35	129401	symbol	H. sapiens	129401	H. sapiens	NUP35	nucleoporin 35	GO:0006999 nuclear pore organization;GO:0006607 NLS-bearing protein import into nucleus;GO:0006409 tRNA export from nucleus		Transporters:Transporter channels and pores; Predicted intracellular proteins	Nuclear membrane;Nucleoplasm (Supported); Additional: Plasma membrane				1.0	1.0	0.0	0.0	0.0	1.0	0.0	1.0	0.0	0.0	1.0	0.0	0.0	0.0	1.0	0.0	0.0	0.0	0.0	0.0
NUP214	8021	symbol	H. sapiens	8021	H. sapiens	NUP214	nucleoporin 214	GO:0006409 tRNA export from nucleus;GO:0071431 tRNA-containing ribonucleoprotein complex export from nucleus;GO:0051031 tRNA transport		Cancer-related genes:Mutational cancer driver genes; Transporters:Transporter channels and pores; Disease related genes; Potential drug targets; Predicted intracellular proteins	Nucleoplasm (Approved); Additional: Focal adhesion sites;Vesicles		(M228)PID SMAD2 3PATHWAY; (M181)PID BMP PATHWAY; (M113)PID NFAT 3PATHWAY		1.0	1.0	0.0	0.0	0.0	1.0	0.0	1.0	0.0	0.0	0.0	0.0	0.0	0.0	1.0	0.0	0.0	0.0	0.0	0.0
NUP160	23279	symbol	H. sapiens	23279	H. sapiens	NUP160	nucleoporin 160	GO:0006409 tRNA export from nucleus;GO:0071431 tRNA-containing ribonucleoprotein complex export from nucleus;GO:0051031 tRNA transport		Transporters:Transporter channels and pores; Predicted intracellular proteins					1.0	1.0	0.0	0.0	0.0	1.0	0.0	1.0	0.0	0.0	0.0	0.0	0.0	0.0	1.0	0.0	0.0	0.0	0.0	0.0
NUP153	9972	symbol	H. sapiens	9972	H. sapiens	NUP153	nucleoporin 153	GO:0046832 negative regulation of RNA export from nucleus;GO:0032240 negative regulation of nucleobase-containing compound transport;GO:0075732 viral penetration into host nucleus		Transporters:Transporter channels and pores; Predicted intracellular proteins	Nuclear membrane (Enhanced)		(M228)PID SMAD2 3PATHWAY	(M5925)HALLMARK E2F TARGETS	1.0	1.0	0.0	0.0	0.0	1.0	0.0	1.0	0.0	0.0	1.0	0.0	0.0	0.0	1.0	0.0	0.0	0.0	0.0	0.0
NUP133	55746	symbol	H. sapiens	55746	H. sapiens	NUP133	nucleoporin 133	GO:0000972 transcription-dependent tethering of RNA polymerase II gene DNA at nuclear periphery;GO:0006999 nuclear pore organization;GO:0048339 paraxial mesoderm development		Transporters:Transporter channels and pores; Predicted intracellular proteins	Nuclear membrane (Supported)				1.0	1.0	0.0	0.0	0.0	1.0	0.0	1.0	0.0	0.0	1.0	0.0	0.0	0.0	1.0	0.0	0.0	0.0	0.0	0.0
NUP107	57122	symbol	H. sapiens	57122	H. sapiens	NUP107	nucleoporin 107	GO:0000973 posttranscriptional tethering of RNA polymerase II gene DNA at nuclear periphery;GO:0000972 transcription-dependent tethering of RNA polymerase II gene DNA at nuclear periphery;GO:0051292 nuclear pore complex assembly		Predicted intracellular proteins; Disease related genes; Transporters:Transporter channels and pores; Potential drug targets	Nucleoplasm (Uncertain); Additional: Centrosome;Nuclear membrane			(M5925)HALLMARK E2F TARGETS	1.0	1.0	0.0	0.0	0.0	1.0	0.0	1.0	0.0	0.0	1.0	0.0	0.0	1.0	1.0	0.0	0.0	0.0	0.0	0.0
NUMA1	4926	symbol	H. sapiens	4926	H. sapiens	NUMA1	nuclear mitotic apparatus protein 1	GO:0055048 anastral spindle assembly;GO:1902363 regulation of protein localization to spindle pole body;GO:1902365 positive regulation of protein localization to spindle pole body		Cancer-related genes:Mutational cancer driver genes; Predicted intracellular proteins	Nucleoplasm (Supported); Additional: Cytosol		(M220)PID CASPASE PATHWAY	(M5893)HALLMARK MITOTIC SPINDLE; (M5901)HALLMARK G2M CHECKPOINT	1.0	0.0	1.0	1.0	1.0	0.0	1.0	1.0	1.0	0.0	1.0	0.0	1.0	0.0	0.0	0.0	1.0	0.0	1.0	0.0
NUFIP2	57532	symbol	H. sapiens	57532	H. sapiens	NUFIP2	nuclear FMR1 interacting protein 2			Predicted intracellular proteins	Nucleoplasm (Supported); Additional: Cytosol;Nuclear bodies				0.0	0.0	0.0	0.0	0.0	0.0	0.0	0.0	0.0	0.0	0.0	0.0	0.0	0.0	0.0	0.0	0.0	0.0	0.0	0.0
NUF2	83540	symbol	H. sapiens	83540	H. sapiens	NUF2	NUF2 component of NDC80 kinetochore complex	GO:0051315 attachment of mitotic spindle microtubules to kinetochore;GO:0051383 kinetochore organization;GO:0008608 attachment of spindle microtubules to kinetochore		Predicted intracellular proteins	Nucleoplasm (Supported); Additional: Cytosol;Kinetochore				1.0	0.0	1.0	1.0	0.0	0.0	0.0	0.0	0.0	0.0	0.0	0.0	0.0	0.0	0.0	0.0	0.0	0.0	0.0	0.0
NUDT15	55270	symbol	H. sapiens	55270	H. sapiens	NUDT15	nudix hydrolase 15	GO:0006203 dGTP catabolic process;GO:0046070 dGTP metabolic process;GO:0009217 purine deoxyribonucleoside triphosphate catabolic process		Enzymes; Predicted intracellular proteins; ENZYME proteins:Hydrolases	Nucleoplasm (Supported)			(M5939)HALLMARK P53 PATHWAY	0.0	0.0	0.0	0.0	0.0	1.0	0.0	1.0	0.0	0.0	0.0	0.0	0.0	0.0	0.0	0.0	0.0	0.0	0.0	0.0
NUDCD3	23386	symbol	H. sapiens	23386	H. sapiens	NUDCD3	NudC domain containing 3	GO:1905793 protein localization to pericentriolar material;GO:0071539 protein localization to centrosome;GO:1905508 protein localization to microtubule organizing center		Predicted intracellular proteins	Cytosol;Plasma membrane (Approved); Additional: Nucleoplasm				0.0	0.0	0.0	0.0	0.0	0.0	0.0	0.0	0.0	0.0	0.0	0.0	0.0	0.0	0.0	0.0	0.0	0.0	0.0	0.0
NTPCR	84284	symbol	H. sapiens	84284	H. sapiens	NTPCR	nucleoside-triphosphatase, cancer-related			Enzymes; Predicted intracellular proteins; ENZYME proteins:Hydrolases	Cytosol (Approved)				0.0	0.0	0.0	0.0	0.0	0.0	0.0	0.0	0.0	0.0	0.0	0.0	0.0	0.0	0.0	0.0	0.0	0.0	0.0	0.0
NRBP1	29959	symbol	H. sapiens	29959	H. sapiens	NRBP1	nuclear receptor binding protein 1	GO:0006367 transcription initiation from RNA polymerase II promoter;GO:0006888 ER to Golgi vesicle-mediated transport;GO:0006352 DNA-templated transcription, initiation	Other	Kinases; Enzymes; Predicted intracellular proteins	Cytosol (Supported)				0.0	0.0	0.0	0.0	0.0	0.0	0.0	0.0	0.0	0.0	0.0	0.0	1.0	0.0	0.0	0.0	0.0	0.0	0.0	0.0
NPM3	10360	symbol	H. sapiens	10360	H. sapiens	NPM3	nucleophosmin/nucleoplasmin 3	GO:0009303 rRNA transcription;GO:0098781 ncRNA transcription;GO:0006338 chromatin remodeling		Predicted intracellular proteins	Actin filaments;Cytosol;Nucleoli (Approved)				0.0	0.0	0.0	0.0	0.0	0.0	0.0	0.0	0.0	0.0	0.0	0.0	0.0	0.0	0.0	0.0	0.0	0.0	0.0	1.0
NPM1	4869	symbol	H. sapiens	4869	H. sapiens	NPM1	nucleophosmin 1	GO:0060735 regulation of eIF2 alpha phosphorylation by dsRNA;GO:1902629 regulation of mRNA stability involved in cellular response to UV;GO:0006407 rRNA export from nucleus		Cancer-related genes:Mutational cancer driver genes; Disease related genes; Cancer-related genes:Mutated cancer genes; Predicted intracellular proteins	Nucleoli rim (Enhanced); Additional: Nucleoplasm	Artenimol	(M258)PID BARD1 PATHWAY; (M14)PID AURORA B PATHWAY; (M255)PID HIF1 TFPATHWAY	(M5928)HALLMARK MYC TARGETS V2; (M5922)HALLMARK UNFOLDED PROTEIN RESPONSE; (M5926)HALLMARK MYC TARGETS V1	1.0	0.0	1.0	1.0	1.0	1.0	1.0	1.0	1.0	0.0	0.0	0.0	0.0	0.0	0.0	0.0	1.0	0.0	0.0	1.0
NISCH	11188	symbol	H. sapiens	11188	H. sapiens	NISCH	nischarin	GO:0048243 norepinephrine secretion;GO:0015874 norepinephrine transport;GO:0032228 regulation of synaptic transmission, GABAergic		FDA approved drug targets:Small molecule drugs; Predicted intracellular proteins	Cytosol;Nucleoplasm (Approved); Additional: Cytokinetic bridge;Microtubules;Vesicles	Tizanidine; Agmatine; Moxonidine			0.0	0.0	0.0	0.0	0.0	0.0	0.0	0.0	0.0	0.0	0.0	0.0	0.0	0.0	0.0	0.0	1.0	0.0	0.0	0.0
NGLY1	55768	symbol	H. sapiens	55768	H. sapiens	NGLY1	N-glycanase 1	GO:0006515 protein quality control for misfolded or incompletely synthesized proteins;GO:0006516 glycoprotein catabolic process;GO:0006517 protein deglycosylation		ENZYME proteins:Hydrolases; Disease related genes; Enzymes; Potential drug targets; Predicted intracellular proteins			(M3468)NABA ECM REGULATORS; (M5885)NABA MATRISOME ASSOCIATED; (M5889)NABA MATRISOME	(M5908)HALLMARK ANDROGEN RESPONSE	0.0	0.0	0.0	0.0	0.0	0.0	0.0	0.0	0.0	0.0	0.0	0.0	0.0	0.0	0.0	0.0	0.0	0.0	0.0	0.0
NELFA	7469	symbol	H. sapiens	7469	H. sapiens	NELFA	negative elongation factor complex member A	GO:0034244 negative regulation of transcription elongation from RNA polymerase II promoter;GO:0032785 negative regulation of DNA-templated transcription, elongation;GO:0034243 regulation of transcription elongation from RNA polymerase II promoter		Predicted intracellular proteins	Nuclear bodies;Nucleoplasm (Enhanced)				0.0	0.0	0.0	0.0	0.0	0.0	0.0	1.0	0.0	0.0	0.0	0.0	0.0	0.0	0.0	0.0	0.0	0.0	0.0	0.0
NEIL3	55247	symbol	H. sapiens	55247	H. sapiens	NEIL3	nei like DNA glycosylase 3	GO:0006284 base-excision repair;GO:0036297 interstrand cross-link repair;GO:0006281 DNA repair		Enzymes; ENZYME proteins:Lyases; Predicted intracellular proteins	Nucleoplasm (Enhanced)				0.0	0.0	0.0	0.0	0.0	0.0	0.0	0.0	0.0	0.0	0.0	0.0	0.0	0.0	0.0	0.0	0.0	0.0	0.0	0.0
NDUFV1	4723	symbol	H. sapiens	4723	H. sapiens	NDUFV1	NADH:ubiquinone oxidoreductase core subunit V1	GO:0006120 mitochondrial electron transport, NADH to ubiquinone;GO:0010257 NADH dehydrogenase complex assembly;GO:0032981 mitochondrial respiratory chain complex I assembly		ENZYME proteins:Oxidoreductases; Disease related genes; Enzymes; Potential drug targets; Predicted intracellular proteins	Mitochondria (Supported); Additional: Cytosol	NADH		(M5936)HALLMARK OXIDATIVE PHOSPHORYLATION	0.0	0.0	0.0	0.0	0.0	0.0	0.0	1.0	0.0	0.0	0.0	0.0	0.0	0.0	0.0	0.0	0.0	0.0	0.0	0.0
NDUFB5	4711	symbol	H. sapiens	4711	H. sapiens	NDUFB5	NADH:ubiquinone oxidoreductase subunit B5	GO:0006120 mitochondrial electron transport, NADH to ubiquinone;GO:0010257 NADH dehydrogenase complex assembly;GO:0032981 mitochondrial respiratory chain complex I assembly		Predicted intracellular proteins	Mitochondria (Supported); Additional: Nucleoplasm	NADH		(M5936)HALLMARK OXIDATIVE PHOSPHORYLATION	0.0	0.0	0.0	0.0	0.0	0.0	0.0	1.0	0.0	0.0	0.0	0.0	0.0	0.0	0.0	0.0	0.0	0.0	0.0	0.0
NDUFA7	4701	symbol	H. sapiens	4701	H. sapiens	NDUFA7	NADH:ubiquinone oxidoreductase subunit A7	GO:0006120 mitochondrial electron transport, NADH to ubiquinone;GO:0010257 NADH dehydrogenase complex assembly;GO:0032981 mitochondrial respiratory chain complex I assembly		Predicted intracellular proteins	Mitochondria (Supported)	NADH		(M5936)HALLMARK OXIDATIVE PHOSPHORYLATION	0.0	0.0	0.0	0.0	0.0	1.0	0.0	1.0	0.0	0.0	0.0	0.0	0.0	0.0	0.0	0.0	0.0	0.0	0.0	0.0
NDUFA2	4695	symbol	H. sapiens	4695	H. sapiens	NDUFA2	NADH:ubiquinone oxidoreductase subunit A2	GO:0001835 blastocyst hatching;GO:0035188 hatching;GO:0071684 organism emergence from protective structure		Predicted intracellular proteins		NADH		(M5936)HALLMARK OXIDATIVE PHOSPHORYLATION	0.0	0.0	0.0	0.0	0.0	0.0	0.0	1.0	0.0	0.0	0.0	0.0	0.0	0.0	0.0	0.0	0.0	0.0	0.0	0.0
NDRG3	57446	symbol	H. sapiens	57446	H. sapiens	NDRG3	NDRG family member 3	GO:0030308 negative regulation of cell growth;GO:0045926 negative regulation of growth;GO:0001558 regulation of cell growth		Predicted intracellular proteins					0.0	0.0	0.0	0.0	0.0	0.0	0.0	0.0	0.0	0.0	0.0	0.0	0.0	1.0	0.0	1.0	0.0	0.0	0.0	0.0
NDEL1	81565	symbol	H. sapiens	81565	H. sapiens	NDEL1	nudE neurodevelopment protein 1 like 1	GO:0060052 neurofilament cytoskeleton organization;GO:0048680 positive regulation of axon regeneration;GO:2000574 regulation of microtubule motor activity		Predicted intracellular proteins			(M163)PID LIS1 PATHWAY; (M242)PID AURORA A PATHWAY		1.0	0.0	1.0	1.0	0.0	0.0	0.0	1.0	0.0	1.0	1.0	0.0	0.0	0.0	0.0	1.0	1.0	0.0	0.0	0.0
NDE1	54820	symbol	H. sapiens	54820	H. sapiens	NDE1	nudE neurodevelopment protein 1	GO:2000574 regulation of microtubule motor activity;GO:0007100 mitotic centrosome separation;GO:0051299 centrosome separation		Disease related genes; Predicted intracellular proteins					1.0	0.0	1.0	1.0	0.0	0.0	1.0	0.0	0.0	0.0	0.0	0.0	0.0	0.0	0.0	0.0	1.0	0.0	0.0	0.0
NDC80	10403	symbol	H. sapiens	10403	H. sapiens	NDC80	NDC80 kinetochore complex component	GO:1905340 regulation of protein localization to kinetochore;GO:1905342 positive regulation of protein localization to kinetochore;GO:0090232 positive regulation of spindle checkpoint		Predicted intracellular proteins	Nucleoplasm (Supported); Additional: Centrosome		(M14)PID AURORA B PATHWAY; (M129)PID PLK1 PATHWAY	(M5893)HALLMARK MITOTIC SPINDLE; (M5901)HALLMARK G2M CHECKPOINT	1.0	0.0	1.0	1.0	1.0	0.0	1.0	0.0	1.0	0.0	0.0	0.0	0.0	0.0	0.0	0.0	0.0	0.0	0.0	0.0
NCOA3	8202	symbol	H. sapiens	8202	H. sapiens	NCOA3	nuclear receptor coactivator 3	GO:0035624 receptor transactivation;GO:1902459 positive regulation of stem cell population maintenance;GO:2000035 regulation of stem cell division		Cancer-related genes:Mutational cancer driver genes; ENZYME proteins:Transferases; Enzymes; Transcription factors:Basic domains; Cancer-related genes:Candidate cancer biomarkers; Predicted intracellular proteins	Nucleoplasm (Supported); Additional: Cytosol		(M119)PID ERB GENOMIC PATHWAY; (M207)PID RETINOIC ACID PATHWAY; (M285)PID HNF3A PATHWAY	(M5947)HALLMARK IL2 STAT5 SIGNALING; (M5913)HALLMARK INTERFERON GAMMA RESPONSE	0.0	0.0	1.0	0.0	0.0	0.0	0.0	0.0	0.0	0.0	0.0	0.0	0.0	0.0	1.0	0.0	0.0	0.0	0.0	0.0
NCOA2	10499	symbol	H. sapiens	10499	H. sapiens	NCOA2	nuclear receptor coactivator 2	GO:1904017 cellular response to Thyroglobulin triiodothyronine;GO:1904016 response to Thyroglobulin triiodothyronine;GO:0045475 locomotor rhythm		Cancer-related genes; Disease related genes; Transcription factors:Basic domains; Predicted intracellular proteins	Nuclear bodies;Nucleoplasm (Supported)	Diethylstilbestrol; Genistein; Metribolone; 17-METHYL-17-ALPHA-DIHYDROEQUILENIN; 4-(2-amino-1-methyl-1H-imidazo[4,5-b]pyridin-6-yl)phenol; TO-901317; 4-[(1S,2S,5S)-5-(HYDROXYMETHYL)-8-METHYL-3-OXABICYCLO[3.3.1]NON-7-EN-2-YL]PHENOL; 4-[(1S,2S,5S,9R)-5-(HYDROXYMETHYL)-8,9-DIMETHYL-3-OXABICYCLO[3.3.1]NON-7-EN-2-YL]PHENOL; 4-[(1S,2S,5S)-5-(HYDROXYMETHYL)-6,8,9-TRIMETHYL-3-OXABICYCLO[3.3.1]NON-7-EN-2-…	(M119)PID ERB GENOMIC PATHWAY; (M207)PID RETINOIC ACID PATHWAY; (M151)PID AR TF PATHWAY		1.0	0.0	0.0	0.0	0.0	0.0	0.0	1.0	0.0	0.0	0.0	0.0	0.0	0.0	0.0	0.0	0.0	0.0	0.0	0.0
NCL	4691	symbol	H. sapiens	4691	H. sapiens	NCL	nucleolin	GO:1901838 positive regulation of transcription of nucleolar large rRNA by RNA polymerase I;GO:1901836 regulation of transcription of nucleolar large rRNA by RNA polymerase I;GO:0042790 nucleolar large rRNA transcription by RNA polymerase I		Predicted intracellular proteins	Nucleoli;Nucleoli rim;Nucleoplasm (Enhanced); Additional: Mitotic chromosome		(M14)PID AURORA B PATHWAY; (M174)PID UPA UPAR PATHWAY; (M105)PID TELOMERASE PATHWAY	(M5901)HALLMARK G2M CHECKPOINT	0.0	1.0	0.0	0.0	0.0	1.0	0.0	0.0	0.0	0.0	0.0	1.0	0.0	0.0	0.0	0.0	0.0	1.0	0.0	1.0
NCKIPSD	51517	symbol	H. sapiens	51517	H. sapiens	NCKIPSD	NCK interacting protein with SH3 domain	GO:0002433 immune response-regulating cell surface receptor signaling pathway involved in phagocytosis;GO:0038096 Fc-gamma receptor signaling pathway involved in phagocytosis;GO:0038094 Fc-gamma receptor signaling pathway		Disease related genes; Predicted intracellular proteins	Plasma membrane (Enhanced)				1.0	0.0	0.0	0.0	0.0	0.0	0.0	0.0	0.0	0.0	0.0	0.0	0.0	0.0	0.0	1.0	0.0	0.0	0.0	0.0
NCAM1	4684	symbol	H. sapiens	4684	H. sapiens	NCAM1	neural cell adhesion molecule 1	GO:2001260 regulation of semaphorin-plexin signaling pathway;GO:0071679 commissural neuron axon guidance;GO:0071526 semaphorin-plexin signaling pathway		Predicted intracellular proteins; CD markers; Cancer-related genes:Candidate cancer biomarkers	Plasma membrane (Enhanced); Additional: Cytosol		(M276)PID FGF PATHWAY	(M5909)HALLMARK MYOGENESIS	0.0	0.0	0.0	0.0	0.0	0.0	0.0	1.0	0.0	0.0	0.0	0.0	0.0	0.0	0.0	1.0	0.0	0.0	0.0	0.0
NBEAL2	23218	symbol	H. sapiens	23218	H. sapiens	NBEAL2	neurobeachin like 2	GO:0030220 platelet formation;GO:0036344 platelet morphogenesis;GO:0030099 myeloid cell differentiation		Disease related genes; Predicted intracellular proteins					0.0	0.0	0.0	0.0	0.0	0.0	0.0	0.0	0.0	0.0	0.0	0.0	0.0	0.0	0.0	1.0	0.0	0.0	0.0	0.0
NARF	26502	symbol	H. sapiens	26502	H. sapiens	NARF	nuclear prelamin A recognition factor			Predicted intracellular proteins	Nucleoplasm (Supported); Additional: Nucleoli			(M5945)HALLMARK HEME METABOLISM	0.0	0.0	0.0	0.0	0.0	0.0	0.0	0.0	0.0	0.0	0.0	0.0	0.0	0.0	0.0	0.0	0.0	0.0	0.0	0.0
NAPRT1	93100	gene_synonym	H. sapiens	93100	H. sapiens	NAPRT	nicotinate phosphoribosyltransferase	GO:0019365 pyridine nucleotide salvage;GO:0034355 NAD salvage;GO:0043173 nucleotide salvage		ENZYME proteins:Ligase; Enzymes; Predicted intracellular proteins	Golgi apparatus (Approved); Additional: Cytosol;Nucleoplasm				0.0	0.0	0.0	0.0	0.0	0.0	0.0	1.0	0.0	0.0	0.0	0.0	0.0	0.0	0.0	0.0	0.0	0.0	0.0	0.0
NANS	54187	symbol	H. sapiens	54187	H. sapiens	NANS	N-acetylneuraminate synthase	GO:0006055 CMP-N-acetylneuraminate biosynthetic process;GO:0046381 CMP-N-acetylneuraminate metabolic process;GO:0009226 nucleotide-sugar biosynthetic process		Disease related genes; ENZYME proteins:Transferases; Enzymes; Potential drug targets; Predicted intracellular proteins	Nucleoplasm (Enhanced)				0.0	0.0	0.0	0.0	0.0	0.0	0.0	0.0	0.0	0.0	0.0	0.0	0.0	0.0	0.0	0.0	0.0	0.0	0.0	0.0
MYO5B	4645	symbol	H. sapiens	4645	H. sapiens	MYO5B	myosin VB	GO:0030050 vesicle transport along actin filament;GO:0099515 actin filament-based transport;GO:0003091 renal water homeostasis		Disease related genes; Predicted intracellular proteins	Plasma membrane (Approved)				0.0	0.0	0.0	1.0	0.0	0.0	0.0	0.0	0.0	1.0	0.0	0.0	0.0	0.0	0.0	0.0	1.0	0.0	0.0	0.0
MYO1E	4643	symbol	H. sapiens	4643	H. sapiens	MYO1E	myosin IE	GO:0035166 post-embryonic hemopoiesis;GO:0032836 glomerular basement membrane development;GO:0072015 glomerular visceral epithelial cell development		Disease related genes; Predicted intracellular proteins	Nucleoplasm;Plasma membrane (Approved); Additional: Cytosol	Imidazole		(M5893)HALLMARK MITOTIC SPINDLE; (M5947)HALLMARK IL2 STAT5 SIGNALING	0.0	0.0	0.0	1.0	0.0	0.0	0.0	0.0	0.0	0.0	0.0	0.0	0.0	0.0	0.0	0.0	1.0	0.0	0.0	0.0
MYO1B	4430	symbol	H. sapiens	4430	H. sapiens	MYO1B	myosin IB	GO:0030050 vesicle transport along actin filament;GO:0099515 actin filament-based transport;GO:0099518 vesicle cytoskeletal trafficking		Predicted intracellular proteins	Plasma membrane (Enhanced)				0.0	0.0	0.0	1.0	0.0	0.0	0.0	0.0	0.0	0.0	0.0	0.0	1.0	0.0	0.0	0.0	1.0	0.0	0.0	0.0
MYLK	4638	symbol	H. sapiens	4638	H. sapiens	MYLK	myosin light chain kinase	GO:0060414 aorta smooth muscle tissue morphogenesis;GO:0071476 cellular hypotonic response;GO:0006971 hypotonic response	CAMK Ser/Thr protein kinase family	Disease related genes; ENZYME proteins:Transferases; Enzymes; Kinases:CAMK Ser/Thr protein kinases; Potential drug targets; Predicted intracellular proteins	Actin filaments (Enhanced); Additional: Plasma membrane	Fostamatinib	(M16801)SIG REGULATION OF THE ACTIN CYTOSKELETON BY RHO GTPASES; (M14)PID AURORA B PATHWAY; (M5193)SIG CHEMOTAXIS	(M5905)HALLMARK ADIPOGENESIS; (M5909)HALLMARK MYOGENESIS; (M5930)HALLMARK EPITHELIAL MESENCHYMAL TRANSITION	1.0	0.0	0.0	0.0	0.0	0.0	0.0	0.0	0.0	1.0	0.0	0.0	0.0	0.0	0.0	0.0	0.0	0.0	0.0	0.0
MVD	4597	symbol	H. sapiens	4597	H. sapiens	MVD	mevalonate diphosphate decarboxylase	GO:0019287 isopentenyl diphosphate biosynthetic process, mevalonate pathway;GO:0009240 isopentenyl diphosphate biosynthetic process;GO:0046490 isopentenyl diphosphate metabolic process		Disease related genes; Enzymes; ENZYME proteins:Lyases; Potential drug targets; Predicted intracellular proteins	Cytosol (Approved); Additional: Cell Junctions			(M5892)HALLMARK CHOLESTEROL HOMEOSTASIS; (M5915)HALLMARK APICAL JUNCTION	0.0	0.0	0.0	0.0	0.0	0.0	0.0	1.0	0.0	0.0	0.0	0.0	0.0	0.0	0.0	0.0	0.0	0.0	0.0	0.0
MTUS1	57509	symbol	H. sapiens	57509	H. sapiens	MTUS1	microtubule associated scaffold protein 1	GO:0010758 regulation of macrophage chemotaxis;GO:0048246 macrophage chemotaxis;GO:1905521 regulation of macrophage migration		Disease related genes; Predicted intracellular proteins	Microtubules;Nucleoli (Enhanced)				0.0	0.0	0.0	0.0	0.0	0.0	0.0	0.0	0.0	0.0	0.0	0.0	0.0	0.0	0.0	0.0	0.0	0.0	0.0	0.0
MTSS1	9788	symbol	H. sapiens	9788	H. sapiens	MTSS1	MTSS I-BAR domain containing 1	GO:0030035 microspike assembly;GO:2001013 epithelial cell proliferation involved in renal tubule morphogenesis;GO:0072102 glomerulus morphogenesis		Predicted intracellular proteins	Cytosol;Plasma membrane (Approved)		(M219)PID HEDGEHOG GLI PATHWAY		0.0	0.0	0.0	0.0	0.0	0.0	0.0	0.0	0.0	0.0	1.0	0.0	0.0	0.0	0.0	0.0	1.0	0.0	0.0	0.0
MTREX	23517	symbol	H. sapiens	23517	H. sapiens	MTREX	Mtr4 exosome RNA helicase	GO:0016076 snRNA catabolic process;GO:0000460 maturation of 5.8S rRNA;GO:0034661 ncRNA catabolic process		Enzymes; Predicted intracellular proteins; ENZYME proteins:Hydrolases	Nucleoplasm (Supported)			(M5922)HALLMARK UNFOLDED PROTEIN RESPONSE	0.0	1.0	0.0	0.0	0.0	1.0	0.0	0.0	0.0	0.0	0.0	0.0	0.0	0.0	0.0	0.0	0.0	0.0	0.0	1.0
MTMR6	9107	symbol	H. sapiens	9107	H. sapiens	MTMR6	myotubularin related protein 6	GO:0046856 phosphatidylinositol dephosphorylation;GO:0046839 phospholipid dephosphorylation;GO:0035335 peptidyl-tyrosine dephosphorylation		Predicted intracellular proteins					0.0	0.0	0.0	0.0	0.0	0.0	0.0	1.0	0.0	0.0	0.0	0.0	0.0	0.0	0.0	0.0	0.0	0.0	0.0	0.0
MTMR2	8898	symbol	H. sapiens	8898	H. sapiens	MTMR2	myotubularin related protein 2	GO:2000645 negative regulation of receptor catabolic process;GO:0060304 regulation of phosphatidylinositol dephosphorylation;GO:0031642 negative regulation of myelination		ENZYME proteins:Hydrolases; Disease related genes; Enzymes; Potential drug targets; Predicted intracellular proteins	Vesicles (Supported)				0.0	0.0	0.0	0.0	1.0	0.0	0.0	1.0	0.0	0.0	0.0	0.0	0.0	0.0	0.0	0.0	0.0	0.0	0.0	0.0
MTA3	57504	symbol	H. sapiens	57504	H. sapiens	MTA3	metastasis associated 1 family member 3	GO:0010971 positive regulation of G2/M transition of mitotic cell cycle;GO:1902751 positive regulation of cell cycle G2/M phase transition;GO:0016575 histone deacetylation		Transcription factors:Zinc-coordinating DNA-binding domains; Transcription factors:Helix-turn-helix domains; Predicted intracellular proteins	Nucleoplasm (Supported); Additional: Vesicles				0.0	0.0	0.0	0.0	0.0	0.0	1.0	0.0	0.0	0.0	0.0	0.0	0.0	0.0	1.0	0.0	0.0	0.0	0.0	0.0
MSMO1	6307	symbol	H. sapiens	6307	H. sapiens	MSMO1	methylsterol monooxygenase 1	GO:0006695 cholesterol biosynthetic process;GO:1902653 secondary alcohol biosynthetic process;GO:0016126 sterol biosynthetic process		Potential drug targets; Disease related genes; ENZYME proteins:Oxidoreductases; Enzymes		NADH			0.0	0.0	0.0	0.0	0.0	0.0	0.0	1.0	0.0	0.0	0.0	0.0	0.0	0.0	0.0	0.0	0.0	0.0	0.0	0.0
MSH2	4436	symbol	H. sapiens	4436	H. sapiens	MSH2	mutS homolog 2	GO:0048298 positive regulation of isotype switching to IgA isotypes;GO:0048296 regulation of isotype switching to IgA isotypes;GO:0048290 isotype switching to IgA isotypes		Cancer-related genes; Disease related genes; Predicted intracellular proteins	Nucleoplasm (Supported); Additional: Vesicles		(M145)PID P53 DOWNSTREAM PATHWAY	(M5949)HALLMARK PEROXISOME; (M5925)HALLMARK E2F TARGETS	0.0	0.0	0.0	0.0	0.0	0.0	1.0	1.0	1.0	0.0	0.0	0.0	0.0	1.0	0.0	0.0	0.0	0.0	0.0	0.0
MRPS28	28957	symbol	H. sapiens	28957	H. sapiens	MRPS28	mitochondrial ribosomal protein S28	GO:0070125 mitochondrial translational elongation;GO:0070126 mitochondrial translational termination;GO:0006415 translational termination		Ribosomal proteins; Predicted intracellular proteins	Mitochondria (Supported)				0.0	0.0	0.0	0.0	0.0	1.0	0.0	0.0	0.0	0.0	0.0	0.0	0.0	0.0	0.0	0.0	0.0	0.0	0.0	0.0
MRPL58	3396	symbol	H. sapiens	3396	H. sapiens	MRPL58	mitochondrial ribosomal protein L58	GO:0070125 mitochondrial translational elongation;GO:0070126 mitochondrial translational termination;GO:0006415 translational termination		Ribosomal proteins; Enzymes; Predicted intracellular proteins; ENZYME proteins:Hydrolases	Mitochondria;Nucleoplasm (Approved)				0.0	0.0	0.0	0.0	0.0	1.0	0.0	0.0	0.0	0.0	0.0	0.0	0.0	0.0	0.0	0.0	0.0	0.0	0.0	0.0
MRPL37	51253	symbol	H. sapiens	51253	H. sapiens	MRPL37	mitochondrial ribosomal protein L37	GO:0070125 mitochondrial translational elongation;GO:0070126 mitochondrial translational termination;GO:0006415 translational termination		Ribosomal proteins; Predicted intracellular proteins	Mitochondria (Supported)				0.0	0.0	0.0	0.0	0.0	1.0	0.0	0.0	0.0	0.0	0.0	0.0	0.0	0.0	0.0	0.0	0.0	0.0	0.0	0.0
MPZL1	9019	symbol	H. sapiens	9019	H. sapiens	MPZL1	myelin protein zero like 1	GO:0007169 transmembrane receptor protein tyrosine kinase signaling pathway;GO:0007167 enzyme linked receptor protein signaling pathway;GO:0007267 cell-cell signaling		Predicted intracellular proteins	Plasma membrane;Vesicles (Supported)			(M5915)HALLMARK APICAL JUNCTION	0.0	0.0	0.0	0.0	0.0	0.0	0.0	0.0	0.0	0.0	0.0	0.0	0.0	0.0	0.0	0.0	0.0	0.0	0.0	0.0
MPRIP	23164	symbol	H. sapiens	23164	H. sapiens	MPRIP	myosin phosphatase Rho interacting protein	GO:0007015 actin filament organization;GO:0030036 actin cytoskeleton organization;GO:0097435 supramolecular fiber organization		Predicted intracellular proteins	Actin filaments (Supported); Additional: Cytosol				0.0	0.0	0.0	0.0	0.0	0.0	0.0	0.0	0.0	0.0	0.0	0.0	0.0	0.0	0.0	0.0	1.0	0.0	0.0	0.0
MOS	4342	symbol	H. sapiens	4342	H. sapiens	MOS	MOS proto-oncogene, serine/threonine kinase	GO:0051296 establishment of meiotic spindle orientation;GO:1902103 negative regulation of metaphase/anaphase transition of meiotic cell cycle;GO:1905133 negative regulation of meiotic chromosome separation	Other	Kinases; ENZYME proteins:Transferases; Enzymes; Predicted intracellular proteins			(M4910)ST ERK1 ERK2 MAPK PATHWAY		0.0	0.0	1.0	1.0	1.0	0.0	1.0	0.0	1.0	0.0	0.0	0.0	0.0	0.0	0.0	0.0	0.0	0.0	0.0	0.0
MORC3	23515	symbol	H. sapiens	23515	H. sapiens	MORC3	MORC family CW-type zinc finger 3	GO:0051457 maintenance of protein location in nucleus;GO:0048147 negative regulation of fibroblast proliferation;GO:0072595 maintenance of protein localization in organelle		Predicted intracellular proteins	Nucleoplasm (Enhanced); Additional: Mitochondria				0.0	0.0	0.0	0.0	0.0	0.0	0.0	1.0	0.0	0.0	0.0	0.0	0.0	0.0	0.0	0.0	0.0	0.0	0.0	0.0
MKNK1	8569	symbol	H. sapiens	8569	H. sapiens	MKNK1	MAPK interacting serine/threonine kinase 1	GO:0046777 protein autophosphorylation;GO:0018105 peptidyl-serine phosphorylation;GO:0018209 peptidyl-serine modification	CAMK Ser/Thr protein kinase family	ENZYME proteins:Transferases; Enzymes; Kinases:CAMK Ser/Thr protein kinases; Predicted intracellular proteins	Nucleoplasm (Supported)	Fostamatinib	(M4910)ST ERK1 ERK2 MAPK PATHWAY; (M12012)ST P38 MAPK PATHWAY; (M229)PID P38 ALPHA BETA DOWNSTREAM PATHWAY	(M5923)HALLMARK PI3K AKT MTOR SIGNALING	0.0	0.0	0.0	0.0	0.0	1.0	0.0	0.0	0.0	0.0	0.0	1.0	0.0	0.0	0.0	0.0	0.0	0.0	0.0	0.0
MKLN1	4289	symbol	H. sapiens	4289	H. sapiens	MKLN1	muskelin 1	GO:0002090 regulation of receptor internalization;GO:0031532 actin cytoskeleton reorganization;GO:0031623 receptor internalization		Predicted intracellular proteins	Cytosol;Plasma membrane (Approved); Additional: Vesicles				0.0	0.0	0.0	0.0	0.0	0.0	0.0	0.0	0.0	0.0	0.0	0.0	0.0	0.0	0.0	1.0	1.0	0.0	0.0	0.0
MIS18A	54069	symbol	H. sapiens	54069	H. sapiens	MIS18A	MIS18 kinetochore protein A	GO:0044030 regulation of DNA methylation;GO:0034080 CENP-A containing nucleosome assembly;GO:0061641 CENP-A containing chromatin organization		Predicted intracellular proteins	Cytosol;Nucleoplasm (Approved)				1.0	0.0	1.0	0.0	0.0	0.0	0.0	0.0	0.0	0.0	0.0	0.0	0.0	0.0	0.0	0.0	0.0	0.0	0.0	0.0
MICU2	221154	symbol	H. sapiens	221154	H. sapiens	MICU2	mitochondrial calcium uptake 2	GO:0051562 negative regulation of mitochondrial calcium ion concentration;GO:0051561 positive regulation of mitochondrial calcium ion concentration;GO:0036444 calcium import into the mitochondrion		Transporters:Accessory Factors Involved in Transport; Predicted intracellular proteins	Nucleoplasm (Approved); Additional: Mitochondria				0.0	0.0	0.0	0.0	0.0	0.0	0.0	0.0	0.0	0.0	0.0	0.0	0.0	0.0	0.0	0.0	0.0	0.0	0.0	0.0
MIA2	4253	symbol	H. sapiens	4253	H. sapiens	MIA2	MIA SH3 domain ER export factor 2	GO:0035459 cargo loading into vesicle;GO:0006888 ER to Golgi vesicle-mediated transport;GO:0009306 protein secretion		Disease related genes; Predicted intracellular proteins	Endoplasmic reticulum (Supported)				0.0	0.0	0.0	0.0	0.0	0.0	0.0	0.0	0.0	0.0	0.0	0.0	1.0	0.0	0.0	0.0	0.0	0.0	0.0	0.0
METTL6	131965	symbol	H. sapiens	131965	H. sapiens	METTL6	methyltransferase like 6	GO:0030488 tRNA methylation;GO:0001510 RNA methylation;GO:0006400 tRNA modification		Predicted intracellular proteins	Vesicles (Approved)				0.0	0.0	0.0	0.0	0.0	0.0	0.0	0.0	0.0	0.0	0.0	0.0	0.0	0.0	0.0	0.0	0.0	0.0	0.0	1.0
METTL3	56339	symbol	H. sapiens	56339	H. sapiens	METTL3	methyltransferase like 3	GO:1990729 primary miRNA modification;GO:1990744 primary miRNA methylation;GO:0098508 endothelial to hematopoietic transition		ENZYME proteins:Transferases; Enzymes; Predicted intracellular proteins				(M5907)HALLMARK ESTROGEN RESPONSE LATE	0.0	1.0	0.0	0.0	0.0	1.0	0.0	1.0	0.0	0.0	0.0	0.0	0.0	1.0	0.0	1.0	0.0	0.0	0.0	1.0
METTL14	57721	symbol	H. sapiens	57721	H. sapiens	METTL14	methyltransferase like 14	GO:0021861 forebrain radial glial cell differentiation;GO:0060019 radial glial cell differentiation;GO:1901533 negative regulation of hematopoietic progenitor cell differentiation		Cancer-related genes:Mutational cancer driver genes; Predicted intracellular proteins	Nucleoplasm (Supported)				0.0	1.0	0.0	0.0	0.0	1.0	0.0	0.0	0.0	0.0	0.0	0.0	0.0	1.0	0.0	0.0	0.0	0.0	0.0	0.0
MELK	9833	symbol	H. sapiens	9833	H. sapiens	MELK	maternal embryonic leucine zipper kinase	GO:0008631 intrinsic apoptotic signaling pathway in response to oxidative stress;GO:0036473 cell death in response to oxidative stress;GO:0061351 neural precursor cell proliferation	CAMK Ser/Thr protein kinase family	Disease related genes; ENZYME proteins:Transferases; Enzymes; Kinases:CAMK Ser/Thr protein kinases; Potential drug targets; Predicted intracellular proteins		Fostamatinib		(M5925)HALLMARK E2F TARGETS	0.0	0.0	0.0	0.0	0.0	0.0	1.0	0.0	0.0	0.0	0.0	0.0	0.0	0.0	0.0	0.0	0.0	0.0	0.0	0.0
MED7	9443	symbol	H. sapiens	9443	H. sapiens	MED7	mediator complex subunit 7	GO:0019827 stem cell population maintenance;GO:0098727 maintenance of cell number;GO:0006367 transcription initiation from RNA polymerase II promoter		Predicted intracellular proteins	Nuclear bodies (Supported)				0.0	0.0	0.0	0.0	0.0	0.0	0.0	0.0	0.0	0.0	0.0	0.0	0.0	0.0	0.0	0.0	0.0	0.0	0.0	0.0
MED6	10001	symbol	H. sapiens	10001	H. sapiens	MED6	mediator complex subunit 6	GO:0006367 transcription initiation from RNA polymerase II promoter;GO:0006352 DNA-templated transcription, initiation;GO:0045944 positive regulation of transcription by RNA polymerase II		Predicted intracellular proteins	Nucleoplasm (Enhanced)				0.0	0.0	0.0	0.0	0.0	0.0	0.0	0.0	0.0	0.0	0.0	0.0	0.0	0.0	0.0	0.0	0.0	0.0	0.0	0.0
MDK	4192	symbol	H. sapiens	4192	H. sapiens	MDK	midkine	GO:0106091 glial cell projection elongation;GO:1905555 positive regulation blood vessel branching;GO:1905653 positive regulation of artery morphogenesis		Predicted secreted proteins; Cancer-related genes:Candidate cancer biomarkers	Vesicles (Approved)		(M165)PID SYNDECAN 4 PATHWAY; (M277)PID INTEGRIN A4B1 PATHWAY; (M18)PID INTEGRIN1 PATHWAY	(M5907)HALLMARK ESTROGEN RESPONSE LATE; (M5915)HALLMARK APICAL JUNCTION	0.0	0.0	1.0	0.0	0.0	0.0	0.0	0.0	0.0	1.0	0.0	0.0	0.0	1.0	0.0	1.0	1.0	0.0	0.0	0.0
MCMBP	79892	symbol	H. sapiens	79892	H. sapiens	MCMBP	minichromosome maintenance complex binding protein	GO:0007062 sister chromatid cohesion;GO:0006261 DNA-dependent DNA replication;GO:0000819 sister chromatid segregation		Predicted intracellular proteins	Nucleoplasm (Enhanced); Additional: Cell Junctions;Cytosol				0.0	0.0	1.0	0.0	0.0	0.0	0.0	0.0	0.0	0.0	0.0	0.0	0.0	0.0	0.0	0.0	0.0	0.0	0.0	0.0
MCM6	4175	symbol	H. sapiens	4175	H. sapiens	MCM6	minichromosome maintenance complex component 6	GO:0006267 pre-replicative complex assembly involved in nuclear cell cycle DNA replication;GO:0036388 pre-replicative complex assembly;GO:1902299 pre-replicative complex assembly involved in cell cycle DNA replication		Enzymes; Predicted intracellular proteins; ENZYME proteins:Hydrolases	Nucleoplasm (Enhanced)			(M5901)HALLMARK G2M CHECKPOINT; (M5925)HALLMARK E2F TARGETS; (M5926)HALLMARK MYC TARGETS V1	1.0	0.0	0.0	0.0	0.0	0.0	1.0	0.0	1.0	0.0	0.0	0.0	0.0	0.0	0.0	0.0	0.0	0.0	0.0	0.0
MCM2	4171	symbol	H. sapiens	4171	H. sapiens	MCM2	minichromosome maintenance complex component 2	GO:1905775 negative regulation of DNA helicase activity;GO:1905463 negative regulation of DNA duplex unwinding;GO:1905774 regulation of DNA helicase activity		ENZYME proteins:Hydrolases; Disease related genes; Enzymes; Potential drug targets; Cancer-related genes:Candidate cancer biomarkers; Predicted intracellular proteins	Nucleoplasm (Enhanced)		(M46)PID ATR PATHWAY	(M5901)HALLMARK G2M CHECKPOINT; (M5924)HALLMARK MTORC1 SIGNALING; (M5925)HALLMARK E2F TARGETS	1.0	0.0	0.0	0.0	1.0	0.0	1.0	0.0	1.0	0.0	0.0	0.0	0.0	0.0	0.0	0.0	0.0	0.0	0.0	0.0
MBF1	8721	gene_synonym	H. sapiens	8721	H. sapiens	EDF1	endothelial differentiation related factor 1	GO:0043388 positive regulation of DNA binding;GO:0051101 regulation of DNA binding;GO:0045446 endothelial cell differentiation		Predicted intracellular proteins	Cytosol;Nucleoplasm (Supported)			(M5898)HALLMARK DNA REPAIR	0.0	0.0	0.0	0.0	0.0	0.0	0.0	0.0	0.0	0.0	0.0	0.0	0.0	0.0	0.0	0.0	0.0	0.0	0.0	0.0
MASTL	84930	symbol	H. sapiens	84930	H. sapiens	MASTL	microtubule associated serine/threonine kinase like	GO:0032515 negative regulation of phosphoprotein phosphatase activity;GO:0035308 negative regulation of protein dephosphorylation;GO:0010923 negative regulation of phosphatase activity	AGC Ser/Thr protein kinase family	Kinases:AGC Ser/Thr protein kinases; Disease related genes; ENZYME proteins:Transferases; Enzymes; Potential drug targets; Predicted intracellular proteins	Nucleoplasm (Enhanced)				1.0	0.0	1.0	0.0	0.0	0.0	1.0	1.0	0.0	0.0	0.0	0.0	0.0	0.0	0.0	0.0	0.0	0.0	0.0	0.0
MARK3	4140	symbol	H. sapiens	4140	H. sapiens	MARK3	microtubule affinity regulating kinase 3	GO:0036289 peptidyl-serine autophosphorylation;GO:0035331 negative regulation of hippo signaling;GO:0035330 regulation of hippo signaling	CAMK Ser/Thr protein kinase family	ENZYME proteins:Transferases; Enzymes; Kinases:CAMK Ser/Thr protein kinases; Predicted intracellular proteins		Fostamatinib		(M5945)HALLMARK HEME METABOLISM	0.0	0.0	1.0	0.0	0.0	0.0	0.0	0.0	0.0	0.0	0.0	0.0	0.0	0.0	0.0	0.0	0.0	0.0	0.0	0.0
MARK2	2011	symbol	H. sapiens	2011	H. sapiens	MARK2	microtubule affinity regulating kinase 2	GO:0071963 establishment or maintenance of cell polarity regulating cell shape;GO:1904526 regulation of microtubule binding;GO:0045197 establishment or maintenance of epithelial cell apical/basal polarity	CAMK Ser/Thr protein kinase family	ENZYME proteins:Transferases; Enzymes; Kinases:CAMK Ser/Thr protein kinases; Predicted intracellular proteins	Plasma membrane (Supported); Additional: Nucleoplasm	Fostamatinib	(M87)PID LKB1 PATHWAY; (M17)PID NOTCH PATHWAY	(M5941)HALLMARK UV RESPONSE UP	0.0	0.0	1.0	1.0	0.0	0.0	0.0	0.0	0.0	0.0	0.0	0.0	0.0	0.0	0.0	1.0	1.0	0.0	0.0	0.0
MARK1	4139	symbol	H. sapiens	4139	H. sapiens	MARK1	microtubule affinity regulating kinase 1	GO:0051654 establishment of mitochondrion localization;GO:0051646 mitochondrion localization;GO:0001764 neuron migration	CAMK Ser/Thr protein kinase family	Disease related genes; ENZYME proteins:Transferases; Enzymes; Kinases:CAMK Ser/Thr protein kinases; Potential drug targets; Predicted intracellular proteins		Fostamatinib			0.0	0.0	1.0	1.0	0.0	0.0	0.0	0.0	0.0	0.0	0.0	0.0	0.0	0.0	0.0	1.0	0.0	0.0	0.0	0.0
MARF1	9665	symbol	H. sapiens	9665	H. sapiens	MARF1	meiosis regulator and mRNA stability factor 1	GO:0007143 female meiotic nuclear division;GO:0048477 oogenesis;GO:0010923 negative regulation of phosphatase activity		Predicted intracellular proteins	Golgi apparatus;Vesicles (Approved)				0.0	0.0	1.0	0.0	0.0	0.0	0.0	0.0	0.0	0.0	0.0	0.0	0.0	1.0	0.0	0.0	0.0	0.0	0.0	0.0
MARCKSL1	65108	symbol	H. sapiens	65108	H. sapiens	MARCKSL1	MARCKS like 1	GO:0007015 actin filament organization;GO:0030036 actin cytoskeleton organization;GO:0097435 supramolecular fiber organization		Predicted intracellular proteins	Cytosol (Supported); Additional: Actin filaments;Nucleoplasm				0.0	0.0	0.0	0.0	0.0	0.0	0.0	0.0	0.0	0.0	0.0	0.0	0.0	0.0	0.0	0.0	1.0	0.0	0.0	0.0
MARCKS	4082	symbol	H. sapiens	4082	H. sapiens	MARCKS	myristoylated alanine rich protein kinase C substrate	GO:0051764 actin crosslink formation;GO:0051017 actin filament bundle assembly;GO:0061572 actin filament bundle organization		Predicted intracellular proteins	Plasma membrane (Approved); Additional: Cytosol;Endoplasmic reticulum;Nucleoplasm			(M5893)HALLMARK MITOTIC SPINDLE; (M5890)HALLMARK TNFA SIGNALING VIA NFKB; (M5901)HALLMARK G2M CHECKPOINT	0.0	0.0	0.0	0.0	0.0	0.0	0.0	0.0	0.0	0.0	0.0	0.0	0.0	0.0	0.0	0.0	1.0	0.0	0.0	0.0
MAPT	4137	symbol	H. sapiens	4137	H. sapiens	MAPT	microtubule associated protein tau	GO:1905687 regulation of diacylglycerol kinase activity;GO:1905689 positive regulation of diacylglycerol kinase activity;GO:1902988 neurofibrillary tangle assembly		Predicted intracellular proteins; Disease related genes; FDA approved drug targets:Small molecule drugs; Candidate cardiovascular disease genes	Plasma membrane (Supported); Additional: Nuclear speckles	Lansoprazole; Astemizole; Paclitaxel; Docetaxel; Flortaucipir F-18	(M209)PID P38 GAMMA DELTA PATHWAY; (M69)PID REELIN PATHWAY; (M87)PID LKB1 PATHWAY	(M5906)HALLMARK ESTROGEN RESPONSE EARLY; (M5907)HALLMARK ESTROGEN RESPONSE LATE	0.0	0.0	1.0	1.0	1.0	0.0	0.0	1.0	0.0	0.0	0.0	0.0	0.0	0.0	1.0	1.0	1.0	0.0	1.0	1.0
MAPRE1	22919	symbol	H. sapiens	22919	H. sapiens	MAPRE1	microtubule associated protein RP/EB family member 1	GO:1903031 regulation of microtubule plus-end binding;GO:1903033 positive regulation of microtubule plus-end binding;GO:1904825 protein localization to microtubule plus-end		Predicted intracellular proteins	Centriolar satellite;Cytosol (Enhanced)		(M266)PID NCADHERIN PATHWAY	(M5893)HALLMARK MITOTIC SPINDLE	1.0	0.0	1.0	1.0	1.0	0.0	1.0	0.0	0.0	0.0	0.0	0.0	0.0	0.0	0.0	0.0	1.0	0.0	1.0	0.0
MAPKAPK5	8550	symbol	H. sapiens	8550	H. sapiens	MAPKAPK5	MAPK activated protein kinase 5	GO:0090400 stress-induced premature senescence;GO:1904355 positive regulation of telomere capping;GO:1904353 regulation of telomere capping	CAMK Ser/Thr protein kinase family	ENZYME proteins:Transferases; Enzymes; Kinases:CAMK Ser/Thr protein kinases; Predicted intracellular proteins	Cytosol;Nucleoplasm (Supported)	Fostamatinib	(M12705)SIG CD40PATHWAYMAP; (M12012)ST P38 MAPK PATHWAY; (M229)PID P38 ALPHA BETA DOWNSTREAM PATHWAY		0.0	0.0	0.0	0.0	1.0	1.0	0.0	0.0	0.0	0.0	0.0	1.0	0.0	0.0	0.0	0.0	0.0	0.0	1.0	0.0
MAPK14	1432	symbol	H. sapiens	1432	H. sapiens	MAPK14	mitogen-activated protein kinase 14	GO:0099179 regulation of synaptic membrane adhesion;GO:0090400 stress-induced premature senescence;GO:0070391 response to lipoteichoic acid	CMGC Ser/Thr protein kinase family	Kinases:CMGC Ser/Thr protein kinases; ENZYME proteins:Transferases; Enzymes; Cancer-related genes:Candidate cancer biomarkers; Predicted intracellular proteins	Nuclear speckles (Supported); Additional: Cytosol	Dasatinib; 4-[5-[2-(1-phenyl-ethylamino)-pyrimidin-4-yl]-1-methyl-4-(3-trifluoromethylphenyl)-1H-imidazol-2-yl]-piperidine; N-[(3Z)-5-Tert-butyl-2-phenyl-1,2-dihydro-3H-pyrazol-3-ylidene]-N'-(4-chlorophenyl)urea; 1-(2,6-Dichlorophenyl)-5-(2,4-Difluorophenyl)-7-Piperidin-4-Yl-3,4-Dihydroquinolin-2(1h)-One; Inhibitor of P38 Kinase; 6((S)-3-Benzylpiperazin-1-Yl)-3-(Naphthalen-2-Yl)-4-(Pyridin-4-Yl)P…	(M26)PID NFKAPPAB ATYPICAL PATHWAY; (M199)PID P38 MK2 PATHWAY; (M268)PID S1P S1P2 PATHWAY	(M5942)HALLMARK UV RESPONSE DN; (M5901)HALLMARK G2M CHECKPOINT; (M5915)HALLMARK APICAL JUNCTION	1.0	1.0	0.0	0.0	0.0	1.0	0.0	1.0	1.0	1.0	0.0	1.0	0.0	1.0	0.0	1.0	0.0	0.0	0.0	0.0
MAP2K7	5609	symbol	H. sapiens	5609	H. sapiens	MAP2K7	mitogen-activated protein kinase kinase 7	GO:1904355 positive regulation of telomere capping;GO:1904353 regulation of telomere capping;GO:0032212 positive regulation of telomere maintenance via telomerase	STE Ser/Thr protein kinase family	Predicted intracellular proteins; ENZYME proteins:Transferases; Enzymes; Kinases:STE Ser/Thr protein kinases	Cytosol;Plasma membrane (Approved); Additional: Golgi apparatus		(M267)PID ANTHRAX PATHWAY; (M7871)ST GRANULE CELL SURVIVAL PATHWAY; (M69)PID REELIN PATHWAY		0.0	0.0	0.0	0.0	1.0	0.0	0.0	1.0	0.0	0.0	0.0	1.0	0.0	0.0	0.0	0.0	0.0	0.0	1.0	0.0
MAP2K1	5604	symbol	H. sapiens	5604	H. sapiens	MAP2K1	mitogen-activated protein kinase kinase 1	GO:0090170 regulation of Golgi inheritance;GO:0060440 trachea formation;GO:0060020 Bergmann glial cell differentiation	STE Ser/Thr protein kinase family	Kinases:STE Ser/Thr protein kinases; Disease related genes; ENZYME proteins:Transferases; Enzymes; Cancer-related genes:Mutated cancer genes; FDA approved drug targets:Small molecule drugs; RAS pathway related proteins; Cancer-related genes:Candidate cancer biomarkers; Predicted intracellular proteins	Cytosol;Plasma membrane (Enhanced)	K-252a; 5-Bromo-N-[(2S)-2,3-dihydroxypropoxy]-3,4-difluoro-2-[(2-fluoro-4-iodophenyl)amino]benzamide; Cobimetinib; Bosutinib; (5S)-4,5-difluoro-6-[(2-fluoro-4-iodophenyl)imino]-N-(2-hydroxyethoxy)cyclohexa-1,3-diene-1-carboxamide; 2-[(2-chloro-4-iodophenyl)amino]-N-{[(2R)-2,3-dihydroxypropyl]oxy}-3,4-difluorobenzamide; PD-0325901; N-(5-{3,4-difluoro-2-[(2-fluoro-4-iodophenyl)amino]phenyl}-1,3,4-o…	(M134)PID TCR RAS PATHWAY; (M18895)SA TRKA RECEPTOR; (M267)PID ANTHRAX PATHWAY		0.0	0.0	0.0	0.0	0.0	0.0	0.0	1.0	1.0	1.0	1.0	1.0	0.0	1.0	0.0	1.0	0.0	0.0	0.0	0.0
MAP1S	55201	symbol	H. sapiens	55201	H. sapiens	MAP1S	microtubule associated protein 1S	GO:0010848 regulation of chromatin disassembly;GO:0001672 regulation of chromatin assembly or disassembly;GO:0031498 chromatin disassembly		Predicted intracellular proteins	Cytosol (Supported); Additional: Cell Junctions;Nucleoli;Nucleoplasm			(M5893)HALLMARK MITOTIC SPINDLE	0.0	0.0	1.0	1.0	1.0	0.0	0.0	0.0	0.0	0.0	0.0	0.0	0.0	0.0	1.0	1.0	1.0	0.0	0.0	0.0
MAEL	84944	symbol	H. sapiens	84944	H. sapiens	MAEL	maelstrom spermatogenic transposon silencer	GO:0043046 DNA methylation involved in gamete generation;GO:0034587 piRNA metabolic process;GO:0007140 male meiotic nuclear division		Predicted intracellular proteins					0.0	0.0	1.0	0.0	0.0	0.0	0.0	1.0	0.0	0.0	0.0	0.0	0.0	1.0	0.0	1.0	0.0	0.0	0.0	1.0
MAD2L1	4085	symbol	H. sapiens	4085	H. sapiens	MAD2L1	mitotic arrest deficient 2 like 1	GO:0090232 positive regulation of spindle checkpoint;GO:0090267 positive regulation of mitotic cell cycle spindle assembly checkpoint;GO:0051660 establishment of centrosome localization		Predicted intracellular proteins; Cancer-related genes:Candidate cancer biomarkers	Nucleoplasm (Approved)			(M5901)HALLMARK G2M CHECKPOINT; (M5925)HALLMARK E2F TARGETS; (M5926)HALLMARK MYC TARGETS V1	1.0	0.0	1.0	1.0	1.0	0.0	1.0	0.0	1.0	0.0	0.0	0.0	0.0	0.0	0.0	0.0	0.0	0.0	0.0	0.0
LZIC	84328	symbol	H. sapiens	84328	H. sapiens	LZIC	leucine zipper and CTNNBIP1 domain containing	GO:0010212 response to ionizing radiation;GO:0009314 response to radiation;GO:0009628 response to abiotic stimulus		Predicted intracellular proteins	Nucleoplasm (Approved); Additional: Cytosol				0.0	0.0	0.0	0.0	0.0	0.0	0.0	0.0	0.0	0.0	0.0	0.0	0.0	0.0	0.0	0.0	0.0	0.0	0.0	0.0
LYRM7	90624	symbol	H. sapiens	90624	H. sapiens	LYRM7	LYR motif containing 7	GO:0017062 respiratory chain complex III assembly;GO:0034551 mitochondrial respiratory chain complex III assembly;GO:0017004 cytochrome complex assembly		Disease related genes; Predicted intracellular proteins					0.0	0.0	0.0	0.0	0.0	0.0	0.0	1.0	0.0	0.0	0.0	0.0	0.0	0.0	0.0	0.0	0.0	0.0	0.0	0.0
LTV1	84946	symbol	H. sapiens	84946	H. sapiens	LTV1	LTV1 ribosome biogenesis factor	GO:0000056 ribosomal small subunit export from nucleus;GO:0000054 ribosomal subunit export from nucleus;GO:0033750 ribosome localization		Predicted intracellular proteins	Cytosol (Enhanced); Additional: Nucleoplasm				0.0	1.0	0.0	1.0	0.0	0.0	0.0	1.0	0.0	0.0	0.0	0.0	0.0	0.0	0.0	0.0	0.0	0.0	0.0	1.0
LSR	51599	symbol	H. sapiens	51599	H. sapiens	LSR	lipolysis stimulated lipoprotein receptor	GO:1904274 tricellular tight junction assembly;GO:0061833 protein localization to tricellular tight junction;GO:0060856 establishment of blood-brain barrier		Predicted intracellular proteins	Plasma membrane (Supported)			(M5907)HALLMARK ESTROGEN RESPONSE LATE	0.0	0.0	0.0	0.0	0.0	0.0	0.0	0.0	0.0	1.0	0.0	0.0	0.0	0.0	0.0	0.0	0.0	0.0	0.0	0.0
LSM14B	149986	symbol	H. sapiens	149986	H. sapiens	LSM14B	LSM family member 14B	GO:0006417 regulation of translation;GO:0034248 regulation of cellular amide metabolic process;GO:0006412 translation		Predicted intracellular proteins	Vesicles (Supported); Additional: Nucleoli fibrillar center				0.0	0.0	0.0	0.0	0.0	1.0	0.0	0.0	0.0	0.0	0.0	0.0	0.0	0.0	0.0	0.0	0.0	0.0	0.0	0.0
LSG1	55341	symbol	H. sapiens	55341	H. sapiens	LSG1	large 60S subunit nuclear export GTPase 1	GO:0000054 ribosomal subunit export from nucleus;GO:0033750 ribosome localization;GO:0071428 rRNA-containing ribonucleoprotein complex export from nucleus		Predicted intracellular proteins	Cytosol;Nuclear bodies (Supported); Additional: Nucleoplasm				0.0	0.0	0.0	1.0	0.0	0.0	0.0	1.0	0.0	0.0	0.0	0.0	0.0	0.0	0.0	0.0	0.0	0.0	0.0	1.0
LRRC42	115353	symbol	H. sapiens	115353	H. sapiens	LRRC42	leucine rich repeat containing 42			Predicted intracellular proteins	Nucleoplasm (Enhanced)				0.0	0.0	0.0	0.0	0.0	0.0	0.0	0.0	0.0	0.0	0.0	0.0	0.0	0.0	0.0	0.0	0.0	0.0	0.0	0.0
LRRC40	55631	symbol	H. sapiens	55631	H. sapiens	LRRC40	leucine rich repeat containing 40	GO:0006470 protein dephosphorylation;GO:0016311 dephosphorylation;GO:0006796 phosphate-containing compound metabolic process		Predicted intracellular proteins	Nucleoli (Approved)				0.0	0.0	0.0	0.0	0.0	0.0	0.0	0.0	0.0	0.0	0.0	0.0	0.0	0.0	0.0	0.0	0.0	0.0	0.0	0.0
LRMP	4033	gene_synonym	H. sapiens	4033	H. sapiens	IRAG2	inositol 1,4,5-triphosphate receptor associated 2	GO:0006903 vesicle targeting;GO:0006906 vesicle fusion;GO:0090174 organelle membrane fusion		Predicted intracellular proteins	Vesicles (Uncertain); Additional: Cytosol;Nucleoplasm			(M5939)HALLMARK P53 PATHWAY	0.0	0.0	0.0	1.0	0.0	0.0	0.0	0.0	0.0	0.0	1.0	0.0	0.0	0.0	0.0	0.0	0.0	0.0	0.0	0.0
LPIN2	9663	symbol	H. sapiens	9663	H. sapiens	LPIN2	lipin 2	GO:0006646 phosphatidylethanolamine biosynthetic process;GO:0046337 phosphatidylethanolamine metabolic process;GO:0006656 phosphatidylcholine biosynthetic process		ENZYME proteins:Hydrolases; Disease related genes; Enzymes; Potential drug targets; Predicted intracellular proteins	Cytosol (Approved); Additional: Actin filaments;Plasma membrane			(M5934)HALLMARK XENOBIOTIC METABOLISM; (M5945)HALLMARK HEME METABOLISM	1.0	0.0	0.0	0.0	0.0	0.0	0.0	1.0	0.0	0.0	0.0	0.0	0.0	0.0	0.0	0.0	0.0	0.0	0.0	0.0
LONP2	83752	symbol	H. sapiens	83752	H. sapiens	LONP2	lon peptidase 2, peroxisomal	GO:0016558 protein import into peroxisome matrix;GO:0015919 peroxisomal membrane transport;GO:0031998 regulation of fatty acid beta-oxidation		Peptidases:Serine-type peptidases; Enzymes; Predicted intracellular proteins; ENZYME proteins:Hydrolases				(M5949)HALLMARK PEROXISOME; (M5948)HALLMARK BILE ACID METABOLISM	0.0	0.0	0.0	0.0	0.0	0.0	0.0	1.0	0.0	0.0	0.0	0.0	0.0	0.0	0.0	0.0	0.0	0.0	0.0	0.0
LOC110257945						None	None	None	None	None	None	None	None	None	nan	nan	nan	nan	nan	nan	nan	nan	nan	nan	nan	nan	nan	nan	nan	nan	nan	nan	nan	nan
LOC100523244						None	None	None	None	None	None	None	None	None	nan	nan	nan	nan	nan	nan	nan	nan	nan	nan	nan	nan	nan	nan	nan	nan	nan	nan	nan	nan
LOC100517166						None	None	None	None	None	None	None	None	None	nan	nan	nan	nan	nan	nan	nan	nan	nan	nan	nan	nan	nan	nan	nan	nan	nan	nan	nan	nan
LMO7	4008	symbol	H. sapiens	4008	H. sapiens	LMO7	LIM domain 7	GO:0000209 protein polyubiquitination;GO:0043687 post-translational protein modification;GO:0030155 regulation of cell adhesion		Predicted intracellular proteins	Actin filaments (Supported); Additional: Cytosol				0.0	0.0	0.0	0.0	0.0	0.0	0.0	0.0	0.0	0.0	0.0	0.0	0.0	0.0	0.0	0.0	0.0	0.0	0.0	0.0
LMNB1	4001	symbol	H. sapiens	4001	H. sapiens	LMNB1	lamin B1	GO:0035722 interleukin-12-mediated signaling pathway;GO:0071349 cellular response to interleukin-12;GO:0070671 response to interleukin-12		Disease related genes; Predicted intracellular proteins	Nuclear membrane (Supported)		(M220)PID CASPASE PATHWAY	(M5893)HALLMARK MITOTIC SPINDLE; (M5901)HALLMARK G2M CHECKPOINT; (M5925)HALLMARK E2F TARGETS	1.0	0.0	0.0	0.0	0.0	0.0	0.0	1.0	0.0	0.0	0.0	0.0	0.0	0.0	0.0	0.0	0.0	0.0	0.0	0.0
LMF1	64788	symbol	H. sapiens	64788	H. sapiens	LMF1	lipase maturation factor 1	GO:0051004 regulation of lipoprotein lipase activity;GO:0060191 regulation of lipase activity;GO:0006641 triglyceride metabolic process		Disease related genes					0.0	0.0	0.0	0.0	0.0	0.0	0.0	0.0	0.0	0.0	0.0	0.0	0.0	0.0	0.0	0.0	0.0	0.0	0.0	0.0
LLGL1	3996	symbol	H. sapiens	3996	H. sapiens	LLGL1	LLGL scribble cell polarity complex component 1	GO:0032878 regulation of establishment or maintenance of cell polarity;GO:0051294 establishment of spindle orientation;GO:0030866 cortical actin cytoskeleton organization		Predicted intracellular proteins				(M5893)HALLMARK MITOTIC SPINDLE	0.0	0.0	1.0	1.0	0.0	0.0	0.0	0.0	0.0	0.0	0.0	0.0	1.0	0.0	0.0	1.0	1.0	0.0	0.0	0.0
LIN28	79727	gene_synonym	H. sapiens	79727	H. sapiens	LIN28A	lin-28 homolog A	GO:0071076 RNA 3' uridylation;GO:1901724 positive regulation of cell proliferation involved in kidney development;GO:0010587 miRNA catabolic process		Predicted intracellular proteins	Cytosol (Supported); Additional: Nucleoli;Rods & Rings				0.0	0.0	0.0	0.0	0.0	1.0	0.0	1.0	0.0	0.0	0.0	0.0	0.0	1.0	0.0	1.0	0.0	0.0	0.0	1.0
LGALS8	3964	symbol	H. sapiens	3964	H. sapiens	LGALS8	galectin 8	GO:1904977 lymphatic endothelial cell migration;GO:0098792 xenophagy;GO:0036303 lymph vessel morphogenesis		Predicted intracellular proteins	Plasma membrane (Approved)		(M5880)NABA ECM AFFILIATED; (M5885)NABA MATRISOME ASSOCIATED; (M5889)NABA MATRISOME		0.0	0.0	0.0	0.0	0.0	0.0	0.0	0.0	0.0	0.0	0.0	0.0	0.0	0.0	0.0	0.0	0.0	0.0	0.0	0.0
LEPROT	54741	symbol	H. sapiens	54741	H. sapiens	LEPROT	leptin receptor overlapping transcript	GO:0060400 negative regulation of growth hormone receptor signaling pathway;GO:0060398 regulation of growth hormone receptor signaling pathway;GO:2000009 negative regulation of protein localization to cell surface			Centrosome (Approved)				0.0	0.0	0.0	0.0	0.0	0.0	0.0	1.0	0.0	0.0	0.0	0.0	0.0	0.0	0.0	0.0	0.0	0.0	1.0	0.0
LCP1	3936	symbol	H. sapiens	3936	H. sapiens	LCP1	lymphocyte cytosolic protein 1	GO:0071803 positive regulation of podosome assembly;GO:0051639 actin filament network formation;GO:0051764 actin crosslink formation		Cancer-related genes:Mutational cancer driver genes; Disease related genes; Predicted intracellular proteins	Cytosol;Plasma membrane (Approved); Additional: Actin filaments			(M5953)HALLMARK KRAS SIGNALING UP	0.0	0.0	0.0	0.0	0.0	0.0	0.0	0.0	0.0	1.0	0.0	0.0	0.0	0.0	0.0	0.0	1.0	0.0	1.0	0.0
LARP7	51574	symbol	H. sapiens	51574	H. sapiens	LARP7	La ribonucleoprotein 7, transcriptional regulator	GO:1990437 snRNA 2'-O-methylation;GO:1990438 U6 2'-O-snRNA methylation;GO:0000494 box C/D snoRNA 3'-end processing		Disease related genes; Predicted intracellular proteins	Cytosol;Nucleoplasm (Supported)				0.0	1.0	0.0	0.0	0.0	1.0	0.0	1.0	0.0	0.0	0.0	1.0	0.0	1.0	0.0	0.0	0.0	1.0	0.0	1.0
LAMB1	3912	symbol	H. sapiens	3912	H. sapiens	LAMB1	laminin subunit beta 1	GO:0021812 neuronal-glial interaction involved in cerebral cortex radial glia guided migration;GO:0070831 basement membrane assembly;GO:0021801 cerebral cortex radial glia guided migration		Predicted intracellular proteins; Disease related genes; Predicted secreted proteins; Cancer-related genes:Candidate cancer biomarkers		Lanoteplase	(M158)PID INTEGRIN4 PATHWAY; (M5887)NABA BASEMENT MEMBRANES; (M53)PID INTEGRIN3 PATHWAY		0.0	0.0	0.0	0.0	0.0	0.0	0.0	0.0	0.0	0.0	0.0	0.0	0.0	0.0	0.0	1.0	0.0	0.0	0.0	0.0
LAD1	3898	symbol	H. sapiens	3898	H. sapiens	LAD1	ladinin 1			Predicted secreted proteins; Predicted intracellular proteins	Actin filaments (Enhanced)			(M5906)HALLMARK ESTROGEN RESPONSE EARLY	0.0	0.0	0.0	0.0	0.0	0.0	0.0	0.0	0.0	0.0	0.0	0.0	0.0	0.0	0.0	0.0	0.0	0.0	0.0	0.0
KRT18	3875	symbol	H. sapiens	3875	H. sapiens	KRT18	keratin 18	GO:1902488 cholangiocyte apoptotic process;GO:0043000 Golgi to plasma membrane CFTR protein transport;GO:0009750 response to fructose		Predicted intracellular proteins; Disease related genes; Cancer-related genes:Candidate cancer biomarkers	Cytosol (Supported)		(M220)PID CASPASE PATHWAY	(M5910)HALLMARK PROTEIN SECRETION; (M5902)HALLMARK APOPTOSIS; (M5906)HALLMARK ESTROGEN RESPONSE EARLY	0.0	0.0	0.0	0.0	0.0	0.0	0.0	0.0	0.0	0.0	0.0	0.0	1.0	0.0	0.0	0.0	0.0	0.0	0.0	0.0
KPNA7	402569	symbol	H. sapiens	402569	H. sapiens	KPNA7	karyopherin subunit alpha 7	GO:0006607 NLS-bearing protein import into nucleus;GO:0019054 modulation by virus of host process;GO:0044068 modulation by symbiont of host cellular process		Predicted intracellular proteins					0.0	0.0	0.0	0.0	0.0	0.0	0.0	1.0	0.0	0.0	0.0	0.0	0.0	0.0	0.0	0.0	0.0	0.0	0.0	0.0
KPNA2	3838	symbol	H. sapiens	3838	H. sapiens	KPNA2	karyopherin subunit alpha 2	GO:0075506 entry of viral genome into host nucleus through nuclear pore complex via importin;GO:0075732 viral penetration into host nucleus;GO:1902594 multi-organism nuclear import		Transporters:Transporter channels and pores; Predicted intracellular proteins	Nucleoplasm (Enhanced); Additional: Cytosol		(M228)PID SMAD2 3PATHWAY; (M91)PID TCPTP PATHWAY; (M113)PID NFAT 3PATHWAY	(M5901)HALLMARK G2M CHECKPOINT; (M5925)HALLMARK E2F TARGETS; (M5926)HALLMARK MYC TARGETS V1	0.0	0.0	0.0	0.0	0.0	0.0	0.0	1.0	0.0	0.0	0.0	0.0	0.0	0.0	0.0	0.0	0.0	0.0	0.0	0.0
KNSTRN	90417	symbol	H. sapiens	90417	H. sapiens	KNSTRN	kinetochore localized astrin (SPAG5) binding protein	GO:0051988 regulation of attachment of spindle microtubules to kinetochore;GO:0008608 attachment of spindle microtubules to kinetochore;GO:0071364 cellular response to epidermal growth factor stimulus		Disease related genes; Predicted intracellular proteins	Centriolar satellite;Mitotic spindle (Enhanced); Additional: Plasma membrane				0.0	0.0	1.0	0.0	0.0	0.0	1.0	0.0	1.0	0.0	0.0	0.0	0.0	0.0	0.0	0.0	0.0	0.0	0.0	0.0
KMT2C	58508	symbol	H. sapiens	58508	H. sapiens	KMT2C	lysine methyltransferase 2C	GO:0097692 histone H3-K4 monomethylation;GO:0051568 histone H3-K4 methylation;GO:0045652 regulation of megakaryocyte differentiation		Cancer-related genes:Mutational cancer driver genes; Disease related genes; ENZYME proteins:Transferases; Cancer-related genes:Mutated cancer genes; Enzymes; Potential drug targets; Predicted intracellular proteins	Nucleoplasm (Approved)				0.0	0.0	0.0	0.0	0.0	0.0	0.0	0.0	0.0	0.0	0.0	0.0	0.0	0.0	1.0	0.0	0.0	0.0	0.0	0.0
KLHL11	55175	symbol	H. sapiens	55175	H. sapiens	KLHL11	kelch like family member 11	GO:0043687 post-translational protein modification;GO:0006464 cellular protein modification process;GO:0036211 protein modification process		Predicted intracellular proteins	Nucleoplasm (Approved); Additional: Nuclear membrane				0.0	0.0	0.0	0.0	0.0	0.0	0.0	0.0	0.0	0.0	0.0	0.0	0.0	0.0	0.0	0.0	0.0	0.0	0.0	0.0
KIT	3815	symbol	H. sapiens	3815	H. sapiens	KIT	KIT proto-oncogene, receptor tyrosine kinase	GO:0097326 melanocyte adhesion;GO:0014828 distal stomach smooth muscle contraction;GO:0120064 stomach pylorus smooth muscle contraction	Tyr protein kinase family	CD markers; Cancer-related genes:Mutational cancer driver genes; Disease related genes; ENZYME proteins:Transferases; Cancer-related genes:Mutated cancer genes; Enzymes; FDA approved drug targets:Small molecule drugs; Kinases:Tyr protein kinases; RAS pathway related proteins; Cancer-related genes:Candidate cancer biomarkers; FDA approved drug targets:Biotech drugs	Plasma membrane (Supported)	Sorafenib; Imatinib; Dasatinib; Sunitinib; Phosphonotyrosine; Nilotinib; XL820; OSI-930; ABT-869; Pazopanib; Midostaurin; Regorafenib; Ponatinib; Lenvatinib; Ancestim; Fostamatinib; Erdafitinib; Amuvatinib; Pexidartinib; Ripretinib; Avapritinib	(M231)PID KIT PATHWAY; (M195)PID CMYB PATHWAY	(M5942)HALLMARK UV RESPONSE DN	0.0	0.0	1.0	1.0	0.0	0.0	0.0	1.0	0.0	0.0	0.0	0.0	0.0	1.0	0.0	1.0	1.0	0.0	0.0	0.0
KIFC1	3833	symbol	H. sapiens	3833	H. sapiens	KIFC1	kinesin family member C1	GO:0007080 mitotic metaphase plate congression;GO:0051310 metaphase plate congression;GO:0090307 mitotic spindle assembly		Predicted intracellular proteins	Centrosome (Approved)				0.0	0.0	1.0	1.0	0.0	0.0	0.0	0.0	0.0	1.0	0.0	0.0	1.0	1.0	0.0	0.0	0.0	0.0	0.0	0.0
KIF4A	24137	symbol	H. sapiens	24137	H. sapiens	KIF4A	kinesin family member 4A	GO:0051256 mitotic spindle midzone assembly;GO:0000022 mitotic spindle elongation;GO:0051231 spindle elongation		Predicted intracellular proteins	Midbody;Nucleoplasm (Supported)			(M5893)HALLMARK MITOTIC SPINDLE; (M5901)HALLMARK G2M CHECKPOINT; (M5925)HALLMARK E2F TARGETS	0.0	0.0	1.0	0.0	0.0	0.0	0.0	0.0	0.0	1.0	0.0	0.0	1.0	0.0	0.0	0.0	0.0	0.0	0.0	0.0
KIF2C	11004	symbol	H. sapiens	11004	H. sapiens	KIF2C	kinesin family member 2C	GO:0030951 establishment or maintenance of microtubule cytoskeleton polarity;GO:0030952 establishment or maintenance of cytoskeleton polarity;GO:0051315 attachment of mitotic spindle microtubules to kinetochore		Predicted intracellular proteins; Cancer-related genes:Candidate cancer biomarkers	Centrosome;Nucleoplasm (Supported); Additional: Midbody	Phosphoaminophosphonic Acid-Adenylate Ester	(M14)PID AURORA B PATHWAY	(M5951)HALLMARK SPERMATOGENESIS; (M5893)HALLMARK MITOTIC SPINDLE; (M5901)HALLMARK G2M CHECKPOINT	1.0	0.0	1.0	1.0	0.0	0.0	0.0	0.0	1.0	1.0	0.0	0.0	1.0	0.0	0.0	0.0	1.0	0.0	0.0	0.0
KIF23	9493	symbol	H. sapiens	9493	H. sapiens	KIF23	kinesin family member 23	GO:0051256 mitotic spindle midzone assembly;GO:0000022 mitotic spindle elongation;GO:0051231 spindle elongation		Predicted intracellular proteins	Nucleoplasm (Enhanced); Additional: Midbody ring;Mitotic spindle		(M14)PID AURORA B PATHWAY	(M5893)HALLMARK MITOTIC SPINDLE; (M5901)HALLMARK G2M CHECKPOINT	1.0	0.0	1.0	0.0	0.0	0.0	1.0	0.0	0.0	1.0	0.0	0.0	1.0	0.0	0.0	0.0	0.0	0.0	0.0	0.0
KIF20B	9585	symbol	H. sapiens	9585	H. sapiens	KIF20B	kinesin family member 20B	GO:1903436 regulation of mitotic cytokinetic process;GO:1903438 positive regulation of mitotic cytokinetic process;GO:1903490 positive regulation of mitotic cytokinesis		Predicted intracellular proteins	Cytokinetic bridge;Nucleoplasm (Supported); Additional: Cytosol;Midbody			(M5893)HALLMARK MITOTIC SPINDLE; (M5901)HALLMARK G2M CHECKPOINT	0.0	0.0	1.0	0.0	0.0	0.0	1.0	0.0	1.0	1.0	0.0	0.0	1.0	0.0	0.0	1.0	0.0	0.0	0.0	0.0
KIF20A	10112	symbol	H. sapiens	10112	H. sapiens	KIF20A	kinesin family member 20A	GO:0061952 midbody abscission;GO:1902410 mitotic cytokinetic process;GO:0032506 cytokinetic process		Predicted intracellular proteins	Cleavage furrow;Nucleoplasm (Enhanced); Additional: Cytokinetic bridge		(M14)PID AURORA B PATHWAY; (M129)PID PLK1 PATHWAY	(M5907)HALLMARK ESTROGEN RESPONSE LATE; (M5937)HALLMARK GLYCOLYSIS	1.0	0.0	1.0	0.0	0.0	0.0	1.0	0.0	1.0	1.0	0.0	0.0	1.0	0.0	0.0	0.0	0.0	0.0	0.0	0.0
KIF18A	81930	symbol	H. sapiens	81930	H. sapiens	KIF18A	kinesin family member 18A	GO:0072520 seminiferous tubule development;GO:0071392 cellular response to estradiol stimulus;GO:0007019 microtubule depolymerization		Predicted intracellular proteins	Cytokinetic bridge;Microtubules (Supported)				1.0	0.0	1.0	1.0	0.0	0.0	0.0	0.0	0.0	1.0	0.0	0.0	1.0	1.0	0.0	0.0	1.0	0.0	0.0	0.0
KIF15	56992	symbol	H. sapiens	56992	H. sapiens	KIF15	kinesin family member 15	GO:0006890 retrograde vesicle-mediated transport, Golgi to ER;GO:0019886 antigen processing and presentation of exogenous peptide antigen via MHC class II;GO:0002495 antigen processing and presentation of peptide antigen via MHC class II		Predicted intracellular proteins				(M5893)HALLMARK MITOTIC SPINDLE; (M5901)HALLMARK G2M CHECKPOINT	0.0	0.0	0.0	0.0	0.0	0.0	0.0	0.0	0.0	1.0	0.0	0.0	1.0	0.0	0.0	0.0	0.0	0.0	0.0	0.0
KIF14	9928	symbol	H. sapiens	9928	H. sapiens	KIF14	kinesin family member 14	GO:0021685 cerebellar granular layer structural organization;GO:0021698 cerebellar cortex structural organization;GO:0021693 cerebellar Purkinje cell layer structural organization		Disease related genes; Predicted intracellular proteins	Cytosol (Supported); Additional: Midbody ring				1.0	0.0	1.0	1.0	1.0	0.0	1.0	0.0	0.0	0.0	0.0	0.0	0.0	0.0	0.0	1.0	1.0	0.0	0.0	0.0
KIF11	3832	symbol	H. sapiens	3832	H. sapiens	KIF11	kinesin family member 11	GO:0046602 regulation of mitotic centrosome separation;GO:0007100 mitotic centrosome separation;GO:0051299 centrosome separation		Disease related genes; Predicted intracellular proteins	Cytosol (Supported); Additional: Mitotic spindle	3-[(5s)-1-Acetyl-3-(2-Chlorophenyl)-4,5-Dihydro-1h-Pyrazol-5-Yl]Phenol; Monastrol; Filanesib; (4R)-4-(3-HYDROXYPHENYL)-N,N,7,8-TETRAMETHYL-3,4-DIHYDROISOQUINOLINE-2(1H)-CARBOXAMIDE; N,N-DIETHYL-2-[(2-THIENYLCARBONYL)AMINO]-4,5,6,7-TETRAHYDRO-1-BENZOTHIOPHENE-3-CARBOXAMIDE; (5R)-N,N-DIETHYL-5-METHYL-2-[(THIOPHEN-2-YLCARBONYL)AMINO]-4,5,6,7-TETRAHYDRO-1-BENZOTHIOPHENE-3-CARBOXAMIDE; MK-0731; [(4R)-…		(M5893)HALLMARK MITOTIC SPINDLE; (M5901)HALLMARK G2M CHECKPOINT	0.0	0.0	1.0	0.0	0.0	0.0	1.0	0.0	1.0	1.0	0.0	0.0	1.0	0.0	0.0	0.0	1.0	0.0	0.0	0.0
KIAA1217	56243	symbol	H. sapiens	56243	H. sapiens	KIAA1217	KIAA1217	GO:0048706 embryonic skeletal system development;GO:0001501 skeletal system development;GO:0043009 chordate embryonic development		Predicted intracellular proteins	Cytosol;Nucleoplasm (Approved)				0.0	0.0	0.0	0.0	0.0	0.0	0.0	0.0	0.0	0.0	0.0	0.0	0.0	0.0	0.0	0.0	0.0	0.0	0.0	0.0
KHDRBS2	202559	symbol	H. sapiens	202559	H. sapiens	KHDRBS2	KH RNA binding domain containing, signal transduction associated 2	GO:0000381 regulation of alternative mRNA splicing, via spliceosome;GO:0000380 alternative mRNA splicing, via spliceosome;GO:0048024 regulation of mRNA splicing, via spliceosome		Predicted intracellular proteins					0.0	1.0	0.0	0.0	0.0	1.0	0.0	0.0	0.0	0.0	0.0	0.0	0.0	0.0	0.0	0.0	0.0	1.0	0.0	0.0
KDM3A	55818	symbol	H. sapiens	55818	H. sapiens	KDM3A	lysine demethylase 3A	GO:0046293 formaldehyde biosynthetic process;GO:0007290 spermatid nucleus elongation;GO:0046292 formaldehyde metabolic process		Predicted intracellular proteins	Nucleoplasm (Enhanced)		(M58)PID AR PATHWAY	(M5891)HALLMARK HYPOXIA	0.0	0.0	0.0	0.0	1.0	0.0	0.0	0.0	0.0	0.0	1.0	0.0	0.0	1.0	1.0	0.0	0.0	0.0	0.0	0.0
KANK1	23189	symbol	H. sapiens	23189	H. sapiens	KANK1	KN motif and ankyrin repeat domains 1	GO:2000393 negative regulation of lamellipodium morphogenesis;GO:1900028 negative regulation of ruffle assembly;GO:0090521 glomerular visceral epithelial cell migration		Disease related genes; Predicted intracellular proteins	Plasma membrane (Supported)				0.0	0.0	0.0	0.0	1.0	0.0	0.0	0.0	0.0	1.0	0.0	1.0	0.0	0.0	0.0	1.0	1.0	0.0	0.0	0.0
JPT1	51155	symbol	H. sapiens	51155	H. sapiens	JPT1	Jupiter microtubule associated homolog 1			Predicted intracellular proteins	Nucleoplasm (Supported); Additional: Nuclear membrane;Nucleoli			(M5901)HALLMARK G2M CHECKPOINT; (M5925)HALLMARK E2F TARGETS	0.0	0.0	0.0	0.0	0.0	0.0	0.0	0.0	0.0	0.0	0.0	0.0	0.0	0.0	0.0	0.0	0.0	0.0	0.0	0.0
JPH3	57338	symbol	H. sapiens	57338	H. sapiens	JPH3	junctophilin 3	GO:0035640 exploration behavior;GO:0060314 regulation of ryanodine-sensitive calcium-release channel activity;GO:0050885 neuromuscular process controlling balance		Disease related genes	Cytosol;Nucleoplasm (Approved)				0.0	0.0	0.0	0.0	0.0	0.0	0.0	0.0	0.0	0.0	0.0	0.0	0.0	0.0	0.0	0.0	0.0	0.0	0.0	0.0
JAM2	58494	symbol	H. sapiens	58494	H. sapiens	JAM2	junctional adhesion molecule 2	GO:0097241 hematopoietic stem cell migration to bone marrow;GO:0071593 lymphocyte aggregation;GO:0031642 negative regulation of myelination		CD markers	Plasma membrane (Supported); Additional: Nucleoplasm		(M277)PID INTEGRIN A4B1 PATHWAY; (M159)PID AMB2 NEUTROPHILS PATHWAY; (M18)PID INTEGRIN1 PATHWAY		0.0	0.0	0.0	0.0	0.0	0.0	0.0	0.0	0.0	1.0	0.0	0.0	0.0	1.0	0.0	0.0	0.0	0.0	0.0	0.0
ITGB5	3693	symbol	H. sapiens	3693	H. sapiens	ITGB5	integrin subunit beta 5	GO:0090136 epithelial cell-cell adhesion;GO:0035987 endodermal cell differentiation;GO:0001706 endoderm formation		Predicted intracellular proteins; Cancer-related genes:Candidate cancer biomarkers	Mitochondria;Plasma membrane (Approved)		(M212)PID INTEGRIN5 PATHWAY; (M47)PID INTEGRIN CS PATHWAY; (M174)PID UPA UPAR PATHWAY	(M5909)HALLMARK MYOGENESIS; (M5930)HALLMARK EPITHELIAL MESENCHYMAL TRANSITION	0.0	0.0	0.0	0.0	0.0	0.0	0.0	1.0	0.0	0.0	0.0	1.0	1.0	0.0	0.0	0.0	1.0	0.0	0.0	0.0
ITGB4	3691	symbol	H. sapiens	3691	H. sapiens	ITGB4	integrin subunit beta 4	GO:0032290 peripheral nervous system myelin formation;GO:0035878 nail development;GO:0043589 skin morphogenesis		Predicted intracellular proteins; CD markers; Disease related genes; Cancer-related genes:Candidate cancer biomarkers	Cell Junctions;Plasma membrane (Supported)	R1295	(M158)PID INTEGRIN4 PATHWAY; (M47)PID INTEGRIN CS PATHWAY; (M65)PID FRA PATHWAY	(M5909)HALLMARK MYOGENESIS; (M5915)HALLMARK APICAL JUNCTION; (M5939)HALLMARK P53 PATHWAY	0.0	0.0	0.0	0.0	0.0	0.0	0.0	0.0	0.0	1.0	0.0	0.0	0.0	0.0	0.0	0.0	0.0	0.0	0.0	0.0
ITGB1	3688	symbol	H. sapiens	3688	H. sapiens	ITGB1	integrin subunit beta 1	GO:0051943 positive regulation of amino acid uptake involved in synaptic transmission;GO:0051951 positive regulation of glutamate uptake involved in transmission of nerve impulse;GO:0051941 regulation of amino acid uptake involved in synaptic transmission		CD markers; Transporters; Cancer-related genes:Candidate cancer biomarkers; FDA approved drug targets:Biotech drugs; Predicted intracellular proteins	Focal adhesion sites;Plasma membrane (Supported); Additional: Endoplasmic reticulum	Antithymocyte immunoglobulin (rabbit)	(M11)PID PRL SIGNALING EVENTS PATHWAY; (M118)PID INTEGRIN A9B1 PATHWAY; (M274)PID LYMPH ANGIOGENESIS PATHWAY	(M5909)HALLMARK MYOGENESIS; (M5915)HALLMARK APICAL JUNCTION; (M5930)HALLMARK EPITHELIAL MESENCHYMAL TRANSITION	1.0	0.0	1.0	1.0	0.0	0.0	0.0	1.0	0.0	1.0	0.0	1.0	0.0	0.0	0.0	0.0	1.0	0.0	0.0	0.0
IST1	9798	symbol	H. sapiens	9798	H. sapiens	IST1	IST1 factor associated with ESCRT-III	GO:0046745 viral capsid secondary envelopment;GO:0009838 abscission;GO:0048672 positive regulation of collateral sprouting		Predicted intracellular proteins	Vesicles (Supported)				1.0	0.0	1.0	0.0	0.0	0.0	0.0	1.0	0.0	0.0	1.0	0.0	0.0	0.0	0.0	1.0	0.0	0.0	0.0	0.0
ISOC1	51015	symbol	H. sapiens	51015	H. sapiens	ISOC1	isochorismatase domain containing 1	GO:0008150 biological_process		Predicted intracellular proteins	Endoplasmic reticulum;Vesicles (Approved)			(M5949)HALLMARK PEROXISOME; (M5948)HALLMARK BILE ACID METABOLISM; (M5913)HALLMARK INTERFERON GAMMA RESPONSE	0.0	0.0	0.0	0.0	0.0	0.0	0.0	0.0	0.0	0.0	0.0	0.0	0.0	0.0	0.0	0.0	0.0	0.0	0.0	0.0
IQCB1	9657	symbol	H. sapiens	9657	H. sapiens	IQCB1	IQ motif containing B1	GO:0048496 maintenance of animal organ identity;GO:0045494 photoreceptor cell maintenance;GO:0001895 retina homeostasis		Disease related genes; Predicted intracellular proteins	Cytokinetic bridge;Microtubules;Mitotic spindle (Supported)				0.0	0.0	0.0	1.0	0.0	0.0	0.0	0.0	0.0	0.0	0.0	0.0	0.0	0.0	0.0	0.0	0.0	0.0	0.0	0.0
IPO8	10526	symbol	H. sapiens	10526	H. sapiens	IPO8	importin 8	GO:0060964 regulation of gene silencing by miRNA;GO:0060147 regulation of posttranscriptional gene silencing;GO:0060966 regulation of gene silencing by RNA		Transporters:Transporter channels and pores; Predicted intracellular proteins	Nucleoplasm (Approved)				0.0	0.0	0.0	0.0	0.0	0.0	0.0	1.0	0.0	0.0	0.0	0.0	0.0	0.0	0.0	0.0	0.0	0.0	0.0	0.0
INTS3	65123	symbol	H. sapiens	65123	H. sapiens	INTS3	integrator complex subunit 3	GO:0016180 snRNA processing;GO:0044818 mitotic G2/M transition checkpoint;GO:0042795 snRNA transcription by RNA polymerase II		Predicted intracellular proteins	Nucleoli (Approved); Additional: Nucleoplasm				0.0	0.0	0.0	0.0	0.0	0.0	1.0	0.0	1.0	0.0	0.0	0.0	0.0	0.0	0.0	0.0	0.0	0.0	0.0	1.0
INSRR	3645	symbol	H. sapiens	3645	H. sapiens	INSRR	insulin receptor related receptor	GO:0071469 cellular response to alkaline pH;GO:0010446 response to alkaline pH;GO:0030238 male sex determination	Tyr protein kinase family	ENZYME proteins:Transferases; Kinases:Tyr protein kinases; Enzymes		Fostamatinib			0.0	0.0	0.0	0.0	0.0	0.0	0.0	0.0	0.0	0.0	0.0	0.0	0.0	1.0	0.0	0.0	1.0	0.0	0.0	0.0
INHBA	3624	symbol	H. sapiens	3624	H. sapiens	INHBA	inhibin subunit beta A	GO:0060279 positive regulation of ovulation;GO:0046882 negative regulation of follicle-stimulating hormone secretion;GO:0060278 regulation of ovulation		Candidate cardiovascular disease genes; Predicted secreted proteins; Cancer-related genes:Candidate cancer biomarkers			(M185)PID ALK1 PATHWAY; (M5883)NABA SECRETED FACTORS; (M5885)NABA MATRISOME ASSOCIATED	(M5890)HALLMARK TNFA SIGNALING VIA NFKB; (M5930)HALLMARK EPITHELIAL MESENCHYMAL TRANSITION; (M5932)HALLMARK INFLAMMATORY RESPONSE	0.0	0.0	0.0	0.0	0.0	0.0	1.0	0.0	1.0	1.0	0.0	0.0	0.0	1.0	0.0	1.0	0.0	0.0	0.0	0.0
IMPA1	3612	symbol	H. sapiens	3612	H. sapiens	IMPA1	inositol monophosphatase 1	GO:0006021 inositol biosynthetic process;GO:0006020 inositol metabolic process;GO:0046855 inositol phosphate dephosphorylation		ENZYME proteins:Hydrolases; Disease related genes; Enzymes; Potential drug targets; Predicted intracellular proteins		Lithium cation; L-Myo-Inositol-1-Phosphate; Lithium citrate; Lithium succinate; Lithium carbonate			0.0	0.0	0.0	0.0	0.0	0.0	0.0	1.0	0.0	0.0	0.0	0.0	0.0	0.0	0.0	0.0	0.0	0.0	0.0	0.0
IGFBP7	3490	symbol	H. sapiens	3490	H. sapiens	IGFBP7	insulin like growth factor binding protein 7	GO:0051414 response to cortisol;GO:0007566 embryo implantation;GO:0050810 regulation of steroid biosynthetic process		Disease related genes; Predicted secreted proteins	Golgi apparatus (Approved)	Insulin pork	(M3008)NABA ECM GLYCOPROTEINS; (M5884)NABA CORE MATRISOME; (M5889)NABA MATRISOME	(M5909)HALLMARK MYOGENESIS	0.0	0.0	0.0	0.0	0.0	0.0	0.0	1.0	0.0	0.0	0.0	1.0	0.0	0.0	0.0	1.0	0.0	0.0	0.0	0.0
ICE1	23379	symbol	H. sapiens	23379	H. sapiens	ICE1	interactor of little elongation complex ELL subunit 1	GO:0042796 snRNA transcription by RNA polymerase III;GO:0045945 positive regulation of transcription by RNA polymerase III;GO:0006359 regulation of transcription by RNA polymerase III		Predicted intracellular proteins	Nuclear bodies;Nucleoplasm (Supported)				0.0	0.0	0.0	0.0	0.0	0.0	0.0	0.0	0.0	0.0	0.0	0.0	0.0	0.0	0.0	0.0	1.0	0.0	0.0	1.0
HYPK	25764	symbol	H. sapiens	25764	H. sapiens	HYPK	huntingtin interacting protein K	GO:0050821 protein stabilization;GO:0031647 regulation of protein stability;GO:0043066 negative regulation of apoptotic process		Predicted intracellular proteins	Nucleoplasm (Supported); Additional: Microtubules				0.0	0.0	0.0	0.0	0.0	0.0	0.0	0.0	0.0	0.0	0.0	0.0	0.0	0.0	0.0	0.0	0.0	0.0	0.0	0.0
HVCN1	84329	symbol	H. sapiens	84329	H. sapiens	HVCN1	hydrogen voltage gated channel 1	GO:0032930 positive regulation of superoxide anion generation;GO:0032928 regulation of superoxide anion generation;GO:0071467 cellular response to pH		Transporters:Transporter channels and pores; Predicted intracellular proteins					0.0	0.0	0.0	0.0	0.0	0.0	0.0	0.0	0.0	0.0	0.0	0.0	0.0	0.0	0.0	0.0	0.0	0.0	0.0	0.0
HSPB1	3315	symbol	H. sapiens	3315	H. sapiens	HSPB1	heat shock protein family B (small) member 1	GO:0038033 positive regulation of endothelial cell chemotaxis by VEGF-activated vascular endothelial growth factor receptor signaling pathway;GO:0038089 positive regulation of cell migration by vascular endothelial growth factor signaling pathway;GO:0099641 anterograde axonal protein transport		Predicted intracellular proteins; Disease related genes; Cancer-related genes:Candidate cancer biomarkers	Cytosol;Plasma membrane (Enhanced)	Apatorsen; Artenimol; Phenethyl Isothiocyanate	(M199)PID P38 MK2 PATHWAY; (M12012)ST P38 MAPK PATHWAY; (M229)PID P38 ALPHA BETA DOWNSTREAM PATHWAY	(M5916)HALLMARK APICAL SURFACE; (M5902)HALLMARK APOPTOSIS	0.0	1.0	0.0	0.0	0.0	1.0	0.0	1.0	0.0	1.0	0.0	1.0	0.0	0.0	0.0	0.0	0.0	0.0	0.0	0.0
HPX	3263	symbol	H. sapiens	3263	H. sapiens	HPX	hemopexin	GO:0002925 positive regulation of humoral immune response mediated by circulating immunoglobulin;GO:0060332 positive regulation of response to interferon-gamma;GO:0060335 positive regulation of interferon-gamma-mediated signaling pathway		Predicted secreted proteins; Candidate cardiovascular disease genes		Zinc chloride; Zinc sulfate, unspecified form	(M5880)NABA ECM AFFILIATED; (M5885)NABA MATRISOME ASSOCIATED; (M5889)NABA MATRISOME		0.0	0.0	0.0	0.0	0.0	0.0	0.0	1.0	0.0	0.0	0.0	0.0	1.0	0.0	0.0	0.0	0.0	0.0	0.0	0.0
HPF1	54969	symbol	H. sapiens	54969	H. sapiens	HPF1	histone PARylation factor 1	GO:0018312 peptidyl-serine ADP-ribosylation;GO:0010835 regulation of protein ADP-ribosylation;GO:0006471 protein ADP-ribosylation		Predicted intracellular proteins	Cytosol (Approved); Additional: Cytokinetic bridge;Microtubules				0.0	0.0	0.0	0.0	0.0	0.0	0.0	0.0	0.0	0.0	0.0	0.0	0.0	0.0	0.0	0.0	0.0	0.0	0.0	0.0
HP	3240	symbol	H. sapiens	3240	H. sapiens	HP	haptoglobin	GO:2000296 negative regulation of hydrogen peroxide catabolic process;GO:2000295 regulation of hydrogen peroxide catabolic process;GO:0010727 negative regulation of hydrogen peroxide metabolic process		Disease related genes; Enzymes; Peptidases:Serine-type peptidases; Predicted secreted proteins; Potential drug targets; Cancer-related genes:Candidate cancer biomarkers; Predicted intracellular proteins	Vesicles (Approved)	Zinc chloride; Zinc sulfate, unspecified form			0.0	0.0	0.0	0.0	0.0	0.0	0.0	1.0	0.0	0.0	0.0	0.0	1.0	0.0	0.0	0.0	0.0	0.0	0.0	0.0
HNRNPUL2	221092	symbol	H. sapiens	221092	H. sapiens	HNRNPUL2	heterogeneous nuclear ribonucleoprotein U like 2	GO:0008150 biological_process		Predicted intracellular proteins	Nucleoplasm (Enhanced)				0.0	0.0	0.0	0.0	0.0	0.0	0.0	0.0	0.0	0.0	0.0	0.0	0.0	0.0	0.0	0.0	0.0	0.0	0.0	0.0
HNRNPU	3192	symbol	H. sapiens	3192	H. sapiens	HNRNPU	heterogeneous nuclear ribonucleoprotein U	GO:1902889 protein localization to spindle microtubule;GO:1990280 RNA localization to chromatin;GO:0098961 dendritic transport of ribonucleoprotein complex		Disease related genes; Predicted intracellular proteins	Nucleoplasm (Enhanced)			(M5941)HALLMARK UV RESPONSE UP; (M5901)HALLMARK G2M CHECKPOINT; (M5926)HALLMARK MYC TARGETS V1	0.0	1.0	1.0	1.0	1.0	1.0	1.0	1.0	1.0	0.0	0.0	0.0	0.0	0.0	1.0	0.0	1.0	1.0	1.0	0.0
HNRNPR	10236	symbol	H. sapiens	10236	H. sapiens	HNRNPR	heterogeneous nuclear ribonucleoprotein R	GO:0061157 mRNA destabilization;GO:0050779 RNA destabilization;GO:0061014 positive regulation of mRNA catabolic process		Predicted intracellular proteins	Nucleoplasm (Enhanced)			(M5926)HALLMARK MYC TARGETS V1	0.0	1.0	0.0	0.0	0.0	1.0	0.0	0.0	0.0	0.0	0.0	0.0	0.0	0.0	0.0	0.0	0.0	0.0	0.0	0.0
HNRNPM	4670	symbol	H. sapiens	4670	H. sapiens	HNRNPM	heterogeneous nuclear ribonucleoprotein M	GO:2000815 regulation of mRNA stability involved in response to oxidative stress;GO:0010610 regulation of mRNA stability involved in response to stress;GO:0000380 alternative mRNA splicing, via spliceosome		Predicted intracellular proteins	Nucleoplasm (Enhanced)				0.0	1.0	0.0	0.0	0.0	1.0	0.0	0.0	0.0	0.0	0.0	0.0	0.0	0.0	0.0	0.0	0.0	1.0	0.0	0.0
HNRNPL	3191	symbol	H. sapiens	3191	H. sapiens	HNRNPL	heterogeneous nuclear ribonucleoprotein L	GO:0000381 regulation of alternative mRNA splicing, via spliceosome;GO:0000380 alternative mRNA splicing, via spliceosome;GO:0048024 regulation of mRNA splicing, via spliceosome		Predicted intracellular proteins	Nucleoplasm (Enhanced)	Copper			0.0	1.0	0.0	0.0	0.0	1.0	0.0	0.0	0.0	0.0	0.0	0.0	0.0	0.0	0.0	0.0	0.0	1.0	0.0	0.0
HNRNPF	3185	symbol	H. sapiens	3185	H. sapiens	HNRNPF	heterogeneous nuclear ribonucleoprotein F	GO:0035722 interleukin-12-mediated signaling pathway;GO:0071349 cellular response to interleukin-12;GO:0070671 response to interleukin-12		Predicted intracellular proteins	Nucleoplasm (Enhanced)	Phenethyl Isothiocyanate			0.0	1.0	0.0	0.0	0.0	0.0	0.0	0.0	0.0	0.0	0.0	0.0	0.0	0.0	0.0	0.0	0.0	1.0	0.0	0.0
HNRNPD	3184	symbol	H. sapiens	3184	H. sapiens	HNRNPD	heterogeneous nuclear ribonucleoprotein D	GO:1904585 response to putrescine;GO:1904586 cellular response to putrescine;GO:1990828 hepatocyte dedifferentiation		Predicted intracellular proteins	Nucleoplasm (Enhanced)	Artenimol		(M5901)HALLMARK G2M CHECKPOINT; (M5925)HALLMARK E2F TARGETS; (M5926)HALLMARK MYC TARGETS V1	0.0	1.0	0.0	0.0	1.0	1.0	0.0	0.0	0.0	0.0	0.0	0.0	0.0	0.0	0.0	0.0	0.0	0.0	1.0	0.0
HNRNPC	3183	symbol	H. sapiens	3183	H. sapiens	HNRNPC	heterogeneous nuclear ribonucleoprotein C	GO:0032211 negative regulation of telomere maintenance via telomerase;GO:0070935 3'-UTR-mediated mRNA stabilization;GO:1904357 negative regulation of telomere maintenance via telomere lengthening		Predicted intracellular proteins	Nucleoplasm (Enhanced)		(M105)PID TELOMERASE PATHWAY	(M5926)HALLMARK MYC TARGETS V1	0.0	1.0	0.0	0.0	1.0	1.0	0.0	1.0	0.0	0.0	0.0	0.0	0.0	0.0	0.0	0.0	0.0	0.0	0.0	0.0
HNRNPA2B1	3181	symbol	H. sapiens	3181	H. sapiens	HNRNPA2B1	heterogeneous nuclear ribonucleoprotein A2/B1	GO:1905663 positive regulation of telomerase RNA reverse transcriptase activity;GO:1905661 regulation of telomerase RNA reverse transcriptase activity;GO:1990428 miRNA transport		Cancer-related genes; Disease related genes; Predicted intracellular proteins	Nucleoplasm (Enhanced)	Copper; Artenimol		(M5926)HALLMARK MYC TARGETS V1	0.0	1.0	0.0	0.0	1.0	1.0	0.0	1.0	0.0	0.0	0.0	0.0	0.0	0.0	0.0	0.0	0.0	1.0	1.0	1.0
HNRNPA1	3178	symbol	H. sapiens	3178	H. sapiens	HNRNPA1	heterogeneous nuclear ribonucleoprotein A1	GO:1903936 cellular response to sodium arsenite;GO:1903935 response to sodium arsenite;GO:1902075 cellular response to salt		Disease related genes; Predicted intracellular proteins	Nucleoplasm (Enhanced)		(M58)PID AR PATHWAY	(M5926)HALLMARK MYC TARGETS V1	0.0	1.0	0.0	0.0	1.0	1.0	0.0	1.0	0.0	0.0	0.0	0.0	0.0	0.0	0.0	0.0	0.0	1.0	1.0	0.0
HMMR	3161	symbol	H. sapiens	3161	H. sapiens	HMMR	hyaluronan mediated motility receptor	GO:0030214 hyaluronan catabolic process;GO:0030212 hyaluronan metabolic process;GO:0006027 glycosaminoglycan catabolic process		CD markers; FDA approved drug targets:Small molecule drugs; Predicted intracellular proteins	Microtubules (Enhanced); Additional: Centrosome;Cytosol	Hyaluronic acid		(M5901)HALLMARK G2M CHECKPOINT; (M5925)HALLMARK E2F TARGETS; (M5937)HALLMARK GLYCOLYSIS	1.0	0.0	0.0	0.0	0.0	0.0	1.0	1.0	0.0	0.0	0.0	0.0	0.0	0.0	0.0	0.0	0.0	0.0	0.0	0.0
HMGB2	3148	symbol	H. sapiens	3148	H. sapiens	HMGB2	high mobility group box 2	GO:0032075 positive regulation of nuclease activity;GO:0006265 DNA topological change;GO:0045654 positive regulation of megakaryocyte differentiation		Predicted intracellular proteins	Nucleoplasm (Supported); Additional: Nucleoli			(M5902)HALLMARK APOPTOSIS; (M5925)HALLMARK E2F TARGETS	0.0	0.0	0.0	0.0	0.0	1.0	0.0	0.0	0.0	0.0	1.0	0.0	0.0	1.0	0.0	0.0	0.0	0.0	0.0	0.0
HMGB1	3146	symbol	H. sapiens	3146	H. sapiens	HMGB1	high mobility group box 1	GO:0032072 regulation of restriction endodeoxyribonuclease activity;GO:0017055 negative regulation of RNA polymerase II transcriptional preinitiation complex assembly;GO:0045819 positive regulation of glycogen catabolic process		Predicted intracellular proteins	Nucleoplasm (Supported)	Chloroquine; Ethyl pyruvate	(M264)PID TOLL ENDOGENOUS PATHWAY; (M159)PID AMB2 NEUTROPHILS PATHWAY; (M53)PID INTEGRIN3 PATHWAY		0.0	0.0	0.0	0.0	1.0	1.0	0.0	1.0	0.0	1.0	0.0	1.0	0.0	0.0	0.0	0.0	1.0	0.0	0.0	0.0
HMGA1	3159	symbol	H. sapiens	3159	H. sapiens	HMGA1	high mobility group AT-hook 1	GO:0035986 senescence-associated heterochromatin focus assembly;GO:0090402 oncogene-induced cell senescence;GO:0075713 establishment of integrated proviral latency		Transcription factors:beta-Sheet binding to DNA; Disease related genes; Predicted intracellular proteins; Cancer-related genes:Candidate cancer biomarkers	Nucleoplasm (Approved); Additional: Nucleoli		(M28)PID IL4 2PATHWAY; (M66)PID MYC ACTIV PATHWAY	(M5901)HALLMARK G2M CHECKPOINT; (M5925)HALLMARK E2F TARGETS	0.0	0.0	0.0	0.0	1.0	0.0	0.0	1.0	0.0	0.0	0.0	0.0	0.0	0.0	1.0	0.0	0.0	0.0	0.0	0.0
HIST1H1E	3008	gene_synonym	H. sapiens	3008	H. sapiens	H1-4	H1.4 linker histone, cluster member	GO:0016584 nucleosome positioning;GO:0031936 negative regulation of chromatin silencing;GO:0031935 regulation of chromatin silencing		Disease related genes; Cancer-related genes:Mutated cancer genes; Predicted intracellular proteins	Nuclear speckles (Supported)	Copper	(M32)PID HDAC CLASSIII PATHWAY		0.0	0.0	0.0	0.0	1.0	0.0	0.0	1.0	0.0	0.0	0.0	0.0	0.0	0.0	1.0	0.0	0.0	0.0	0.0	0.0
HIST1H1D	3007	gene_synonym	H. sapiens	3007	H. sapiens	H1-3	H1.3 linker histone, cluster member	GO:0016584 nucleosome positioning;GO:0031936 negative regulation of chromatin silencing;GO:0031935 regulation of chromatin silencing		Predicted intracellular proteins					0.0	0.0	0.0	0.0	1.0	0.0	0.0	1.0	0.0	0.0	0.0	0.0	0.0	0.0	1.0	0.0	0.0	0.0	0.0	0.0
HIF1AN	55662	symbol	H. sapiens	55662	H. sapiens	HIF1AN	hypoxia inducible factor 1 subunit alpha inhibitor	GO:0036138 peptidyl-histidine hydroxylation;GO:0042265 peptidyl-asparagine hydroxylation;GO:0042264 peptidyl-aspartic acid hydroxylation		Enzymes; ENZYME proteins:Oxidoreductases; Predicted intracellular proteins	Nucleoplasm (Supported); Additional: Cytosol	D-tartaric acid; N-(carboxycarbonyl)-D-phenylalanine	(M180)PID HIF1A PATHWAY; (M44)PID HIF2PATHWAY		0.0	0.0	0.0	0.0	0.0	0.0	0.0	0.0	0.0	0.0	0.0	0.0	0.0	0.0	0.0	0.0	0.0	0.0	0.0	0.0
HERC4	26091	symbol	H. sapiens	26091	H. sapiens	HERC4	HECT and RLD domain containing E3 ubiquitin protein ligase 4	GO:0045879 negative regulation of smoothened signaling pathway;GO:0008589 regulation of smoothened signaling pathway;GO:0007224 smoothened signaling pathway		ENZYME proteins:Transferases; Enzymes; Predicted intracellular proteins	Cytosol (Supported); Additional: Nucleoli fibrillar center				0.0	0.0	0.0	0.0	0.0	0.0	0.0	0.0	0.0	0.0	0.0	0.0	0.0	1.0	0.0	0.0	0.0	0.0	0.0	0.0
HENMT1	113802	symbol	H. sapiens	113802	H. sapiens	HENMT1	HEN methyltransferase 1	GO:0030422 production of siRNA involved in RNA interference;GO:0034587 piRNA metabolic process;GO:0016246 RNA interference		ENZYME proteins:Transferases; Enzymes; Predicted intracellular proteins	Focal adhesion sites;Plasma membrane (Approved)				0.0	0.0	0.0	0.0	0.0	0.0	0.0	1.0	0.0	0.0	0.0	0.0	0.0	0.0	0.0	0.0	0.0	0.0	0.0	1.0
HELLS	3070	symbol	H. sapiens	3070	H. sapiens	HELLS	helicase, lymphoid specific	GO:0031508 pericentric heterochromatin assembly;GO:0010216 maintenance of DNA methylation;GO:0031507 heterochromatin assembly		Disease related genes; Predicted intracellular proteins	Nucleoplasm (Approved); Additional: Golgi apparatus;Vesicles		(M236)PID DELTA NP63 PATHWAY	(M5925)HALLMARK E2F TARGETS	0.0	0.0	1.0	0.0	0.0	0.0	0.0	0.0	0.0	0.0	0.0	0.0	0.0	0.0	1.0	0.0	0.0	0.0	0.0	0.0
HDLBP	3069	symbol	H. sapiens	3069	H. sapiens	HDLBP	high density lipoprotein binding protein	GO:0034384 high-density lipoprotein particle clearance;GO:0034381 plasma lipoprotein particle clearance;GO:0097006 regulation of plasma lipoprotein particle levels		Predicted intracellular proteins	Cytosol (Supported)			(M5891)HALLMARK HYPOXIA; (M5937)HALLMARK GLYCOLYSIS	0.0	0.0	0.0	0.0	0.0	0.0	0.0	0.0	0.0	0.0	0.0	0.0	0.0	0.0	0.0	0.0	0.0	0.0	0.0	0.0
HABP4	22927	symbol	H. sapiens	22927	H. sapiens	HABP4	hyaluronan binding protein 4	GO:0030578 PML body organization;GO:0030575 nuclear body organization;GO:0045948 positive regulation of translational initiation		Predicted intracellular proteins	Nucleoplasm (Supported); Additional: Cytosol;Golgi apparatus	Hyaluronic acid			0.0	1.0	0.0	0.0	0.0	1.0	0.0	0.0	0.0	1.0	1.0	0.0	0.0	0.0	0.0	0.0	0.0	1.0	0.0	0.0
H3F3A	3020	gene_synonym	H. sapiens	3020	H. sapiens	H3-3A	H3.3 histone A	GO:1902340 negative regulation of chromosome condensation;GO:0031509 telomeric heterochromatin assembly;GO:0031508 pericentric heterochromatin assembly		Cancer-related genes; Disease related genes; Predicted intracellular proteins	Nucleoplasm (Supported)				1.0	0.0	0.0	0.0	1.0	0.0	0.0	1.0	0.0	1.0	1.0	0.0	1.0	1.0	0.0	1.0	1.0	0.0	0.0	0.0
H2BU1	128312	symbol	H. sapiens	128312	H. sapiens	H2BU1	H2B.U histone 1	GO:0006334 nucleosome assembly;GO:0031497 chromatin assembly;GO:0034728 nucleosome organization		Predicted intracellular proteins	Nucleoplasm (Approved); Additional: Cytosol				1.0	0.0	0.0	0.0	0.0	0.0	0.0	1.0	0.0	0.0	0.0	0.0	0.0	0.0	0.0	0.0	0.0	0.0	0.0	0.0
H2AFY2	55506	gene_synonym	H. sapiens	55506	H. sapiens	MACROH2A2	macroH2A.2 histone	GO:1901837 negative regulation of transcription of nucleolar large rRNA by RNA polymerase I;GO:0016479 negative regulation of transcription by RNA polymerase I;GO:0071169 establishment of protein localization to chromatin		Predicted intracellular proteins	Nucleoplasm (Supported)			(M5956)HALLMARK KRAS SIGNALING DN	0.0	0.0	0.0	0.0	0.0	0.0	0.0	1.0	0.0	0.0	0.0	0.0	0.0	0.0	0.0	0.0	0.0	0.0	0.0	1.0
H1FOO	132243	gene_synonym	H. sapiens	132243	H. sapiens	H1-8	H1.8 linker histone	GO:0016584 nucleosome positioning;GO:0031936 negative regulation of chromatin silencing;GO:2000737 negative regulation of stem cell differentiation		Predicted intracellular proteins					0.0	0.0	0.0	0.0	1.0	0.0	0.0	1.0	0.0	0.0	0.0	0.0	0.0	0.0	1.0	0.0	0.0	0.0	0.0	0.0
GTSF2	223927	symbol	M. musculus	149699	H. sapiens	GTSF1L	gametocyte specific factor 1 like			Predicted intracellular proteins	Nucleoli (Uncertain)				0.0	0.0	0.0	0.0	0.0	0.0	0.0	0.0	0.0	0.0	0.0	0.0	0.0	0.0	0.0	0.0	0.0	0.0	0.0	0.0
GTSF1	121355	symbol	H. sapiens	121355	H. sapiens	GTSF1	gametocyte specific factor 1	GO:0007283 spermatogenesis;GO:0048232 male gamete generation;GO:0007276 gamete generation		Predicted intracellular proteins	Nucleoplasm (Approved)				0.0	0.0	0.0	0.0	0.0	0.0	0.0	0.0	0.0	0.0	0.0	0.0	0.0	1.0	0.0	0.0	0.0	0.0	0.0	0.0
GTF2B	2959	symbol	H. sapiens	2959	H. sapiens	GTF2B	general transcription factor IIB	GO:0001173 DNA-templated transcriptional start site selection;GO:0001174 transcriptional start site selection at RNA polymerase II promoter;GO:1990114 RNA polymerase II core complex assembly		Predicted intracellular proteins	Nuclear bodies;Nucleoplasm (Supported)			(M5898)HALLMARK DNA REPAIR	0.0	0.0	0.0	0.0	0.0	0.0	0.0	1.0	0.0	0.0	0.0	0.0	0.0	0.0	1.0	0.0	0.0	0.0	0.0	1.0
GSTA1	2938	symbol	H. sapiens	2938	H. sapiens	GSTA1	glutathione S-transferase alpha 1	GO:0043651 linoleic acid metabolic process;GO:1901685 glutathione derivative metabolic process;GO:1901687 glutathione derivative biosynthetic process		ENZYME proteins:Transferases; Enzymes; Predicted intracellular proteins	Cytosol (Supported)	Glutathione; S-Hydroxycysteine; 2-Hydroxyethyl Disulfide; N-(4-Aminobutanoyl)-S-(4-methoxybenzyl)-L-cysteinylglycine; Glutathione sulfonic acid; Glutathione disulfide; S-benzylglutathione; S-Hexylglutathione; Hypericin			0.0	0.0	0.0	0.0	0.0	0.0	0.0	1.0	0.0	0.0	0.0	0.0	0.0	0.0	0.0	0.0	0.0	0.0	0.0	0.0
GRSF1	2926	symbol	H. sapiens	2926	H. sapiens	GRSF1	G-rich RNA sequence binding factor 1	GO:0000962 positive regulation of mitochondrial RNA catabolic process;GO:0000960 regulation of mitochondrial RNA catabolic process;GO:0000957 mitochondrial RNA catabolic process		Predicted intracellular proteins	Mitochondria (Enhanced)				0.0	1.0	0.0	0.0	0.0	1.0	0.0	1.0	0.0	0.0	0.0	1.0	0.0	0.0	0.0	0.0	0.0	1.0	0.0	1.0
GOT1	2805	symbol	H. sapiens	2805	H. sapiens	GOT1	glutamic-oxaloacetic transaminase 1	GO:0019550 glutamate catabolic process to aspartate;GO:0019551 glutamate catabolic process to 2-oxoglutarate;GO:1990267 response to transition metal nanoparticle		Predicted intracellular proteins; ENZYME proteins:Transferases; Cancer-related genes:Mutated cancer genes; Enzymes	Nucleoplasm (Supported); Additional: Cytosol	Pyridoxal phosphate; Aspartic acid; Glutamic acid; Cysteine; Adapalene; Maleic Acid; Copper		(M5924)HALLMARK MTORC1 SIGNALING; (M5937)HALLMARK GLYCOLYSIS	0.0	0.0	0.0	0.0	0.0	0.0	0.0	1.0	0.0	0.0	0.0	0.0	0.0	0.0	0.0	0.0	0.0	0.0	0.0	0.0
GOLPH3	64083	symbol	H. sapiens	64083	H. sapiens	GOLPH3	golgi phosphoprotein 3	GO:0072752 cellular response to rapamycin;GO:0090164 asymmetric Golgi ribbon formation;GO:1901355 response to rapamycin		Predicted intracellular proteins	Golgi apparatus;Vesicles (Supported)				0.0	0.0	0.0	0.0	0.0	0.0	0.0	0.0	0.0	0.0	1.0	0.0	1.0	0.0	0.0	0.0	0.0	0.0	0.0	0.0
GOLM1	51280	symbol	H. sapiens	51280	H. sapiens	GOLM1	golgi membrane protein 1	GO:0006997 nucleus organization;GO:0043687 post-translational protein modification;GO:0019216 regulation of lipid metabolic process		Predicted intracellular proteins	Golgi apparatus (Enhanced)				0.0	0.0	0.0	0.0	0.0	0.0	0.0	0.0	0.0	0.0	1.0	0.0	0.0	0.0	0.0	0.0	0.0	0.0	0.0	0.0
GOLGA5	9950	symbol	H. sapiens	9950	H. sapiens	GOLGA5	golgin A5	GO:0000301 retrograde transport, vesicle recycling within Golgi;GO:0006891 intra-Golgi vesicle-mediated transport;GO:0007030 Golgi organization		Cancer-related genes:Mutational cancer driver genes; Disease related genes; Predicted intracellular proteins	Golgi apparatus (Supported)				0.0	0.0	0.0	0.0	0.0	0.0	0.0	0.0	0.0	0.0	1.0	0.0	1.0	0.0	0.0	0.0	0.0	0.0	0.0	0.0
GOLGA3	2802	symbol	H. sapiens	2802	H. sapiens	GOLGA3	golgin A3	GO:0006891 intra-Golgi vesicle-mediated transport;GO:0048193 Golgi vesicle transport;GO:0007283 spermatogenesis		Predicted intracellular proteins	Golgi apparatus (Supported); Additional: Nucleoplasm				0.0	0.0	0.0	0.0	0.0	0.0	0.0	0.0	0.0	0.0	0.0	0.0	1.0	1.0	0.0	0.0	0.0	0.0	0.0	0.0
GOLGA2	2801	symbol	H. sapiens	2801	H. sapiens	GOLGA2	golgin A2	GO:0090306 spindle assembly involved in meiosis;GO:0090166 Golgi disassembly;GO:0060050 positive regulation of protein glycosylation		Predicted intracellular proteins	Golgi apparatus (Enhanced)		(M129)PID PLK1 PATHWAY		1.0	0.0	1.0	1.0	0.0	0.0	0.0	1.0	1.0	0.0	1.0	0.0	1.0	0.0	0.0	0.0	1.0	0.0	0.0	0.0
GNG2	54331	symbol	H. sapiens	54331	H. sapiens	GNG2	G protein subunit gamma 2	GO:0007191 adenylate cyclase-activating dopamine receptor signaling pathway;GO:0071380 cellular response to prostaglandin E stimulus;GO:0071379 cellular response to prostaglandin stimulus		RAS pathway related proteins; Predicted intracellular proteins	Plasma membrane (Approved); Additional: Vesicles	Halothane	(M138)PID THROMBIN PAR4 PATHWAY; (M252)PID IL8 CXCR1 PATHWAY; (M213)PID AR NONGENOMIC PATHWAY	(M5921)HALLMARK COMPLEMENT	0.0	0.0	0.0	0.0	0.0	0.0	0.0	0.0	0.0	1.0	0.0	0.0	0.0	0.0	0.0	0.0	0.0	0.0	0.0	0.0
GNA13	10672	symbol	H. sapiens	10672	H. sapiens	GNA13	G protein subunit alpha 13	GO:0031584 activation of phospholipase D activity;GO:0010518 positive regulation of phospholipase activity;GO:0010517 regulation of phospholipase activity		Cancer-related genes:Mutated cancer genes; Predicted intracellular proteins	Cytosol (Supported)		(M64)PID S1P S1P4 PATHWAY; (M138)PID THROMBIN PAR4 PATHWAY; (M155)PID S1P META PATHWAY		1.0	0.0	0.0	0.0	0.0	0.0	0.0	0.0	0.0	1.0	0.0	0.0	0.0	0.0	0.0	0.0	0.0	0.0	0.0	0.0
GMNN	51053	symbol	H. sapiens	51053	H. sapiens	GMNN	geminin DNA replication inhibitor	GO:0071163 DNA replication preinitiation complex assembly;GO:0035563 positive regulation of chromatin binding;GO:2000104 negative regulation of DNA-dependent DNA replication		Predicted intracellular proteins; Disease related genes; Cancer-related genes:Candidate cancer biomarkers	Nucleoplasm (Enhanced)				1.0	0.0	0.0	0.0	0.0	0.0	1.0	0.0	1.0	0.0	0.0	0.0	0.0	0.0	0.0	0.0	0.0	0.0	0.0	0.0
GLS2	27165	symbol	H. sapiens	27165	H. sapiens	GLS2	glutaminase 2	GO:0006543 glutamine catabolic process;GO:0006537 glutamate biosynthetic process;GO:0043650 dicarboxylic acid biosynthetic process		Enzymes; Predicted intracellular proteins; ENZYME proteins:Hydrolases		Glutamic acid		(M5939)HALLMARK P53 PATHWAY	0.0	0.0	0.0	0.0	0.0	0.0	0.0	1.0	0.0	0.0	0.0	0.0	0.0	0.0	0.0	0.0	0.0	0.0	0.0	0.0
GLG1	2734	symbol	H. sapiens	2734	H. sapiens	GLG1	golgi glycoprotein 1	GO:0010955 negative regulation of protein processing;GO:1903318 negative regulation of protein maturation;GO:0032330 regulation of chondrocyte differentiation		Predicted intracellular proteins	Golgi apparatus (Supported)				0.0	0.0	0.0	0.0	0.0	0.0	0.0	0.0	0.0	1.0	0.0	0.0	0.0	0.0	0.0	0.0	0.0	0.0	0.0	0.0
GLA	2717	symbol	H. sapiens	2717	H. sapiens	GLA	galactosidase alpha	GO:0046477 glycosylceramide catabolic process;GO:0016139 glycoside catabolic process;GO:0051001 negative regulation of nitric-oxide synthase activity		ENZYME proteins:Hydrolases; Disease related genes; Enzymes; Potential drug targets; Predicted intracellular proteins		Migalastat		(M5910)HALLMARK PROTEIN SECRETION; (M5906)HALLMARK ESTROGEN RESPONSE EARLY; (M5907)HALLMARK ESTROGEN RESPONSE LATE	0.0	0.0	0.0	0.0	0.0	0.0	0.0	0.0	0.0	0.0	0.0	0.0	0.0	0.0	0.0	0.0	0.0	0.0	0.0	0.0
GGT6	124975	symbol	H. sapiens	124975	H. sapiens	GGT6	gamma-glutamyltransferase 6	GO:1901748 leukotriene D4 metabolic process;GO:1901750 leukotriene D4 biosynthetic process;GO:0006750 glutathione biosynthetic process		ENZYME proteins:Transferases; Enzymes; Predicted intracellular proteins; ENZYME proteins:Hydrolases					0.0	0.0	0.0	0.0	0.0	1.0	0.0	1.0	0.0	0.0	0.0	0.0	0.0	0.0	0.0	0.0	0.0	0.0	0.0	0.0
GGA2	23062	symbol	H. sapiens	23062	H. sapiens	GGA2	golgi associated, gamma adaptin ear containing, ARF binding protein 2	GO:0043001 Golgi to plasma membrane protein transport;GO:0006893 Golgi to plasma membrane transport;GO:0061951 establishment of protein localization to plasma membrane		Predicted intracellular proteins	Golgi apparatus (Enhanced)			(M5924)HALLMARK MTORC1 SIGNALING	0.0	0.0	0.0	0.0	0.0	0.0	0.0	0.0	0.0	0.0	0.0	0.0	1.0	0.0	0.0	0.0	0.0	0.0	0.0	0.0
GFPT2	9945	symbol	H. sapiens	9945	H. sapiens	GFPT2	glutamine-fructose-6-phosphate transaminase 2	GO:0006048 UDP-N-acetylglucosamine biosynthetic process;GO:0006002 fructose 6-phosphate metabolic process;GO:0046349 amino sugar biosynthetic process		ENZYME proteins:Transferases; Enzymes; Predicted intracellular proteins	Vesicles (Approved)			(M5890)HALLMARK TNFA SIGNALING VIA NFKB; (M5953)HALLMARK KRAS SIGNALING UP	0.0	0.0	0.0	0.0	0.0	0.0	0.0	1.0	0.0	0.0	0.0	0.0	0.0	0.0	0.0	0.0	0.0	0.0	0.0	0.0
GET4	51608	symbol	H. sapiens	51608	H. sapiens	GET4	guided entry of tail-anchored proteins factor 4	GO:0036506 maintenance of unfolded protein;GO:1904378 maintenance of unfolded protein involved in ERAD pathway;GO:0071816 tail-anchored membrane protein insertion into ER membrane		Predicted intracellular proteins	Cytosol;Nucleoplasm (Enhanced); Additional: Mitotic chromosome;Nucleoli				0.0	0.0	0.0	0.0	0.0	0.0	0.0	0.0	0.0	0.0	1.0	0.0	0.0	0.0	0.0	0.0	0.0	0.0	0.0	0.0
GEMIN8	54960	symbol	H. sapiens	54960	H. sapiens	GEMIN8	gem nuclear organelle associated protein 8	GO:0000387 spliceosomal snRNP assembly;GO:0051170 import into nucleus;GO:0022618 ribonucleoprotein complex assembly		Predicted intracellular proteins	Cytosol;Nucleoplasm (Supported)				0.0	1.0	0.0	0.0	0.0	0.0	0.0	1.0	0.0	0.0	0.0	0.0	0.0	0.0	0.0	0.0	0.0	0.0	0.0	0.0
GEMIN6	79833	symbol	H. sapiens	79833	H. sapiens	GEMIN6	gem nuclear organelle associated protein 6	GO:0000387 spliceosomal snRNP assembly;GO:0000245 spliceosomal complex assembly;GO:0051170 import into nucleus		Predicted intracellular proteins	Nuclear bodies;Nucleoplasm (Supported)				0.0	1.0	0.0	0.0	0.0	0.0	0.0	1.0	0.0	0.0	0.0	0.0	0.0	0.0	0.0	0.0	0.0	0.0	0.0	0.0
GDF9	2661	symbol	H. sapiens	2661	H. sapiens	GDF9	growth differentiation factor 9	GO:0001555 oocyte growth;GO:2000870 regulation of progesterone secretion;GO:0042701 progesterone secretion		Disease related genes; Predicted secreted proteins; Predicted intracellular proteins			(M5883)NABA SECRETED FACTORS; (M5885)NABA MATRISOME ASSOCIATED; (M5889)NABA MATRISOME		0.0	0.0	0.0	0.0	0.0	0.0	0.0	0.0	0.0	0.0	0.0	0.0	0.0	1.0	0.0	1.0	0.0	0.0	0.0	0.0
GCA	25801	symbol	H. sapiens	25801	H. sapiens	GCA	grancalcin	GO:0061025 membrane fusion;GO:0043312 neutrophil degranulation;GO:0002283 neutrophil activation involved in immune response		Predicted intracellular proteins	Cytosol (Supported); Additional: Plasma membrane	Calcium citrate; Calcium Phosphate; Calcium phosphate dihydrate		(M5921)HALLMARK COMPLEMENT	0.0	0.0	0.0	0.0	0.0	0.0	0.0	0.0	0.0	0.0	0.0	0.0	0.0	0.0	0.0	0.0	0.0	0.0	0.0	0.0
GAR1	54433	symbol	H. sapiens	54433	H. sapiens	GAR1	GAR1 ribonucleoprotein	GO:0000454 snoRNA guided rRNA pseudouridine synthesis;GO:0031118 rRNA pseudouridine synthesis;GO:0001522 pseudouridine synthesis		Predicted intracellular proteins	Nucleoli fibrillar center;Nucleoplasm (Supported)				1.0	1.0	0.0	0.0	0.0	0.0	0.0	0.0	0.0	0.0	0.0	0.0	0.0	0.0	0.0	0.0	0.0	0.0	0.0	1.0
FYN	2534	symbol	H. sapiens	2534	H. sapiens	FYN	FYN proto-oncogene, Src family tyrosine kinase	GO:0000304 response to singlet oxygen;GO:1905430 cellular response to glycine;GO:1905429 response to glycine	Tyr protein kinase family	ENZYME proteins:Transferases; Kinases:Tyr protein kinases; Enzymes; Predicted intracellular proteins	Plasma membrane (Enhanced); Additional: Cytosol	Dasatinib; Triglyme; Fostamatinib	(M251)PID SYNDECAN 3 PATHWAY; (M184)PID ECADHERIN KERATINOCYTE PATHWAY; (M33)PID GLYPICAN 1PATHWAY	(M5946)HALLMARK COAGULATION; (M5942)HALLMARK UV RESPONSE DN; (M5921)HALLMARK COMPLEMENT	0.0	0.0	0.0	0.0	1.0	0.0	0.0	1.0	1.0	1.0	0.0	1.0	0.0	0.0	0.0	1.0	0.0	0.0	0.0	0.0
FYB2	199920	symbol	H. sapiens	199920	H. sapiens	FYB2	FYN binding protein 2	GO:0033627 cell adhesion mediated by integrin;GO:0007229 integrin-mediated signaling pathway;GO:0050852 T cell receptor signaling pathway		Predicted intracellular proteins					0.0	0.0	0.0	0.0	0.0	0.0	0.0	0.0	0.0	0.0	0.0	0.0	0.0	0.0	0.0	0.0	0.0	0.0	0.0	0.0
FUBP1	8880	symbol	H. sapiens	8880	H. sapiens	FUBP1	far upstream element binding protein 1	GO:0010628 positive regulation of gene expression;GO:0010604 positive regulation of macromolecule metabolic process;GO:0009893 positive regulation of metabolic process		Cancer-related genes; Predicted intracellular proteins	Nucleoplasm (Enhanced)	Irofulven; Sacituzumab govitecan			0.0	0.0	0.0	0.0	0.0	0.0	0.0	0.0	0.0	0.0	0.0	0.0	0.0	0.0	0.0	0.0	0.0	0.0	0.0	0.0
FSTL3	10272	symbol	H. sapiens	10272	H. sapiens	FSTL3	follistatin like 3	GO:0032926 negative regulation of activin receptor signaling pathway;GO:0030325 adrenal gland development;GO:0032925 regulation of activin receptor signaling pathway		Cancer-related genes; Disease related genes; Predicted secreted proteins; Predicted intracellular proteins	Nucleoplasm (Supported)		(M5883)NABA SECRETED FACTORS; (M5885)NABA MATRISOME ASSOCIATED; (M5889)NABA MATRISOME	(M5930)HALLMARK EPITHELIAL MESENCHYMAL TRANSITION	0.0	0.0	0.0	0.0	0.0	0.0	0.0	0.0	0.0	0.0	0.0	0.0	0.0	1.0	0.0	0.0	0.0	0.0	0.0	0.0
FSD1	79187	symbol	H. sapiens	79187	H. sapiens	FSD1	fibronectin type III and SPRY domain containing 1	GO:0060236 regulation of mitotic spindle organization;GO:0090224 regulation of spindle organization;GO:0031122 cytoplasmic microtubule organization		Predicted intracellular proteins					0.0	0.0	1.0	0.0	0.0	0.0	1.0	0.0	0.0	0.0	0.0	0.0	0.0	0.0	0.0	0.0	1.0	0.0	0.0	0.0
FSCN1	6624	symbol	H. sapiens	6624	H. sapiens	FSCN1	fascin actin-bundling protein 1	GO:0030035 microspike assembly;GO:0032534 regulation of microvillus assembly;GO:0030046 parallel actin filament bundle assembly		Predicted intracellular proteins; Cancer-related genes:Candidate cancer biomarkers	Cytosol (Supported); Additional: Plasma membrane		(M16801)SIG REGULATION OF THE ACTIN CYTOSKELETON BY RHO GTPASES	(M5893)HALLMARK MITOTIC SPINDLE; (M5915)HALLMARK APICAL JUNCTION	0.0	0.0	0.0	0.0	0.0	0.0	0.0	0.0	0.0	0.0	0.0	1.0	0.0	0.0	0.0	1.0	1.0	0.0	1.0	0.0
FMR1	2332	symbol	H. sapiens	2332	H. sapiens	FMR1	FMRP translational regulator 1	GO:1901254 positive regulation of intracellular transport of viral material;GO:1900453 negative regulation of long-term synaptic depression;GO:1901252 regulation of intracellular transport of viral material		Disease related genes; Predicted intracellular proteins	Cytosol (Enhanced)				0.0	1.0	0.0	1.0	1.0	1.0	0.0	1.0	0.0	0.0	0.0	0.0	0.0	0.0	1.0	1.0	1.0	1.0	1.0	0.0
FMNL2	114793	symbol	H. sapiens	114793	H. sapiens	FMNL2	formin like 2	GO:0030866 cortical actin cytoskeleton organization;GO:0030865 cortical cytoskeleton organization;GO:0008360 regulation of cell shape		Predicted intracellular proteins	Cytosol (Approved); Additional: Golgi apparatus;Plasma membrane				1.0	0.0	0.0	0.0	0.0	0.0	0.0	0.0	0.0	0.0	0.0	0.0	0.0	0.0	0.0	1.0	1.0	0.0	0.0	0.0
FLNA	2316	symbol	H. sapiens	2316	H. sapiens	FLNA	filamin A	GO:1905000 regulation of membrane repolarization during atrial cardiac muscle cell action potential;GO:0021943 formation of radial glial scaffolds;GO:0097368 establishment of Sertoli cell barrier		Predicted intracellular proteins; Disease related genes; Transporters:Accessory Factors Involved in Transport; Potential drug targets	Actin filaments;Cytosol;Plasma membrane (Enhanced)	Artenimol	(M23)PID WNT NONCANONICAL PATHWAY; (M16801)SIG REGULATION OF THE ACTIN CYTOSKELETON BY RHO GTPASES; (M34)PID TCR PATHWAY	(M5893)HALLMARK MITOTIC SPINDLE; (M5930)HALLMARK EPITHELIAL MESENCHYMAL TRANSITION; (M5950)HALLMARK ALLOGRAFT REJECTION	1.0	0.0	1.0	0.0	1.0	0.0	0.0	1.0	0.0	1.0	0.0	0.0	0.0	1.0	0.0	1.0	1.0	0.0	1.0	0.0
FKBP8	23770	symbol	H. sapiens	23770	H. sapiens	FKBP8	FKBP prolyl isomerase 8	GO:0021904 dorsal/ventral neural tube patterning;GO:0030513 positive regulation of BMP signaling pathway;GO:0021532 neural tube patterning		Predicted intracellular proteins; ENZYME proteins:Isomerase; Enzymes; Cancer-related genes:Candidate cancer biomarkers	Mitochondria (Supported); Additional: Cytosol;Endoplasmic reticulum		(M113)PID NFAT 3PATHWAY		0.0	0.0	0.0	0.0	0.0	0.0	0.0	0.0	0.0	0.0	0.0	0.0	0.0	0.0	0.0	1.0	0.0	0.0	0.0	0.0
FGG	2266	symbol	H. sapiens	2266	H. sapiens	FGG	fibrinogen gamma chain	GO:0034116 positive regulation of heterotypic cell-cell adhesion;GO:0031639 plasminogen activation;GO:0042730 fibrinolysis		Disease related genes; Predicted secreted proteins; Cancer-related genes:Candidate cancer biomarkers; Candidate cardiovascular disease genes; Predicted intracellular proteins	Endoplasmic reticulum (Approved)	Thrombin; Human thrombin; Thrombin alfa	(M169)PID INTEGRIN2 PATHWAY; (M257)PID EPHRINB REV PATHWAY; (M174)PID UPA UPAR PATHWAY	(M5946)HALLMARK COAGULATION	0.0	0.0	0.0	0.0	0.0	0.0	0.0	0.0	0.0	1.0	0.0	1.0	0.0	0.0	0.0	1.0	1.0	0.0	0.0	0.0
FGA	2243	symbol	H. sapiens	2243	H. sapiens	FGA	fibrinogen alpha chain	GO:0072377 blood coagulation, common pathway;GO:0043152 induction of bacterial agglutination;GO:0034116 positive regulation of heterotypic cell-cell adhesion		Disease related genes; Predicted secreted proteins; Cancer-related genes:Candidate cancer biomarkers; FDA approved drug targets:Biotech drugs; Candidate cardiovascular disease genes	Endoplasmic reticulum (Approved)	Alteplase; Reteplase; Anistreplase; Tenecteplase; Sucralfate; Zinc; Alfimeprase; Ancrod; EP-2104R; Lanoteplase; Thrombin; Prothrombin; Human thrombin; Thrombin alfa; Anti-inhibitor coagulant complex; Zinc acetate; Zinc chloride; Zinc sulfate, unspecified form	(M169)PID INTEGRIN2 PATHWAY; (M257)PID EPHRINB REV PATHWAY; (M174)PID UPA UPAR PATHWAY	(M5946)HALLMARK COAGULATION	0.0	0.0	0.0	0.0	0.0	0.0	0.0	0.0	0.0	1.0	0.0	1.0	0.0	0.0	0.0	1.0	1.0	0.0	0.0	0.0
FEN1	2237	symbol	H. sapiens	2237	H. sapiens	FEN1	flap structure-specific endonuclease 1	GO:0043137 DNA replication, removal of RNA primer;GO:0033567 DNA replication, Okazaki fragment processing;GO:0006273 lagging strand elongation		Predicted intracellular proteins; Cancer-related genes:Candidate cancer biomarkers	Nucleoplasm (Enhanced); Additional: Nucleoli	Iron; Ferrous gluconate; Ferrous succinate; Ferrous ascorbate; Ferrous fumarate; Ferrous glycine sulfate		(M5898)HALLMARK DNA REPAIR; (M5941)HALLMARK UV RESPONSE UP	1.0	0.0	1.0	0.0	1.0	1.0	1.0	1.0	1.0	0.0	0.0	0.0	0.0	0.0	0.0	0.0	0.0	0.0	1.0	0.0
FDFT1	2222	symbol	H. sapiens	2222	H. sapiens	FDFT1	farnesyl-diphosphate farnesyltransferase 1	GO:0045338 farnesyl diphosphate metabolic process;GO:0045540 regulation of cholesterol biosynthetic process;GO:0106118 regulation of sterol biosynthetic process		ENZYME proteins:Transferases; Enzymes; Predicted intracellular proteins	Endoplasmic reticulum (Supported)	TAK-475		(M5892)HALLMARK CHOLESTEROL HOMEOSTASIS; (M5906)HALLMARK ESTROGEN RESPONSE EARLY; (M5907)HALLMARK ESTROGEN RESPONSE LATE	0.0	0.0	0.0	0.0	0.0	0.0	0.0	1.0	0.0	0.0	0.0	0.0	0.0	0.0	0.0	0.0	0.0	0.0	0.0	0.0
FBXL20	84961	symbol	H. sapiens	84961	H. sapiens	FBXL20	F-box and leucine rich repeat protein 20	GO:0031146 SCF-dependent proteasomal ubiquitin-dependent protein catabolic process;GO:0000209 protein polyubiquitination;GO:0043687 post-translational protein modification		Predicted intracellular proteins	Microtubules (Supported)				0.0	0.0	0.0	0.0	0.0	0.0	0.0	0.0	0.0	0.0	0.0	0.0	0.0	0.0	0.0	0.0	0.0	0.0	0.0	0.0
FARSB	10056	symbol	H. sapiens	10056	H. sapiens	FARSB	phenylalanyl-tRNA synthetase subunit beta	GO:0006432 phenylalanyl-tRNA aminoacylation;GO:0051290 protein heterotetramerization;GO:0051291 protein heterooligomerization		ENZYME proteins:Ligase; Enzymes; Predicted intracellular proteins	Nucleoplasm (Supported); Additional: Cytosol	Phenylalanine			0.0	0.0	0.0	0.0	0.0	1.0	0.0	0.0	0.0	0.0	0.0	1.0	0.0	0.0	0.0	0.0	0.0	0.0	0.0	1.0
FAM91A1	157769	symbol	H. sapiens	157769	H. sapiens	FAM91A1	family with sequence similarity 91 member A1	GO:0099041 vesicle tethering to Golgi;GO:0099022 vesicle tethering;GO:0006903 vesicle targeting		Predicted intracellular proteins	Microtubules;Nucleoplasm (Approved)				0.0	0.0	0.0	1.0	0.0	0.0	0.0	0.0	0.0	0.0	0.0	0.0	0.0	0.0	0.0	0.0	0.0	0.0	0.0	0.0
FAM241B	219738	symbol	H. sapiens	219738	H. sapiens	FAM241B	family with sequence similarity 241 member B			Predicted intracellular proteins	Centrosome;Nucleoplasm (Approved); Additional: Cytosol				0.0	0.0	0.0	0.0	0.0	0.0	0.0	0.0	0.0	0.0	0.0	0.0	0.0	0.0	0.0	0.0	0.0	0.0	0.0	0.0
FAM160A2	84067	gene_synonym	H. sapiens	84067	H. sapiens	FHIP1B	FHF complex subunit HOOK interacting protein 1B	GO:0045022 early endosome to late endosome transport;GO:0098927 vesicle-mediated transport between endosomal compartments;GO:0008333 endosome to lysosome transport		Predicted intracellular proteins	Mitochondria (Approved)				0.0	0.0	0.0	0.0	0.0	0.0	0.0	0.0	0.0	0.0	1.0	0.0	0.0	0.0	0.0	0.0	0.0	0.0	0.0	0.0
FAM151B	167555	symbol	H. sapiens	167555	H. sapiens	FAM151B	family with sequence similarity 151 member B			Predicted intracellular proteins	Cytosol (Approved)				0.0	0.0	0.0	0.0	0.0	0.0	0.0	0.0	0.0	0.0	0.0	0.0	0.0	0.0	0.0	0.0	0.0	0.0	0.0	0.0
FAM13A	10144	symbol	H. sapiens	10144	H. sapiens	FAM13A	family with sequence similarity 13 member A	GO:0051056 regulation of small GTPase mediated signal transduction;GO:0043547 positive regulation of GTPase activity;GO:0043087 regulation of GTPase activity		Predicted intracellular proteins	Cell Junctions;Cytosol (Approved); Additional: Nucleoli				1.0	0.0	0.0	0.0	0.0	0.0	0.0	0.0	0.0	0.0	0.0	0.0	0.0	0.0	0.0	0.0	0.0	0.0	0.0	0.0
FAM107B	83641	symbol	H. sapiens	83641	H. sapiens	FAM107B	family with sequence similarity 107 member B			Predicted intracellular proteins	Nucleoplasm (Supported); Additional: Golgi apparatus				0.0	0.0	0.0	0.0	0.0	0.0	0.0	0.0	0.0	0.0	0.0	0.0	0.0	0.0	0.0	0.0	0.0	0.0	0.0	0.0
F11R	50848	symbol	H. sapiens	50848	H. sapiens	F11R	F11 receptor	GO:0035683 memory T cell extravasation;GO:1901731 positive regulation of platelet aggregation;GO:1902396 protein localization to bicellular tight junction		CD markers	Microtubules (Supported); Additional: Cell Junctions		(M169)PID INTEGRIN2 PATHWAY; (M72)PID NECTIN PATHWAY; (M53)PID INTEGRIN3 PATHWAY		0.0	0.0	0.0	0.0	1.0	0.0	0.0	1.0	0.0	1.0	0.0	0.0	0.0	0.0	0.0	1.0	1.0	0.0	0.0	0.0
ESYT3	83850	symbol	H. sapiens	83850	H. sapiens	ESYT3	extended synaptotagmin 3	GO:0061817 endoplasmic reticulum-plasma membrane tethering;GO:0051643 endoplasmic reticulum localization;GO:0006687 glycosphingolipid metabolic process		Transporters					0.0	0.0	0.0	1.0	0.0	0.0	0.0	0.0	0.0	0.0	0.0	0.0	0.0	0.0	0.0	0.0	0.0	0.0	0.0	0.0
ESS2	8220	symbol	H. sapiens	8220	H. sapiens	ESS2	ess-2 splicing factor homolog	GO:0000377 RNA splicing, via transesterification reactions with bulged adenosine as nucleophile;GO:0000398 mRNA splicing, via spliceosome;GO:0000375 RNA splicing, via transesterification reactions		Predicted intracellular proteins	Nucleoplasm (Approved)				0.0	1.0	0.0	0.0	0.0	0.0	0.0	0.0	0.0	0.0	0.0	0.0	0.0	0.0	0.0	0.0	0.0	0.0	0.0	0.0
ESRP1	54845	symbol	H. sapiens	54845	H. sapiens	ESRP1	epithelial splicing regulatory protein 1	GO:0042669 regulation of inner ear auditory receptor cell fate specification;GO:0042667 auditory receptor cell fate specification;GO:0009912 auditory receptor cell fate commitment		Predicted intracellular proteins	Nuclear bodies (Enhanced); Additional: Nucleoplasm				0.0	1.0	0.0	0.0	0.0	0.0	0.0	0.0	0.0	0.0	0.0	0.0	0.0	0.0	0.0	1.0	0.0	1.0	0.0	0.0
ESPL1	9700	symbol	H. sapiens	9700	H. sapiens	ESPL1	extra spindle pole bodies like 1, separase	GO:0045875 negative regulation of sister chromatid cohesion;GO:0000212 meiotic spindle organization;GO:0045842 positive regulation of mitotic metaphase/anaphase transition		Enzymes; Predicted intracellular proteins; ENZYME proteins:Hydrolases	Nucleoplasm (Supported); Additional: Vesicles			(M5893)HALLMARK MITOTIC SPINDLE; (M5901)HALLMARK G2M CHECKPOINT; (M5925)HALLMARK E2F TARGETS	1.0	0.0	1.0	1.0	1.0	0.0	1.0	0.0	1.0	0.0	0.0	0.0	0.0	0.0	0.0	0.0	0.0	0.0	1.0	0.0
ERH	2079	symbol	H. sapiens	2079	H. sapiens	ERH	ERH mRNA splicing and mitosis factor	GO:0006213 pyrimidine nucleoside metabolic process;GO:0072527 pyrimidine-containing compound metabolic process;GO:0009116 nucleoside metabolic process		Predicted intracellular proteins	Nucleoplasm (Approved); Additional: Cytosol			(M5926)HALLMARK MYC TARGETS V1	0.0	0.0	0.0	0.0	0.0	0.0	0.0	0.0	0.0	0.0	0.0	0.0	0.0	0.0	0.0	0.0	0.0	0.0	0.0	0.0
EPSTI1	94240	symbol	H. sapiens	94240	H. sapiens	EPSTI1	epithelial stromal interaction 1			Predicted intracellular proteins				(M5911)HALLMARK INTERFERON ALPHA RESPONSE; (M5913)HALLMARK INTERFERON GAMMA RESPONSE	0.0	0.0	0.0	0.0	0.0	0.0	0.0	0.0	0.0	0.0	0.0	0.0	0.0	0.0	0.0	0.0	0.0	0.0	0.0	0.0
ENY2	56943	symbol	H. sapiens	56943	H. sapiens	ENY2	ENY2 transcription and export complex 2 subunit	GO:0061179 negative regulation of insulin secretion involved in cellular response to glucose stimulus;GO:0016578 histone deubiquitination;GO:0016973 poly(A)+ mRNA export from nucleus		Transporters:Transporter channels and pores; Predicted intracellular proteins	Mitochondria;Nucleoplasm (Approved)				0.0	0.0	0.0	0.0	0.0	0.0	0.0	1.0	0.0	0.0	0.0	0.0	0.0	0.0	1.0	0.0	0.0	0.0	0.0	0.0
ELOB	6923	symbol	H. sapiens	6923	H. sapiens	ELOB	elongin B	GO:0061418 regulation of transcription from RNA polymerase II promoter in response to hypoxia;GO:0032436 positive regulation of proteasomal ubiquitin-dependent protein catabolic process;GO:0006368 transcription elongation from RNA polymerase II promoter		Predicted intracellular proteins			(M180)PID HIF1A PATHWAY; (M44)PID HIF2PATHWAY		0.0	0.0	0.0	0.0	0.0	1.0	0.0	1.0	0.0	0.0	0.0	0.0	0.0	0.0	0.0	0.0	0.0	0.0	0.0	0.0
ELMO2	63916	symbol	H. sapiens	63916	H. sapiens	ELMO2	engulfment and cell motility 2	GO:0048010 vascular endothelial growth factor receptor signaling pathway;GO:0002433 immune response-regulating cell surface receptor signaling pathway involved in phagocytosis;GO:0038096 Fc-gamma receptor signaling pathway involved in phagocytosis		Disease related genes; Predicted intracellular proteins	Cytosol (Supported)		(M71)PID ILK PATHWAY		0.0	0.0	0.0	0.0	0.0	0.0	0.0	0.0	0.0	0.0	0.0	0.0	0.0	0.0	0.0	0.0	1.0	0.0	0.0	0.0
ELAVL2	1993	symbol	H. sapiens	1993	H. sapiens	ELAVL2	ELAV like RNA binding protein 2	GO:0000377 RNA splicing, via transesterification reactions with bulged adenosine as nucleophile;GO:0000398 mRNA splicing, via spliceosome;GO:0000375 RNA splicing, via transesterification reactions		Predicted intracellular proteins	Nucleoplasm (Approved); Additional: Cytosol				0.0	1.0	0.0	0.0	0.0	0.0	0.0	0.0	0.0	0.0	0.0	0.0	0.0	0.0	0.0	0.0	0.0	0.0	0.0	0.0
EIF4H	7458	symbol	H. sapiens	7458	H. sapiens	EIF4H	eukaryotic translation initiation factor 4H	GO:0097010 eukaryotic translation initiation factor 4F complex assembly;GO:0001731 formation of translation preinitiation complex;GO:0002183 cytoplasmic translational initiation		Predicted intracellular proteins; Disease related genes; Cancer-related genes:Candidate cancer biomarkers	Cytosol;Nuclear bodies;Nucleoplasm (Approved)			(M5926)HALLMARK MYC TARGETS V1	0.0	0.0	0.0	0.0	0.0	1.0	0.0	0.0	0.0	0.0	0.0	0.0	0.0	0.0	0.0	1.0	0.0	0.0	0.0	0.0
EIF4ENIF1	56478	symbol	H. sapiens	56478	H. sapiens	EIF4ENIF1	eukaryotic translation initiation factor 4E nuclear import factor 1	GO:1905616 regulation of miRNA mediated inhibition of translation;GO:1905618 positive regulation of miRNA mediated inhibition of translation;GO:0060213 positive regulation of nuclear-transcribed mRNA poly(A) tail shortening		Predicted intracellular proteins	Vesicles (Enhanced)				0.0	0.0	0.0	0.0	0.0	1.0	0.0	1.0	0.0	0.0	0.0	0.0	0.0	0.0	0.0	1.0	0.0	0.0	0.0	0.0
EIF4E2	9470	symbol	H. sapiens	9470	H. sapiens	EIF4E2	eukaryotic translation initiation factor 4E family member 2	GO:1905616 regulation of miRNA mediated inhibition of translation;GO:1905618 positive regulation of miRNA mediated inhibition of translation;GO:2000637 positive regulation of gene silencing by miRNA		Predicted intracellular proteins	Mitochondria (Enhanced); Additional: Cytosol				0.0	0.0	0.0	0.0	0.0	1.0	0.0	1.0	0.0	0.0	0.0	0.0	0.0	0.0	0.0	0.0	0.0	0.0	0.0	0.0
EIF4B	1975	symbol	H. sapiens	1975	H. sapiens	EIF4B	eukaryotic translation initiation factor 4B	GO:0097010 eukaryotic translation initiation factor 4F complex assembly;GO:0001731 formation of translation preinitiation complex;GO:0002183 cytoplasmic translational initiation		Predicted intracellular proteins	Cytosol (Enhanced)		(M121)PID MTOR 4PATHWAY		0.0	1.0	0.0	0.0	0.0	1.0	0.0	1.0	0.0	0.0	0.0	0.0	0.0	0.0	0.0	0.0	0.0	0.0	0.0	0.0
EIF3H	8667	symbol	H. sapiens	8667	H. sapiens	EIF3H	eukaryotic translation initiation factor 3 subunit H	GO:0001732 formation of cytoplasmic translation initiation complex;GO:0002183 cytoplasmic translational initiation;GO:0032435 negative regulation of proteasomal ubiquitin-dependent protein catabolic process		Predicted intracellular proteins; Cancer-related genes:Candidate cancer biomarkers	Cytosol (Approved)				0.0	0.0	0.0	0.0	0.0	1.0	0.0	1.0	0.0	0.0	0.0	1.0	0.0	0.0	0.0	0.0	0.0	0.0	0.0	0.0
EIF2S3	1968	symbol	H. sapiens	1968	H. sapiens	EIF2S3	eukaryotic translation initiation factor 2 subunit gamma	GO:0045903 positive regulation of translational fidelity;GO:0001731 formation of translation preinitiation complex;GO:0006450 regulation of translational fidelity		Disease related genes; Predicted intracellular proteins		Guanosine-5'-Diphosphate		(M5941)HALLMARK UV RESPONSE UP	0.0	0.0	0.0	0.0	0.0	1.0	0.0	1.0	0.0	0.0	0.0	0.0	0.0	0.0	0.0	0.0	0.0	0.0	0.0	0.0
EHD4	30844	symbol	H. sapiens	30844	H. sapiens	EHD4	EH domain containing 4	GO:0006907 pinocytosis;GO:0032456 endocytic recycling;GO:0051260 protein homooligomerization		Predicted intracellular proteins	Plasma membrane (Approved)		(M270)PID MAPK TRK PATHWAY; (M187)PID TRKR PATHWAY		0.0	0.0	0.0	0.0	0.0	0.0	0.0	0.0	0.0	0.0	0.0	0.0	0.0	0.0	0.0	0.0	0.0	0.0	0.0	0.0
EHBP1	23301	symbol	H. sapiens	23301	H. sapiens	EHBP1	EH domain binding protein 1	GO:0030036 actin cytoskeleton organization;GO:0030029 actin filament-based process;GO:0006897 endocytosis		Disease related genes; Predicted intracellular proteins	Plasma membrane (Enhanced); Additional: Cytosol				0.0	0.0	0.0	0.0	0.0	0.0	0.0	0.0	0.0	0.0	0.0	0.0	0.0	0.0	0.0	0.0	1.0	0.0	0.0	0.0
EFHD2	79180	symbol	H. sapiens	79180	H. sapiens	EFHD2	EF-hand domain family member D2			Predicted intracellular proteins	Cytosol (Approved)				0.0	0.0	0.0	0.0	0.0	0.0	0.0	0.0	0.0	0.0	0.0	0.0	0.0	0.0	0.0	0.0	0.0	0.0	0.0	0.0
EEF1E1	9521	symbol	H. sapiens	9521	H. sapiens	EEF1E1	eukaryotic translation elongation factor 1 epsilon 1	GO:0043517 positive regulation of DNA damage response, signal transduction by p53 class mediator;GO:2000774 positive regulation of cellular senescence;GO:1901798 positive regulation of signal transduction by p53 class mediator		Predicted intracellular proteins	Cytosol;Nucleoplasm (Supported)			(M5924)HALLMARK MTORC1 SIGNALING	0.0	0.0	0.0	0.0	0.0	1.0	0.0	1.0	0.0	0.0	0.0	0.0	0.0	0.0	0.0	0.0	0.0	0.0	0.0	1.0
EDRF1	26098	symbol	H. sapiens	26098	H. sapiens	EDRF1	erythroid differentiation regulatory factor 1	GO:0045893 positive regulation of transcription, DNA-templated;GO:1903508 positive regulation of nucleic acid-templated transcription;GO:1902680 positive regulation of RNA biosynthetic process		Predicted intracellular proteins	Nucleoplasm (Approved); Additional: Centrosome;Cytosol				0.0	0.0	0.0	0.0	0.0	0.0	0.0	0.0	0.0	0.0	0.0	0.0	0.0	0.0	0.0	0.0	0.0	0.0	0.0	0.0
EDC3	80153	symbol	H. sapiens	80153	H. sapiens	EDC3	enhancer of mRNA decapping 3	GO:0031087 deadenylation-independent decapping of nuclear-transcribed mRNA;GO:0031086 nuclear-transcribed mRNA catabolic process, deadenylation-independent decay;GO:0033962 cytoplasmic mRNA processing body assembly		Disease related genes; Predicted intracellular proteins	Cytoplasmic bodies (Supported)				0.0	1.0	0.0	0.0	0.0	1.0	0.0	0.0	0.0	0.0	0.0	0.0	0.0	0.0	0.0	0.0	0.0	0.0	0.0	0.0
DYNC2LI1	51626	symbol	H. sapiens	51626	H. sapiens	DYNC2LI1	dynein cytoplasmic 2 light intermediate chain 1	GO:0035721 intraciliary retrograde transport;GO:0035735 intraciliary transport involved in cilium assembly;GO:0042073 intraciliary transport		Disease related genes; Predicted intracellular proteins	Cytosol (Approved)				0.0	0.0	0.0	0.0	0.0	0.0	0.0	1.0	0.0	0.0	0.0	0.0	0.0	0.0	0.0	1.0	0.0	0.0	0.0	0.0
DRAP1	10589	symbol	H. sapiens	10589	H. sapiens	DRAP1	DR1 associated protein 1	GO:0000122 negative regulation of transcription by RNA polymerase II;GO:0045944 positive regulation of transcription by RNA polymerase II;GO:0045892 negative regulation of transcription, DNA-templated		Predicted intracellular proteins	Cytosol (Approved)				0.0	0.0	0.0	0.0	0.0	0.0	0.0	0.0	0.0	0.0	0.0	0.0	0.0	0.0	0.0	0.0	0.0	0.0	0.0	0.0
DR1	1810	symbol	H. sapiens	1810	H. sapiens	DR1	down-regulator of transcription 1	GO:0051123 RNA polymerase II preinitiation complex assembly;GO:0070897 transcription preinitiation complex assembly;GO:0043966 histone H3 acetylation		Predicted intracellular proteins	Nucleoplasm (Supported)			(M5901)HALLMARK G2M CHECKPOINT	0.0	0.0	0.0	0.0	0.0	0.0	0.0	0.0	0.0	0.0	0.0	0.0	0.0	0.0	1.0	0.0	0.0	0.0	0.0	0.0
DPY30	84661	symbol	H. sapiens	84661	H. sapiens	DPY30	dpy-30 histone methyltransferase complex regulatory subunit	GO:0006348 chromatin silencing at telomere;GO:0051568 histone H3-K4 methylation;GO:0045652 regulation of megakaryocyte differentiation		Predicted intracellular proteins	Nucleoplasm (Supported); Additional: Golgi apparatus				0.0	0.0	0.0	0.0	0.0	0.0	0.0	0.0	0.0	0.0	0.0	0.0	0.0	0.0	1.0	0.0	0.0	0.0	0.0	0.0
DOPEY1	23033	gene_synonym	H. sapiens	23033	H. sapiens	DOP1A	DOP1 leucine zipper like protein A	GO:0006895 Golgi to endosome transport;GO:0006892 post-Golgi vesicle-mediated transport;GO:0016482 cytosolic transport		Predicted intracellular proteins	Nucleoplasm (Approved); Additional: Vesicles			(M5910)HALLMARK PROTEIN SECRETION	0.0	0.0	0.0	0.0	0.0	0.0	0.0	0.0	0.0	0.0	0.0	0.0	1.0	0.0	0.0	0.0	0.0	0.0	0.0	0.0
DONSON	29980	symbol	H. sapiens	29980	H. sapiens	DONSON	DNA replication fork stabilization factor DONSON	GO:0048478 replication fork protection;GO:2000104 negative regulation of DNA-dependent DNA replication;GO:0007095 mitotic G2 DNA damage checkpoint		Disease related genes; Predicted intracellular proteins	Cell Junctions;Nucleoplasm (Approved); Additional: Cytosol			(M5925)HALLMARK E2F TARGETS	0.0	0.0	0.0	0.0	0.0	0.0	1.0	0.0	1.0	0.0	0.0	0.0	0.0	0.0	0.0	0.0	0.0	0.0	0.0	0.0
DOCK7	85440	symbol	H. sapiens	85440	H. sapiens	DOCK7	dedicator of cytokinesis 7	GO:0045196 establishment or maintenance of neuroblast polarity;GO:0045200 establishment of neuroblast polarity;GO:0022027 interkinetic nuclear migration		Disease related genes; Predicted intracellular proteins			(M175)PID ERBB2 ERBB3 PATHWAY		0.0	0.0	1.0	1.0	0.0	0.0	0.0	0.0	0.0	1.0	0.0	0.0	1.0	0.0	0.0	1.0	0.0	0.0	0.0	0.0
DNMT1	1786	symbol	H. sapiens	1786	H. sapiens	DNMT1	DNA methyltransferase 1	GO:1905916 negative regulation of cell differentiation involved in phenotypic switching;GO:1905931 negative regulation of vascular smooth muscle cell differentiation involved in phenotypic switching;GO:0090116 C-5 methylation of cytosine		Disease related genes; ENZYME proteins:Transferases; Enzymes; FDA approved drug targets:Small molecule drugs; Transcription factors:Zinc-coordinating DNA-binding domains; Predicted intracellular proteins	Nucleoplasm (Supported)	Procaine; Azacitidine; Procainamide; Flucytosine; Decitabine; Palifosfamide; Epigallocatechin gallate	(M279)PID RB 1PATHWAY	(M5925)HALLMARK E2F TARGETS	0.0	0.0	0.0	0.0	1.0	0.0	0.0	1.0	0.0	0.0	0.0	0.0	0.0	0.0	1.0	0.0	0.0	0.0	1.0	0.0
DNM3	26052	symbol	H. sapiens	26052	H. sapiens	DNM3	dynamin 3	GO:0061002 negative regulation of dendritic spine morphogenesis;GO:0003373 dynamin family protein polymerization involved in membrane fission;GO:0003374 dynamin family protein polymerization involved in mitochondrial fission		Enzymes; Predicted intracellular proteins; ENZYME proteins:Hydrolases	Golgi apparatus (Approved)				0.0	0.0	1.0	1.0	1.0	0.0	0.0	1.0	0.0	0.0	0.0	0.0	1.0	0.0	0.0	1.0	1.0	0.0	0.0	0.0
DNAJB6	10049	symbol	H. sapiens	10049	H. sapiens	DNAJB6	DnaJ heat shock protein family (Hsp40) member B6	GO:0090084 negative regulation of inclusion body assembly;GO:0090083 regulation of inclusion body assembly;GO:0070841 inclusion body assembly		Disease related genes; Predicted intracellular proteins	Nucleoplasm (Enhanced); Additional: Cytosol				0.0	0.0	0.0	0.0	1.0	0.0	0.0	1.0	0.0	0.0	0.0	0.0	0.0	0.0	0.0	0.0	1.0	0.0	0.0	0.0
DNAJB4	11080	symbol	H. sapiens	11080	H. sapiens	DNAJB4	DnaJ heat shock protein family (Hsp40) member B4	GO:0051085 chaperone cofactor-dependent protein refolding;GO:0051084 'de novo' posttranslational protein folding;GO:0006458 'de novo' protein folding		Predicted intracellular proteins	Nucleoplasm (Enhanced); Additional: Cytosol;Plasma membrane			(M5890)HALLMARK TNFA SIGNALING VIA NFKB	0.0	0.0	0.0	0.0	0.0	0.0	0.0	1.0	0.0	0.0	0.0	1.0	0.0	0.0	0.0	0.0	0.0	0.0	0.0	0.0
DNAJA4	55466	symbol	H. sapiens	55466	H. sapiens	DNAJA4	DnaJ heat shock protein family (Hsp40) member A4	GO:0090084 negative regulation of inclusion body assembly;GO:0090083 regulation of inclusion body assembly;GO:0070841 inclusion body assembly		Predicted intracellular proteins	Cytosol;Plasma membrane (Approved)			(M5922)HALLMARK UNFOLDED PROTEIN RESPONSE	0.0	0.0	0.0	0.0	1.0	0.0	0.0	1.0	0.0	0.0	0.0	0.0	0.0	0.0	0.0	0.0	0.0	0.0	0.0	0.0
DLG5	9231	symbol	H. sapiens	9231	H. sapiens	DLG5	discs large MAGUK scaffold protein 5	GO:0045186 zonula adherens assembly;GO:0035332 positive regulation of hippo signaling;GO:0071896 protein localization to adherens junction		Predicted intracellular proteins	Cell Junctions (Supported)			(M5907)HALLMARK ESTROGEN RESPONSE LATE	0.0	0.0	0.0	0.0	0.0	0.0	0.0	0.0	0.0	0.0	0.0	0.0	0.0	0.0	0.0	1.0	1.0	0.0	0.0	0.0
DLG2	1740	symbol	H. sapiens	1740	H. sapiens	DLG2	discs large MAGUK scaffold protein 2	GO:0099642 retrograde axonal protein transport;GO:0099641 anterograde axonal protein transport;GO:0035865 cellular response to potassium ion		Predicted intracellular proteins	Plasma membrane (Approved); Additional: Vesicles				0.0	0.0	0.0	0.0	0.0	0.0	0.0	1.0	0.0	0.0	0.0	0.0	0.0	0.0	0.0	0.0	0.0	0.0	0.0	0.0
DKC1	1736	symbol	H. sapiens	1736	H. sapiens	DKC1	dyskerin pseudouridine synthase 1	GO:0000495 box H/ACA snoRNA 3'-end processing;GO:0034964 box H/ACA snoRNA processing;GO:0033979 box H/ACA snoRNA metabolic process		Disease related genes; Predicted intracellular proteins	Nucleoli fibrillar center (Supported); Additional: Nucleoplasm		(M105)PID TELOMERASE PATHWAY	(M5922)HALLMARK UNFOLDED PROTEIN RESPONSE; (M5901)HALLMARK G2M CHECKPOINT	1.0	1.0	0.0	0.0	1.0	1.0	0.0	1.0	0.0	0.0	0.0	0.0	0.0	0.0	0.0	0.0	0.0	0.0	1.0	1.0
DHX36	170506	symbol	H. sapiens	170506	H. sapiens	DHX36	DEAH-box helicase 36	GO:1902064 regulation of transcription from RNA polymerase II promoter involved in spermatogenesis;GO:1904580 regulation of intracellular mRNA localization;GO:1904582 positive regulation of intracellular mRNA localization		Enzymes; Predicted intracellular proteins; ENZYME proteins:Hydrolases	Cytosol (Supported); Additional: Nucleoplasm				0.0	1.0	0.0	0.0	1.0	1.0	0.0	1.0	0.0	0.0	0.0	1.0	0.0	1.0	0.0	1.0	1.0	1.0	1.0	0.0
DHX30	22907	symbol	H. sapiens	22907	H. sapiens	DHX30	DExH-box helicase 30	GO:1902775 mitochondrial large ribosomal subunit assembly;GO:0061668 mitochondrial ribosome assembly;GO:0000027 ribosomal large subunit assembly		Enzymes; Predicted intracellular proteins; ENZYME proteins:Hydrolases	Mitochondria (Supported); Additional: Cytosol				0.0	0.0	0.0	0.0	0.0	0.0	0.0	0.0	0.0	0.0	0.0	0.0	0.0	0.0	0.0	0.0	0.0	0.0	0.0	1.0
DGCR6L	85359	symbol	H. sapiens	85359	H. sapiens	DGCR6L	DiGeorge syndrome critical region gene 6 like			Predicted intracellular proteins					0.0	0.0	0.0	0.0	0.0	0.0	0.0	0.0	0.0	0.0	0.0	0.0	0.0	0.0	0.0	0.0	0.0	0.0	0.0	0.0
DDX43	55510	symbol	H. sapiens	55510	H. sapiens	DDX43	DEAD-box helicase 43			Enzymes; Predicted intracellular proteins; ENZYME proteins:Hydrolases					0.0	0.0	0.0	0.0	0.0	0.0	0.0	0.0	0.0	0.0	0.0	0.0	0.0	0.0	0.0	0.0	0.0	0.0	0.0	0.0
DDX4	54514	symbol	H. sapiens	54514	H. sapiens	DDX4	DEAD-box helicase 4	GO:1990511 piRNA biosynthetic process;GO:0043046 DNA methylation involved in gamete generation;GO:0034587 piRNA metabolic process		Enzymes; Predicted intracellular proteins; ENZYME proteins:Hydrolases				(M5951)HALLMARK SPERMATOGENESIS	0.0	0.0	1.0	0.0	0.0	0.0	0.0	1.0	0.0	0.0	0.0	0.0	0.0	1.0	0.0	0.0	0.0	0.0	0.0	1.0
DDX21	9188	symbol	H. sapiens	9188	H. sapiens	DDX21	DExD-box helicase 21	GO:0002733 regulation of myeloid dendritic cell cytokine production;GO:0002735 positive regulation of myeloid dendritic cell cytokine production;GO:0002372 myeloid dendritic cell cytokine production		Enzymes; Predicted intracellular proteins; ENZYME proteins:Hydrolases	Mitotic chromosome;Nucleoli rim (Enhanced); Additional: Nucleoplasm			(M5941)HALLMARK UV RESPONSE UP; (M5926)HALLMARK MYC TARGETS V1	0.0	1.0	0.0	0.0	0.0	0.0	0.0	0.0	0.0	0.0	0.0	0.0	0.0	0.0	0.0	0.0	0.0	0.0	0.0	1.0
DDX17	10521	symbol	H. sapiens	10521	H. sapiens	DDX17	DEAD-box helicase 17	GO:2001014 regulation of skeletal muscle cell differentiation;GO:0010586 miRNA metabolic process;GO:0030521 androgen receptor signaling pathway		Enzymes; Predicted intracellular proteins; ENZYME proteins:Hydrolases	Nuclear speckles (Supported)				0.0	1.0	0.0	0.0	0.0	1.0	0.0	1.0	0.0	0.0	0.0	0.0	0.0	0.0	0.0	0.0	0.0	1.0	0.0	1.0
DCUN1D5	84259	symbol	H. sapiens	84259	H. sapiens	DCUN1D5	defective in cullin neddylation 1 domain containing 5	GO:2000436 positive regulation of protein neddylation;GO:2000434 regulation of protein neddylation;GO:0045116 protein neddylation		Predicted intracellular proteins	Nucleoli (Approved); Additional: Nucleoplasm				0.0	0.0	0.0	0.0	0.0	0.0	0.0	0.0	0.0	0.0	0.0	0.0	0.0	0.0	0.0	1.0	0.0	0.0	0.0	0.0
DCTPP1	79077	symbol	H. sapiens	79077	H. sapiens	DCTPP1	dCTP pyrophosphatase 1	GO:0006253 dCTP catabolic process;GO:0046065 dCTP metabolic process;GO:0046076 dTTP catabolic process		Enzymes; Predicted intracellular proteins; ENZYME proteins:Hydrolases	Cytosol;Nucleoplasm (Approved)			(M5928)HALLMARK MYC TARGETS V2; (M5925)HALLMARK E2F TARGETS	0.0	0.0	0.0	0.0	0.0	1.0	0.0	1.0	0.0	0.0	0.0	0.0	0.0	0.0	0.0	0.0	0.0	0.0	0.0	0.0
DCAF8	50717	symbol	H. sapiens	50717	H. sapiens	DCAF8	DDB1 and CUL4 associated factor 8	GO:0043687 post-translational protein modification;GO:0016567 protein ubiquitination;GO:0032446 protein modification by small protein conjugation		Disease related genes; Predicted intracellular proteins	Nucleoplasm (Approved); Additional: Cytosol				0.0	0.0	0.0	0.0	0.0	0.0	0.0	0.0	0.0	0.0	0.0	0.0	0.0	0.0	0.0	0.0	0.0	0.0	0.0	0.0
DCAF7	10238	symbol	H. sapiens	10238	H. sapiens	DCAF7	DDB1 and CUL4 associated factor 7	GO:0043687 post-translational protein modification;GO:0016567 protein ubiquitination;GO:0032446 protein modification by small protein conjugation		Predicted intracellular proteins	Nucleoplasm (Supported); Additional: Cytosol				0.0	0.0	0.0	0.0	0.0	0.0	0.0	0.0	0.0	0.0	0.0	0.0	0.0	0.0	0.0	0.0	0.0	0.0	0.0	0.0
DBT	1629	symbol	H. sapiens	1629	H. sapiens	DBT	dihydrolipoamide branched chain transacylase E2	GO:0009083 branched-chain amino acid catabolic process;GO:0009081 branched-chain amino acid metabolic process;GO:0009063 cellular amino acid catabolic process		Disease related genes; ENZYME proteins:Transferases; Enzymes; Potential drug targets; Predicted intracellular proteins	Mitochondria (Supported)			(M5905)HALLMARK ADIPOGENESIS	0.0	0.0	0.0	0.0	0.0	0.0	0.0	0.0	0.0	0.0	0.0	0.0	0.0	0.0	0.0	0.0	0.0	0.0	0.0	0.0
DAZAP1	26528	symbol	H. sapiens	26528	H. sapiens	DAZAP1	DAZ associated protein 1	GO:0048026 positive regulation of mRNA splicing, via spliceosome;GO:0001893 maternal placenta development;GO:0050685 positive regulation of mRNA processing		Predicted intracellular proteins	Nucleoplasm (Enhanced); Additional: Cytosol				0.0	1.0	0.0	0.0	0.0	1.0	0.0	0.0	0.0	0.0	0.0	0.0	0.0	1.0	0.0	0.0	0.0	1.0	0.0	0.0
DAB2IP	153090	symbol	H. sapiens	153090	H. sapiens	DAB2IP	DAB2 interacting protein	GO:0036324 vascular endothelial growth factor receptor-2 signaling pathway;GO:0043553 negative regulation of phosphatidylinositol 3-kinase activity;GO:1903896 positive regulation of IRE1-mediated unfolded protein response		Disease related genes; Predicted intracellular proteins			(M269)PID RAS PATHWAY		0.0	0.0	0.0	0.0	0.0	1.0	1.0	1.0	1.0	0.0	0.0	0.0	0.0	0.0	0.0	1.0	1.0	0.0	0.0	0.0
DAAM1	23002	symbol	H. sapiens	23002	H. sapiens	DAAM1	dishevelled associated activator of morphogenesis 1	GO:0060071 Wnt signaling pathway, planar cell polarity pathway;GO:0090175 regulation of establishment of planar polarity;GO:0001736 establishment of planar polarity		Predicted intracellular proteins	Cytosol;Plasma membrane (Approved)		(M23)PID WNT NONCANONICAL PATHWAY; (M5493)WNT SIGNALING	(M5945)HALLMARK HEME METABOLISM	1.0	0.0	0.0	0.0	0.0	0.0	0.0	0.0	0.0	0.0	0.0	0.0	0.0	0.0	0.0	0.0	1.0	0.0	0.0	0.0
CYSTM1	84418	symbol	H. sapiens	84418	H. sapiens	CYSTM1	cysteine rich transmembrane module containing 1	GO:0043312 neutrophil degranulation;GO:0002283 neutrophil activation involved in immune response;GO:0002446 neutrophil mediated immunity		Predicted intracellular proteins					0.0	0.0	0.0	0.0	0.0	0.0	0.0	0.0	0.0	0.0	0.0	0.0	0.0	0.0	0.0	0.0	0.0	0.0	0.0	0.0
CYB5B	80777	symbol	H. sapiens	80777	H. sapiens	CYB5B	cytochrome b5 type B	GO:0006809 nitric oxide biosynthetic process;GO:0046209 nitric oxide metabolic process;GO:2001057 reactive nitrogen species metabolic process		Predicted intracellular proteins	Endoplasmic reticulum (Approved); Additional: Centriolar satellite;Cytosol	Phenethyl Isothiocyanate		(M5941)HALLMARK UV RESPONSE UP; (M5924)HALLMARK MTORC1 SIGNALING	0.0	0.0	0.0	0.0	0.0	0.0	0.0	1.0	0.0	0.0	0.0	0.0	0.0	0.0	0.0	0.0	0.0	0.0	0.0	0.0
CXHXorf67						None	None	None	None	None	None	None	None	None	nan	nan	nan	nan	nan	nan	nan	nan	nan	nan	nan	nan	nan	nan	nan	nan	nan	nan	nan	nan
CTTN	2017	symbol	H. sapiens	2017	H. sapiens	CTTN	cortactin	GO:0006930 substrate-dependent cell migration, cell extension;GO:0097062 dendritic spine maintenance;GO:0045987 positive regulation of smooth muscle contraction		Cancer-related genes:Mutational cancer driver genes; Predicted intracellular proteins	Cytosol;Plasma membrane (Supported); Additional: Golgi apparatus;Vesicles		(M251)PID SYNDECAN 3 PATHWAY; (M266)PID NCADHERIN PATHWAY; (M156)PID ECADHERIN NASCENT AJ PATHWAY	(M5893)HALLMARK MITOTIC SPINDLE	1.0	0.0	0.0	0.0	0.0	0.0	0.0	0.0	0.0	0.0	0.0	0.0	1.0	0.0	0.0	1.0	1.0	0.0	1.0	0.0
CTNND1	1500	symbol	H. sapiens	1500	H. sapiens	CTNND1	catenin delta 1	GO:0035635 entry of bacterium into host cell;GO:0044331 cell-cell adhesion mediated by cadherin;GO:0099072 regulation of postsynaptic membrane neurotransmitter receptor levels		Cancer-related genes:Mutational cancer driver genes; Disease related genes; Predicted intracellular proteins	Plasma membrane (Enhanced)		(M184)PID ECADHERIN KERATINOCYTE PATHWAY; (M266)PID NCADHERIN PATHWAY; (M156)PID ECADHERIN NASCENT AJ PATHWAY	(M5915)HALLMARK APICAL JUNCTION	0.0	0.0	0.0	0.0	0.0	0.0	0.0	0.0	0.0	0.0	0.0	1.0	0.0	0.0	0.0	0.0	0.0	0.0	0.0	0.0
CTNNBL1	56259	symbol	H. sapiens	56259	H. sapiens	CTNNBL1	catenin beta like 1	GO:0016445 somatic diversification of immunoglobulins;GO:0002200 somatic diversification of immune receptors;GO:0002377 immunoglobulin production		Predicted intracellular proteins; Cancer-related genes:Candidate cancer biomarkers	Nucleoplasm (Enhanced); Additional: Centrosome;Cytosol				0.0	1.0	0.0	0.0	0.0	0.0	0.0	0.0	0.0	0.0	0.0	0.0	0.0	0.0	0.0	0.0	0.0	0.0	0.0	0.0
CTNNB1	1499	symbol	H. sapiens	1499	H. sapiens	CTNNB1	catenin beta 1	GO:0061324 canonical Wnt signaling pathway involved in positive regulation of cardiac outflow tract cell proliferation;GO:1901963 regulation of cell proliferation involved in outflow tract morphogenesis;GO:0044334 canonical Wnt signaling pathway involved in positive regulation of epithelial to mesenchymal transition		Cancer-related genes:Mutational cancer driver genes; Disease related genes; Cancer-related genes:Mutated cancer genes; Cancer-related genes:Candidate cancer biomarkers; Predicted intracellular proteins	Plasma membrane (Enhanced)	Urea	(M31)PID BETA CATENIN DEG PATHWAY; (M90)PID WNT CANONICAL PATHWAY; (M184)PID ECADHERIN KERATINOCYTE PATHWAY	(M5895)HALLMARK WNT BETA CATENIN SIGNALING; (M5896)HALLMARK TGF BETA SIGNALING; (M5892)HALLMARK CHOLESTEROL HOMEOSTASIS	1.0	0.0	1.0	0.0	1.0	0.0	1.0	1.0	1.0	0.0	0.0	1.0	0.0	0.0	1.0	1.0	1.0	0.0	1.0	0.0
CTBS	1486	symbol	H. sapiens	1486	H. sapiens	CTBS	chitobiase	GO:0006030 chitin metabolic process;GO:0006032 chitin catabolic process;GO:1901072 glucosamine-containing compound catabolic process		Predicted intracellular proteins	Cytosol (Uncertain)				0.0	0.0	0.0	0.0	0.0	0.0	0.0	1.0	0.0	0.0	0.0	0.0	0.0	0.0	0.0	0.0	0.0	0.0	0.0	0.0
CTBP2	1488	symbol	H. sapiens	1488	H. sapiens	CTBP2	C-terminal binding protein 2	GO:0048386 positive regulation of retinoic acid receptor signaling pathway;GO:0048790 maintenance of presynaptic active zone structure;GO:1990709 presynaptic active zone organization		Predicted intracellular proteins	Cytosol (Approved)		(M5493)WNT SIGNALING		0.0	0.0	0.0	1.0	0.0	0.0	0.0	1.0	0.0	0.0	0.0	0.0	0.0	0.0	0.0	0.0	0.0	0.0	0.0	0.0
CSK	1445	symbol	H. sapiens	1445	H. sapiens	CSK	C-terminal Src kinase	GO:0042997 negative regulation of Golgi to plasma membrane protein transport;GO:0042996 regulation of Golgi to plasma membrane protein transport;GO:0060368 regulation of Fc receptor mediated stimulatory signaling pathway	Tyr protein kinase family	ENZYME proteins:Transferases; Kinases:Tyr protein kinases; Enzymes; Predicted intracellular proteins	Cytosol;Vesicles (Enhanced)	Dasatinib; Staurosporine; TG-100801; Fostamatinib	(M3501)ST B CELL ANTIGEN RECEPTOR; (M9526)ST T CELL SIGNAL TRANSDUCTION; (M8626)SIG BCR SIGNALING PATHWAY	(M5950)HALLMARK ALLOGRAFT REJECTION	0.0	0.0	0.0	0.0	1.0	0.0	0.0	0.0	0.0	1.0	0.0	1.0	1.0	0.0	0.0	0.0	0.0	0.0	0.0	0.0
CSDE1	7812	symbol	H. sapiens	7812	H. sapiens	CSDE1	cold shock domain containing E1	GO:0070966 nuclear-transcribed mRNA catabolic process, no-go decay;GO:0075522 IRES-dependent viral translational initiation;GO:0019081 viral translation		Cancer-related genes:Mutational cancer driver genes; Predicted intracellular proteins	Cytosol;Plasma membrane (Enhanced)		(M254)PID MYC REPRESS PATHWAY		0.0	0.0	0.0	0.0	0.0	1.0	0.0	1.0	0.0	0.0	0.0	0.0	0.0	1.0	0.0	0.0	0.0	0.0	0.0	0.0
CRYGB	1419	symbol	H. sapiens	1419	H. sapiens	CRYGB	crystallin gamma B	GO:0070309 lens fiber cell morphogenesis;GO:0070307 lens fiber cell development;GO:0002089 lens morphogenesis in camera-type eye		Disease related genes; Predicted intracellular proteins	Cytosol;Vesicles (Approved)				0.0	0.0	0.0	0.0	0.0	0.0	0.0	0.0	0.0	0.0	0.0	0.0	0.0	0.0	0.0	1.0	0.0	0.0	0.0	0.0
CRKL	1399	symbol	H. sapiens	1399	H. sapiens	CRKL	CRK like proto-oncogene, adaptor protein	GO:0035685 helper T cell diapedesis;GO:0035684 helper T cell extravasation;GO:0098749 cerebellar neuron development		Predicted intracellular proteins	Nucleoplasm (Enhanced); Additional: Cytosol		(M190)PID TCR JNK PATHWAY; (M206)PID PDGFRA PATHWAY; (M69)PID REELIN PATHWAY		0.0	0.0	0.0	0.0	0.0	0.0	0.0	0.0	0.0	0.0	0.0	0.0	0.0	1.0	0.0	1.0	0.0	0.0	0.0	0.0
CPEB3	22849	symbol	H. sapiens	22849	H. sapiens	CPEB3	cytoplasmic polyadenylation element binding protein 3	GO:1900248 negative regulation of cytoplasmic translational elongation;GO:1900365 positive regulation of mRNA polyadenylation;GO:0045900 negative regulation of translational elongation		Predicted intracellular proteins	Cytosol (Approved); Additional: Midbody;Nucleoplasm;Plasma membrane			(M5956)HALLMARK KRAS SIGNALING DN	0.0	1.0	0.0	0.0	0.0	1.0	0.0	0.0	1.0	0.0	0.0	0.0	0.0	0.0	0.0	1.0	0.0	1.0	0.0	0.0
CPEB1	64506	symbol	H. sapiens	64506	H. sapiens	CPEB1	cytoplasmic polyadenylation element binding protein 1	GO:1900365 positive regulation of mRNA polyadenylation;GO:2000766 negative regulation of cytoplasmic translation;GO:0031442 positive regulation of mRNA 3'-end processing		Predicted intracellular proteins	Cytosol;Nucleoplasm (Supported)		(M242)PID AURORA A PATHWAY		0.0	1.0	0.0	0.0	0.0	1.0	0.0	0.0	1.0	0.0	0.0	0.0	0.0	0.0	0.0	0.0	0.0	1.0	0.0	0.0
CPD	1362	symbol	H. sapiens	1362	H. sapiens	CPD	carboxypeptidase D	GO:0016485 protein processing;GO:0051604 protein maturation;GO:0006518 peptide metabolic process		Enzymes; Peptidases:Metallopeptidases; Predicted intracellular proteins; ENZYME proteins:Hydrolases	Nuclear speckles;Nucleoplasm (Approved); Additional: Nuclear membrane	Guanidinoethylmercaptosuccinic acid			0.0	0.0	0.0	0.0	0.0	0.0	0.0	0.0	0.0	0.0	0.0	0.0	1.0	0.0	0.0	0.0	0.0	0.0	0.0	0.0
CORO1C	23603	symbol	H. sapiens	23603	H. sapiens	CORO1C	coronin 1C	GO:0097750 endosome membrane tubulation;GO:0097749 membrane tubulation;GO:2000394 positive regulation of lamellipodium morphogenesis		Predicted intracellular proteins					0.0	0.0	0.0	0.0	1.0	0.0	0.0	0.0	0.0	0.0	1.0	0.0	0.0	0.0	0.0	1.0	1.0	0.0	0.0	0.0
COPG2	26958	symbol	H. sapiens	26958	H. sapiens	COPG2	COPI coat complex subunit gamma 2	GO:0006891 intra-Golgi vesicle-mediated transport;GO:0072384 organelle transport along microtubule;GO:0006890 retrograde vesicle-mediated transport, Golgi to ER		Predicted intracellular proteins					0.0	0.0	0.0	1.0	0.0	0.0	0.0	0.0	0.0	0.0	0.0	0.0	1.0	0.0	0.0	0.0	0.0	0.0	0.0	0.0
COMMD6	170622	symbol	H. sapiens	170622	H. sapiens	COMMD6	COMM domain containing 6	GO:0032088 negative regulation of NF-kappaB transcription factor activity;GO:0043433 negative regulation of DNA-binding transcription factor activity;GO:0051090 regulation of DNA-binding transcription factor activity		Predicted intracellular proteins					0.0	0.0	0.0	0.0	0.0	0.0	0.0	0.0	0.0	0.0	0.0	0.0	0.0	0.0	0.0	0.0	0.0	0.0	0.0	0.0
CNOT11	55571	symbol	H. sapiens	55571	H. sapiens	CNOT11	CCR4-NOT transcription complex subunit 11	GO:0000289 nuclear-transcribed mRNA poly(A) tail shortening;GO:0006977 DNA damage response, signal transduction by p53 class mediator resulting in cell cycle arrest;GO:0072431 signal transduction involved in mitotic G1 DNA damage checkpoint		Predicted intracellular proteins	Nucleoplasm (Approved)				0.0	1.0	0.0	0.0	0.0	1.0	1.0	1.0	1.0	0.0	0.0	0.0	0.0	0.0	0.0	0.0	0.0	0.0	0.0	0.0
CNOT10	25904	symbol	H. sapiens	25904	H. sapiens	CNOT10	CCR4-NOT transcription complex subunit 10	GO:0000289 nuclear-transcribed mRNA poly(A) tail shortening;GO:0006977 DNA damage response, signal transduction by p53 class mediator resulting in cell cycle arrest;GO:0072431 signal transduction involved in mitotic G1 DNA damage checkpoint		Predicted intracellular proteins	Centrosome;Nucleoplasm (Approved); Additional: Cytosol				0.0	1.0	0.0	0.0	0.0	1.0	1.0	1.0	1.0	0.0	0.0	0.0	0.0	0.0	0.0	0.0	0.0	0.0	0.0	0.0
CNN2	1265	symbol	H. sapiens	1265	H. sapiens	CNN2	calponin 2	GO:0035722 interleukin-12-mediated signaling pathway;GO:0071349 cellular response to interleukin-12;GO:0070671 response to interleukin-12		Predicted intracellular proteins	Cytosol (Approved); Additional: Actin filaments;Nucleoplasm			(M5915)HALLMARK APICAL JUNCTION	0.0	0.0	0.0	0.0	0.0	0.0	0.0	0.0	0.0	0.0	0.0	0.0	0.0	0.0	0.0	0.0	1.0	0.0	0.0	0.0
CNBP	7555	symbol	H. sapiens	7555	H. sapiens	CNBP	CCHC-type zinc finger nucleic acid binding protein	GO:0071919 G-quadruplex DNA formation;GO:2000767 positive regulation of cytoplasmic translation;GO:2000765 regulation of cytoplasmic translation		Cancer-related genes; Disease related genes; Predicted intracellular proteins	Nucleoplasm (Approved); Additional: Cytosol			(M5949)HALLMARK PEROXISOME; (M5926)HALLMARK MYC TARGETS V1	0.0	0.0	0.0	0.0	0.0	1.0	0.0	0.0	0.0	0.0	0.0	0.0	0.0	0.0	0.0	0.0	0.0	0.0	0.0	0.0
CMTR1	23070	symbol	H. sapiens	23070	H. sapiens	CMTR1	cap methyltransferase 1	GO:0036451 cap mRNA methylation;GO:0097309 cap1 mRNA methylation;GO:0080009 mRNA methylation		ENZYME proteins:Transferases; Enzymes; Predicted intracellular proteins	Nucleoplasm (Enhanced); Additional: Vesicles	Ademetionine		(M5911)HALLMARK INTERFERON ALPHA RESPONSE; (M5913)HALLMARK INTERFERON GAMMA RESPONSE	0.0	1.0	0.0	0.0	0.0	0.0	0.0	0.0	0.0	0.0	0.0	0.0	0.0	0.0	0.0	0.0	0.0	0.0	0.0	0.0
CMAS	55907	symbol	H. sapiens	55907	H. sapiens	CMAS	cytidine monophosphate N-acetylneuraminic acid synthetase	GO:0006054 N-acetylneuraminate metabolic process;GO:0006040 amino sugar metabolic process;GO:0016999 antibiotic metabolic process		ENZYME proteins:Transferases; Enzymes; Predicted intracellular proteins	Cytosol (Uncertain); Additional: Nucleoli	Cytidine-5'-Monophosphate-5-N-Acetylneuraminic Acid			0.0	0.0	0.0	0.0	0.0	0.0	0.0	0.0	0.0	0.0	0.0	0.0	0.0	0.0	0.0	0.0	0.0	0.0	0.0	0.0
CLYBL	171425	symbol	H. sapiens	171425	H. sapiens	CLYBL	citramalyl-CoA lyase	GO:0106064 regulation of cobalamin metabolic process;GO:0106121 positive regulation of cobalamin metabolic process;GO:1901403 positive regulation of tetrapyrrole metabolic process		ENZYME proteins:Transferases; Enzymes; ENZYME proteins:Lyases; Predicted intracellular proteins					0.0	0.0	0.0	0.0	0.0	0.0	0.0	1.0	0.0	0.0	0.0	0.0	0.0	0.0	0.0	0.0	0.0	0.0	0.0	0.0
CLTB	1212	symbol	H. sapiens	1212	H. sapiens	CLTB	clathrin light chain B	GO:0048268 clathrin coat assembly;GO:0072583 clathrin-dependent endocytosis;GO:0006898 receptor-mediated endocytosis		Predicted intracellular proteins	Vesicles (Supported); Additional: Cytosol;Plasma membrane		(M243)PID ARF 3PATHWAY	(M5941)HALLMARK UV RESPONSE UP	0.0	0.0	0.0	0.0	0.0	0.0	0.0	0.0	0.0	0.0	0.0	0.0	1.0	0.0	0.0	0.0	0.0	0.0	0.0	0.0
CLPX	10845	symbol	H. sapiens	10845	H. sapiens	CLPX	caseinolytic mitochondrial matrix peptidase chaperone subunit X	GO:0010952 positive regulation of peptidase activity;GO:0006457 protein folding;GO:0046034 ATP metabolic process		Predicted intracellular proteins	Mitochondria (Supported); Additional: Cytosol;Nucleoplasm				0.0	0.0	0.0	0.0	0.0	0.0	0.0	1.0	0.0	0.0	0.0	0.0	0.0	0.0	0.0	0.0	0.0	0.0	0.0	0.0
CLIP1	6249	symbol	H. sapiens	6249	H. sapiens	CLIP1	CAP-Gly domain containing linker protein 1	GO:0031116 positive regulation of microtubule polymerization;GO:0031112 positive regulation of microtubule polymerization or depolymerization;GO:0031113 regulation of microtubule polymerization		Predicted intracellular proteins; Cancer-related genes:Mutational cancer driver genes; Cancer-related genes:Candidate cancer biomarkers	Cytosol;Microtubule ends (Supported)		(M163)PID LIS1 PATHWAY; (M121)PID MTOR 4PATHWAY	(M5893)HALLMARK MITOTIC SPINDLE	1.0	0.0	1.0	0.0	0.0	0.0	0.0	0.0	0.0	0.0	0.0	0.0	0.0	0.0	0.0	0.0	1.0	0.0	1.0	0.0
CKAP2	26586	symbol	H. sapiens	26586	H. sapiens	CKAP2	cytoskeleton associated protein 2	GO:0000281 mitotic cytokinesis;GO:0061640 cytoskeleton-dependent cytokinesis;GO:0000910 cytokinesis		Predicted intracellular proteins	Microtubules (Enhanced); Additional: Cytosol				0.0	0.0	1.0	0.0	0.0	0.0	0.0	0.0	0.0	0.0	0.0	0.0	0.0	0.0	0.0	0.0	0.0	0.0	0.0	0.0
CIP2A	57650	symbol	H. sapiens	57650	H. sapiens	CIP2A	cellular inhibitor of PP2A			Predicted intracellular proteins	Cytosol (Supported); Additional: Plasma membrane				0.0	0.0	0.0	0.0	0.0	0.0	0.0	0.0	0.0	0.0	0.0	0.0	0.0	0.0	0.0	0.0	0.0	0.0	0.0	0.0
CHMP2B	25978	symbol	H. sapiens	25978	H. sapiens	CHMP2B	charged multivesicular body protein 2B	GO:0061763 multivesicular body-lysosome fusion;GO:0032510 endosome to lysosome transport via multivesicular body sorting pathway;GO:1904896 ESCRT complex disassembly		Disease related genes; Predicted intracellular proteins	Cytosol (Approved)				1.0	0.0	1.0	1.0	0.0	0.0	1.0	1.0	1.0	0.0	1.0	0.0	1.0	0.0	0.0	0.0	1.0	0.0	0.0	0.0
CHL1	10752	symbol	H. sapiens	10752	H. sapiens	CHL1	cell adhesion molecule L1 like	GO:0031103 axon regeneration;GO:0031102 neuron projection regeneration;GO:0048678 response to axon injury		Predicted intracellular proteins					0.0	0.0	0.0	0.0	0.0	0.0	0.0	0.0	0.0	1.0	0.0	0.0	0.0	0.0	0.0	1.0	0.0	0.0	0.0	0.0
CHERP	10523	symbol	H. sapiens	10523	H. sapiens	CHERP	calcium homeostasis endoplasmic reticulum protein	GO:0070886 positive regulation of calcineurin-NFAT signaling cascade;GO:0106058 positive regulation of calcineurin-mediated signaling;GO:0070884 regulation of calcineurin-NFAT signaling cascade		Predicted intracellular proteins					0.0	1.0	0.0	0.0	0.0	0.0	0.0	0.0	0.0	0.0	0.0	0.0	0.0	0.0	0.0	0.0	0.0	0.0	0.0	0.0
CHEK1	1111	symbol	H. sapiens	1111	H. sapiens	CHEK1	checkpoint kinase 1	GO:0010767 regulation of transcription from RNA polymerase II promoter in response to UV-induced DNA damage;GO:0035407 histone H3-T11 phosphorylation;GO:0035405 histone-threonine phosphorylation	CAMK Ser/Thr protein kinase family	ENZYME proteins:Transferases; Enzymes; Kinases:CAMK Ser/Thr protein kinases; Cancer-related genes:Candidate cancer biomarkers; Predicted intracellular proteins	Nucleoplasm (Supported); Additional: Vesicles	XL844; Enzastaurin; CHIR-124; N-{5-[4-(4-METHYLPIPERAZIN-1-YL)PHENYL]-1H-PYRROLO[2,3-B]PYRIDIN-3-YL}NICOTINAMIDE; 3-(5-{[4-(AMINOMETHYL)PIPERIDIN-1-YL]METHYL}-1H-INDOL-2-YL)QUINOLIN-2(1H)-ONE; 2,2'-{[9-(HYDROXYIMINO)-9H-FLUORENE-2,7-DIYL]BIS(OXY)}DIACETIC ACID; (2S)-1-AMINO-3-[(5-NITROQUINOLIN-8-YL)AMINO]PROPAN-2-OL; 2-(cyclohexylamino)benzoic acid; 3-(5-{[4-(AMINOMETHYL)PIPERIDIN-1-YL]METHYL}-1H…	(M10154)SA G2 AND M PHASES; (M95)PID CIRCADIAN PATHWAY; (M46)PID ATR PATHWAY	(M5901)HALLMARK G2M CHECKPOINT; (M5925)HALLMARK E2F TARGETS	1.0	0.0	1.0	0.0	1.0	0.0	1.0	1.0	1.0	0.0	0.0	0.0	0.0	0.0	1.0	0.0	1.0	0.0	0.0	0.0
CFH	3075	symbol	H. sapiens	3075	H. sapiens	CFH	complement factor H	GO:1903659 regulation of complement-dependent cytotoxicity;GO:0097278 complement-dependent cytotoxicity;GO:0006957 complement activation, alternative pathway		Cancer-related genes:Mutational cancer driver genes; Disease related genes; Predicted secreted proteins	Vesicles (Approved)	Zinc; Copper; Zinc acetate; Zinc chloride; Zinc sulfate, unspecified form		(M5946)HALLMARK COAGULATION; (M5913)HALLMARK INTERFERON GAMMA RESPONSE; (M5921)HALLMARK COMPLEMENT	0.0	0.0	0.0	0.0	0.0	0.0	0.0	0.0	0.0	0.0	0.0	0.0	0.0	0.0	0.0	0.0	0.0	0.0	0.0	0.0
CETN2	1069	symbol	H. sapiens	1069	H. sapiens	CETN2	centrin 2	GO:0000717 nucleotide-excision repair, DNA duplex unwinding;GO:0000715 nucleotide-excision repair, DNA damage recognition;GO:0070911 global genome nucleotide-excision repair		Predicted intracellular proteins				(M5898)HALLMARK DNA REPAIR	1.0	0.0	1.0	1.0	0.0	0.0	1.0	1.0	0.0	0.0	0.0	0.0	0.0	1.0	0.0	0.0	0.0	0.0	0.0	0.0
CERS5	91012	symbol	H. sapiens	91012	H. sapiens	CERS5	ceramide synthase 5	GO:0046513 ceramide biosynthetic process;GO:0006672 ceramide metabolic process;GO:0030148 sphingolipid biosynthetic process		ENZYME proteins:Transferases; Enzymes	Nucleoli;Nucleoplasm (Approved)				0.0	0.0	0.0	0.0	0.0	0.0	0.0	0.0	0.0	0.0	0.0	0.0	0.0	0.0	0.0	0.0	0.0	0.0	0.0	0.0
CERS4	79603	symbol	H. sapiens	79603	H. sapiens	CERS4	ceramide synthase 4	GO:0046513 ceramide biosynthetic process;GO:0006672 ceramide metabolic process;GO:0030148 sphingolipid biosynthetic process		Predicted intracellular proteins	Nucleoplasm;Vesicles (Supported)				0.0	0.0	0.0	0.0	0.0	0.0	0.0	0.0	0.0	0.0	0.0	0.0	0.0	0.0	0.0	0.0	0.0	0.0	0.0	0.0
CEP44	80817	symbol	H. sapiens	80817	H. sapiens	CEP44	centrosomal protein 44	GO:0010457 centriole-centriole cohesion;GO:0007099 centriole replication;GO:0098534 centriole assembly		Predicted intracellular proteins					0.0	0.0	1.0	0.0	0.0	0.0	0.0	0.0	0.0	0.0	0.0	0.0	0.0	0.0	0.0	0.0	0.0	0.0	0.0	0.0
CEP170	9859	symbol	H. sapiens	9859	H. sapiens	CEP170	centrosomal protein 170			Predicted intracellular proteins	Centrosome (Enhanced); Additional: Cytosol;Mitotic spindle				0.0	0.0	0.0	0.0	0.0	0.0	0.0	0.0	0.0	0.0	0.0	0.0	0.0	0.0	0.0	0.0	0.0	0.0	0.0	0.0
CEP164	22897	symbol	H. sapiens	22897	H. sapiens	CEP164	centrosomal protein 164	GO:0097711 ciliary basal body-plasma membrane docking;GO:0140056 organelle localization by membrane tethering;GO:0022406 membrane docking		Disease related genes; Predicted intracellular proteins	Centrosome;Nucleoplasm (Supported)		(M46)PID ATR PATHWAY		1.0	0.0	1.0	1.0	0.0	0.0	1.0	0.0	0.0	0.0	0.0	0.0	0.0	0.0	0.0	0.0	0.0	0.0	0.0	0.0
CENPE	1062	symbol	H. sapiens	1062	H. sapiens	CENPE	centromere protein E	GO:0099606 microtubule plus-end directed mitotic chromosome migration;GO:0099607 lateral attachment of mitotic spindle microtubules to kinetochore;GO:0007079 mitotic chromosome movement towards spindle pole		Disease related genes; Predicted intracellular proteins	Cytosol;Microtubules (Approved); Additional: Nucleoplasm	GSK-923295	(M129)PID PLK1 PATHWAY	(M5893)HALLMARK MITOTIC SPINDLE; (M5901)HALLMARK G2M CHECKPOINT; (M5925)HALLMARK E2F TARGETS	1.0	0.0	1.0	1.0	1.0	0.0	1.0	0.0	1.0	1.0	0.0	0.0	1.0	0.0	0.0	0.0	0.0	0.0	0.0	0.0
CDKN2AIP	55602	symbol	H. sapiens	55602	H. sapiens	CDKN2AIP	CDKN2A interacting protein	GO:0030307 positive regulation of cell growth;GO:0030308 negative regulation of cell growth;GO:0045926 negative regulation of growth		Predicted intracellular proteins	Nucleoplasm (Enhanced)			(M5939)HALLMARK P53 PATHWAY	0.0	0.0	0.0	0.0	0.0	0.0	0.0	0.0	0.0	0.0	0.0	0.0	0.0	0.0	0.0	1.0	0.0	0.0	0.0	0.0
CDK9	1025	symbol	H. sapiens	1025	H. sapiens	CDK9	cyclin dependent kinase 9	GO:1903837 regulation of mRNA 3'-UTR binding;GO:1903839 positive regulation of mRNA 3'-UTR binding;GO:2001168 positive regulation of histone H2B ubiquitination	CMGC Ser/Thr protein kinase family	Disease related genes; ENZYME proteins:Transferases; Predicted intracellular proteins; Enzymes; Potential drug targets; Kinases:CMGC Ser/Thr protein kinases	Nucleoplasm (Approved); Additional: Cytoplasmic bodies	Alvocidib; Seliciclib		(M5896)HALLMARK TGF BETA SIGNALING	0.0	1.0	0.0	0.0	1.0	1.0	1.0	1.0	1.0	0.0	0.0	0.0	0.0	0.0	1.0	0.0	0.0	1.0	1.0	1.0
CDK11B	984	symbol	H. sapiens	984	H. sapiens	CDK11B	cyclin dependent kinase 11B	GO:0050684 regulation of mRNA processing;GO:1903311 regulation of mRNA metabolic process;GO:0001558 regulation of cell growth	CMGC Ser/Thr protein kinase family	Predicted intracellular proteins	Nuclear speckles (Approved)		(M58)PID AR PATHWAY		1.0	1.0	0.0	0.0	0.0	1.0	1.0	0.0	0.0	0.0	0.0	0.0	0.0	0.0	0.0	1.0	0.0	1.0	0.0	0.0
CDH15	1013	symbol	H. sapiens	1013	H. sapiens	CDH15	cadherin 15	GO:0051149 positive regulation of muscle cell differentiation;GO:0034332 adherens junction organization;GO:0007156 homophilic cell adhesion via plasma membrane adhesion molecules		Disease related genes	Golgi apparatus;Plasma membrane (Enhanced)			(M5915)HALLMARK APICAL JUNCTION	0.0	0.0	0.0	0.0	0.0	0.0	0.0	0.0	0.0	0.0	0.0	0.0	0.0	0.0	0.0	0.0	0.0	0.0	0.0	0.0
CDC7	8317	symbol	H. sapiens	8317	H. sapiens	CDC7	cell division cycle 7	GO:0010571 positive regulation of nuclear cell cycle DNA replication;GO:2000105 positive regulation of DNA-dependent DNA replication;GO:0000727 double-strand break repair via break-induced replication	Other	Kinases; ENZYME proteins:Transferases; Enzymes; Predicted intracellular proteins	Nucleoplasm (Supported); Additional: Cytokinetic bridge;Mitotic spindle			(M5901)HALLMARK G2M CHECKPOINT	1.0	0.0	1.0	0.0	0.0	0.0	1.0	0.0	1.0	0.0	0.0	0.0	0.0	0.0	0.0	0.0	0.0	0.0	0.0	0.0
CDC40	51362	symbol	H. sapiens	51362	H. sapiens	CDC40	cell division cycle 40	GO:0031124 mRNA 3'-end processing;GO:0006406 mRNA export from nucleus;GO:0071427 mRNA-containing ribonucleoprotein complex export from nucleus		Predicted intracellular proteins	Nucleoplasm (Supported)				0.0	1.0	0.0	0.0	0.0	0.0	0.0	1.0	0.0	0.0	0.0	0.0	0.0	0.0	0.0	0.0	0.0	0.0	0.0	0.0
CDC27	996	symbol	H. sapiens	996	H. sapiens	CDC27	cell division cycle 27	GO:0045842 positive regulation of mitotic metaphase/anaphase transition;GO:1901970 positive regulation of mitotic sister chromatid separation;GO:1902101 positive regulation of metaphase/anaphase transition of cell cycle		Cancer-related genes:Mutated cancer genes; Predicted intracellular proteins	Nucleoplasm (Enhanced)			(M5893)HALLMARK MITOTIC SPINDLE; (M5901)HALLMARK G2M CHECKPOINT; (M5945)HALLMARK HEME METABOLISM	1.0	0.0	1.0	0.0	1.0	0.0	1.0	0.0	1.0	0.0	0.0	0.0	0.0	0.0	0.0	0.0	0.0	0.0	1.0	0.0
CDC123	8872	symbol	H. sapiens	8872	H. sapiens	CDC123	cell division cycle 123	GO:1905143 eukaryotic translation initiation factor 2 complex assembly;GO:0045948 positive regulation of translational initiation;GO:0006446 regulation of translational initiation		Predicted intracellular proteins	Golgi apparatus;Nucleoplasm (Approved); Additional: Cytosol				0.0	0.0	1.0	0.0	0.0	1.0	0.0	0.0	1.0	0.0	0.0	0.0	0.0	0.0	0.0	0.0	0.0	0.0	0.0	0.0
CD99	4267	symbol	H. sapiens	4267	H. sapiens	CD99	CD99 molecule (Xg blood group)	GO:2000391 positive regulation of neutrophil extravasation;GO:2000389 regulation of neutrophil extravasation;GO:0072683 T cell extravasation		CD markers; Predicted intracellular proteins	Golgi apparatus (Approved)			(M5915)HALLMARK APICAL JUNCTION	0.0	0.0	0.0	0.0	0.0	0.0	0.0	0.0	0.0	1.0	0.0	0.0	0.0	0.0	0.0	0.0	0.0	0.0	0.0	0.0
CD61	3690	gene_synonym	H. sapiens	3690	H. sapiens	ITGB3	integrin subunit beta 3	GO:0051611 regulation of serotonin uptake;GO:0050748 negative regulation of lipoprotein metabolic process;GO:0038027 apolipoprotein A-I-mediated signaling pathway		CD markers; Disease related genes; FDA approved drug targets:Small molecule drugs; Cancer-related genes:Candidate cancer biomarkers; FDA approved drug targets:Biotech drugs; Predicted intracellular proteins	Plasma membrane (Supported); Additional: Nucleoplasm	Abciximab; Eptifibatide; Antithymocyte immunoglobulin (rabbit); Levothyroxine; Tirofiban; Resveratrol; Lefradafiban; LM-609; Fradafiban; Ferric maltol	(M103)PID S1P S1P1 PATHWAY; (M47)PID INTEGRIN CS PATHWAY; (M55)PID S1P S1P3 PATHWAY	(M5897)HALLMARK IL6 JAK STAT3 SIGNALING; (M5946)HALLMARK COAGULATION; (M5942)HALLMARK UV RESPONSE DN	0.0	0.0	0.0	0.0	1.0	0.0	0.0	1.0	0.0	1.0	0.0	1.0	0.0	0.0	0.0	1.0	0.0	0.0	0.0	0.0
CD5L	922	symbol	H. sapiens	922	H. sapiens	CD5L	CD5 molecule like	GO:1903661 positive regulation of complement-dependent cytotoxicity;GO:1903659 regulation of complement-dependent cytotoxicity;GO:0097278 complement-dependent cytotoxicity		Predicted secreted proteins					0.0	0.0	0.0	0.0	0.0	0.0	0.0	0.0	0.0	0.0	0.0	0.0	0.0	0.0	0.0	0.0	0.0	0.0	0.0	0.0
CD59	966	symbol	H. sapiens	966	H. sapiens	CD59	CD59 molecule (CD59 blood group)	GO:0001971 negative regulation of activation of membrane attack complex;GO:0001905 activation of membrane attack complex;GO:0001969 regulation of activation of membrane attack complex		Predicted intracellular proteins; CD markers; Disease related genes; Cancer-related genes:Candidate cancer biomarkers	Golgi apparatus;Vesicles (Uncertain)			(M5921)HALLMARK COMPLEMENT; (M5930)HALLMARK EPITHELIAL MESENCHYMAL TRANSITION	0.0	0.0	0.0	1.0	0.0	0.0	0.0	0.0	0.0	1.0	0.0	0.0	1.0	0.0	0.0	0.0	0.0	0.0	0.0	0.0
CD2BP2	10421	symbol	H. sapiens	10421	H. sapiens	CD2BP2	CD2 cytoplasmic tail binding protein 2	GO:0000244 spliceosomal tri-snRNP complex assembly;GO:0000387 spliceosomal snRNP assembly;GO:0010923 negative regulation of phosphatase activity		Predicted intracellular proteins	Nuclear speckles (Enhanced); Additional: Cytosol				0.0	1.0	0.0	0.0	0.0	0.0	0.0	0.0	0.0	0.0	0.0	0.0	0.0	0.0	0.0	0.0	0.0	0.0	0.0	0.0
CD276	80381	symbol	H. sapiens	80381	H. sapiens	CD276	CD276 molecule	GO:0032729 positive regulation of interferon-gamma production;GO:0042102 positive regulation of T cell proliferation;GO:0032649 regulation of interferon-gamma production		CD markers; Predicted intracellular proteins	Vesicles (Approved)			(M5915)HALLMARK APICAL JUNCTION	0.0	0.0	0.0	0.0	0.0	0.0	0.0	0.0	0.0	0.0	0.0	0.0	0.0	0.0	0.0	0.0	0.0	0.0	0.0	0.0
CCZ1	51622	symbol	H. sapiens	51622	H. sapiens	CCZ1	CCZ1 homolog, vacuolar protein trafficking and biogenesis associated	GO:0016192 vesicle-mediated transport;GO:0050790 regulation of catalytic activity;GO:0065009 regulation of molecular function		Predicted intracellular proteins	Vesicles (Enhanced)				0.0	0.0	0.0	0.0	0.0	0.0	0.0	0.0	0.0	0.0	0.0	0.0	1.0	0.0	0.0	0.0	0.0	0.0	0.0	0.0
CCNB1	891	symbol	H. sapiens	891	H. sapiens	CCNB1	cyclin B1	GO:0046680 response to DDT;GO:2000775 histone H3-S10 phosphorylation involved in chromosome condensation;GO:0071283 cellular response to iron(III) ion		Predicted intracellular proteins; Transporters:Transporter channels and pores; Cancer-related genes:Candidate cancer biomarkers	Cytosol (Enhanced)		(M176)PID FOXM1 PATHWAY; (M129)PID PLK1 PATHWAY; (M136)PID FOXO PATHWAY		1.0	1.0	1.0	1.0	1.0	1.0	1.0	1.0	1.0	1.0	1.0	0.0	0.0	1.0	1.0	1.0	0.0	1.0	1.0	0.0
CCDC88C	440193	symbol	H. sapiens	440193	H. sapiens	CCDC88C	coiled-coil domain containing 88C	GO:0003383 apical constriction;GO:0003382 epithelial cell morphogenesis;GO:0031648 protein destabilization		Disease related genes; Predicted intracellular proteins	Nucleoli fibrillar center;Nucleoplasm (Approved)				0.0	0.0	1.0	0.0	0.0	0.0	0.0	0.0	0.0	0.0	0.0	0.0	0.0	0.0	0.0	1.0	1.0	0.0	0.0	0.0
CCDC88A	55704	symbol	H. sapiens	55704	H. sapiens	CCDC88A	coiled-coil domain containing 88A	GO:0072658 maintenance of protein location in membrane;GO:0072660 maintenance of protein location in plasma membrane;GO:1903566 positive regulation of protein localization to cilium		Disease related genes; Predicted intracellular proteins				(M5893)HALLMARK MITOTIC SPINDLE	0.0	0.0	1.0	0.0	0.0	0.0	0.0	0.0	0.0	0.0	0.0	0.0	0.0	0.0	0.0	1.0	1.0	0.0	1.0	0.0
CCDC124	115098	symbol	H. sapiens	115098	H. sapiens	CCDC124	coiled-coil domain containing 124	GO:0051301 cell division;GO:0007049 cell cycle;GO:0009987 cellular process		Predicted intracellular proteins	Cytosol;Plasma membrane (Enhanced)				0.0	0.0	1.0	0.0	0.0	0.0	0.0	0.0	0.0	0.0	0.0	1.0	0.0	0.0	0.0	0.0	0.0	0.0	0.0	0.0
CBX3	11335	symbol	H. sapiens	11335	H. sapiens	CBX3	chromobox 3	GO:0071549 cellular response to dexamethasone stimulus;GO:0071548 response to dexamethasone;GO:0070317 negative regulation of G0 to G1 transition		Predicted intracellular proteins	Nucleoplasm (Supported); Additional: Nuclear bodies			(M5928)HALLMARK MYC TARGETS V2; (M5926)HALLMARK MYC TARGETS V1	0.0	0.0	0.0	0.0	0.0	0.0	1.0	0.0	1.0	0.0	0.0	0.0	0.0	0.0	0.0	0.0	0.0	0.0	0.0	0.0
CBLL1	79872	symbol	H. sapiens	79872	H. sapiens	CBLL1	Cbl proto-oncogene like 1	GO:0035635 entry of bacterium into host cell;GO:0080009 mRNA methylation;GO:0016556 mRNA modification		ENZYME proteins:Transferases; Enzymes; Predicted intracellular proteins	Nuclear speckles (Supported)		(M142)PID AJDISS 2PATHWAY		0.0	0.0	0.0	0.0	0.0	0.0	0.0	0.0	0.0	0.0	0.0	0.0	0.0	0.0	0.0	0.0	0.0	0.0	0.0	0.0
CBFB	865	symbol	H. sapiens	865	H. sapiens	CBFB	core-binding factor subunit beta	GO:0043378 positive regulation of CD8-positive, alpha-beta T cell differentiation;GO:0043376 regulation of CD8-positive, alpha-beta T cell differentiation;GO:2001187 positive regulation of CD8-positive, alpha-beta T cell activation		Cancer-related genes:Mutational cancer driver genes; Disease related genes; Cancer-related genes:Mutated cancer genes; Predicted intracellular proteins	Cytosol;Nucleoplasm (Approved)		(M166)PID ATF2 PATHWAY; (M167)PID AP1 PATHWAY; (M2)PID SMAD2 3NUCLEAR PATHWAY		0.0	0.0	0.0	0.0	0.0	0.0	0.0	0.0	0.0	0.0	0.0	0.0	0.0	0.0	0.0	0.0	0.0	0.0	0.0	0.0
CASTOR1	652968	symbol	H. sapiens	652968	H. sapiens	CASTOR1	cytosolic arginine sensor for mTORC1 subunit 1	GO:1903577 cellular response to L-arginine;GO:1903576 response to L-arginine;GO:1904262 negative regulation of TORC1 signaling		Predicted intracellular proteins					0.0	0.0	0.0	0.0	0.0	0.0	0.0	0.0	0.0	0.0	0.0	0.0	0.0	0.0	0.0	0.0	0.0	0.0	0.0	0.0
CASP6	839	symbol	H. sapiens	839	H. sapiens	CASP6	caspase 6	GO:0072733 response to staurosporine;GO:0072734 cellular response to staurosporine;GO:0071312 cellular response to alkaloid		ENZYME proteins:Hydrolases; Enzymes; Peptidases:Cysteine-type peptidases; Cancer-related genes:Candidate cancer biomarkers; Predicted intracellular proteins	Cytosol (Supported); Additional: Nucleoplasm		(M197)PID HIV NEF PATHWAY; (M220)PID CASPASE PATHWAY; (M153)PID P75 NTR PATHWAY	(M5902)HALLMARK APOPTOSIS; (M5891)HALLMARK HYPOXIA; (M5934)HALLMARK XENOBIOTIC METABOLISM	0.0	0.0	0.0	0.0	0.0	0.0	0.0	0.0	0.0	0.0	0.0	0.0	0.0	0.0	0.0	0.0	0.0	0.0	0.0	0.0
CASC3	22794	symbol	H. sapiens	22794	H. sapiens	CASC3	CASC3 exon junction complex subunit	GO:0008298 intracellular mRNA localization;GO:0031124 mRNA 3'-end processing;GO:0006406 mRNA export from nucleus		Predicted intracellular proteins; Transporters:Primary Active Transporters; Cancer-related genes:Candidate cancer biomarkers	Nuclear membrane (Approved)				0.0	1.0	0.0	0.0	0.0	1.0	0.0	1.0	0.0	0.0	0.0	0.0	0.0	0.0	0.0	0.0	0.0	0.0	0.0	0.0
CARD19	84270	symbol	H. sapiens	84270	H. sapiens	CARD19	caspase recruitment domain family member 19	GO:0043124 negative regulation of I-kappaB kinase/NF-kappaB signaling;GO:0043122 regulation of I-kappaB kinase/NF-kappaB signaling;GO:0007249 I-kappaB kinase/NF-kappaB signaling			Mitochondria (Supported)				0.0	0.0	0.0	0.0	0.0	0.0	0.0	0.0	0.0	0.0	0.0	0.0	0.0	0.0	0.0	0.0	0.0	0.0	0.0	0.0
CAPRIN2	65981	symbol	H. sapiens	65981	H. sapiens	CAPRIN2	caprin family member 2	GO:0061003 positive regulation of dendritic spine morphogenesis;GO:0050775 positive regulation of dendrite morphogenesis;GO:0060999 positive regulation of dendritic spine development		Predicted intracellular proteins	Cytosol (Supported); Additional: Centrosome;Nucleoplasm				0.0	0.0	0.0	0.0	0.0	1.0	0.0	0.0	0.0	0.0	0.0	0.0	0.0	0.0	0.0	1.0	0.0	0.0	0.0	0.0
CAMK1	8536	symbol	H. sapiens	8536	H. sapiens	CAMK1	calcium/calmodulin dependent protein kinase I	GO:0051835 positive regulation of synapse structural plasticity;GO:0051823 regulation of synapse structural plasticity;GO:2000615 regulation of histone H3-K9 acetylation	CAMK Ser/Thr protein kinase family	ENZYME proteins:Transferases; Enzymes; Kinases:CAMK Ser/Thr protein kinases; Predicted intracellular proteins	Cytosol (Approved)	Fostamatinib			0.0	0.0	0.0	0.0	1.0	0.0	0.0	1.0	0.0	0.0	0.0	0.0	0.0	0.0	1.0	1.0	0.0	0.0	0.0	0.0
CALD1	800	symbol	H. sapiens	800	H. sapiens	CALD1	caldesmon 1	GO:0006936 muscle contraction;GO:0003012 muscle system process;GO:0003008 system process		Predicted intracellular proteins	Actin filaments;Plasma membrane (Enhanced)			(M5930)HALLMARK EPITHELIAL MESENCHYMAL TRANSITION	0.0	0.0	0.0	0.0	0.0	0.0	0.0	0.0	0.0	0.0	0.0	0.0	0.0	0.0	0.0	0.0	0.0	0.0	0.0	0.0
C9	735	symbol	H. sapiens	735	H. sapiens	C9	complement C9	GO:0006957 complement activation, alternative pathway;GO:0019835 cytolysis;GO:0030449 regulation of complement activation		Disease related genes; Predicted secreted proteins		Copper		(M5946)HALLMARK COAGULATION; (M5921)HALLMARK COMPLEMENT	0.0	0.0	0.0	0.0	0.0	0.0	0.0	0.0	0.0	0.0	0.0	0.0	0.0	0.0	0.0	0.0	0.0	0.0	0.0	0.0
C8G	733	symbol	H. sapiens	733	H. sapiens	C8G	complement C8 gamma chain	GO:0006957 complement activation, alternative pathway;GO:0019835 cytolysis;GO:0030449 regulation of complement activation		Predicted secreted proteins		Zinc; Lauric acid; Citric acid; Zinc acetate		(M5946)HALLMARK COAGULATION	0.0	0.0	0.0	0.0	0.0	0.0	0.0	0.0	0.0	0.0	0.0	0.0	0.0	0.0	0.0	0.0	0.0	0.0	0.0	0.0
C7	730	symbol	H. sapiens	730	H. sapiens	C7	complement C7	GO:0006957 complement activation, alternative pathway;GO:0006883 cellular sodium ion homeostasis;GO:0019835 cytolysis		Disease related genes; Predicted secreted proteins; Cancer-related genes:Candidate cancer biomarkers					0.0	0.0	0.0	0.0	0.0	0.0	0.0	0.0	0.0	0.0	0.0	0.0	0.0	0.0	0.0	0.0	0.0	0.0	0.0	0.0
C6orf203	51250	gene_synonym	H. sapiens	51250	H. sapiens	MTRES1	mitochondrial transcription rescue factor 1	GO:1903108 regulation of mitochondrial transcription;GO:0006390 mitochondrial transcription;GO:0000959 mitochondrial RNA metabolic process		Predicted intracellular proteins					0.0	0.0	0.0	0.0	0.0	0.0	0.0	0.0	0.0	0.0	0.0	0.0	0.0	0.0	0.0	0.0	0.0	0.0	0.0	0.0
C6H19orf33						None	None	None	None	None	None	None	None	None	nan	nan	nan	nan	nan	nan	nan	nan	nan	nan	nan	nan	nan	nan	nan	nan	nan	nan	nan	nan
C6	729	symbol	H. sapiens	729	H. sapiens	C6	complement C6	GO:0019835 cytolysis;GO:0030449 regulation of complement activation;GO:2000257 regulation of protein activation cascade		Disease related genes; Transporters:Transporter channels and pores; Predicted secreted proteins; Potential drug targets; Cancer-related genes:Candidate cancer biomarkers					0.0	0.0	0.0	0.0	0.0	0.0	0.0	0.0	0.0	0.0	0.0	0.0	0.0	0.0	0.0	0.0	0.0	0.0	0.0	0.0
C4A	720	symbol	H. sapiens	720	H. sapiens	C4A	complement C4A (Rodgers blood group)	GO:2000427 positive regulation of apoptotic cell clearance;GO:2000425 regulation of apoptotic cell clearance;GO:0043277 apoptotic cell clearance		Disease related genes; Blood group antigen proteins; Predicted secreted proteins; FDA approved drug targets:Biotech drugs					0.0	0.0	0.0	0.0	0.0	0.0	0.0	0.0	0.0	0.0	0.0	0.0	0.0	0.0	0.0	0.0	0.0	0.0	0.0	0.0
C3	718	symbol	H. sapiens	718	H. sapiens	C3	complement C3	GO:0001798 positive regulation of type IIa hypersensitivity;GO:0002894 positive regulation of type II hypersensitivity;GO:0001970 positive regulation of activation of membrane attack complex		Disease related genes; Predicted secreted proteins; FDA approved drug targets:Biotech drugs; Candidate cardiovascular disease genes; Predicted intracellular proteins		Human immunoglobulin G; Zinc; S-Hydroxycysteine; Mirococept; Copper; Zinc acetate; Zinc chloride; Zinc sulfate, unspecified form	(M119)PID ERB GENOMIC PATHWAY; (M169)PID INTEGRIN2 PATHWAY; (M200)PID ERA GENOMIC PATHWAY	(M5946)HALLMARK COAGULATION; (M5905)HALLMARK ADIPOGENESIS; (M5921)HALLMARK COMPLEMENT	0.0	0.0	0.0	0.0	0.0	0.0	0.0	1.0	0.0	0.0	0.0	0.0	0.0	1.0	0.0	0.0	0.0	0.0	0.0	0.0
C1orf35	79169	symbol	H. sapiens	79169	H. sapiens	C1orf35	chromosome 1 open reading frame 35	GO:0043312 neutrophil degranulation;GO:0002283 neutrophil activation involved in immune response;GO:0002446 neutrophil mediated immunity		Predicted intracellular proteins	Nuclear speckles;Plasma membrane (Approved); Additional: Cytosol				0.0	0.0	0.0	0.0	0.0	0.0	0.0	0.0	0.0	0.0	0.0	0.0	0.0	0.0	0.0	0.0	0.0	0.0	0.0	0.0
C12orf57	113246	symbol	H. sapiens	113246	H. sapiens	C12orf57	chromosome 12 open reading frame 57	GO:0021678 third ventricle development;GO:0036343 psychomotor behavior;GO:0021540 corpus callosum morphogenesis		Disease related genes; Predicted intracellular proteins	Nuclear speckles (Enhanced)				0.0	0.0	0.0	0.0	0.0	0.0	0.0	0.0	0.0	0.0	0.0	0.0	0.0	0.0	0.0	1.0	0.0	0.0	0.0	0.0
BYSL	705	symbol	H. sapiens	705	H. sapiens	BYSL	bystin like	GO:1904749 regulation of protein localization to nucleolus;GO:1902570 protein localization to nucleolus;GO:0001829 trophectodermal cell differentiation		Predicted intracellular proteins	Mitotic chromosome;Nucleoli;Nucleoli rim (Enhanced); Additional: Nucleoplasm			(M5928)HALLMARK MYC TARGETS V2	0.0	1.0	0.0	0.0	0.0	0.0	0.0	1.0	0.0	0.0	0.0	0.0	0.0	0.0	0.0	0.0	0.0	0.0	0.0	1.0
BUB3	9184	symbol	H. sapiens	9184	H. sapiens	BUB3	BUB3 mitotic checkpoint protein	GO:0034501 protein localization to kinetochore;GO:0071459 protein localization to chromosome, centromeric region;GO:0008608 attachment of spindle microtubules to kinetochore		Predicted intracellular proteins	Nucleoplasm (Supported)		(M19)PID P73PATHWAY	(M5901)HALLMARK G2M CHECKPOINT; (M5926)HALLMARK MYC TARGETS V1	1.0	0.0	1.0	0.0	1.0	0.0	1.0	0.0	1.0	0.0	0.0	0.0	0.0	0.0	0.0	0.0	0.0	0.0	0.0	0.0
BUB1B	701	symbol	H. sapiens	701	H. sapiens	BUB1B	BUB1 mitotic checkpoint serine/threonine kinase B	GO:0051754 meiotic sister chromatid cohesion, centromeric;GO:0007135 meiosis II;GO:0045144 meiotic sister chromatid segregation	Other	Kinases; Cancer-related genes:Mutational cancer driver genes; Disease related genes; ENZYME proteins:Transferases; Enzymes; Potential drug targets; Predicted intracellular proteins	Cytosol (Supported)		(M129)PID PLK1 PATHWAY	(M5925)HALLMARK E2F TARGETS	1.0	0.0	1.0	0.0	1.0	0.0	1.0	0.0	1.0	0.0	0.0	0.0	0.0	0.0	0.0	0.0	0.0	0.0	0.0	0.0
BUB1	699	symbol	H. sapiens	699	H. sapiens	BUB1	BUB1 mitotic checkpoint serine/threonine kinase	GO:0051754 meiotic sister chromatid cohesion, centromeric;GO:0007135 meiosis II;GO:0045144 meiotic sister chromatid segregation	Other	Kinases; ENZYME proteins:Transferases; Enzymes; Predicted intracellular proteins	Nucleoplasm (Supported); Additional: Cytosol		(M14)PID AURORA B PATHWAY; (M129)PID PLK1 PATHWAY; (M19)PID P73PATHWAY	(M5951)HALLMARK SPERMATOGENESIS; (M5893)HALLMARK MITOTIC SPINDLE; (M5901)HALLMARK G2M CHECKPOINT	1.0	0.0	1.0	0.0	1.0	0.0	1.0	0.0	1.0	0.0	0.0	0.0	0.0	0.0	0.0	0.0	0.0	0.0	0.0	0.0
BTF3	689	symbol	H. sapiens	689	H. sapiens	BTF3	basic transcription factor 3	GO:0001701 in utero embryonic development;GO:0043009 chordate embryonic development;GO:0009792 embryo development ending in birth or egg hatching		Predicted intracellular proteins	Cytosol (Supported)				0.0	0.0	0.0	0.0	0.0	0.0	0.0	0.0	0.0	0.0	0.0	0.0	0.0	0.0	0.0	0.0	0.0	0.0	0.0	0.0
BTBD10	84280	symbol	H. sapiens	84280	H. sapiens	BTBD10	BTB domain containing 10	GO:0044342 type B pancreatic cell proliferation;GO:1901215 negative regulation of neuron death;GO:1901214 regulation of neuron death		Predicted intracellular proteins	Nucleoli fibrillar center;Nucleoplasm (Supported)				0.0	0.0	0.0	0.0	0.0	0.0	0.0	0.0	0.0	0.0	0.0	0.0	0.0	0.0	0.0	0.0	0.0	0.0	0.0	0.0
BSG	682	symbol	H. sapiens	682	H. sapiens	BSG	basigin (Ok blood group)	GO:0046689 response to mercury ion;GO:0070593 dendrite self-avoidance;GO:0046697 decidualization		CD markers; Blood group antigen proteins; Transporters:Accessory Factors Involved in Transport; Predicted intracellular proteins	Vesicles (Approved)		(M198)PID SYNDECAN 1 PATHWAY	(M5941)HALLMARK UV RESPONSE UP; (M5945)HALLMARK HEME METABOLISM	0.0	0.0	0.0	0.0	0.0	0.0	0.0	1.0	0.0	1.0	0.0	1.0	0.0	1.0	0.0	1.0	0.0	0.0	0.0	0.0
BRD7	29117	symbol	H. sapiens	29117	H. sapiens	BRD7	bromodomain containing 7	GO:0035066 positive regulation of histone acetylation;GO:2000758 positive regulation of peptidyl-lysine acetylation;GO:1901985 positive regulation of protein acetylation		Predicted intracellular proteins	Cytosol;Nucleoplasm (Enhanced)				0.0	0.0	0.0	0.0	1.0	0.0	1.0	0.0	1.0	0.0	0.0	0.0	0.0	0.0	1.0	0.0	0.0	0.0	1.0	0.0
BRCA2	675	symbol	H. sapiens	675	H. sapiens	BRCA2	BRCA2 DNA repair associated	GO:1902298 cell cycle DNA replication maintenance of fidelity;GO:1990426 mitotic recombination-dependent replication fork processing;GO:1990505 mitotic DNA replication maintenance of fidelity		Predicted intracellular proteins; Cancer-related genes:Mutational cancer driver genes; Disease related genes; Cancer-related genes:Candidate cancer biomarkers	Nucleoplasm (Supported); Additional: Cytosol		(M46)PID ATR PATHWAY; (M176)PID FOXM1 PATHWAY; (M1)PID FANCONI PATHWAY	(M5893)HALLMARK MITOTIC SPINDLE; (M5901)HALLMARK G2M CHECKPOINT; (M5925)HALLMARK E2F TARGETS	1.0	0.0	1.0	0.0	0.0	0.0	1.0	1.0	1.0	0.0	0.0	0.0	0.0	1.0	1.0	1.0	0.0	0.0	0.0	0.0
BOD1	91272	symbol	H. sapiens	91272	H. sapiens	BOD1	biorientation of chromosomes in cell division 1	GO:1990758 mitotic sister chromatid biorientation;GO:0031134 sister chromatid biorientation;GO:0071962 mitotic sister chromatid cohesion, centromeric		Predicted intracellular proteins					0.0	0.0	1.0	1.0	0.0	0.0	0.0	0.0	0.0	0.0	0.0	0.0	0.0	0.0	0.0	0.0	0.0	0.0	0.0	0.0
BMP15	9210	symbol	H. sapiens	9210	H. sapiens	BMP15	bone morphogenetic protein 15	GO:0060014 granulosa cell differentiation;GO:0060016 granulosa cell development;GO:0010862 positive regulation of pathway-restricted SMAD protein phosphorylation		Disease related genes; Predicted secreted proteins			(M5883)NABA SECRETED FACTORS; (M5885)NABA MATRISOME ASSOCIATED; (M5889)NABA MATRISOME		0.0	0.0	0.0	0.0	0.0	0.0	0.0	0.0	0.0	0.0	0.0	0.0	0.0	1.0	0.0	0.0	0.0	0.0	0.0	0.0
BET1L	51272	symbol	H. sapiens	51272	H. sapiens	BET1L	Bet1 golgi vesicular membrane trafficking protein like	GO:2000156 regulation of retrograde vesicle-mediated transport, Golgi to ER;GO:0006890 retrograde vesicle-mediated transport, Golgi to ER;GO:0042147 retrograde transport, endosome to Golgi		Predicted intracellular proteins	Golgi apparatus (Supported); Additional: Nucleoplasm				0.0	0.0	0.0	0.0	0.0	0.0	0.0	0.0	0.0	0.0	0.0	0.0	1.0	0.0	0.0	0.0	0.0	0.0	0.0	0.0
BCL2L10	10017	symbol	H. sapiens	10017	H. sapiens	BCL2L10	BCL2 like 10	GO:0038034 signal transduction in absence of ligand;GO:0097192 extrinsic apoptotic signaling pathway in absence of ligand;GO:0006919 activation of cysteine-type endopeptidase activity involved in apoptotic process		Predicted intracellular proteins				(M5902)HALLMARK APOPTOSIS	0.0	0.0	0.0	0.0	0.0	0.0	0.0	0.0	0.0	0.0	0.0	0.0	0.0	1.0	0.0	0.0	0.0	0.0	0.0	0.0
BAZ1A	11177	symbol	H. sapiens	11177	H. sapiens	BAZ1A	bromodomain adjacent to zinc finger domain 1A	GO:0016573 histone acetylation;GO:0006261 DNA-dependent DNA replication;GO:0018393 internal peptidyl-lysine acetylation		Predicted intracellular proteins	Endoplasmic reticulum (Uncertain)				0.0	0.0	0.0	0.0	0.0	0.0	0.0	0.0	0.0	0.0	0.0	0.0	0.0	0.0	1.0	0.0	0.0	0.0	0.0	0.0
BANP	54971	symbol	H. sapiens	54971	H. sapiens	BANP	BTG3 associated nuclear protein	GO:0042177 negative regulation of protein catabolic process;GO:1901796 regulation of signal transduction by p53 class mediator;GO:0072331 signal transduction by p53 class mediator		Predicted intracellular proteins	Nucleoplasm (Supported); Additional: Nuclear bodies				0.0	0.0	0.0	0.0	0.0	0.0	0.0	1.0	0.0	0.0	0.0	0.0	0.0	0.0	0.0	0.0	0.0	0.0	0.0	0.0
BANF1	8815	symbol	H. sapiens	8815	H. sapiens	BANF1	BAF nuclear assembly factor 1	GO:0075713 establishment of integrated proviral latency;GO:0019043 establishment of viral latency;GO:0007084 mitotic nuclear envelope reassembly		Disease related genes; Predicted intracellular proteins	Nucleoplasm (Supported); Additional: Cytosol			(M5922)HALLMARK UNFOLDED PROTEIN RESPONSE	1.0	0.0	1.0	0.0	0.0	0.0	0.0	1.0	0.0	0.0	1.0	0.0	0.0	0.0	0.0	0.0	0.0	0.0	0.0	0.0
BAIAP2L1	55971	symbol	H. sapiens	55971	H. sapiens	BAIAP2L1	BAR/IMD domain containing adaptor protein 2 like 1	GO:0051764 actin crosslink formation;GO:2000251 positive regulation of actin cytoskeleton reorganization;GO:2000249 regulation of actin cytoskeleton reorganization		Predicted intracellular proteins	Plasma membrane (Enhanced); Additional: Cytosol				0.0	0.0	0.0	0.0	0.0	0.0	0.0	0.0	0.0	0.0	1.0	0.0	0.0	0.0	0.0	1.0	1.0	0.0	1.0	0.0
BAIAP2	10458	symbol	H. sapiens	10458	H. sapiens	BAIAP2	BAR/IMD domain containing adaptor protein 2	GO:0051764 actin crosslink formation;GO:2000251 positive regulation of actin cytoskeleton reorganization;GO:2000249 regulation of actin cytoskeleton reorganization		Predicted intracellular proteins	Cytosol;Plasma membrane (Enhanced)		(M278)PID RAC1 PATHWAY; (M81)PID CDC42 PATHWAY; (M164)PID ERBB1 DOWNSTREAM PATHWAY	(M5915)HALLMARK APICAL JUNCTION; (M5939)HALLMARK P53 PATHWAY	1.0	0.0	0.0	0.0	0.0	0.0	0.0	0.0	0.0	0.0	1.0	0.0	0.0	0.0	0.0	1.0	1.0	0.0	1.0	0.0
AURKC	6795	symbol	H. sapiens	6795	H. sapiens	AURKC	aurora kinase C	GO:0051256 mitotic spindle midzone assembly;GO:0000022 mitotic spindle elongation;GO:0051231 spindle elongation	Other	Kinases; Disease related genes; ENZYME proteins:Transferases; Enzymes; Potential drug targets; Predicted intracellular proteins		SNS-314; Fostamatinib	(M14)PID AURORA B PATHWAY		0.0	0.0	1.0	0.0	0.0	0.0	1.0	0.0	0.0	0.0	0.0	0.0	0.0	1.0	1.0	0.0	0.0	0.0	0.0	0.0
ATP2B1	490	symbol	H. sapiens	490	H. sapiens	ATP2B1	ATPase plasma membrane Ca2+ transporting 1	GO:0071386 cellular response to corticosterone stimulus;GO:0071389 cellular response to mineralocorticoid stimulus;GO:1990034 calcium ion export across plasma membrane		Enzymes; ENZYME proteins:Hydrolases	Plasma membrane (Supported)	Halothane	(M195)PID CMYB PATHWAY	(M5942)HALLMARK UV RESPONSE DN; (M5890)HALLMARK TNFA SIGNALING VIA NFKB; (M5932)HALLMARK INFLAMMATORY RESPONSE	0.0	0.0	0.0	0.0	0.0	0.0	0.0	1.0	0.0	1.0	0.0	0.0	0.0	0.0	0.0	1.0	0.0	0.0	0.0	0.0
ATP1B3	483	symbol	H. sapiens	483	H. sapiens	ATP1B3	ATPase Na+/K+ transporting subunit beta 3	GO:1903276 regulation of sodium ion export across plasma membrane;GO:1903278 positive regulation of sodium ion export across plasma membrane;GO:1903288 positive regulation of potassium ion import		CD markers; Transporters:Primary Active Transporters; Predicted intracellular proteins	Plasma membrane (Supported)			(M5905)HALLMARK ADIPOGENESIS	0.0	0.0	0.0	0.0	0.0	0.0	0.0	0.0	0.0	1.0	0.0	0.0	0.0	0.0	0.0	0.0	0.0	0.0	0.0	0.0
ATP1A1	476	symbol	H. sapiens	476	H. sapiens	ATP1A1	ATPase Na+/K+ transporting subunit alpha 1	GO:0031944 negative regulation of glucocorticoid metabolic process;GO:0031947 negative regulation of glucocorticoid biosynthetic process;GO:0090032 negative regulation of steroid hormone biosynthetic process		ENZYME proteins:Hydrolases; Enzymes; FDA approved drug targets:Small molecule drugs; Transporters:Primary Active Transporters; Cancer-related genes		Digoxin; Acetyldigitoxin; Hydroflumethiazide; Etacrynic acid; Trichlormethiazide; Deslanoside; Ouabain; Diazoxide; Bretylium; Ciclopirox; Bepridil; Potassium cation; Aluminium; Magnesium cation; Digitoxin; Almitrine; Istaroxime; Magnesium acetate; Potassium acetate; Potassium sulfate; Potassium; Magnesium levulinate; Magnesium lactate; Aluminium phosphate; Aluminum acetate		(M5910)HALLMARK PROTEIN SECRETION	0.0	0.0	0.0	0.0	0.0	0.0	0.0	0.0	0.0	0.0	0.0	0.0	0.0	0.0	0.0	0.0	1.0	0.0	0.0	0.0
ATL2	64225	symbol	H. sapiens	64225	H. sapiens	ATL2	atlastin GTPase 2	GO:1990809 endoplasmic reticulum tubular network membrane organization;GO:0090158 endoplasmic reticulum membrane organization;GO:0071786 endoplasmic reticulum tubular network organization		Predicted intracellular proteins	Endoplasmic reticulum (Supported)			(M5905)HALLMARK ADIPOGENESIS	0.0	0.0	0.0	0.0	0.0	0.0	0.0	0.0	0.0	0.0	1.0	0.0	1.0	0.0	0.0	0.0	0.0	0.0	0.0	0.0
ATG5	9474	symbol	H. sapiens	9474	H. sapiens	ATG5	autophagy related 5	GO:0039689 negative stranded viral RNA replication;GO:0061739 protein lipidation involved in autophagosome assembly;GO:2000619 negative regulation of histone H4-K16 acetylation		Predicted intracellular proteins; Disease related genes; Potential drug targets; Transporters	Centrosome (Approved)				0.0	0.0	0.0	0.0	1.0	0.0	0.0	1.0	0.0	1.0	0.0	0.0	1.0	0.0	1.0	1.0	0.0	0.0	0.0	0.0
ATF7	11016	symbol	H. sapiens	11016	H. sapiens	ATF7	activating transcription factor 7	GO:0016032 viral process;GO:0044403 symbiont process;GO:0044419 interspecies interaction between organisms		Transcription factors:Basic domains; Predicted intracellular proteins	Cytosol;Nucleoplasm (Approved)		(M279)PID RB 1PATHWAY		0.0	0.0	0.0	0.0	0.0	0.0	0.0	0.0	0.0	0.0	0.0	0.0	0.0	0.0	0.0	0.0	0.0	0.0	0.0	0.0
ASPM	259266	symbol	H. sapiens	259266	H. sapiens	ASPM	assembly factor for spindle microtubules	GO:0051653 spindle localization;GO:0007051 spindle organization;GO:0051301 cell division		Cancer-related genes:Mutational cancer driver genes; Disease related genes; Predicted intracellular proteins	Cytosol;Plasma membrane (Approved)				0.0	0.0	1.0	1.0	0.0	0.0	0.0	0.0	0.0	0.0	0.0	0.0	0.0	0.0	0.0	0.0	0.0	0.0	0.0	0.0
ASAP1	50807	symbol	H. sapiens	50807	H. sapiens	ASAP1	ArfGAP with SH3 domain, ankyrin repeat and PH domain 1	GO:1903527 positive regulation of membrane tubulation;GO:1903525 regulation of membrane tubulation;GO:0071803 positive regulation of podosome assembly		Predicted intracellular proteins	Centrosome;Cytosol;Plasma membrane (Approved)		(M243)PID ARF 3PATHWAY; (M281)PID FAK PATHWAY; (M3270)ST INTEGRIN SIGNALING PATHWAY		0.0	0.0	0.0	0.0	1.0	0.0	0.0	0.0	0.0	0.0	1.0	0.0	0.0	0.0	0.0	1.0	1.0	0.0	1.0	0.0
ASAH2	56624	symbol	H. sapiens	56624	H. sapiens	ASAH2	N-acylsphingosine amidohydrolase 2	GO:0046512 sphingosine biosynthetic process;GO:0046520 sphingoid biosynthetic process;GO:0006670 sphingosine metabolic process		Enzymes; Predicted intracellular proteins; ENZYME proteins:Hydrolases	Focal adhesion sites (Approved)				0.0	0.0	0.0	0.0	0.0	0.0	1.0	1.0	0.0	0.0	0.0	0.0	0.0	0.0	0.0	0.0	0.0	0.0	0.0	0.0
ART3	419	symbol	H. sapiens	419	H. sapiens	ART3	ADP-ribosyltransferase 3 (inactive)	GO:0018120 peptidyl-arginine ADP-ribosylation;GO:0018195 peptidyl-arginine modification;GO:0006471 protein ADP-ribosylation		ENZYME proteins:Transferases; Enzymes; Predicted intracellular proteins				(M5951)HALLMARK SPERMATOGENESIS	0.0	0.0	0.0	0.0	0.0	0.0	0.0	0.0	0.0	0.0	0.0	0.0	0.0	0.0	0.0	0.0	0.0	0.0	0.0	0.0
ARPIN	348110	symbol	H. sapiens	348110	H. sapiens	ARPIN	actin related protein 2/3 complex inhibitor	GO:2000393 negative regulation of lamellipodium morphogenesis;GO:0033058 directional locomotion;GO:1902744 negative regulation of lamellipodium organization		Predicted intracellular proteins					0.0	0.0	0.0	0.0	1.0	0.0	0.0	0.0	0.0	0.0	0.0	0.0	0.0	0.0	0.0	1.0	1.0	0.0	1.0	0.0
ARPC1B	10095	symbol	H. sapiens	10095	H. sapiens	ARPC1B	actin related protein 2/3 complex subunit 1B	GO:0034314 Arp2/3 complex-mediated actin nucleation;GO:0045010 actin nucleation;GO:0043627 response to estrogen		Disease related genes; Predicted intracellular proteins	Cytosol;Vesicles (Supported)	N-[2-(2-methyl-1H-indol-3-yl)ethyl]thiophene-2-carboxamide; (2S)-2-(3-bromophenyl)-3-(5-chloro-2-hydroxyphenyl)-1,3-thiazolidin-4-one	(M278)PID RAC1 PATHWAY; (M81)PID CDC42 PATHWAY; (M164)PID ERBB1 DOWNSTREAM PATHWAY		1.0	0.0	0.0	0.0	0.0	0.0	0.0	0.0	0.0	0.0	0.0	0.0	0.0	0.0	0.0	1.0	1.0	0.0	1.0	0.0
ARL6IP1	23204	symbol	H. sapiens	23204	H. sapiens	ARL6IP1	ADP ribosylation factor like GTPase 6 interacting protein 1	GO:0002038 positive regulation of L-glutamate import across plasma membrane;GO:0071787 endoplasmic reticulum tubular network formation;GO:1990809 endoplasmic reticulum tubular network membrane organization		Disease related genes; Predicted intracellular proteins	Endoplasmic reticulum (Approved)			(M5898)HALLMARK DNA REPAIR	0.0	0.0	0.0	0.0	0.0	0.0	0.0	0.0	0.0	0.0	1.0	0.0	0.0	0.0	0.0	0.0	0.0	0.0	0.0	0.0
ARIH1	25820	symbol	H. sapiens	25820	H. sapiens	ARIH1	ariadne RBR E3 ubiquitin protein ligase 1	GO:0032436 positive regulation of proteasomal ubiquitin-dependent protein catabolic process;GO:2000060 positive regulation of ubiquitin-dependent protein catabolic process;GO:1901800 positive regulation of proteasomal protein catabolic process		ENZYME proteins:Transferases; Enzymes; Predicted intracellular proteins	Golgi apparatus (Approved); Additional: Nucleoplasm				0.0	0.0	0.0	0.0	0.0	1.0	0.0	1.0	0.0	0.0	0.0	0.0	0.0	0.0	0.0	0.0	0.0	0.0	0.0	0.0
ARHGEF7	8874	symbol	H. sapiens	8874	H. sapiens	ARHGEF7	Rho guanine nucleotide exchange factor 7	GO:2000394 positive regulation of lamellipodium morphogenesis;GO:2000392 regulation of lamellipodium morphogenesis;GO:1904424 regulation of GTP binding		Predicted intracellular proteins			(M83)PID CDC42 REG PATHWAY; (M242)PID AURORA A PATHWAY; (M241)PID RAC1 REG PATHWAY	(M5893)HALLMARK MITOTIC SPINDLE	1.0	0.0	0.0	0.0	0.0	0.0	0.0	0.0	0.0	0.0	1.0	0.0	0.0	0.0	0.0	1.0	0.0	0.0	0.0	0.0
ARHGAP11A	9824	symbol	H. sapiens	9824	H. sapiens	ARHGAP11A	Rho GTPase activating protein 11A	GO:0051056 regulation of small GTPase mediated signal transduction;GO:0043547 positive regulation of GTPase activity;GO:0043087 regulation of GTPase activity		Predicted intracellular proteins	Cytosol (Approved); Additional: Nucleoli				1.0	0.0	0.0	0.0	0.0	0.0	0.0	0.0	0.0	0.0	0.0	0.0	0.0	0.0	0.0	0.0	0.0	0.0	0.0	0.0
ARG2	384	symbol	H. sapiens	384	H. sapiens	ARG2	arginase 2	GO:0071606 chemokine (C-C motif) ligand 4 production;GO:0071643 regulation of chemokine (C-C motif) ligand 4 production;GO:0071644 negative regulation of chemokine (C-C motif) ligand 4 production		Predicted intracellular proteins; Enzymes; Cancer-related genes:Candidate cancer biomarkers; ENZYME proteins:Hydrolases	Mitochondria (Supported)	Arginine; Ornithine; S-2-(Boronoethyl)-L-Cysteine		(M5934)HALLMARK XENOBIOTIC METABOLISM	0.0	0.0	0.0	0.0	0.0	0.0	0.0	1.0	0.0	0.0	0.0	0.0	0.0	0.0	0.0	0.0	0.0	0.0	0.0	0.0
ARFGAP3	26286	symbol	H. sapiens	26286	H. sapiens	ARFGAP3	ADP ribosylation factor GTPase activating protein 3	GO:0035964 COPI-coated vesicle budding;GO:0048200 Golgi transport vesicle coating;GO:0048205 COPI coating of Golgi vesicle		Predicted intracellular proteins	Cytosol (Supported); Additional: Golgi apparatus			(M5910)HALLMARK PROTEIN SECRETION	0.0	0.0	0.0	1.0	0.0	0.0	0.0	0.0	0.0	0.0	0.0	0.0	1.0	0.0	0.0	0.0	0.0	0.0	0.0	0.0
ARFGAP2	84364	symbol	H. sapiens	84364	H. sapiens	ARFGAP2	ADP ribosylation factor GTPase activating protein 2	GO:0035964 COPI-coated vesicle budding;GO:0048200 Golgi transport vesicle coating;GO:0048205 COPI coating of Golgi vesicle		Predicted intracellular proteins	Golgi apparatus (Supported)				0.0	0.0	0.0	1.0	0.0	0.0	0.0	0.0	0.0	0.0	0.0	0.0	1.0	0.0	0.0	0.0	0.0	0.0	0.0	0.0
ARFGAP1	55738	symbol	H. sapiens	55738	H. sapiens	ARFGAP1	ADP ribosylation factor GTPase activating protein 1	GO:0032012 regulation of ARF protein signal transduction;GO:0032011 ARF protein signal transduction;GO:0036498 IRE1-mediated unfolded protein response		Predicted intracellular proteins	Golgi apparatus;Vesicles (Supported); Additional: Nuclear membrane		(M243)PID ARF 3PATHWAY	(M5922)HALLMARK UNFOLDED PROTEIN RESPONSE	0.0	0.0	0.0	0.0	0.0	0.0	0.0	0.0	0.0	0.0	0.0	0.0	1.0	0.0	0.0	0.0	0.0	0.0	0.0	0.0
ARF4	378	symbol	H. sapiens	378	H. sapiens	ARF4	ADP ribosylation factor 4	GO:0031584 activation of phospholipase D activity;GO:0045176 apical protein localization;GO:0006471 protein ADP-ribosylation		Predicted intracellular proteins		Guanosine-5'-Diphosphate	(M164)PID ERBB1 DOWNSTREAM PATHWAY	(M5946)HALLMARK COAGULATION	0.0	0.0	0.0	0.0	0.0	0.0	0.0	0.0	0.0	1.0	0.0	1.0	1.0	0.0	0.0	0.0	0.0	0.0	0.0	0.0
ARAP1	116985	symbol	H. sapiens	116985	H. sapiens	ARAP1	ArfGAP with RhoGAP domain, ankyrin repeat and PH domain 1	GO:0030037 actin filament reorganization involved in cell cycle;GO:0090527 actin filament reorganization;GO:0001921 positive regulation of receptor recycling		Predicted intracellular proteins	Nucleoplasm;Plasma membrane (Approved); Additional: Cytosol;Vesicles		(M68)PID RHOA REG PATHWAY; (M186)PID PDGFRB PATHWAY		1.0	0.0	0.0	0.0	1.0	0.0	0.0	0.0	0.0	0.0	0.0	0.0	0.0	0.0	0.0	1.0	1.0	0.0	0.0	0.0
AQR	9716	symbol	H. sapiens	9716	H. sapiens	AQR	aquarius intron-binding spliceosomal factor	GO:0006283 transcription-coupled nucleotide-excision repair;GO:0006289 nucleotide-excision repair;GO:0000377 RNA splicing, via transesterification reactions with bulged adenosine as nucleophile		Enzymes; Predicted intracellular proteins; ENZYME proteins:Hydrolases	Nucleoplasm (Enhanced)				0.0	1.0	0.0	0.0	0.0	0.0	0.0	0.0	0.0	0.0	0.0	0.0	0.0	0.0	0.0	0.0	0.0	0.0	0.0	0.0
APOC3	345	symbol	H. sapiens	345	H. sapiens	APOC3	apolipoprotein C3	GO:0010987 negative regulation of high-density lipoprotein particle clearance;GO:0060621 negative regulation of cholesterol import;GO:2000910 negative regulation of sterol import		Disease related genes; Candidate cardiovascular disease genes; Predicted secreted proteins; Cancer-related genes:Candidate cancer biomarkers	Nucleoplasm (Approved); Additional: Cell Junctions;Nucleoli	Copper		(M5946)HALLMARK COAGULATION	0.0	0.0	0.0	0.0	1.0	0.0	0.0	1.0	0.0	0.0	0.0	0.0	0.0	0.0	0.0	0.0	0.0	0.0	0.0	0.0
APOA1	335	symbol	H. sapiens	335	H. sapiens	APOA1	apolipoprotein A1	GO:1902994 regulation of phospholipid efflux;GO:1902995 positive regulation of phospholipid efflux;GO:0010903 negative regulation of very-low-density lipoprotein particle remodeling		Disease related genes; Predicted secreted proteins; Cancer-related genes:Candidate cancer biomarkers; Candidate cardiovascular disease genes; Predicted intracellular proteins	Vesicles (Approved); Additional: Cytosol	Zinc; Copper; Zinc acetate; Zinc chloride; Zinc sulfate, unspecified form	(M106)PID HNF3B PATHWAY	(M5948)HALLMARK BILE ACID METABOLISM; (M5946)HALLMARK COAGULATION	0.0	0.0	0.0	0.0	1.0	1.0	0.0	1.0	0.0	1.0	0.0	0.0	1.0	0.0	0.0	1.0	1.0	0.0	1.0	0.0
APLP2	334	symbol	H. sapiens	334	H. sapiens	APLP2	amyloid beta precursor like protein 2	GO:0002576 platelet degranulation;GO:0010951 negative regulation of endopeptidase activity;GO:0010466 negative regulation of peptidase activity		Predicted intracellular proteins	Vesicles (Approved)	Zinc; Zinc acetate; Zinc chloride; Zinc sulfate, unspecified form		(M5905)HALLMARK ADIPOGENESIS	0.0	0.0	0.0	0.0	0.0	0.0	0.0	0.0	0.0	1.0	0.0	0.0	0.0	0.0	0.0	0.0	0.0	0.0	0.0	0.0
APBA1	320	symbol	H. sapiens	320	H. sapiens	APBA1	amyloid beta precursor protein binding family A member 1	GO:0014051 gamma-aminobutyric acid secretion;GO:0015812 gamma-aminobutyric acid transport;GO:0014047 glutamate secretion		Predicted intracellular proteins	Golgi apparatus (Supported)				0.0	0.0	0.0	1.0	0.0	0.0	0.0	0.0	0.0	0.0	0.0	0.0	0.0	0.0	0.0	1.0	0.0	0.0	0.0	0.0
ANXA4	307	symbol	H. sapiens	307	H. sapiens	ANXA4	annexin A4	GO:0032717 negative regulation of interleukin-8 production;GO:0032088 negative regulation of NF-kappaB transcription factor activity;GO:0032677 regulation of interleukin-8 production		Predicted intracellular proteins; Cancer-related genes:Candidate cancer biomarkers	Cytosol (Approved)	Fluocinolone acetonide; Copper	(M5880)NABA ECM AFFILIATED; (M5885)NABA MATRISOME ASSOCIATED; (M5889)NABA MATRISOME	(M5942)HALLMARK UV RESPONSE DN; (M5947)HALLMARK IL2 STAT5 SIGNALING	0.0	0.0	0.0	0.0	0.0	0.0	0.0	0.0	0.0	0.0	0.0	0.0	0.0	0.0	0.0	0.0	0.0	0.0	0.0	0.0
ANXA2	302	symbol	H. sapiens	302	H. sapiens	ANXA2	annexin A2	GO:0044115 development of symbiont involved in interaction with host;GO:0044145 modulation of development of symbiont involved in interaction with host;GO:0044147 negative regulation of development of symbiont involved in interaction with host		Predicted intracellular proteins; Transporters:Transporter channels and pores; Predicted secreted proteins; Cancer-related genes:Candidate cancer biomarkers	Plasma membrane (Approved); Additional: Cytosol	Tenecteplase; Fluocinolone acetonide; Lanoteplase; Artenimol	(M5880)NABA ECM AFFILIATED; (M5885)NABA MATRISOME ASSOCIATED; (M5889)NABA MATRISOME	(M5942)HALLMARK UV RESPONSE DN; (M5891)HALLMARK HYPOXIA	0.0	0.0	0.0	0.0	0.0	0.0	0.0	0.0	0.0	1.0	0.0	0.0	0.0	0.0	0.0	0.0	0.0	0.0	1.0	0.0
ANXA1	301	symbol	H. sapiens	301	H. sapiens	ANXA1	annexin A1	GO:0014839 myoblast migration involved in skeletal muscle regeneration;GO:0033031 positive regulation of neutrophil apoptotic process;GO:0045629 negative regulation of T-helper 2 cell differentiation		Transporters:Transporter channels and pores; FDA approved drug targets:Small molecule drugs; Predicted secreted proteins; Cancer-related genes:Candidate cancer biomarkers; Predicted intracellular proteins	Cytosol;Plasma membrane (Enhanced); Additional: Nucleoplasm	Amcinonide; Fluocinolone acetonide; Hydrocortisone; Methylprednisolone; Clobetasol propionate; Budesonide; Dexamethasone; Hydrocortisone aceponate; Hydrocortisone acetate; Hydrocortisone butyrate; Hydrocortisone cypionate; Hydrocortisone phosphate; Hydrocortisone probutate; Hydrocortisone valerate; Prednisolone phosphate; Dexamethasone acetate; Betamethasone phosphate	(M5880)NABA ECM AFFILIATED; (M5885)NABA MATRISOME ASSOCIATED; (M5889)NABA MATRISOME	(M5946)HALLMARK COAGULATION; (M5902)HALLMARK APOPTOSIS	0.0	0.0	0.0	0.0	0.0	0.0	1.0	1.0	0.0	1.0	0.0	1.0	0.0	1.0	0.0	1.0	1.0	0.0	1.0	0.0
ANLN	54443	symbol	H. sapiens	54443	H. sapiens	ANLN	anillin actin binding protein	GO:0000921 septin ring assembly;GO:1904170 regulation of bleb assembly;GO:1904172 positive regulation of bleb assembly		Disease related genes; Predicted intracellular proteins	Nucleoplasm (Enhanced); Additional: Midbody			(M5893)HALLMARK MITOTIC SPINDLE	0.0	0.0	1.0	0.0	0.0	0.0	1.0	0.0	1.0	0.0	0.0	0.0	0.0	0.0	0.0	1.0	1.0	0.0	0.0	0.0
ANKLE2	23141	symbol	H. sapiens	23141	H. sapiens	ANKLE2	ankyrin repeat and LEM domain containing 2	GO:0007084 mitotic nuclear envelope reassembly;GO:0031468 nuclear envelope reassembly;GO:0035307 positive regulation of protein dephosphorylation		Disease related genes; Predicted intracellular proteins	Endoplasmic reticulum;Plasma membrane (Supported)				1.0	0.0	1.0	0.0	0.0	0.0	0.0	1.0	0.0	0.0	1.0	0.0	0.0	0.0	0.0	0.0	0.0	0.0	0.0	0.0
AMIGO2	347902	symbol	H. sapiens	347902	H. sapiens	AMIGO2	adhesion molecule with Ig like domain 2	GO:0007157 heterophilic cell-cell adhesion via plasma membrane cell adhesion molecules;GO:0051965 positive regulation of synapse assembly;GO:0051963 regulation of synapse assembly			Golgi apparatus;Plasma membrane (Approved); Additional: Cytosol			(M5915)HALLMARK APICAL JUNCTION	0.0	0.0	0.0	0.0	0.0	0.0	0.0	0.0	0.0	0.0	0.0	0.0	0.0	0.0	0.0	1.0	1.0	0.0	0.0	0.0
ALG13	79868	symbol	H. sapiens	79868	H. sapiens	ALG13	ALG13 UDP-N-acetylglucosaminyltransferase subunit	GO:0006488 dolichol-linked oligosaccharide biosynthetic process;GO:0006490 oligosaccharide-lipid intermediate biosynthetic process;GO:0006487 protein N-linked glycosylation		ENZYME proteins:Hydrolases; Disease related genes; ENZYME proteins:Transferases; Enzymes; Potential drug targets; Predicted intracellular proteins	Vesicles (Approved); Additional: Cytosol				0.0	0.0	0.0	0.0	0.0	0.0	0.0	0.0	0.0	0.0	0.0	0.0	0.0	0.0	0.0	0.0	0.0	0.0	0.0	0.0
ALDH18A1	5832	symbol	H. sapiens	5832	H. sapiens	ALDH18A1	aldehyde dehydrogenase 18 family member A1	GO:0006592 ornithine biosynthetic process;GO:0019240 citrulline biosynthetic process;GO:0006561 proline biosynthetic process		ENZYME proteins:Oxidoreductases; Disease related genes; ENZYME proteins:Transferases; Enzymes; Potential drug targets; Predicted intracellular proteins	Mitochondria (Enhanced)	Glutamic acid		(M5922)HALLMARK UNFOLDED PROTEIN RESPONSE	0.0	0.0	0.0	0.0	0.0	0.0	0.0	1.0	0.0	0.0	0.0	0.0	0.0	0.0	0.0	0.0	0.0	0.0	0.0	0.0
AKIRIN2	55122	symbol	H. sapiens	55122	H. sapiens	AKIRIN2	akirin 2	GO:0032755 positive regulation of interleukin-6 production;GO:0032675 regulation of interleukin-6 production;GO:0032635 interleukin-6 production		Predicted intracellular proteins	Nucleoplasm (Supported)				0.0	0.0	0.0	0.0	0.0	0.0	0.0	0.0	0.0	0.0	0.0	0.0	0.0	0.0	0.0	0.0	0.0	0.0	0.0	0.0
AKAP13	11214	symbol	H. sapiens	11214	H. sapiens	AKAP13	A-kinase anchoring protein 13	GO:0060297 regulation of sarcomere organization;GO:0086023 adenylate cyclase-activating adrenergic receptor signaling pathway involved in heart process;GO:0086103 G protein-coupled receptor signaling pathway involved in heart process		Predicted intracellular proteins	Cytosol (Supported)		(M238)PID THROMBIN PAR1 PATHWAY; (M68)PID RHOA REG PATHWAY	(M5893)HALLMARK MITOTIC SPINDLE	1.0	0.0	0.0	0.0	0.0	0.0	0.0	1.0	0.0	0.0	0.0	0.0	0.0	0.0	0.0	1.0	1.0	0.0	0.0	0.0
AKAP1	8165	symbol	H. sapiens	8165	H. sapiens	AKAP1	A-kinase anchoring protein 1	GO:0007596 blood coagulation;GO:0007599 hemostasis;GO:0050817 coagulation		Predicted intracellular proteins	Mitochondria (Supported)		(M237)PID VEGFR1 2 PATHWAY	(M5906)HALLMARK ESTROGEN RESPONSE EARLY	0.0	0.0	0.0	0.0	0.0	0.0	0.0	0.0	0.0	1.0	0.0	0.0	1.0	0.0	0.0	0.0	0.0	0.0	0.0	0.0
AIMP1	9255	symbol	H. sapiens	9255	H. sapiens	AIMP1	aminoacyl tRNA synthetase complex interacting multifunctional protein 1	GO:0070094 positive regulation of glucagon secretion;GO:0070091 glucagon secretion;GO:0070092 regulation of glucagon secretion		Disease related genes; Predicted secreted proteins; Predicted intracellular proteins	Cytosol (Enhanced)				0.0	0.0	0.0	0.0	0.0	1.0	0.0	0.0	0.0	0.0	0.0	0.0	0.0	0.0	0.0	0.0	0.0	0.0	0.0	1.0
AHSA1	10598	symbol	H. sapiens	10598	H. sapiens	AHSA1	activator of HSP90 ATPase activity 1	GO:0032781 positive regulation of ATPase activity;GO:0043462 regulation of ATPase activity;GO:0006457 protein folding		Predicted intracellular proteins	Cytosol (Supported)				0.0	0.0	0.0	0.0	0.0	0.0	0.0	0.0	0.0	0.0	0.0	0.0	0.0	0.0	0.0	0.0	0.0	0.0	0.0	0.0
AGFG1	3267	symbol	H. sapiens	3267	H. sapiens	AGFG1	ArfGAP with FG repeats 1	GO:0006406 mRNA export from nucleus;GO:0071427 mRNA-containing ribonucleoprotein complex export from nucleus;GO:0071426 ribonucleoprotein complex export from nucleus		Predicted intracellular proteins	Vesicles (Supported)		(M18030)ST TUMOR NECROSIS FACTOR PATHWAY; (M8873)ST FAS SIGNALING PATHWAY	(M5951)HALLMARK SPERMATOGENESIS	0.0	0.0	0.0	0.0	0.0	0.0	0.0	1.0	0.0	0.0	0.0	0.0	1.0	1.0	0.0	0.0	0.0	0.0	0.0	0.0
AFDN	4301	symbol	H. sapiens	4301	H. sapiens	AFDN	afadin, adherens junction formation factor	GO:2000049 positive regulation of cell-cell adhesion mediated by cadherin;GO:0090557 establishment of endothelial intestinal barrier;GO:0046931 pore complex assembly		Cancer-related genes; Disease related genes; RAS pathway related proteins; Predicted intracellular proteins	Cell Junctions;Plasma membrane (Enhanced); Additional: Nucleoplasm	(5R)-2-sulfanyl-5-[4-(trifluoromethyl)benzyl]-1,3-thiazol-4(5H)-one	(M72)PID NECTIN PATHWAY; (M156)PID ECADHERIN NASCENT AJ PATHWAY; (M232)PID ECADHERIN STABILIZATION PATHWAY		0.0	0.0	0.0	0.0	0.0	0.0	0.0	0.0	0.0	0.0	0.0	1.0	0.0	0.0	0.0	0.0	0.0	0.0	0.0	0.0
ADRM1	11047	symbol	H. sapiens	11047	H. sapiens	ADRM1	adhesion regulating molecule 1	GO:0043248 proteasome assembly;GO:0006368 transcription elongation from RNA polymerase II promoter;GO:0006354 DNA-templated transcription, elongation		Predicted intracellular proteins	Cytosol;Nucleoplasm (Supported); Additional: Plasma membrane		(M236)PID DELTA NP63 PATHWAY	(M5908)HALLMARK ANDROGEN RESPONSE; (M5898)HALLMARK DNA REPAIR; (M5932)HALLMARK INFLAMMATORY RESPONSE	0.0	0.0	0.0	0.0	0.0	0.0	0.0	0.0	0.0	0.0	0.0	0.0	0.0	0.0	0.0	0.0	0.0	0.0	0.0	0.0
ADIRF	10974	symbol	H. sapiens	10974	H. sapiens	ADIRF	adipogenesis regulatory factor	GO:0072719 cellular response to cisplatin;GO:0072718 response to cisplatin;GO:0045600 positive regulation of fat cell differentiation		Predicted intracellular proteins	Cytosol;Nucleoplasm (Supported)				0.0	0.0	0.0	0.0	0.0	0.0	0.0	0.0	0.0	0.0	0.0	0.0	0.0	0.0	0.0	0.0	0.0	0.0	0.0	0.0
ADGRG1	9289	symbol	H. sapiens	9289	H. sapiens	ADGRG1	adhesion G protein-coupled receptor G1	GO:0021796 cerebral cortex regionalization;GO:2001223 negative regulation of neuron migration;GO:0021978 telencephalon regionalization		G-protein coupled receptors:Family 2 (B) receptors; Disease related genes; G-protein coupled receptors:GPCRs excl olfactory receptors; Predicted secreted proteins; Potential drug targets; Predicted intracellular proteins				(M5919)HALLMARK HEDGEHOG SIGNALING	0.0	0.0	0.0	0.0	0.0	0.0	0.0	0.0	0.0	0.0	0.0	0.0	0.0	1.0	0.0	0.0	0.0	0.0	0.0	0.0
ADD3	120	symbol	H. sapiens	120	H. sapiens	ADD3	adducin 3	GO:0051016 barbed-end actin filament capping;GO:0051693 actin filament capping;GO:0030835 negative regulation of actin filament depolymerization		Disease related genes; Predicted intracellular proteins				(M5942)HALLMARK UV RESPONSE DN; (M5906)HALLMARK ESTROGEN RESPONSE EARLY; (M5907)HALLMARK ESTROGEN RESPONSE LATE	0.0	0.0	0.0	0.0	1.0	0.0	0.0	0.0	0.0	0.0	0.0	0.0	0.0	0.0	0.0	1.0	1.0	0.0	0.0	0.0
ADAD1	132612	symbol	H. sapiens	132612	H. sapiens	ADAD1	adenosine deaminase domain containing 1	GO:0006382 adenosine to inosine editing;GO:0016553 base conversion or substitution editing;GO:0007286 spermatid development		Predicted intracellular proteins				(M5951)HALLMARK SPERMATOGENESIS	0.0	0.0	0.0	0.0	0.0	0.0	0.0	0.0	0.0	0.0	0.0	0.0	0.0	1.0	0.0	0.0	0.0	0.0	0.0	0.0
ACYP1	97	symbol	H. sapiens	97	H. sapiens	ACYP1	acylphosphatase 1	GO:0006796 phosphate-containing compound metabolic process;GO:0006793 phosphorus metabolic process;GO:0044237 cellular metabolic process		Enzymes; Predicted intracellular proteins; ENZYME proteins:Hydrolases	Cytosol (Approved); Additional: Nucleoplasm				0.0	0.0	0.0	0.0	0.0	0.0	0.0	0.0	0.0	0.0	0.0	0.0	0.0	0.0	0.0	0.0	0.0	0.0	0.0	0.0
ACTR2	10097	symbol	H. sapiens	10097	H. sapiens	ACTR2	actin related protein 2	GO:0035983 response to trichostatin A;GO:0035984 cellular response to trichostatin A;GO:0016344 meiotic chromosome movement towards spindle pole		Predicted intracellular proteins	Cytosol (Approved)	N-[2-(2-methyl-1H-indol-3-yl)ethyl]thiophene-2-carboxamide; (2S)-2-(3-bromophenyl)-3-(5-chloro-2-hydroxyphenyl)-1,3-thiazolidin-4-one	(M16801)SIG REGULATION OF THE ACTIN CYTOSKELETON BY RHO GTPASES; (M5193)SIG CHEMOTAXIS; (M278)PID RAC1 PATHWAY	(M5923)HALLMARK PI3K AKT MTOR SIGNALING; (M5924)HALLMARK MTORC1 SIGNALING	1.0	0.0	1.0	1.0	0.0	0.0	0.0	1.0	0.0	0.0	0.0	0.0	1.0	0.0	0.0	1.0	1.0	0.0	1.0	0.0
ACTL6A	86	symbol	H. sapiens	86	H. sapiens	ACTL6A	actin like 6A	GO:0043968 histone H2A acetylation;GO:0001825 blastocyst formation;GO:0003407 neural retina development		Disease related genes; Predicted intracellular proteins	Nucleoplasm (Enhanced); Additional: Cytosol		(M139)PID MYC PATHWAY; (M66)PID MYC ACTIV PATHWAY		0.0	0.0	0.0	0.0	0.0	0.0	0.0	0.0	0.0	0.0	0.0	0.0	0.0	0.0	1.0	1.0	0.0	0.0	0.0	0.0
ACSBG1	23205	symbol	H. sapiens	23205	H. sapiens	ACSBG1	acyl-CoA synthetase bubblegum family member 1	GO:0035338 long-chain fatty-acyl-CoA biosynthetic process;GO:0035336 long-chain fatty-acyl-CoA metabolic process;GO:0046949 fatty-acyl-CoA biosynthetic process		ENZYME proteins:Ligase; Enzymes; Predicted intracellular proteins	Vesicles (Approved)	2-(6-HYDROXY-1,3-BENZOTHIAZOL-2-YL)-1,3-THIAZOL-4(5H)-ONE			0.0	0.0	0.0	0.0	0.0	0.0	0.0	1.0	0.0	0.0	0.0	0.0	0.0	0.0	0.0	0.0	0.0	0.0	0.0	0.0
ACLY	47	symbol	H. sapiens	47	H. sapiens	ACLY	ATP citrate lyase	GO:0006107 oxaloacetate metabolic process;GO:0015936 coenzyme A metabolic process;GO:0006085 acetyl-CoA biosynthetic process		ENZYME proteins:Transferases; Enzymes; Citric acid cycle related proteins; Cancer-related genes:Candidate cancer biomarkers; Predicted intracellular proteins	Cytosol;Plasma membrane (Supported); Additional: Nucleoplasm	Bempedoic acid		(M5905)HALLMARK ADIPOGENESIS; (M5924)HALLMARK MTORC1 SIGNALING	0.0	0.0	0.0	0.0	0.0	0.0	0.0	1.0	0.0	0.0	0.0	0.0	0.0	0.0	0.0	0.0	0.0	0.0	0.0	0.0
ACCSL	390110	symbol	H. sapiens	390110	H. sapiens	ACCSL	1-aminocyclopropane-1-carboxylate synthase homolog (inactive) like	GO:0009058 biosynthetic process;GO:0008152 metabolic process;GO:0008150 biological_process		Predicted intracellular proteins	Cytosol (Approved)				0.0	0.0	0.0	0.0	0.0	0.0	0.0	0.0	0.0	0.0	0.0	0.0	0.0	0.0	0.0	0.0	0.0	0.0	0.0	0.0
ACACA	31	symbol	H. sapiens	31	H. sapiens	ACACA	acetyl-CoA carboxylase alpha	GO:2001295 malonyl-CoA biosynthetic process;GO:2001293 malonyl-CoA metabolic process;GO:0006853 carnitine shuttle		Disease related genes; Enzymes; ENZYME proteins:Ligase; Potential drug targets; Predicted intracellular proteins	Cytosol (Supported); Additional: Actin filaments;Nucleoli fibrillar center	Biotin		(M5923)HALLMARK PI3K AKT MTOR SIGNALING; (M5924)HALLMARK MTORC1 SIGNALING	0.0	0.0	0.0	0.0	0.0	0.0	0.0	1.0	0.0	0.0	0.0	1.0	0.0	0.0	0.0	0.0	0.0	0.0	0.0	0.0
ABCF1	23	symbol	H. sapiens	23	H. sapiens	ABCF1	ATP binding cassette subfamily F member 1	GO:0006412 translation;GO:0043043 peptide biosynthetic process;GO:0006954 inflammatory response		Predicted intracellular proteins	Cytosol (Enhanced)				0.0	0.0	0.0	0.0	0.0	1.0	0.0	0.0	0.0	0.0	0.0	0.0	0.0	0.0	0.0	0.0	0.0	0.0	0.0	0.0
ABCB1	5243	symbol	H. sapiens	5243	H. sapiens	ABCB1	ATP binding cassette subfamily B member 1	GO:0099040 ceramide translocation;GO:0046864 isoprenoid transport;GO:0046865 terpenoid transport		CD markers; ENZYME proteins:Hydrolases; Cancer-related genes:Mutational cancer driver genes; Disease related genes; Enzymes; Transporters:Primary Active Transporters; Cancer-related genes:Candidate cancer biomarkers; Potential drug targets; Predicted intracellular proteins	Nucleoplasm;Plasma membrane (Approved); Additional: Focal adhesion sites	ATP; Medroxyprogesterone acetate; Roxithromycin; Fentanyl; Voacamine; Elacridar; Tesmilifene; FM-VP4; Zosuquidar; Tariquidar; Miltefosine; Tocofersolan; Hycanthone; Concanamycin A; Dexverapamil; Emopamil; Lomerizine; Tetrandrine; Dofequidar; Dexniguldipine; ONT-093; HM-30181; Desmethylsertraline; Reversin 121	(M255)PID HIF1 TFPATHWAY	(M5949)HALLMARK PEROXISOME; (M5941)HALLMARK UV RESPONSE UP; (M5947)HALLMARK IL2 STAT5 SIGNALING	0.0	0.0	0.0	0.0	0.0	0.0	1.0	0.0	0.0	0.0	0.0	0.0	0.0	0.0	0.0	0.0	0.0	0.0	0.0	0.0
AASDHPPT	60496	symbol	H. sapiens	60496	H. sapiens	AASDHPPT	aminoadipate-semialdehyde dehydrogenase-phosphopantetheinyl transferase	GO:0009085 lysine biosynthetic process;GO:0019878 lysine biosynthetic process via aminoadipic acid;GO:0015939 pantothenate metabolic process		Predicted intracellular proteins					0.0	0.0	0.0	0.0	0.0	0.0	0.0	1.0	0.0	0.0	0.0	0.0	0.0	0.0	0.0	0.0	0.0	0.0	0.0	0.0
AAMP	14	symbol	H. sapiens	14	H. sapiens	AAMP	angio associated migratory cell protein	GO:0014909 smooth muscle cell migration;GO:0014812 muscle cell migration;GO:0010595 positive regulation of endothelial cell migration		Predicted intracellular proteins	Microtubules (Supported); Additional: Cytosol				0.0	0.0	0.0	0.0	0.0	0.0	0.0	0.0	0.0	1.0	0.0	0.0	0.0	0.0	0.0	0.0	0.0	0.0	0.0	0.0
2-Sep						None	None	None	None	None	None	None	None	None	nan	nan	nan	nan	nan	nan	nan	nan	nan	nan	nan	nan	nan	nan	nan	nan	nan	nan	nan	nan
IGLV7						None	None	None	None	None	None	None	None	None	nan	nan	nan	nan	nan	nan	nan	nan	nan	nan	nan	nan	nan	nan	nan	nan	nan	nan	nan	nan
A0A286ZV86						None	None	None	None	None	None	None	None	None	nan	nan	nan	nan	nan	nan	nan	nan	nan	nan	nan	nan	nan	nan	nan	nan	nan	nan	nan	nan
A0A286ZWM7						None	None	None	None	None	None	None	None	None	nan	nan	nan	nan	nan	nan	nan	nan	nan	nan	nan	nan	nan	nan	nan	nan	nan	nan	nan	nan
A0A287A1J6						None	None	None	None	None	None	None	None	None	nan	nan	nan	nan	nan	nan	nan	nan	nan	nan	nan	nan	nan	nan	nan	nan	nan	nan	nan	nan
A0A287A8U7						None	None	None	None	None	None	None	None	None	nan	nan	nan	nan	nan	nan	nan	nan	nan	nan	nan	nan	nan	nan	nan	nan	nan	nan	nan	nan
A0A287AE24						None	None	None	None	None	None	None	None	None	nan	nan	nan	nan	nan	nan	nan	nan	nan	nan	nan	nan	nan	nan	nan	nan	nan	nan	nan	nan
A0A287AG68						None	None	None	None	None	None	None	None	None	nan	nan	nan	nan	nan	nan	nan	nan	nan	nan	nan	nan	nan	nan	nan	nan	nan	nan	nan	nan
A0A287AYW5						None	None	None	None	None	None	None	None	None	nan	nan	nan	nan	nan	nan	nan	nan	nan	nan	nan	nan	nan	nan	nan	nan	nan	nan	nan	nan
A0A287B6M5						None	None	None	None	None	None	None	None	None	nan	nan	nan	nan	nan	nan	nan	nan	nan	nan	nan	nan	nan	nan	nan	nan	nan	nan	nan	nan
A0A287BDF9						None	None	None	None	None	None	None	None	None	nan	nan	nan	nan	nan	nan	nan	nan	nan	nan	nan	nan	nan	nan	nan	nan	nan	nan	nan	nan
I3L7M6						None	None	None	None	None	None	None	None	None	nan	nan	nan	nan	nan	nan	nan	nan	nan	nan	nan	nan	nan	nan	nan	nan	nan	nan	nan	nan

## Sheet: Enrichment
GroupID	Category	Term	Description	LogP	Log(q-value)	InTerm_InList	Genes	Symbols
1_Summary	Reactome Gene Sets	R-HSA-1640170	Cell Cycle	-38.3084	-33.9495	93/692	675,699,701,891,984,996,1062,1069,1111,1736,2237,2801,3020,3161,3842,4001,4085,4171,4175,4218,4659,4869,4926,4998,5111,5347,5430,5432,5439,5516,5519,5577,5710,5711,5715,5903,5928,5931,5984,6249,6418,6683,7298,7311,7329,7443,8021,8317,8467,8480,8815,9184,9232,9493,9663,9700,9798,9972,10112,10403,11004,11065,11097,11130,22897,22919,22974,23141,23244,23279,23353,25978,27127,27338,51053,54069,54386,5…	BRCA2,BUB1,BUB1B,CCNB1,CDK11B,CDC27,CENPE,CETN2,CHEK1,DKC1,FEN1,GOLGA2,H3-3A,HMMR,TNPO1,LMNB1,MAD2L1,MCM2,MCM6,RAB8A,PPP1R12A,NPM1,NUMA1,ORC1,PCNA,PLK1,POLR2A,POLR2C,POLR2J,PPP2CB,PPP2R1B,PRKAR2B,PSMD4,PSMD5,PSMD9,RANBP2,RBBP4,RBBP7,RFC4,CLIP1,SET,SPAST,TYMS,UBA52,UBE2I,VRK1,NUP214,CDC7,SMARCA5,RAE1,BANF1,BUB3,PTTG1,KIF23,LPIN2,ESPL1,IST1,NUP153,KIF20A,NDC80,KIF2C,UBE2C,NUP42,ZWINT,CEP164,MAPRE1,…
1_Member	Reactome Gene Sets	R-HSA-1640170	Cell Cycle	-38.3084	-33.9495	93/692	675,699,701,891,984,996,1062,1069,1111,1736,2237,2801,3020,3161,3842,4001,4085,4171,4175,4218,4659,4869,4926,4998,5111,5347,5430,5432,5439,5516,5519,5577,5710,5711,5715,5903,5928,5931,5984,6249,6418,6683,7298,7311,7329,7443,8021,8317,8467,8480,8815,9184,9232,9493,9663,9700,9798,9972,10112,10403,11004,11065,11097,11130,22897,22919,22974,23141,23244,23279,23353,25978,27127,27338,51053,54069,54386,5…	BRCA2,BUB1,BUB1B,CCNB1,CDK11B,CDC27,CENPE,CETN2,CHEK1,DKC1,FEN1,GOLGA2,H3-3A,HMMR,TNPO1,LMNB1,MAD2L1,MCM2,MCM6,RAB8A,PPP1R12A,NPM1,NUMA1,ORC1,PCNA,PLK1,POLR2A,POLR2C,POLR2J,PPP2CB,PPP2R1B,PRKAR2B,PSMD4,PSMD5,PSMD9,RANBP2,RBBP4,RBBP7,RFC4,CLIP1,SET,SPAST,TYMS,UBA52,UBE2I,VRK1,NUP214,CDC7,SMARCA5,RAE1,BANF1,BUB3,PTTG1,KIF23,LPIN2,ESPL1,IST1,NUP153,KIF20A,NDC80,KIF2C,UBE2C,NUP42,ZWINT,CEP164,MAPRE1,…
1_Member	Reactome Gene Sets	R-HSA-69278	Cell Cycle, Mitotic	-33.901	-29.8432	79/561	699,701,891,984,996,1062,1069,2237,2801,3020,3161,3842,4001,4085,4171,4175,4218,4659,4926,4998,5111,5347,5516,5519,5577,5710,5711,5715,5903,5928,5984,6249,6418,6683,7298,7311,7329,7443,8021,8317,8480,8815,9184,9232,9493,9663,9700,9798,9972,10112,10403,11004,11065,11097,11130,22897,22919,22974,23141,23244,23279,25978,27338,51053,54820,55746,55920,57122,79023,79861,79902,81565,81930,83540,84930,128…	BUB1,BUB1B,CCNB1,CDK11B,CDC27,CENPE,CETN2,FEN1,GOLGA2,H3-3A,HMMR,TNPO1,LMNB1,MAD2L1,MCM2,MCM6,RAB8A,PPP1R12A,NUMA1,ORC1,PCNA,PLK1,PPP2CB,PPP2R1B,PRKAR2B,PSMD4,PSMD5,PSMD9,RANBP2,RBBP4,RFC4,CLIP1,SET,SPAST,TYMS,UBA52,UBE2I,VRK1,NUP214,CDC7,RAE1,BANF1,BUB3,PTTG1,KIF23,LPIN2,ESPL1,IST1,NUP153,KIF20A,NDC80,KIF2C,UBE2C,NUP42,ZWINT,CEP164,MAPRE1,TPX2,ANKLE2,PDS5A,NUP160,CHMP2B,UBE2S,GMNN,NDE1,NUP133,RC…
1_Member	Reactome Gene Sets	R-HSA-68886	M Phase	-29.5727	-25.9919	64/418	699,701,891,996,1062,1069,2801,3020,3842,4001,4085,4926,5347,5516,5519,5577,5710,5711,5715,5903,6249,6418,6683,7311,7329,7443,8021,8480,8815,9184,9232,9493,9663,9700,9798,9972,10112,10403,11004,11065,11097,11130,22897,22919,23141,23244,23279,25978,27338,54820,55746,55920,57122,79023,79861,79902,81565,81930,83540,84930,128312,129401,203068,220134	BUB1,BUB1B,CCNB1,CDC27,CENPE,CETN2,GOLGA2,H3-3A,TNPO1,LMNB1,MAD2L1,NUMA1,PLK1,PPP2CB,PPP2R1B,PRKAR2B,PSMD4,PSMD5,PSMD9,RANBP2,CLIP1,SET,SPAST,UBA52,UBE2I,VRK1,NUP214,RAE1,BANF1,BUB3,PTTG1,KIF23,LPIN2,ESPL1,IST1,NUP153,KIF20A,NDC80,KIF2C,UBE2C,NUP42,ZWINT,CEP164,MAPRE1,ANKLE2,PDS5A,NUP160,CHMP2B,UBE2S,NDE1,NUP133,RCC2,NUP107,NUP37,TUBAL3,NUP85,NDEL1,KIF18A,NUF2,MASTL,H2BU1,NUP35,TUBB,SKA1
1_Member	Reactome Gene Sets	R-HSA-68882	Mitotic Anaphase	-26.923	-23.4672	47/236	699,701,891,996,1062,3842,4001,4085,5347,5516,5519,5710,5711,5715,5903,6249,6683,7311,7329,7443,8815,9184,9232,9700,9798,10403,11004,11065,11130,22919,23141,23244,23279,25978,27338,54820,55746,55920,57122,79023,79861,79902,81565,81930,83540,129401,220134	BUB1,BUB1B,CCNB1,CDC27,CENPE,TNPO1,LMNB1,MAD2L1,PLK1,PPP2CB,PPP2R1B,PSMD4,PSMD5,PSMD9,RANBP2,CLIP1,SPAST,UBA52,UBE2I,VRK1,BANF1,BUB3,PTTG1,ESPL1,IST1,NDC80,KIF2C,UBE2C,ZWINT,MAPRE1,ANKLE2,PDS5A,NUP160,CHMP2B,UBE2S,NDE1,NUP133,RCC2,NUP107,NUP37,TUBAL3,NUP85,NDEL1,KIF18A,NUF2,NUP35,SKA1
1_Member	Reactome Gene Sets	R-HSA-2555396	Mitotic Metaphase and Anaphase	-26.8377	-23.433	47/237	699,701,891,996,1062,3842,4001,4085,5347,5516,5519,5710,5711,5715,5903,6249,6683,7311,7329,7443,8815,9184,9232,9700,9798,10403,11004,11065,11130,22919,23141,23244,23279,25978,27338,54820,55746,55920,57122,79023,79861,79902,81565,81930,83540,129401,220134	BUB1,BUB1B,CCNB1,CDC27,CENPE,TNPO1,LMNB1,MAD2L1,PLK1,PPP2CB,PPP2R1B,PSMD4,PSMD5,PSMD9,RANBP2,CLIP1,SPAST,UBA52,UBE2I,VRK1,BANF1,BUB3,PTTG1,ESPL1,IST1,NDC80,KIF2C,UBE2C,ZWINT,MAPRE1,ANKLE2,PDS5A,NUP160,CHMP2B,UBE2S,NDE1,NUP133,RCC2,NUP107,NUP37,TUBAL3,NUP85,NDEL1,KIF18A,NUF2,NUP35,SKA1
1_Member	Reactome Gene Sets	R-HSA-195258	RHO GTPase Effectors	-21.4408	-18.4041	48/327	699,701,1062,1432,1499,2017,2316,3020,3688,4085,4638,4659,5347,5516,5519,5747,5903,6249,8976,9055,9184,9928,10095,10097,10403,10458,10499,11004,11130,22919,23002,23279,51517,54820,55746,55920,57122,79023,79861,79902,81565,81930,83540,85415,114793,128312,147179,220134	BUB1,BUB1B,CENPE,MAPK14,CTNNB1,CTTN,FLNA,H3-3A,ITGB1,MAD2L1,MYLK,PPP1R12A,PLK1,PPP2CB,PPP2R1B,PTK2,RANBP2,CLIP1,WASL,PRC1,BUB3,KIF14,ARPC1B,ACTR2,NDC80,BAIAP2,NCOA2,KIF2C,ZWINT,MAPRE1,DAAM1,NUP160,NCKIPSD,NDE1,NUP133,RCC2,NUP107,NUP37,TUBAL3,NUP85,NDEL1,KIF18A,NUF2,RHPN2,FMNL2,H2BU1,WIPF2,SKA1
1_Member	Reactome Gene Sets	R-HSA-2467813	Separation of Sister Chromatids	-19.8927	-16.914	36/191	699,701,996,1062,4085,5347,5516,5519,5710,5711,5715,5903,6249,7311,9184,9232,9700,10403,11004,11065,11130,22919,23244,23279,27338,54820,55746,55920,57122,79023,79861,79902,81565,81930,83540,220134	BUB1,BUB1B,CDC27,CENPE,MAD2L1,PLK1,PPP2CB,PPP2R1B,PSMD4,PSMD5,PSMD9,RANBP2,CLIP1,UBA52,BUB3,PTTG1,ESPL1,NDC80,KIF2C,UBE2C,ZWINT,MAPRE1,PDS5A,NUP160,UBE2S,NDE1,NUP133,RCC2,NUP107,NUP37,TUBAL3,NUP85,NDEL1,KIF18A,NUF2,SKA1
1_Member	Reactome Gene Sets	R-HSA-194315	Signaling by Rho GTPases	-19.1838	-16.272	54/466	699,701,1062,1432,1499,2017,2316,3020,3688,4085,4638,4659,5347,5516,5519,5747,5903,6249,8874,8976,9055,9184,9824,9928,10095,10097,10144,10403,10458,10499,10672,11004,11130,11214,22919,23002,23279,51517,54820,55746,55920,57122,79023,79861,79902,81565,81930,83540,85415,114793,116985,128312,147179,220134	BUB1,BUB1B,CENPE,MAPK14,CTNNB1,CTTN,FLNA,H3-3A,ITGB1,MAD2L1,MYLK,PPP1R12A,PLK1,PPP2CB,PPP2R1B,PTK2,RANBP2,CLIP1,ARHGEF7,WASL,PRC1,BUB3,ARHGAP11A,KIF14,ARPC1B,ACTR2,FAM13A,NDC80,BAIAP2,NCOA2,GNA13,KIF2C,ZWINT,AKAP13,MAPRE1,DAAM1,NUP160,NCKIPSD,NDE1,NUP133,RCC2,NUP107,NUP37,TUBAL3,NUP85,NDEL1,KIF18A,NUF2,RHPN2,FMNL2,ARAP1,H2BU1,WIPF2,SKA1
1_Member	Reactome Gene Sets	R-HSA-69618	Mitotic Spindle Checkpoint	-18.9581	-16.0763	28/113	699,701,996,1062,4085,5347,5516,5519,5903,6249,9184,10403,11004,11065,11130,22919,23279,27338,54820,55746,55920,57122,79023,79902,81565,81930,83540,220134	BUB1,BUB1B,CDC27,CENPE,MAD2L1,PLK1,PPP2CB,PPP2R1B,RANBP2,CLIP1,BUB3,NDC80,KIF2C,UBE2C,ZWINT,MAPRE1,NUP160,UBE2S,NDE1,NUP133,RCC2,NUP107,NUP37,NUP85,NDEL1,KIF18A,NUF2,SKA1
1_Member	Reactome Gene Sets	R-HSA-2500257	Resolution of Sister Chromatid Cohesion	-17.5959	-14.7555	28/126	699,701,891,1062,4085,5347,5516,5519,5903,6249,9184,10403,11004,11130,22919,23244,23279,54820,55746,55920,57122,79023,79861,79902,81565,81930,83540,220134	BUB1,BUB1B,CCNB1,CENPE,MAD2L1,PLK1,PPP2CB,PPP2R1B,RANBP2,CLIP1,BUB3,NDC80,KIF2C,ZWINT,MAPRE1,PDS5A,NUP160,NDE1,NUP133,RCC2,NUP107,NUP37,TUBAL3,NUP85,NDEL1,KIF18A,NUF2,SKA1
1_Member	Reactome Gene Sets	R-HSA-141424	Amplification of signal from the kinetochores	-17.5604	-14.7456	25/96	699,701,1062,4085,5347,5516,5519,5903,6249,9184,10403,11004,11130,22919,23279,54820,55746,55920,57122,79023,79902,81565,81930,83540,220134	BUB1,BUB1B,CENPE,MAD2L1,PLK1,PPP2CB,PPP2R1B,RANBP2,CLIP1,BUB3,NDC80,KIF2C,ZWINT,MAPRE1,NUP160,NDE1,NUP133,RCC2,NUP107,NUP37,NUP85,NDEL1,KIF18A,NUF2,SKA1
1_Member	Reactome Gene Sets	R-HSA-141444	Amplification of signal from unattached kinetochores via a MAD2 inhibitory signal	-17.5604	-14.7456	25/96	699,701,1062,4085,5347,5516,5519,5903,6249,9184,10403,11004,11130,22919,23279,54820,55746,55920,57122,79023,79902,81565,81930,83540,220134	BUB1,BUB1B,CENPE,MAD2L1,PLK1,PPP2CB,PPP2R1B,RANBP2,CLIP1,BUB3,NDC80,KIF2C,ZWINT,MAPRE1,NUP160,NDE1,NUP133,RCC2,NUP107,NUP37,NUP85,NDEL1,KIF18A,NUF2,SKA1
1_Member	Reactome Gene Sets	R-HSA-5663220	RHO GTPases Activate Formins	-17.3122	-14.5331	29/140	699,701,1062,3688,4085,5347,5516,5519,5903,6249,9184,10403,11004,11130,22919,23002,23279,54820,55746,55920,57122,79023,79861,79902,81565,81930,83540,114793,220134	BUB1,BUB1B,CENPE,ITGB1,MAD2L1,PLK1,PPP2CB,PPP2R1B,RANBP2,CLIP1,BUB3,NDC80,KIF2C,ZWINT,MAPRE1,DAAM1,NUP160,NDE1,NUP133,RCC2,NUP107,NUP37,TUBAL3,NUP85,NDEL1,KIF18A,NUF2,FMNL2,SKA1
1_Member	Reactome Gene Sets	R-HSA-69620	Cell Cycle Checkpoints	-16.7599	-14.003	40/294	699,701,891,996,1062,1111,4085,4171,4175,4998,5347,5516,5519,5710,5711,5715,5903,5984,6249,7311,8317,9184,10403,11004,11065,11130,22919,23279,27338,54820,55746,55920,57122,79023,79902,81565,81930,83540,128312,220134	BUB1,BUB1B,CCNB1,CDC27,CENPE,CHEK1,MAD2L1,MCM2,MCM6,ORC1,PLK1,PPP2CB,PPP2R1B,PSMD4,PSMD5,PSMD9,RANBP2,RFC4,CLIP1,UBA52,CDC7,BUB3,NDC80,KIF2C,UBE2C,ZWINT,MAPRE1,NUP160,UBE2S,NDE1,NUP133,RCC2,NUP107,NUP37,NUP85,NDEL1,KIF18A,NUF2,H2BU1,SKA1
1_Member	Reactome Gene Sets	R-HSA-9648025	EML4 and NUDC in mitotic spindle formation	-16.384	-13.6598	26/117	699,701,1062,4085,5347,5516,5519,5903,6249,9184,10403,11004,11130,22919,23279,54820,55746,55920,57122,79023,79861,79902,81565,81930,83540,220134	BUB1,BUB1B,CENPE,MAD2L1,PLK1,PPP2CB,PPP2R1B,RANBP2,CLIP1,BUB3,NDC80,KIF2C,ZWINT,MAPRE1,NUP160,NDE1,NUP133,RCC2,NUP107,NUP37,TUBAL3,NUP85,NDEL1,KIF18A,NUF2,SKA1
1_Member	Reactome Gene Sets	R-HSA-68877	Mitotic Prometaphase	-16.1935	-13.5067	33/204	699,701,891,1062,1069,4085,4926,5347,5516,5519,5577,5903,6249,9184,10403,11004,11130,22897,22919,23244,23279,54820,55746,55920,57122,79023,79861,79902,81565,81930,83540,203068,220134	BUB1,BUB1B,CCNB1,CENPE,CETN2,MAD2L1,NUMA1,PLK1,PPP2CB,PPP2R1B,PRKAR2B,RANBP2,CLIP1,BUB3,NDC80,KIF2C,ZWINT,CEP164,MAPRE1,PDS5A,NUP160,NDE1,NUP133,RCC2,NUP107,NUP37,TUBAL3,NUP85,NDEL1,KIF18A,NUF2,TUBB,SKA1
2_Summary	GO Biological Processes	GO:0006397	mRNA processing	-30.4723	-26.5905	74/549	891,984,1025,1993,2332,2926,3178,3181,3183,3184,3185,3191,3192,4670,4691,5356,5430,5432,5439,6421,6429,6606,6631,6636,6829,7737,7884,8220,8458,9129,9410,9444,9589,9716,10236,10421,10465,10492,10521,10523,10915,10946,11338,22794,22828,22849,22927,23070,23435,23517,23524,26528,27316,51362,51574,51729,54845,54960,55234,55269,55596,56259,56339,56949,57721,58155,64506,79833,83759,84321,84991,170506,20…	CCNB1,CDK11B,CDK9,ELAVL2,FMR1,GRSF1,HNRNPA1,HNRNPA2B1,HNRNPC,HNRNPD,HNRNPF,HNRNPL,HNRNPU,HNRNPM,NCL,PLRG1,POLR2A,POLR2C,POLR2J,SFPQ,SRSF4,SMN1,SNRPC,SNRPF,SUPT5H,RNF113A,SLBP,ESS2,TTF2,PRPF3,SNRNP40,QKI,WTAP,AQR,HNRNPR,CD2BP2,PPIH,SYNCRIP,DDX17,CHERP,TCERG1,SF3A3,U2AF2,CASC3,SCAF8,CPEB3,HABP4,CMTR1,TARDBP,MTREX,SRRM2,DAZAP1,RBMX,CDC40,LARP7,WBP11,ESRP1,GEMIN8,SMU1,PSPC1,ZCCHC8,CTNNBL1,METTL3,XAB2…
2_Member	GO Biological Processes	GO:0006397	mRNA processing	-30.4723	-26.5905	74/549	891,984,1025,1993,2332,2926,3178,3181,3183,3184,3185,3191,3192,4670,4691,5356,5430,5432,5439,6421,6429,6606,6631,6636,6829,7737,7884,8220,8458,9129,9410,9444,9589,9716,10236,10421,10465,10492,10521,10523,10915,10946,11338,22794,22828,22849,22927,23070,23435,23517,23524,26528,27316,51362,51574,51729,54845,54960,55234,55269,55596,56259,56339,56949,57721,58155,64506,79833,83759,84321,84991,170506,20…	CCNB1,CDK11B,CDK9,ELAVL2,FMR1,GRSF1,HNRNPA1,HNRNPA2B1,HNRNPC,HNRNPD,HNRNPF,HNRNPL,HNRNPU,HNRNPM,NCL,PLRG1,POLR2A,POLR2C,POLR2J,SFPQ,SRSF4,SMN1,SNRPC,SNRPF,SUPT5H,RNF113A,SLBP,ESS2,TTF2,PRPF3,SNRNP40,QKI,WTAP,AQR,HNRNPR,CD2BP2,PPIH,SYNCRIP,DDX17,CHERP,TCERG1,SF3A3,U2AF2,CASC3,SCAF8,CPEB3,HABP4,CMTR1,TARDBP,MTREX,SRRM2,DAZAP1,RBMX,CDC40,LARP7,WBP11,ESRP1,GEMIN8,SMU1,PSPC1,ZCCHC8,CTNNBL1,METTL3,XAB2…
2_Member	Reactome Gene Sets	R-HSA-72203	Processing of Capped Intron-Containing Pre-mRNA	-30.2503	-26.5904	51/244	1993,3178,3181,3183,3184,3185,3191,3192,4670,5356,5430,5432,5439,5903,6429,6631,6636,7884,8021,8480,9129,9410,9589,9716,9972,10236,10421,10465,10523,10946,11097,11338,22794,23279,23517,23524,27316,51362,51729,55746,56259,56339,56949,57122,57721,79023,79902,84321,84991,129401,102724594	ELAVL2,HNRNPA1,HNRNPA2B1,HNRNPC,HNRNPD,HNRNPF,HNRNPL,HNRNPU,HNRNPM,PLRG1,POLR2A,POLR2C,POLR2J,RANBP2,SRSF4,SNRPC,SNRPF,SLBP,NUP214,RAE1,PRPF3,SNRNP40,WTAP,AQR,NUP153,HNRNPR,CD2BP2,PPIH,CHERP,SF3A3,NUP42,U2AF2,CASC3,NUP160,MTREX,SRRM2,RBMX,CDC40,WBP11,NUP133,CTNNBL1,METTL3,XAB2,NUP107,METTL14,NUP37,NUP85,THOC3,RBM17,NUP35,U2AF1L5
2_Member	Reactome Gene Sets	R-HSA-8953854	Metabolism of RNA	-28.3859	-24.8721	79/673	705,1432,1736,1975,1993,3178,3181,3183,3184,3185,3191,3192,3315,3842,4670,4691,5356,5430,5432,5439,5710,5711,5715,5903,6135,6210,6418,6429,6606,6631,6636,6829,7311,7884,8021,8480,9129,9188,9410,9589,9716,9972,10236,10421,10465,10523,10605,10946,11097,11338,22794,23279,23517,23524,25904,27043,27316,51362,51729,54433,54960,55253,55571,55746,56259,56339,56949,57122,57570,57721,79023,79833,79902,8015…	BYSL,MAPK14,DKC1,EIF4B,ELAVL2,HNRNPA1,HNRNPA2B1,HNRNPC,HNRNPD,HNRNPF,HNRNPL,HNRNPU,HSPB1,TNPO1,HNRNPM,NCL,PLRG1,POLR2A,POLR2C,POLR2J,PSMD4,PSMD5,PSMD9,RANBP2,RPL11,RPS15A,SET,SRSF4,SMN1,SNRPC,SNRPF,SUPT5H,UBA52,SLBP,NUP214,RAE1,PRPF3,DDX21,SNRNP40,WTAP,AQR,NUP153,HNRNPR,CD2BP2,PPIH,CHERP,PAIP1,SF3A3,NUP42,U2AF2,CASC3,NUP160,MTREX,SRRM2,CNOT10,PELP1,RBMX,CDC40,WBP11,GAR1,GEMIN8,TYW1,CNOT11,NUP133,…
2_Member	GO Biological Processes	GO:0008380	RNA splicing	-26.7742	-23.4153	65/482	1993,2332,2926,3178,3181,3183,3184,3185,3191,3192,4670,4691,5356,5430,5432,5439,6421,6429,6606,6631,6636,7737,8220,8458,9129,9410,9444,9589,9716,10236,10421,10465,10492,10521,10523,10915,10946,11338,22794,22927,23435,23517,23524,26528,27316,51362,51574,51729,54845,54960,55234,55269,55596,56259,56339,56949,57721,58155,64121,79833,83759,84321,84991,202559,102724594	ELAVL2,FMR1,GRSF1,HNRNPA1,HNRNPA2B1,HNRNPC,HNRNPD,HNRNPF,HNRNPL,HNRNPU,HNRNPM,NCL,PLRG1,POLR2A,POLR2C,POLR2J,SFPQ,SRSF4,SMN1,SNRPC,SNRPF,RNF113A,ESS2,TTF2,PRPF3,SNRNP40,QKI,WTAP,AQR,HNRNPR,CD2BP2,PPIH,SYNCRIP,DDX17,CHERP,TCERG1,SF3A3,U2AF2,CASC3,HABP4,TARDBP,MTREX,SRRM2,DAZAP1,RBMX,CDC40,LARP7,WBP11,ESRP1,GEMIN8,SMU1,PSPC1,ZCCHC8,CTNNBL1,METTL3,XAB2,METTL14,PTBP2,RRAGC,GEMIN6,RBM4B,THOC3,RBM17,KH…
2_Member	GO Biological Processes	GO:0000377	RNA splicing, via transesterification reactions with bulged adenosine as nucleophile	-25.5903	-22.3106	57/385	1993,2332,3178,3181,3183,3184,3185,3191,3192,4670,4691,5356,5430,5432,5439,6421,6429,6606,6631,6636,7737,8220,9129,9410,9444,9589,9716,10236,10421,10465,10492,10521,10523,10946,11338,22794,23517,23524,26528,27316,51362,51574,51729,54960,55234,55269,55596,56259,56339,56949,57721,58155,79833,83759,84991,202559,102724594	ELAVL2,FMR1,HNRNPA1,HNRNPA2B1,HNRNPC,HNRNPD,HNRNPF,HNRNPL,HNRNPU,HNRNPM,NCL,PLRG1,POLR2A,POLR2C,POLR2J,SFPQ,SRSF4,SMN1,SNRPC,SNRPF,RNF113A,ESS2,PRPF3,SNRNP40,QKI,WTAP,AQR,HNRNPR,CD2BP2,PPIH,SYNCRIP,DDX17,CHERP,SF3A3,U2AF2,CASC3,MTREX,SRRM2,DAZAP1,RBMX,CDC40,LARP7,WBP11,GEMIN8,SMU1,PSPC1,ZCCHC8,CTNNBL1,METTL3,XAB2,METTL14,PTBP2,GEMIN6,RBM4B,RBM17,KHDRBS2,U2AF1L5
2_Member	GO Biological Processes	GO:0000398	mRNA splicing, via spliceosome	-25.5903	-22.3106	57/385	1993,2332,3178,3181,3183,3184,3185,3191,3192,4670,4691,5356,5430,5432,5439,6421,6429,6606,6631,6636,7737,8220,9129,9410,9444,9589,9716,10236,10421,10465,10492,10521,10523,10946,11338,22794,23517,23524,26528,27316,51362,51574,51729,54960,55234,55269,55596,56259,56339,56949,57721,58155,79833,83759,84991,202559,102724594	ELAVL2,FMR1,HNRNPA1,HNRNPA2B1,HNRNPC,HNRNPD,HNRNPF,HNRNPL,HNRNPU,HNRNPM,NCL,PLRG1,POLR2A,POLR2C,POLR2J,SFPQ,SRSF4,SMN1,SNRPC,SNRPF,RNF113A,ESS2,PRPF3,SNRNP40,QKI,WTAP,AQR,HNRNPR,CD2BP2,PPIH,SYNCRIP,DDX17,CHERP,SF3A3,U2AF2,CASC3,MTREX,SRRM2,DAZAP1,RBMX,CDC40,LARP7,WBP11,GEMIN8,SMU1,PSPC1,ZCCHC8,CTNNBL1,METTL3,XAB2,METTL14,PTBP2,GEMIN6,RBM4B,RBM17,KHDRBS2,U2AF1L5
2_Member	GO Biological Processes	GO:0000375	RNA splicing, via transesterification reactions	-25.4145	-22.2017	57/388	1993,2332,3178,3181,3183,3184,3185,3191,3192,4670,4691,5356,5430,5432,5439,6421,6429,6606,6631,6636,7737,8220,9129,9410,9444,9589,9716,10236,10421,10465,10492,10521,10523,10946,11338,22794,23517,23524,26528,27316,51362,51574,51729,54960,55234,55269,55596,56259,56339,56949,57721,58155,79833,83759,84991,202559,102724594	ELAVL2,FMR1,HNRNPA1,HNRNPA2B1,HNRNPC,HNRNPD,HNRNPF,HNRNPL,HNRNPU,HNRNPM,NCL,PLRG1,POLR2A,POLR2C,POLR2J,SFPQ,SRSF4,SMN1,SNRPC,SNRPF,RNF113A,ESS2,PRPF3,SNRNP40,QKI,WTAP,AQR,HNRNPR,CD2BP2,PPIH,SYNCRIP,DDX17,CHERP,SF3A3,U2AF2,CASC3,MTREX,SRRM2,DAZAP1,RBMX,CDC40,LARP7,WBP11,GEMIN8,SMU1,PSPC1,ZCCHC8,CTNNBL1,METTL3,XAB2,METTL14,PTBP2,GEMIN6,RBM4B,RBM17,KHDRBS2,U2AF1L5
2_Member	Reactome Gene Sets	R-HSA-72163	mRNA Splicing - Major Pathway	-19.5727	-16.6117	35/183	1993,3178,3181,3183,3184,3185,3191,3192,4670,5356,5430,5432,5439,6429,6631,6636,9129,9410,9716,10236,10421,10465,10523,10946,11338,22794,23517,23524,27316,51362,51729,56259,56949,84991,102724594	ELAVL2,HNRNPA1,HNRNPA2B1,HNRNPC,HNRNPD,HNRNPF,HNRNPL,HNRNPU,HNRNPM,PLRG1,POLR2A,POLR2C,POLR2J,SRSF4,SNRPC,SNRPF,PRPF3,SNRNP40,AQR,HNRNPR,CD2BP2,PPIH,CHERP,SF3A3,U2AF2,CASC3,MTREX,SRRM2,RBMX,CDC40,WBP11,CTNNBL1,XAB2,RBM17,U2AF1L5
2_Member	Reactome Gene Sets	R-HSA-72172	mRNA Splicing	-18.9407	-16.0731	35/191	1993,3178,3181,3183,3184,3185,3191,3192,4670,5356,5430,5432,5439,6429,6631,6636,9129,9410,9716,10236,10421,10465,10523,10946,11338,22794,23517,23524,27316,51362,51729,56259,56949,84991,102724594	ELAVL2,HNRNPA1,HNRNPA2B1,HNRNPC,HNRNPD,HNRNPF,HNRNPL,HNRNPU,HNRNPM,PLRG1,POLR2A,POLR2C,POLR2J,SRSF4,SNRPC,SNRPF,PRPF3,SNRNP40,AQR,HNRNPR,CD2BP2,PPIH,CHERP,SF3A3,U2AF2,CASC3,MTREX,SRRM2,RBMX,CDC40,WBP11,CTNNBL1,XAB2,RBM17,U2AF1L5
2_Member	CORUM	CORUM:1181	C complex spliceosome	-13.918	-11.3916	20/79	3178,3181,3183,3185,3192,4670,5356,6636,8220,9410,9716,10236,10492,10946,23517,23524,27316,51362,55596,56949	HNRNPA1,HNRNPA2B1,HNRNPC,HNRNPF,HNRNPU,HNRNPM,PLRG1,SNRPF,ESS2,SNRNP40,AQR,HNRNPR,SYNCRIP,SF3A3,MTREX,SRRM2,RBMX,CDC40,ZCCHC8,XAB2
2_Member	KEGG Pathway	hsa03040	Spliceosome	-12.9553	-10.5103	24/134	3178,3183,3192,4670,5356,6429,6631,6636,9129,9410,9716,10465,10523,10915,10946,11338,27316,51362,51729,56259,56949,84321,84991,102724594	HNRNPA1,HNRNPC,HNRNPU,HNRNPM,PLRG1,SRSF4,SNRPC,SNRPF,PRPF3,SNRNP40,AQR,PPIH,CHERP,TCERG1,SF3A3,U2AF2,RBMX,CDC40,WBP11,CTNNBL1,XAB2,THOC3,RBM17,U2AF1L5
2_Member	KEGG Pathway	ko03040	Spliceosome	-12.9553	-10.5103	24/134	3178,3183,3192,4670,5356,6429,6631,6636,9129,9410,9716,10465,10523,10915,10946,11338,27316,51362,51729,56259,56949,84321,84991,102724594	HNRNPA1,HNRNPC,HNRNPU,HNRNPM,PLRG1,SRSF4,SNRPC,SNRPF,PRPF3,SNRNP40,AQR,PPIH,CHERP,TCERG1,SF3A3,U2AF2,RBMX,CDC40,WBP11,CTNNBL1,XAB2,THOC3,RBM17,U2AF1L5
2_Member	CORUM	CORUM:351	Spliceosome	-12.4495	-10.0449	24/141	5356,6429,6631,6636,8220,9129,9410,9589,9716,10421,10465,10521,10915,10946,11338,23517,23524,51362,51729,55234,56259,56949,84321,84991	PLRG1,SRSF4,SNRPC,SNRPF,ESS2,PRPF3,SNRNP40,WTAP,AQR,CD2BP2,PPIH,DDX17,TCERG1,SF3A3,U2AF2,MTREX,SRRM2,CDC40,WBP11,SMU1,CTNNBL1,XAB2,THOC3,RBM17
2_Member	WikiPathways	WP411	mRNA Processing	-11.8436	-9.46693	22/124	3178,3181,3183,3184,3191,3192,4670,6421,6429,6636,6829,9129,9410,10236,10421,10946,11338,27316,51362,56339,58155,84991	HNRNPA1,HNRNPA2B1,HNRNPC,HNRNPD,HNRNPL,HNRNPU,HNRNPM,SFPQ,SRSF4,SNRPF,SUPT5H,PRPF3,SNRNP40,HNRNPR,CD2BP2,SF3A3,U2AF2,RBMX,CDC40,METTL3,PTBP2,RBM17
3_Summary	GO Biological Processes	GO:0051301	cell division	-30.2571	-26.5904	77/600	675,699,701,891,996,1062,1069,2801,3070,3192,3815,3832,3833,4085,4192,4926,5347,5898,6683,6795,7329,7443,8202,8317,8480,8626,8766,8872,8976,9055,9184,9232,9493,9585,9700,9798,9928,10097,10112,10403,10460,10600,11004,11065,11078,11130,22897,22919,22974,23111,23141,23244,23384,24137,25978,26586,27338,51203,54069,54443,54820,54962,55920,56288,79023,79187,79892,83540,84930,85440,90417,91272,115098,11…	BRCA2,BUB1,BUB1B,CCNB1,CDC27,CENPE,CETN2,GOLGA2,HELLS,HNRNPU,KIT,KIF11,KIFC1,MAD2L1,MDK,NUMA1,PLK1,RALA,SPAST,AURKC,UBE2I,VRK1,NCOA3,CDC7,RAE1,TP63,RAB11A,CDC123,WASL,PRC1,BUB3,PTTG1,KIF23,KIF20B,ESPL1,IST1,KIF14,ACTR2,KIF20A,NDC80,TACC3,USP16,KIF2C,UBE2C,TRIOBP,ZWINT,CEP164,MAPRE1,TPX2,SPART,ANKLE2,PDS5A,SPECC1L,KIF4A,CHMP2B,CKAP2,UBE2S,NUSAP1,MIS18A,ANLN,NDE1,TIPIN,RCC2,PARD3,NUP37,FSD1,MCMBP,N…
3_Member	GO Biological Processes	GO:0051301	cell division	-30.2571	-26.5904	77/600	675,699,701,891,996,1062,1069,2801,3070,3192,3815,3832,3833,4085,4192,4926,5347,5898,6683,6795,7329,7443,8202,8317,8480,8626,8766,8872,8976,9055,9184,9232,9493,9585,9700,9798,9928,10097,10112,10403,10460,10600,11004,11065,11078,11130,22897,22919,22974,23111,23141,23244,23384,24137,25978,26586,27338,51203,54069,54443,54820,54962,55920,56288,79023,79187,79892,83540,84930,85440,90417,91272,115098,11…	BRCA2,BUB1,BUB1B,CCNB1,CDC27,CENPE,CETN2,GOLGA2,HELLS,HNRNPU,KIT,KIF11,KIFC1,MAD2L1,MDK,NUMA1,PLK1,RALA,SPAST,AURKC,UBE2I,VRK1,NCOA3,CDC7,RAE1,TP63,RAB11A,CDC123,WASL,PRC1,BUB3,PTTG1,KIF23,KIF20B,ESPL1,IST1,KIF14,ACTR2,KIF20A,NDC80,TACC3,USP16,KIF2C,UBE2C,TRIOBP,ZWINT,CEP164,MAPRE1,TPX2,SPART,ANKLE2,PDS5A,SPECC1L,KIF4A,CHMP2B,CKAP2,UBE2S,NUSAP1,MIS18A,ANLN,NDE1,TIPIN,RCC2,PARD3,NUP37,FSD1,MCMBP,N…
3_Member	GO Biological Processes	GO:0000280	nuclear division	-22.644	-19.4892	56/424	675,699,701,891,996,1062,1111,2316,2801,3192,3832,3833,4085,4342,4926,5347,5573,6683,6795,7320,8766,9055,9184,9232,9493,9585,9665,9700,9928,10097,10403,10460,10600,11004,11022,11065,11130,22974,23244,24137,25970,25978,27127,27338,51203,54443,54514,54820,56154,81565,81930,83540,84944,90417,91272,494551	BRCA2,BUB1,BUB1B,CCNB1,CDC27,CENPE,CHEK1,FLNA,GOLGA2,HNRNPU,KIF11,KIFC1,MAD2L1,MOS,NUMA1,PLK1,PRKAR1A,SPAST,AURKC,UBE2B,RAB11A,PRC1,BUB3,PTTG1,KIF23,KIF20B,MARF1,ESPL1,KIF14,ACTR2,NDC80,TACC3,USP16,KIF2C,TDRKH,UBE2C,ZWINT,TPX2,PDS5A,KIF4A,SH2B1,CHMP2B,SMC1B,UBE2S,NUSAP1,ANLN,DDX4,NDE1,TEX15,NDEL1,KIF18A,NUF2,MAEL,KNSTRN,BOD1,WEE2
3_Member	GO Biological Processes	GO:0048285	organelle fission	-21.8496	-18.7211	58/472	675,699,701,891,996,1062,1111,2316,2801,3192,3832,3833,4085,4137,4342,4926,5347,5573,6683,6795,7320,8766,9055,9184,9232,9493,9585,9665,9700,9928,10097,10403,10460,10600,11004,11022,11065,11130,22974,23244,24137,25970,25978,26052,27127,27338,51203,54443,54514,54820,56154,81565,81930,83540,84944,90417,91272,494551	BRCA2,BUB1,BUB1B,CCNB1,CDC27,CENPE,CHEK1,FLNA,GOLGA2,HNRNPU,KIF11,KIFC1,MAD2L1,MAPT,MOS,NUMA1,PLK1,PRKAR1A,SPAST,AURKC,UBE2B,RAB11A,PRC1,BUB3,PTTG1,KIF23,KIF20B,MARF1,ESPL1,KIF14,ACTR2,NDC80,TACC3,USP16,KIF2C,TDRKH,UBE2C,ZWINT,TPX2,PDS5A,KIF4A,SH2B1,CHMP2B,DNM3,SMC1B,UBE2S,NUSAP1,ANLN,DDX4,NDE1,TEX15,NDEL1,KIF18A,NUF2,MAEL,KNSTRN,BOD1,WEE2
3_Member	GO Biological Processes	GO:0140014	mitotic nuclear division	-21.6342	-18.5541	45/282	699,701,891,996,1062,1111,2316,2801,3192,3832,3833,4085,4926,5347,6683,6795,8766,9055,9184,9232,9493,9585,9700,9928,10403,10460,10600,11004,11065,11130,22974,23244,24137,25970,25978,27127,27338,51203,54443,54820,81565,81930,83540,90417,91272	BUB1,BUB1B,CCNB1,CDC27,CENPE,CHEK1,FLNA,GOLGA2,HNRNPU,KIF11,KIFC1,MAD2L1,NUMA1,PLK1,SPAST,AURKC,RAB11A,PRC1,BUB3,PTTG1,KIF23,KIF20B,ESPL1,KIF14,NDC80,TACC3,USP16,KIF2C,UBE2C,ZWINT,TPX2,PDS5A,KIF4A,SH2B1,CHMP2B,SMC1B,UBE2S,NUSAP1,ANLN,NDE1,NDEL1,KIF18A,NUF2,KNSTRN,BOD1
3_Member	GO Biological Processes	GO:0007059	chromosome segregation	-21.5232	-18.4653	49/340	699,701,891,996,1062,1499,2237,3192,3833,4085,4342,4926,5347,6421,6795,7320,7329,8766,8815,9055,9184,9232,9493,9700,9928,10097,10403,10460,11004,11065,11130,23244,24137,25978,27127,51203,54069,54820,55920,56154,79023,79892,81565,81930,83540,84944,90417,91272,220134	BUB1,BUB1B,CCNB1,CDC27,CENPE,CTNNB1,FEN1,HNRNPU,KIFC1,MAD2L1,MOS,NUMA1,PLK1,SFPQ,AURKC,UBE2B,UBE2I,RAB11A,BANF1,PRC1,BUB3,PTTG1,KIF23,ESPL1,KIF14,ACTR2,NDC80,TACC3,KIF2C,UBE2C,ZWINT,PDS5A,KIF4A,CHMP2B,SMC1B,NUSAP1,MIS18A,NDE1,RCC2,TEX15,NUP37,MCMBP,NDEL1,KIF18A,NUF2,MAEL,KNSTRN,BOD1,SKA1
3_Member	GO Biological Processes	GO:0000819	sister chromatid segregation	-19.984	-16.9868	37/202	699,701,891,996,1062,1499,2237,3192,3833,4085,4342,4926,5347,6421,6795,8766,9055,9184,9232,9493,9700,9928,10403,10460,11004,11065,11130,23244,24137,25978,27127,51203,79892,81930,83540,90417,91272	BUB1,BUB1B,CCNB1,CDC27,CENPE,CTNNB1,FEN1,HNRNPU,KIFC1,MAD2L1,MOS,NUMA1,PLK1,SFPQ,AURKC,RAB11A,PRC1,BUB3,PTTG1,KIF23,ESPL1,KIF14,NDC80,TACC3,KIF2C,UBE2C,ZWINT,PDS5A,KIF4A,CHMP2B,SMC1B,NUSAP1,MCMBP,KIF18A,NUF2,KNSTRN,BOD1
3_Member	GO Biological Processes	GO:0098813	nuclear chromosome segregation	-19.4216	-16.4941	42/276	699,701,891,996,1062,1499,2237,3192,3833,4085,4342,4926,5347,6421,6795,7320,8766,9055,9184,9232,9493,9700,9928,10097,10403,10460,11004,11065,11130,23244,24137,25978,27127,51203,55920,56154,79892,81930,83540,84944,90417,91272	BUB1,BUB1B,CCNB1,CDC27,CENPE,CTNNB1,FEN1,HNRNPU,KIFC1,MAD2L1,MOS,NUMA1,PLK1,SFPQ,AURKC,UBE2B,RAB11A,PRC1,BUB3,PTTG1,KIF23,ESPL1,KIF14,ACTR2,NDC80,TACC3,KIF2C,UBE2C,ZWINT,PDS5A,KIF4A,CHMP2B,SMC1B,NUSAP1,RCC2,TEX15,MCMBP,KIF18A,NUF2,MAEL,KNSTRN,BOD1
3_Member	GO Biological Processes	GO:0000226	microtubule cytoskeleton organization	-19.043	-16.1465	62/610	675,891,1062,1069,1111,1499,2011,2316,2801,3192,3688,3832,3833,3996,4085,4137,4139,4140,4342,4659,4869,4926,5347,6249,6566,6683,6795,7320,8480,8766,9055,9493,9700,9928,10112,10403,10460,11004,22919,22974,24137,25978,51119,51203,54820,55201,55704,56288,79187,79861,80817,81565,81930,83540,85440,90417,117583,163786,203068,220134,259266,440193	BRCA2,CCNB1,CENPE,CETN2,CHEK1,CTNNB1,MARK2,FLNA,GOLGA2,HNRNPU,ITGB1,KIF11,KIFC1,LLGL1,MAD2L1,MAPT,MARK1,MARK3,MOS,PPP1R12A,NPM1,NUMA1,PLK1,CLIP1,SLC16A1,SPAST,AURKC,UBE2B,RAE1,RAB11A,PRC1,KIF23,ESPL1,KIF14,KIF20A,NDC80,TACC3,KIF2C,MAPRE1,TPX2,KIF4A,CHMP2B,SBDS,NUSAP1,NDE1,MAP1S,CCDC88A,PARD3,FSD1,TUBAL3,CEP44,NDEL1,KIF18A,NUF2,DOCK7,KNSTRN,PARD3B,SASS6,TUBB,SKA1,ASPM,CCDC88C
3_Member	GO Biological Processes	GO:0000070	mitotic sister chromatid segregation	-17.9712	-15.1174	32/167	699,701,891,996,1062,3192,3833,4085,4926,5347,6795,8766,9055,9184,9232,9493,9700,9928,10403,10460,11004,11065,11130,23244,24137,25978,27127,51203,81930,83540,90417,91272	BUB1,BUB1B,CCNB1,CDC27,CENPE,HNRNPU,KIFC1,MAD2L1,NUMA1,PLK1,AURKC,RAB11A,PRC1,BUB3,PTTG1,KIF23,ESPL1,KIF14,NDC80,TACC3,KIF2C,UBE2C,ZWINT,PDS5A,KIF4A,CHMP2B,SMC1B,NUSAP1,KIF18A,NUF2,KNSTRN,BOD1
3_Member	GO Biological Processes	GO:1902850	microtubule cytoskeleton organization involved in mitosis	-16.7884	-14.0206	29/146	891,1062,2316,2801,3192,3688,3832,3833,4085,4926,5347,6683,6795,8480,8766,9055,9493,9700,10403,10460,22974,24137,25978,51119,51203,54820,79187,81565,83540	CCNB1,CENPE,FLNA,GOLGA2,HNRNPU,ITGB1,KIF11,KIFC1,MAD2L1,NUMA1,PLK1,SPAST,AURKC,RAE1,RAB11A,PRC1,KIF23,ESPL1,NDC80,TACC3,TPX2,KIF4A,CHMP2B,SBDS,NUSAP1,NDE1,FSD1,NDEL1,NUF2
3_Member	GO Biological Processes	GO:0007052	mitotic spindle organization	-13.0171	-10.5558	23/121	891,1062,2316,2801,3192,3832,3833,4926,5347,6683,6795,8480,8766,9055,9493,10403,10460,22974,24137,25978,51119,79187,83540	CCNB1,CENPE,FLNA,GOLGA2,HNRNPU,KIF11,KIFC1,NUMA1,PLK1,SPAST,AURKC,RAE1,RAB11A,PRC1,KIF23,NDC80,TACC3,TPX2,KIF4A,CHMP2B,SBDS,FSD1,NUF2
3_Member	GO Biological Processes	GO:0007051	spindle organization	-12.8678	-10.4434	29/203	891,1062,2316,2801,3192,3832,3833,4342,4926,5347,6683,6795,8480,8766,9055,9493,9700,10403,10460,22919,22974,24137,25978,51119,79187,83540,90417,203068,259266	CCNB1,CENPE,FLNA,GOLGA2,HNRNPU,KIF11,KIFC1,MOS,NUMA1,PLK1,SPAST,AURKC,RAE1,RAB11A,PRC1,KIF23,ESPL1,NDC80,TACC3,MAPRE1,TPX2,KIF4A,CHMP2B,SBDS,FSD1,NUF2,KNSTRN,TUBB,ASPM
3_Member	GO Biological Processes	GO:0051303	establishment of chromosome localization	-10.4214	-8.2055	17/82	891,1062,3192,3833,4926,7320,8766,9928,10097,10403,11004,25978,54820,81565,81930,83540,91272	CCNB1,CENPE,HNRNPU,KIFC1,NUMA1,UBE2B,RAB11A,KIF14,ACTR2,NDC80,KIF2C,CHMP2B,NDE1,NDEL1,KIF18A,NUF2,BOD1
3_Member	GO Biological Processes	GO:0050000	chromosome localization	-10.2449	-8.0474	17/84	891,1062,3192,3833,4926,7320,8766,9928,10097,10403,11004,25978,54820,81565,81930,83540,91272	CCNB1,CENPE,HNRNPU,KIFC1,NUMA1,UBE2B,RAB11A,KIF14,ACTR2,NDC80,KIF2C,CHMP2B,NDE1,NDEL1,KIF18A,NUF2,BOD1
3_Member	GO Biological Processes	GO:0008608	attachment of spindle microtubules to kinetochore	-9.04129	-6.94484	11/35	891,1062,3192,6795,9184,10403,11004,55920,83540,90417,91272	CCNB1,CENPE,HNRNPU,AURKC,BUB3,NDC80,KIF2C,RCC2,NUF2,KNSTRN,BOD1
3_Member	GO Biological Processes	GO:0007080	mitotic metaphase plate congression	-8.00121	-5.99448	12/53	891,1062,3192,3833,8766,9928,10403,11004,25978,81930,83540,91272	CCNB1,CENPE,HNRNPU,KIFC1,RAB11A,KIF14,NDC80,KIF2C,CHMP2B,KIF18A,NUF2,BOD1
3_Member	GO Biological Processes	GO:0051310	metaphase plate congression	-7.74862	-5.75145	13/67	891,1062,3192,3833,4926,8766,9928,10403,11004,25978,81930,83540,91272	CCNB1,CENPE,HNRNPU,KIFC1,NUMA1,RAB11A,KIF14,NDC80,KIF2C,CHMP2B,KIF18A,NUF2,BOD1
3_Member	GO Biological Processes	GO:0090307	mitotic spindle assembly	-7.66697	-5.67728	13/68	2316,2801,3192,3832,3833,5347,6795,8766,9055,9493,22974,24137,25978	FLNA,GOLGA2,HNRNPU,KIF11,KIFC1,PLK1,AURKC,RAB11A,PRC1,KIF23,TPX2,KIF4A,CHMP2B
3_Member	GO Biological Processes	GO:0051225	spindle assembly	-6.24901	-4.42158	16/135	2316,2801,3192,3832,3833,4926,5347,6795,8766,9055,9493,22919,22974,24137,25978,203068	FLNA,GOLGA2,HNRNPU,KIF11,KIFC1,NUMA1,PLK1,AURKC,RAB11A,PRC1,KIF23,MAPRE1,TPX2,KIF4A,CHMP2B,TUBB
3_Member	GO Biological Processes	GO:0051315	attachment of mitotic spindle microtubules to kinetochore	-5.87736	-4.08312	6/15	1062,3192,10403,11004,83540,91272	CENPE,HNRNPU,NDC80,KIF2C,NUF2,BOD1
4_Summary	GO Biological Processes	GO:0051640	organelle localization	-25.5253	-22.2804	78/725	320,891,966,1062,1069,1488,2011,2332,2801,3192,3688,3815,3833,3996,4033,4085,4137,4139,4218,4342,4430,4643,4645,4869,4926,5189,5347,5577,5819,5903,6284,6683,6809,6814,6845,6861,7320,8417,8677,8766,8976,9482,9515,9657,9700,9871,9928,10097,10228,10403,11004,22897,22919,23673,25978,26052,26286,26958,27095,51203,54820,55201,55341,56288,81565,81930,83540,83850,84364,84946,85440,91272,94121,117583,1323…	APBA1,CCNB1,CD59,CENPE,CETN2,CTBP2,MARK2,FMR1,GOLGA2,HNRNPU,ITGB1,KIT,KIFC1,LLGL1,IRAG2,MAD2L1,MAPT,MARK1,RAB8A,MOS,MYO1B,MYO1E,MYO5B,NPM1,NUMA1,PEX1,PLK1,PRKAR2B,NECTIN2,RANBP2,S100A13,SPAST,STX3,STXBP3,VAMP7,SYT5,UBE2B,STX7,STX10,RAB11A,WASL,STX8,STXBP5L,IQCB1,ESPL1,SEC24D,KIF14,ACTR2,STX6,NDC80,KIF2C,CEP164,MAPRE1,STX12,CHMP2B,DNM3,ARFGAP3,COPG2,TRAPPC3,NUSAP1,NDE1,MAP1S,LSG1,PARD3,NDEL1,KIF18…
4_Member	GO Biological Processes	GO:0051640	organelle localization	-25.5253	-22.2804	78/725	320,891,966,1062,1069,1488,2011,2332,2801,3192,3688,3815,3833,3996,4033,4085,4137,4139,4218,4342,4430,4643,4645,4869,4926,5189,5347,5577,5819,5903,6284,6683,6809,6814,6845,6861,7320,8417,8677,8766,8976,9482,9515,9657,9700,9871,9928,10097,10228,10403,11004,22897,22919,23673,25978,26052,26286,26958,27095,51203,54820,55201,55341,56288,81565,81930,83540,83850,84364,84946,85440,91272,94121,117583,1323…	APBA1,CCNB1,CD59,CENPE,CETN2,CTBP2,MARK2,FMR1,GOLGA2,HNRNPU,ITGB1,KIT,KIFC1,LLGL1,IRAG2,MAD2L1,MAPT,MARK1,RAB8A,MOS,MYO1B,MYO1E,MYO5B,NPM1,NUMA1,PEX1,PLK1,PRKAR2B,NECTIN2,RANBP2,S100A13,SPAST,STX3,STXBP3,VAMP7,SYT5,UBE2B,STX7,STX10,RAB11A,WASL,STX8,STXBP5L,IQCB1,ESPL1,SEC24D,KIF14,ACTR2,STX6,NDC80,KIF2C,CEP164,MAPRE1,STX12,CHMP2B,DNM3,ARFGAP3,COPG2,TRAPPC3,NUSAP1,NDE1,MAP1S,LSG1,PARD3,NDEL1,KIF18…
4_Member	GO Biological Processes	GO:0051656	establishment of organelle localization	-19.5253	-16.5814	58/526	320,891,966,1062,1488,2332,2801,3192,3688,3815,3833,3996,4033,4085,4137,4139,4342,4430,4643,4645,4869,4926,5347,5819,6284,6683,6809,6845,6861,7320,8766,8976,9515,9700,9871,9928,10097,10403,11004,25978,26052,26286,26958,27095,51203,54820,55201,55341,56288,81565,81930,83540,84364,84946,85440,91272,117583,157769	APBA1,CCNB1,CD59,CENPE,CTBP2,FMR1,GOLGA2,HNRNPU,ITGB1,KIT,KIFC1,LLGL1,IRAG2,MAD2L1,MAPT,MARK1,MOS,MYO1B,MYO1E,MYO5B,NPM1,NUMA1,PLK1,NECTIN2,S100A13,SPAST,STX3,VAMP7,SYT5,UBE2B,RAB11A,WASL,STXBP5L,ESPL1,SEC24D,KIF14,ACTR2,NDC80,KIF2C,CHMP2B,DNM3,ARFGAP3,COPG2,TRAPPC3,NUSAP1,NDE1,MAP1S,LSG1,PARD3,NDEL1,KIF18A,NUF2,ARFGAP2,LTV1,DOCK7,BOD1,PARD3B,FAM91A1
4_Member	GO Biological Processes	GO:0051650	establishment of vesicle localization	-5.24555	-3.52313	23/301	320,966,1488,2332,2801,4033,4430,4643,4645,6809,6845,6861,8766,8976,9515,9871,26052,26286,27095,54820,81565,84364,157769	APBA1,CD59,CTBP2,FMR1,GOLGA2,IRAG2,MYO1B,MYO1E,MYO5B,STX3,VAMP7,SYT5,RAB11A,WASL,STXBP5L,SEC24D,DNM3,ARFGAP3,TRAPPC3,NDE1,NDEL1,ARFGAP2,FAM91A1
4_Member	GO Biological Processes	GO:0051648	vesicle localization	-4.94599	-3.25547	23/314	320,966,1488,2332,2801,4033,4430,4643,4645,6809,6845,6861,8766,8976,9515,9871,26052,26286,27095,54820,81565,84364,157769	APBA1,CD59,CTBP2,FMR1,GOLGA2,IRAG2,MYO1B,MYO1E,MYO5B,STX3,VAMP7,SYT5,RAB11A,WASL,STXBP5L,SEC24D,DNM3,ARFGAP3,TRAPPC3,NDE1,NDEL1,ARFGAP2,FAM91A1
5_Summary	GO Biological Processes	GO:0033044	regulation of chromosome organization	-24.8412	-21.6584	54/355	142,699,701,891,996,1025,1062,1111,1499,1736,1786,2237,2332,3007,3008,3020,3159,3178,3181,3183,3184,3192,4085,4137,4171,4342,4926,5347,5609,6418,6421,6879,7320,7515,8536,8550,8986,9184,9232,9474,9700,10403,10460,10474,11065,11130,25942,29117,54386,55011,55201,55818,132243,170506,120,335,345,1445,2316,2534,3146,3690,4869,5573,7082,7431,8898,8976,9928,10049,10413,11078,11252,22828,22919,22974,23111…	PARP1,BUB1,BUB1B,CCNB1,CDC27,CDK9,CENPE,CHEK1,CTNNB1,DKC1,DNMT1,FEN1,FMR1,H1-3,H1-4,H3-3A,HMGA1,HNRNPA1,HNRNPA2B1,HNRNPC,HNRNPD,HNRNPU,MAD2L1,MAPT,MCM2,MOS,NUMA1,PLK1,MAP2K7,SET,SFPQ,TAF7,UBE2B,XRCC1,CAMK1,MAPKAPK5,RPS6KA4,BUB3,PTTG1,ATG5,ESPL1,NDC80,TACC3,TADA3,UBE2C,ZWINT,SIN3A,BRD7,TERF2IP,PIH1D1,MAP1S,KDM3A,H1-8,DHX36,ADD3,APOA1,APOC3,CSK,FLNA,FYN,HMGB1,ITGB3,NPM1,PRKAR1A,TJP1,VIM,MTMR2,WASL,…
5_Member	GO Biological Processes	GO:0033044	regulation of chromosome organization	-24.8412	-21.6584	54/355	142,699,701,891,996,1025,1062,1111,1499,1736,1786,2237,2332,3007,3008,3020,3159,3178,3181,3183,3184,3192,4085,4137,4171,4342,4926,5347,5609,6418,6421,6879,7320,7515,8536,8550,8986,9184,9232,9474,9700,10403,10460,10474,11065,11130,25942,29117,54386,55011,55201,55818,132243,170506	PARP1,BUB1,BUB1B,CCNB1,CDC27,CDK9,CENPE,CHEK1,CTNNB1,DKC1,DNMT1,FEN1,FMR1,H1-3,H1-4,H3-3A,HMGA1,HNRNPA1,HNRNPA2B1,HNRNPC,HNRNPD,HNRNPU,MAD2L1,MAPT,MCM2,MOS,NUMA1,PLK1,MAP2K7,SET,SFPQ,TAF7,UBE2B,XRCC1,CAMK1,MAPKAPK5,RPS6KA4,BUB3,PTTG1,ATG5,ESPL1,NDC80,TACC3,TADA3,UBE2C,ZWINT,SIN3A,BRD7,TERF2IP,PIH1D1,MAP1S,KDM3A,H1-8,DHX36
5_Member	GO Biological Processes	GO:2001251	negative regulation of chromosome organization	-17.3488	-14.5581	30/151	142,699,701,891,1786,3007,3008,3020,3159,3178,3183,3192,4085,4171,5347,6418,6879,7320,7515,9184,9232,9474,9700,10403,11130,25942,54386,55011,55818,132243	PARP1,BUB1,BUB1B,CCNB1,DNMT1,H1-3,H1-4,H3-3A,HMGA1,HNRNPA1,HNRNPC,HNRNPU,MAD2L1,MCM2,PLK1,SET,TAF7,UBE2B,XRCC1,BUB3,PTTG1,ATG5,ESPL1,NDC80,ZWINT,SIN3A,TERF2IP,PIH1D1,KDM3A,H1-8
5_Member	GO Biological Processes	GO:0051129	negative regulation of cellular component organization	-16.0757	-13.398	66/782	120,142,335,345,699,701,891,1111,1445,1786,2316,2534,3007,3008,3020,3146,3159,3178,3183,3192,3690,4085,4137,4171,4342,4869,5347,5573,6418,6879,7082,7320,7431,7515,8898,8976,9184,9232,9474,9700,9928,10049,10403,10413,11078,11130,11252,22828,22919,22974,23111,23189,23603,25942,26052,50807,50848,54386,54910,55011,55466,55818,55920,116985,132243,348110	ADD3,PARP1,APOA1,APOC3,BUB1,BUB1B,CCNB1,CHEK1,CSK,DNMT1,FLNA,FYN,H1-3,H1-4,H3-3A,HMGB1,HMGA1,HNRNPA1,HNRNPC,HNRNPU,ITGB3,MAD2L1,MAPT,MCM2,MOS,NPM1,PLK1,PRKAR1A,SET,TAF7,TJP1,UBE2B,VIM,XRCC1,MTMR2,WASL,BUB3,PTTG1,ATG5,ESPL1,KIF14,DNAJB6,NDC80,YAP1,TRIOBP,ZWINT,PACSIN2,SCAF8,MAPRE1,TPX2,SPART,KANK1,CORO1C,SIN3A,DNM3,ASAP1,F11R,TERF2IP,SEMA4C,PIH1D1,DNAJA4,KDM3A,RCC2,ARAP1,H1-8,ARPIN
5_Member	GO Biological Processes	GO:0010639	negative regulation of organelle organization	-14.8158	-12.2051	45/419	120,142,699,701,891,1111,1786,3007,3008,3020,3159,3178,3183,3192,4085,4137,4171,4342,4869,5347,5573,6418,6879,7082,7320,7515,9184,9232,9474,9700,10403,10413,11078,11130,22919,22974,23189,25942,50848,54386,55011,55818,116985,132243,348110	ADD3,PARP1,BUB1,BUB1B,CCNB1,CHEK1,DNMT1,H1-3,H1-4,H3-3A,HMGA1,HNRNPA1,HNRNPC,HNRNPU,MAD2L1,MAPT,MCM2,MOS,NPM1,PLK1,PRKAR1A,SET,TAF7,TJP1,UBE2B,XRCC1,BUB3,PTTG1,ATG5,ESPL1,NDC80,YAP1,TRIOBP,ZWINT,MAPRE1,TPX2,KANK1,SIN3A,F11R,TERF2IP,PIH1D1,KDM3A,ARAP1,H1-8,ARPIN
6_Summary	GO Biological Processes	GO:1903311	regulation of mRNA metabolic process	-21.8099	-18.7063	49/335	891,984,1025,1432,2332,3178,3181,3183,3184,3191,3192,3315,3842,4670,4691,4869,5710,5711,5715,6418,6429,6829,7311,7431,8021,8531,9444,9589,10236,10247,10492,10521,10605,11338,22849,23435,26135,26528,27316,51441,51574,54915,55234,56339,56478,57721,64506,170506,202559,23,1968,1975,3396,4701,6135,6197,6210,6238,6774,6897,6949,7298,7458,7555,7812,8550,8569,8667,8872,9255,9470,9521,10056,10600,22794,22…	CCNB1,CDK11B,CDK9,MAPK14,FMR1,HNRNPA1,HNRNPA2B1,HNRNPC,HNRNPD,HNRNPL,HNRNPU,HSPB1,TNPO1,HNRNPM,NCL,NPM1,PSMD4,PSMD5,PSMD9,SET,SRSF4,SUPT5H,UBA52,VIM,NUP214,YBX3,QKI,WTAP,HNRNPR,RIDA,SYNCRIP,DDX17,PAIP1,U2AF2,CPEB3,TARDBP,SERBP1,DAZAP1,RBMX,YTHDF2,LARP7,YTHDF1,SMU1,METTL3,EIF4ENIF1,METTL14,CPEB1,DHX36,KHDRBS2,ABCF1,EIF2S3,EIF4B,MRPL58,NDUFA7,RPL11,RPS6KA3,RPS15A,RRBP1,STAT3,TARS1,TCOF1,TYMS,EIF4H,…
6_Member	GO Biological Processes	GO:1903311	regulation of mRNA metabolic process	-21.8099	-18.7063	49/335	891,984,1025,1432,2332,3178,3181,3183,3184,3191,3192,3315,3842,4670,4691,4869,5710,5711,5715,6418,6429,6829,7311,7431,8021,8531,9444,9589,10236,10247,10492,10521,10605,11338,22849,23435,26135,26528,27316,51441,51574,54915,55234,56339,56478,57721,64506,170506,202559	CCNB1,CDK11B,CDK9,MAPK14,FMR1,HNRNPA1,HNRNPA2B1,HNRNPC,HNRNPD,HNRNPL,HNRNPU,HSPB1,TNPO1,HNRNPM,NCL,NPM1,PSMD4,PSMD5,PSMD9,SET,SRSF4,SUPT5H,UBA52,VIM,NUP214,YBX3,QKI,WTAP,HNRNPR,RIDA,SYNCRIP,DDX17,PAIP1,U2AF2,CPEB3,TARDBP,SERBP1,DAZAP1,RBMX,YTHDF2,LARP7,YTHDF1,SMU1,METTL3,EIF4ENIF1,METTL14,CPEB1,DHX36,KHDRBS2
6_Member	GO Biological Processes	GO:0006412	translation	-16.5474	-13.8013	64/725	23,1968,1975,2332,3184,3191,3315,3396,4691,4701,4869,6135,6197,6210,6238,6774,6897,6949,7298,7311,7431,7458,7555,7812,8531,8550,8569,8667,8872,9255,9444,9470,9521,10056,10236,10247,10492,10600,10605,22794,22849,22927,23435,23654,25904,28957,51087,51253,51441,54915,55571,56339,56478,57038,57721,58155,64506,65981,79727,83759,149986,170506,326340,646799	ABCF1,EIF2S3,EIF4B,FMR1,HNRNPD,HNRNPL,HSPB1,MRPL58,NCL,NDUFA7,NPM1,RPL11,RPS6KA3,RPS15A,RRBP1,STAT3,TARS1,TCOF1,TYMS,UBA52,VIM,EIF4H,CNBP,CSDE1,YBX3,MAPKAPK5,MKNK1,EIF3H,CDC123,AIMP1,QKI,EIF4E2,EEF1E1,FARSB,HNRNPR,RIDA,SYNCRIP,USP16,PAIP1,CASC3,CPEB3,HABP4,TARDBP,PLXNB2,CNOT10,MRPS28,YBX2,MRPL37,YTHDF2,YTHDF1,CNOT11,METTL3,EIF4ENIF1,RARS2,METTL14,PTBP2,CPEB1,CAPRIN2,LIN28A,RBM4B,LSM14B,DHX36,ZAR1…
6_Member	GO Biological Processes	GO:0034655	nucleobase-containing compound catabolic process	-16.3876	-13.6598	61/671	1432,1736,2237,2332,2926,3146,3148,3183,3184,3192,3315,3842,4670,4860,4869,5710,5711,5715,5903,6135,6210,6418,6741,7311,7431,7812,8021,8480,8531,9104,9972,10236,10247,10492,10605,11097,22794,22849,23279,23435,23517,25904,26135,51441,54915,55270,55571,55596,55746,56339,56478,57122,57721,79023,79077,79727,79902,80153,129401,154197,170506	MAPK14,DKC1,FEN1,FMR1,GRSF1,HMGB1,HMGB2,HNRNPC,HNRNPD,HNRNPU,HSPB1,TNPO1,HNRNPM,PNP,NPM1,PSMD4,PSMD5,PSMD9,RANBP2,RPL11,RPS15A,SET,SSB,UBA52,VIM,CSDE1,NUP214,RAE1,YBX3,RGN,NUP153,HNRNPR,RIDA,SYNCRIP,PAIP1,NUP42,CASC3,CPEB3,NUP160,TARDBP,MTREX,CNOT10,SERBP1,YTHDF2,YTHDF1,NUDT15,CNOT11,ZCCHC8,NUP133,METTL3,EIF4ENIF1,NUP107,METTL14,NUP37,DCTPP1,LIN28A,NUP85,EDC3,NUP35,PNLDC1,DHX36
6_Member	GO Biological Processes	GO:0043043	peptide biosynthetic process	-16.3752	-13.6598	65/751	23,1968,1975,2332,3184,3191,3315,3396,4691,4701,4869,6135,6197,6210,6238,6774,6897,6949,7298,7311,7431,7458,7555,7812,8531,8550,8569,8667,8872,9255,9444,9470,9521,10056,10236,10247,10492,10600,10605,22794,22849,22927,23435,23654,25904,28957,51087,51253,51441,54915,55571,56339,56478,57038,57721,58155,64506,65981,79727,83759,124975,149986,170506,326340,646799	ABCF1,EIF2S3,EIF4B,FMR1,HNRNPD,HNRNPL,HSPB1,MRPL58,NCL,NDUFA7,NPM1,RPL11,RPS6KA3,RPS15A,RRBP1,STAT3,TARS1,TCOF1,TYMS,UBA52,VIM,EIF4H,CNBP,CSDE1,YBX3,MAPKAPK5,MKNK1,EIF3H,CDC123,AIMP1,QKI,EIF4E2,EEF1E1,FARSB,HNRNPR,RIDA,SYNCRIP,USP16,PAIP1,CASC3,CPEB3,HABP4,TARDBP,PLXNB2,CNOT10,MRPS28,YBX2,MRPL37,YTHDF2,YTHDF1,CNOT11,METTL3,EIF4ENIF1,RARS2,METTL14,PTBP2,CPEB1,CAPRIN2,LIN28A,RBM4B,GGT6,LSM14B,DHX36…
6_Member	GO Biological Processes	GO:0006417	regulation of translation	-16.2795	-13.5824	48/434	1968,1975,2332,3184,3191,3315,4691,4869,6197,6774,6949,7298,7431,7458,7555,7812,8531,8550,8569,8667,8872,9444,9470,10236,10247,10492,10600,10605,22794,22849,22927,23435,23654,25904,51087,51441,54915,55571,56339,56478,57721,58155,64506,65981,79727,83759,149986,170506	EIF2S3,EIF4B,FMR1,HNRNPD,HNRNPL,HSPB1,NCL,NPM1,RPS6KA3,STAT3,TCOF1,TYMS,VIM,EIF4H,CNBP,CSDE1,YBX3,MAPKAPK5,MKNK1,EIF3H,CDC123,QKI,EIF4E2,HNRNPR,RIDA,SYNCRIP,USP16,PAIP1,CASC3,CPEB3,HABP4,TARDBP,PLXNB2,CNOT10,YBX2,YTHDF2,YTHDF1,CNOT11,METTL3,EIF4ENIF1,METTL14,PTBP2,CPEB1,CAPRIN2,LIN28A,RBM4B,LSM14B,DHX36
6_Member	GO Biological Processes	GO:0019439	aromatic compound catabolic process	-15.025	-12.3821	62/738	1432,1736,2237,2332,2926,3146,3148,3183,3184,3192,3315,3842,4670,4860,4869,5053,5710,5711,5715,5903,6135,6210,6418,6741,7311,7431,7812,8021,8480,8531,9104,9972,10236,10247,10492,10605,11097,22794,22849,23279,23435,23517,25904,26135,51441,54915,55270,55571,55596,55746,56339,56478,57122,57721,79023,79077,79727,79902,80153,129401,154197,170506	MAPK14,DKC1,FEN1,FMR1,GRSF1,HMGB1,HMGB2,HNRNPC,HNRNPD,HNRNPU,HSPB1,TNPO1,HNRNPM,PNP,NPM1,PAH,PSMD4,PSMD5,PSMD9,RANBP2,RPL11,RPS15A,SET,SSB,UBA52,VIM,CSDE1,NUP214,RAE1,YBX3,RGN,NUP153,HNRNPR,RIDA,SYNCRIP,PAIP1,NUP42,CASC3,CPEB3,NUP160,TARDBP,MTREX,CNOT10,SERBP1,YTHDF2,YTHDF1,NUDT15,CNOT11,ZCCHC8,NUP133,METTL3,EIF4ENIF1,NUP107,METTL14,NUP37,DCTPP1,LIN28A,NUP85,EDC3,NUP35,PNLDC1,DHX36
6_Member	GO Biological Processes	GO:0006401	RNA catabolic process	-14.8931	-12.2585	45/417	1432,1736,2237,2332,2926,3183,3184,3192,3315,3842,4670,4869,5710,5711,5715,6135,6210,6418,6741,7311,7431,7812,8021,8531,10236,10247,10492,10605,22794,22849,23435,23517,25904,26135,51441,54915,55571,55596,56339,56478,57721,79727,80153,154197,170506	MAPK14,DKC1,FEN1,FMR1,GRSF1,HNRNPC,HNRNPD,HNRNPU,HSPB1,TNPO1,HNRNPM,NPM1,PSMD4,PSMD5,PSMD9,RPL11,RPS15A,SET,SSB,UBA52,VIM,CSDE1,NUP214,YBX3,HNRNPR,RIDA,SYNCRIP,PAIP1,CASC3,CPEB3,TARDBP,MTREX,CNOT10,SERBP1,YTHDF2,YTHDF1,CNOT11,ZCCHC8,METTL3,EIF4ENIF1,METTL14,LIN28A,EDC3,PNLDC1,DHX36
6_Member	GO Biological Processes	GO:0043487	regulation of RNA stability	-14.84	-12.2135	31/198	1432,1736,2332,3183,3184,3192,3315,3842,4670,4869,5710,5711,5715,6418,7311,7431,8021,8531,10236,10247,10492,10605,22849,23435,26135,51441,54915,56339,56478,57721,170506	MAPK14,DKC1,FMR1,HNRNPC,HNRNPD,HNRNPU,HSPB1,TNPO1,HNRNPM,NPM1,PSMD4,PSMD5,PSMD9,SET,UBA52,VIM,NUP214,YBX3,HNRNPR,RIDA,SYNCRIP,PAIP1,CPEB3,TARDBP,SERBP1,YTHDF2,YTHDF1,METTL3,EIF4ENIF1,METTL14,DHX36
6_Member	GO Biological Processes	GO:0046700	heterocycle catabolic process	-14.818	-12.2051	61/725	1432,1736,2237,2332,2926,3146,3148,3183,3184,3192,3315,3842,4670,4860,4869,5710,5711,5715,5903,6135,6210,6418,6741,7311,7431,7812,8021,8480,8531,9104,9972,10236,10247,10492,10605,11097,22794,22849,23279,23435,23517,25904,26135,51441,54915,55270,55571,55596,55746,56339,56478,57122,57721,79023,79077,79727,79902,80153,129401,154197,170506	MAPK14,DKC1,FEN1,FMR1,GRSF1,HMGB1,HMGB2,HNRNPC,HNRNPD,HNRNPU,HSPB1,TNPO1,HNRNPM,PNP,NPM1,PSMD4,PSMD5,PSMD9,RANBP2,RPL11,RPS15A,SET,SSB,UBA52,VIM,CSDE1,NUP214,RAE1,YBX3,RGN,NUP153,HNRNPR,RIDA,SYNCRIP,PAIP1,NUP42,CASC3,CPEB3,NUP160,TARDBP,MTREX,CNOT10,SERBP1,YTHDF2,YTHDF1,NUDT15,CNOT11,ZCCHC8,NUP133,METTL3,EIF4ENIF1,NUP107,METTL14,NUP37,DCTPP1,LIN28A,NUP85,EDC3,NUP35,PNLDC1,DHX36
6_Member	GO Biological Processes	GO:0044270	cellular nitrogen compound catabolic process	-14.7906	-12.1875	61/726	1432,1736,2237,2332,2926,3146,3148,3183,3184,3192,3315,3842,4670,4860,4869,5710,5711,5715,5903,6135,6210,6418,6741,7311,7431,7812,8021,8480,8531,9104,9972,10236,10247,10492,10605,11097,22794,22849,23279,23435,23517,25904,26135,51441,54915,55270,55571,55596,55746,56339,56478,57122,57721,79023,79077,79727,79902,80153,129401,154197,170506	MAPK14,DKC1,FEN1,FMR1,GRSF1,HMGB1,HMGB2,HNRNPC,HNRNPD,HNRNPU,HSPB1,TNPO1,HNRNPM,PNP,NPM1,PSMD4,PSMD5,PSMD9,RANBP2,RPL11,RPS15A,SET,SSB,UBA52,VIM,CSDE1,NUP214,RAE1,YBX3,RGN,NUP153,HNRNPR,RIDA,SYNCRIP,PAIP1,NUP42,CASC3,CPEB3,NUP160,TARDBP,MTREX,CNOT10,SERBP1,YTHDF2,YTHDF1,NUDT15,CNOT11,ZCCHC8,NUP133,METTL3,EIF4ENIF1,NUP107,METTL14,NUP37,DCTPP1,LIN28A,NUP85,EDC3,NUP35,PNLDC1,DHX36
6_Member	GO Biological Processes	GO:0043488	regulation of mRNA stability	-14.6118	-12.0163	30/188	1432,2332,3183,3184,3192,3315,3842,4670,4869,5710,5711,5715,6418,7311,7431,8021,8531,10236,10247,10492,10605,22849,23435,26135,51441,54915,56339,56478,57721,170506	MAPK14,FMR1,HNRNPC,HNRNPD,HNRNPU,HSPB1,TNPO1,HNRNPM,NPM1,PSMD4,PSMD5,PSMD9,SET,UBA52,VIM,NUP214,YBX3,HNRNPR,RIDA,SYNCRIP,PAIP1,CPEB3,TARDBP,SERBP1,YTHDF2,YTHDF1,METTL3,EIF4ENIF1,METTL14,DHX36
6_Member	GO Biological Processes	GO:0034248	regulation of cellular amide metabolic process	-14.135	-11.5685	49/511	1968,1975,2332,3184,3191,3315,4691,4869,6197,6774,6949,7298,7431,7458,7555,7812,8531,8550,8569,8667,8872,9444,9470,10236,10247,10492,10600,10605,22794,22849,22927,23435,23654,25904,51087,51441,54915,55571,56339,56478,57721,58155,64506,65981,79727,83759,94101,149986,170506	EIF2S3,EIF4B,FMR1,HNRNPD,HNRNPL,HSPB1,NCL,NPM1,RPS6KA3,STAT3,TCOF1,TYMS,VIM,EIF4H,CNBP,CSDE1,YBX3,MAPKAPK5,MKNK1,EIF3H,CDC123,QKI,EIF4E2,HNRNPR,RIDA,SYNCRIP,USP16,PAIP1,CASC3,CPEB3,HABP4,TARDBP,PLXNB2,CNOT10,YBX2,YTHDF2,YTHDF1,CNOT11,METTL3,EIF4ENIF1,METTL14,PTBP2,CPEB1,CAPRIN2,LIN28A,RBM4B,ORMDL1,LSM14B,DHX36
6_Member	GO Biological Processes	GO:1901361	organic cyclic compound catabolic process	-14.0455	-11.4859	62/775	1432,1736,2237,2332,2926,3146,3148,3183,3184,3192,3315,3842,4670,4860,4869,5053,5710,5711,5715,5903,6135,6210,6418,6741,7311,7431,7812,8021,8480,8531,9104,9972,10236,10247,10492,10605,11097,22794,22849,23279,23435,23517,25904,26135,51441,54915,55270,55571,55596,55746,56339,56478,57122,57721,79023,79077,79727,79902,80153,129401,154197,170506	MAPK14,DKC1,FEN1,FMR1,GRSF1,HMGB1,HMGB2,HNRNPC,HNRNPD,HNRNPU,HSPB1,TNPO1,HNRNPM,PNP,NPM1,PAH,PSMD4,PSMD5,PSMD9,RANBP2,RPL11,RPS15A,SET,SSB,UBA52,VIM,CSDE1,NUP214,RAE1,YBX3,RGN,NUP153,HNRNPR,RIDA,SYNCRIP,PAIP1,NUP42,CASC3,CPEB3,NUP160,TARDBP,MTREX,CNOT10,SERBP1,YTHDF2,YTHDF1,NUDT15,CNOT11,ZCCHC8,NUP133,METTL3,EIF4ENIF1,NUP107,METTL14,NUP37,DCTPP1,LIN28A,NUP85,EDC3,NUP35,PNLDC1,DHX36
6_Member	GO Biological Processes	GO:0061013	regulation of mRNA catabolic process	-13.2896	-10.8115	30/210	1432,2332,3183,3184,3192,3315,3842,4670,4869,5710,5711,5715,6418,7311,7431,8021,8531,10236,10247,10492,10605,22849,23435,26135,51441,54915,56339,56478,57721,170506	MAPK14,FMR1,HNRNPC,HNRNPD,HNRNPU,HSPB1,TNPO1,HNRNPM,NPM1,PSMD4,PSMD5,PSMD9,SET,UBA52,VIM,NUP214,YBX3,HNRNPR,RIDA,SYNCRIP,PAIP1,CPEB3,TARDBP,SERBP1,YTHDF2,YTHDF1,METTL3,EIF4ENIF1,METTL14,DHX36
6_Member	GO Biological Processes	GO:0006402	mRNA catabolic process	-12.3561	-9.96099	39/378	1432,2332,3183,3184,3192,3315,3842,4670,4869,5710,5711,5715,6135,6210,6418,6741,7311,7431,7812,8021,8531,10236,10247,10492,10605,22794,22849,23435,25904,26135,51441,54915,55571,56339,56478,57721,80153,154197,170506	MAPK14,FMR1,HNRNPC,HNRNPD,HNRNPU,HSPB1,TNPO1,HNRNPM,NPM1,PSMD4,PSMD5,PSMD9,RPL11,RPS15A,SET,SSB,UBA52,VIM,CSDE1,NUP214,YBX3,HNRNPR,RIDA,SYNCRIP,PAIP1,CASC3,CPEB3,TARDBP,CNOT10,SERBP1,YTHDF2,YTHDF1,CNOT11,METTL3,EIF4ENIF1,METTL14,EDC3,PNLDC1,DHX36
6_Member	GO Biological Processes	GO:1903313	positive regulation of mRNA metabolic process	-9.26661	-7.16056	16/84	891,3184,4691,10236,10247,22849,23435,26528,27316,51441,54915,56339,56478,57721,64506,170506	CCNB1,HNRNPD,NCL,HNRNPR,RIDA,CPEB3,TARDBP,DAZAP1,RBMX,YTHDF2,YTHDF1,METTL3,EIF4ENIF1,METTL14,CPEB1,DHX36
6_Member	GO Biological Processes	GO:0061157	mRNA destabilization	-8.09732	-6.08084	10/33	3184,10236,10247,22849,23435,51441,54915,56339,57721,170506	HNRNPD,HNRNPR,RIDA,CPEB3,TARDBP,YTHDF2,YTHDF1,METTL3,METTL14,DHX36
6_Member	GO Biological Processes	GO:0050779	RNA destabilization	-7.68957	-5.69616	10/36	3184,10236,10247,22849,23435,51441,54915,56339,57721,170506	HNRNPD,HNRNPR,RIDA,CPEB3,TARDBP,YTHDF2,YTHDF1,METTL3,METTL14,DHX36
6_Member	GO Biological Processes	GO:0061014	positive regulation of mRNA catabolic process	-7.05731	-5.13394	11/52	3184,10236,10247,22849,23435,51441,54915,56339,56478,57721,170506	HNRNPD,HNRNPR,RIDA,CPEB3,TARDBP,YTHDF2,YTHDF1,METTL3,EIF4ENIF1,METTL14,DHX36
6_Member	GO Biological Processes	GO:0017148	negative regulation of translation	-6.85727	-4.95775	21/206	2332,3184,4691,6774,7298,9470,10236,10247,10492,22849,23435,25904,51441,54915,56339,56478,57721,64506,65981,79727,170506	FMR1,HNRNPD,NCL,STAT3,TYMS,EIF4E2,HNRNPR,RIDA,SYNCRIP,CPEB3,TARDBP,CNOT10,YTHDF2,YTHDF1,METTL3,EIF4ENIF1,METTL14,CPEB1,CAPRIN2,LIN28A,DHX36
6_Member	GO Biological Processes	GO:0034249	negative regulation of cellular amide metabolic process	-6.44017	-4.58777	22/237	2332,3184,4691,6774,7298,9470,10236,10247,10492,22849,23435,25904,51441,54915,56339,56478,57721,64506,65981,79727,94101,170506	FMR1,HNRNPD,NCL,STAT3,TYMS,EIF4E2,HNRNPR,RIDA,SYNCRIP,CPEB3,TARDBP,CNOT10,YTHDF2,YTHDF1,METTL3,EIF4ENIF1,METTL14,CPEB1,CAPRIN2,LIN28A,ORMDL1,DHX36
6_Member	GO Biological Processes	GO:0031331	positive regulation of cellular catabolic process	-4.20172	-2.64216	25/398	335,2332,2926,3146,3184,5347,5747,6613,6829,6923,9104,10236,10247,10558,22849,23435,25820,51441,54209,54915,56339,56478,57721,153090,170506	APOA1,FMR1,GRSF1,HMGB1,HNRNPD,PLK1,PTK2,SUMO2,SUPT5H,ELOB,RGN,HNRNPR,RIDA,SPTLC1,CPEB3,TARDBP,ARIH1,YTHDF2,TREM2,YTHDF1,METTL3,EIF4ENIF1,METTL14,DAB2IP,DHX36
6_Member	GO Biological Processes	GO:0009896	positive regulation of catabolic process	-3.59505	-2.126	26/461	335,2332,2926,3146,3184,5347,5747,6613,6829,6923,9104,10236,10247,10558,11267,22849,23435,25820,51441,54209,54915,56339,56478,57721,153090,170506	APOA1,FMR1,GRSF1,HMGB1,HNRNPD,PLK1,PTK2,SUMO2,SUPT5H,ELOB,RGN,HNRNPR,RIDA,SPTLC1,SNF8,CPEB3,TARDBP,ARIH1,YTHDF2,TREM2,YTHDF1,METTL3,EIF4ENIF1,METTL14,DAB2IP,DHX36
6_Member	GO Biological Processes	GO:0061158	3'-UTR-mediated mRNA destabilization	-3.06559	-1.69791	4/17	3184,22849,23435,170506	HNRNPD,CPEB3,TARDBP,DHX36
7_Summary	GO Biological Processes	GO:0010564	regulation of cell cycle process	-21.2538	-18.2373	75/789	301,675,699,701,891,996,1025,1062,1069,1111,1499,2237,3161,3192,3832,4085,4342,4869,4926,4998,5111,5347,5356,5573,5577,5710,5711,5715,5928,5931,6421,6683,6795,7320,7508,8317,8480,8766,9055,9184,9232,9493,9585,9700,9928,10112,10403,10460,11065,11130,11335,22897,22919,22974,25904,25942,25970,25978,29117,29980,51203,51441,54443,54820,54962,55571,55920,57504,65123,79187,90417,115426,153090,203068,494…	ANXA1,BRCA2,BUB1,BUB1B,CCNB1,CDC27,CDK9,CENPE,CETN2,CHEK1,CTNNB1,FEN1,HMMR,HNRNPU,KIF11,MAD2L1,MOS,NPM1,NUMA1,ORC1,PCNA,PLK1,PLRG1,PRKAR1A,PRKAR2B,PSMD4,PSMD5,PSMD9,RBBP4,RBBP7,SFPQ,SPAST,AURKC,UBE2B,XPC,CDC7,RAE1,RAB11A,PRC1,BUB3,PTTG1,KIF23,KIF20B,ESPL1,KIF14,KIF20A,NDC80,TACC3,UBE2C,ZWINT,CBX3,CEP164,MAPRE1,TPX2,CNOT10,SIN3A,SH2B1,CHMP2B,BRD7,DONSON,NUSAP1,YTHDF2,ANLN,NDE1,TIPIN,CNOT11,RCC2,MT…
7_Member	GO Biological Processes	GO:0010564	regulation of cell cycle process	-21.2538	-18.2373	75/789	301,675,699,701,891,996,1025,1062,1069,1111,1499,2237,3161,3192,3832,4085,4342,4869,4926,4998,5111,5347,5356,5573,5577,5710,5711,5715,5928,5931,6421,6683,6795,7320,7508,8317,8480,8766,9055,9184,9232,9493,9585,9700,9928,10112,10403,10460,11065,11130,11335,22897,22919,22974,25904,25942,25970,25978,29117,29980,51203,51441,54443,54820,54962,55571,55920,57504,65123,79187,90417,115426,153090,203068,494…	ANXA1,BRCA2,BUB1,BUB1B,CCNB1,CDC27,CDK9,CENPE,CETN2,CHEK1,CTNNB1,FEN1,HMMR,HNRNPU,KIF11,MAD2L1,MOS,NPM1,NUMA1,ORC1,PCNA,PLK1,PLRG1,PRKAR1A,PRKAR2B,PSMD4,PSMD5,PSMD9,RBBP4,RBBP7,SFPQ,SPAST,AURKC,UBE2B,XPC,CDC7,RAE1,RAB11A,PRC1,BUB3,PTTG1,KIF23,KIF20B,ESPL1,KIF14,KIF20A,NDC80,TACC3,UBE2C,ZWINT,CBX3,CEP164,MAPRE1,TPX2,CNOT10,SIN3A,SH2B1,CHMP2B,BRD7,DONSON,NUSAP1,YTHDF2,ANLN,NDE1,TIPIN,CNOT11,RCC2,MT…
[truncated: 367 more rows]
